# Supplementary material for: Drug dosage modifications in 24 million in-patient prescriptions covering eight years: A Danish population-wide study of polypharmacy
Source: PLOS Digit Health. 2023 Sep 7;2(9):e0000336. doi: 10.1371/journal.pdig.0000336 (PMC10484442; doi:10.1371/journal.pdig.0000336)
Supplement: S1 Table — (TSV) [file pdig.0000336.s017.tsv]

ICD-10 chapter	ICD-10 chapter name	no. unique drugs, median (IQR)
1	Certain infectious and parasitic diseases	8 (4-14)
2	Neoplasms	8 (5-12)
3	Diseases of the blood and blood forming organs and certain disorders involving the immune mechanism	7 (4-11)
4	Endocrine, nutritional and metabolic diseases	8 (4-12)
5	Mental and behavioural disorders	6 (4-9)
6	Diseases of the nervous system	5 (3-9)
7	Diseases of the eye and adnexa	4 (2-7)
8	Diseases of the ear and mastoid process	3 (2-5)
9	Diseases of thte circulatory system	8 (4-12)
10	Diseases of the respiratory system	8 (4-13)
11	Diseases of the digestive system	6 (4-10)
12	Diseases of the skin and subcutaneous tissue	4 (2-9)
13	Diseases of the musculoskeletal system and connecttive tissue	8 (4-11)
14	Diseases of the genitourinary system	6 (3-10)
15	Pregnany, childbirth and the puerperium	3 (2-5)
16	Certain conditions originating in the perinatal period	2 (1-5)
17	Congenital malformations, deformations and chromosomal abnormalities	4 (2-7)
18	Symptoms, signs and abnormal clinical and laboratory findings, not elsewhere classified	5 (2-9)
19	Injury, poisoning and certain other consequences of external causes	7 (3-12)
20	External causes of morbidity and mortality	5 (3-9)
21	Factors influencing heath stattus and contact with health services	5 (1-9)
