# Supplementary material for: Drug dosage modifications in 24 million in-patient prescriptions covering eight years: A Danish population-wide study of polypharmacy
Source: PLOS Digit Health. 2023 Sep 7;2(9):e0000336. doi: 10.1371/journal.pdig.0000336 (PMC10484442; doi:10.1371/journal.pdig.0000336)
Supplement: S2 Table — List of co-medication pairs with ORs >1 for dosage adjustment. OR: Odds Ratio. (TSV) [file pdig.0000336.s018.tsv]

Index drug	Index drug ATC	Co-medication	Co-medication ATC	Odds ratio (OR)	HDI low	HDI high	No. patients co-medication pair	No. patients with index drug	Case-exposure (%)	Anatomical group - index drug	Therapeutic subgroup	Therapeutic subgroup name	Anatomical group - co-medicatio	Therapeutic subgroup - co-medication	Therapeutic subgroup name co-medication
Aciclovir	J05AB01	Benzydamine	A01AD02	1,57	1,24	1,96	184	12108	2%	J	J05	Antivirals For Systemic Use	A	A01	Stomatological Preparations
Bisacodyl	A06AB02	Magnesium Hydroxide	A02AA04	1,31	1,18	1,43	41383	129628	32%	A	A06	Drugs For Constipation	A	A02	Drugs For Acid Related Disorders
Ascorbic Acid (Vit C)	A11GA01	Magnesium Hydroxide	A02AA04	1,46	1,07	2,07	518	5202	10%	A	A11	Vitamins	A	A02	Drugs For Acid Related Disorders
Warfarin	B01AA03	Magnesium Hydroxide	A02AA04	1,23	1,10	1,37	6676	41888	16%	B	B01	Antithrombotic Agents	A	A02	Drugs For Acid Related Disorders
Ferrous Fumarate	B03AA02	Magnesium Hydroxide	A02AA04	1,28	1,07	1,52	3198	18581	17%	B	B03	Antianemic Preparations	A	A02	Drugs For Acid Related Disorders
Atorvastatin	C10AA05	Magnesium Hydroxide	A02AA04	1,26	1,11	1,42	4309	35701	12%	C	C10	Lipid Modifying Agents	A	A02	Drugs For Acid Related Disorders
Hydrocortisone Butyrate	D07AB02	Magnesium Hydroxide	A02AA04	1,37	1,07	1,86	685	6197	11%	D	D07	Corticosteroids, Dermatological Preparations	A	A02	Drugs For Acid Related Disorders
Ibuprofen	M01AE01	Magnesium Hydroxide	A02AA04	1,31	1,18	1,45	79002	356878	22%	M	M01	Antiinflammatory And Antirheumatic Products	A	A02	Drugs For Acid Related Disorders
Chlorzoxazone	M03BB03	Magnesium Hydroxide	A02AA04	1,24	1,13	1,34	14789	34907	42%	M	M03	Muscle Relaxants	A	A02	Drugs For Acid Related Disorders
Baclofen	M03BX01	Magnesium Hydroxide	A02AA04	1,22	1,08	1,36	949	3894	24%	M	M03	Muscle Relaxants	A	A02	Drugs For Acid Related Disorders
Tramadol	N02AX02	Magnesium Hydroxide	A02AA04	1,18	1,09	1,28	48697	217712	22%	N	N02	Analgesics	A	A02	Drugs For Acid Related Disorders
Paracetamol	N02BE01	Magnesium Hydroxide	A02AA04	1,22	1,11	1,33	158579	754001	21%	N	N02	Analgesics	A	A02	Drugs For Acid Related Disorders
Melatonin	N05CH01	Magnesium Hydroxide	A02AA04	1,26	1,08	1,47	1116	9355	12%	N	N05	Psycholeptics	A	A02	Drugs For Acid Related Disorders
Mianserin	N06AX03	Magnesium Hydroxide	A02AA04	1,22	1,08	1,40	1190	5954	20%	N	N06	Psychoanaleptics	A	A02	Drugs For Acid Related Disorders
Pantoprazole	A02BC02	Ordinary Salt Combinations	A02AD01	1,37	1,15	1,62	5479	222698	2%	A	A02	Drugs For Acid Related Disorders	A	A02	Drugs For Acid Related Disorders
Sumatriptan	N02CC01	Ordinary Salt Combinations	A02AD01	2,53	1,17	5,09	50	1895	3%	N	N02	Analgesics	A	A02	Drugs For Acid Related Disorders
Magnesium Hydroxide	A02AA04	Omeprazole	A02BC01	1,42	1,17	1,72	3842	186178	2%	A	A02	Drugs For Acid Related Disorders	A	A02	Drugs For Acid Related Disorders
Clopidogrel	B01AC04	Omeprazole	A02BC01	1,25	1,08	1,47	2813	100339	3%	B	B01	Antithrombotic Agents	A	A02	Drugs For Acid Related Disorders
Bisoprolol	C07AB07	Omeprazole	A02BC01	1,33	1,08	1,66	287	9772	3%	C	C07	Beta Blocking Agents	A	A02	Drugs For Acid Related Disorders
Dexamethasone	H02AB02	Omeprazole	A02BC01	1,42	1,10	1,81	1032	109837	1%	H	H02	Corticosteroids For Systemic Use	A	A02	Drugs For Acid Related Disorders
Pivmecillinam	J01CA08	Omeprazole	A02BC01	1,35	1,08	1,67	2064	94681	2%	J	J01	Antibacterials For Systemic Use	A	A02	Drugs For Acid Related Disorders
Piperacillin And Enzyme Inhibitor	J01CR05	Omeprazole	A02BC01	1,27	1,05	1,48	1175	56931	2%	J	J01	Antibacterials For Systemic Use	A	A02	Drugs For Acid Related Disorders
Acetylsalicylic Acid	N02BA01	Omeprazole	A02BC01	1,49	1,07	2,13	455	15531	3%	N	N02	Analgesics	A	A02	Drugs For Acid Related Disorders
Oxcarbazepine	N03AF02	Omeprazole	A02BC01	1,39	1,12	1,74	94	2976	3%	N	N03	Antiepileptics	A	A02	Drugs For Acid Related Disorders
Gabapentin	N03AX12	Omeprazole	A02BC01	1,22	1,06	1,42	1822	79978	2%	N	N03	Antiepileptics	A	A02	Drugs For Acid Related Disorders
Quinine	P01BC01	Omeprazole	A02BC01	1,37	1,14	1,70	946	17534	5%	P	P01	Antiprotozoals	A	A02	Drugs For Acid Related Disorders
Metoclopramide	A03FA01	Pantoprazole	A02BC02	1,21	1,09	1,33	51439	141977	36%	A	A03	Drugs For Functional Gastrointestinal Disorders	A	A02	Drugs For Acid Related Disorders
Domperidone	A03FA03	Pantoprazole	A02BC02	1,21	1,07	1,35	4917	10443	47%	A	A03	Drugs For Functional Gastrointestinal Disorders	A	A02	Drugs For Acid Related Disorders
Ondansetron	A04AA01	Pantoprazole	A02BC02	1,22	1,12	1,35	59855	235179	25%	A	A04	Antiemetics And Antinauseants	A	A02	Drugs For Acid Related Disorders
Bisacodyl	A06AB02	Pantoprazole	A02BC02	1,23	1,12	1,36	55192	129628	43%	A	A06	Drugs For Constipation	A	A02	Drugs For Acid Related Disorders
Sodium Picosulfate	A06AB08	Pantoprazole	A02BC02	1,20	1,09	1,32	24838	61949	40%	A	A06	Drugs For Constipation	A	A02	Drugs For Acid Related Disorders
Lactulose	A06AD11	Pantoprazole	A02BC02	1,22	1,11	1,33	41756	112487	37%	A	A06	Drugs For Constipation	A	A02	Drugs For Acid Related Disorders
Macrogol, Combinations	A06AD65	Pantoprazole	A02BC02	1,21	1,08	1,34	15832	49149	32%	A	A06	Drugs For Constipation	A	A02	Drugs For Acid Related Disorders
Nystatin	A07AA02	Pantoprazole	A02BC02	1,20	1,07	1,35	10673	27301	39%	A	A07	Antidiarrheals, Intestinal Antiinflammatory/Antiinfective Agents	A	A02	Drugs For Acid Related Disorders
Vancomycin	A07AA09	Pantoprazole	A02BC02	1,19	1,06	1,34	3486	8706	40%	A	A07	Antidiarrheals, Intestinal Antiinflammatory/Antiinfective Agents	A	A02	Drugs For Acid Related Disorders
Opium	A07DA02	Pantoprazole	A02BC02	1,38	1,14	1,66	705	1665	42%	A	A07	Antidiarrheals, Intestinal Antiinflammatory/Antiinfective Agents	A	A02	Drugs For Acid Related Disorders
Loperamide	A07DA03	Pantoprazole	A02BC02	1,29	1,17	1,41	5551	13134	42%	A	A07	Antidiarrheals, Intestinal Antiinflammatory/Antiinfective Agents	A	A02	Drugs For Acid Related Disorders
Budesonide	A07EA06	Pantoprazole	A02BC02	1,32	1,07	1,62	603	1772	34%	A	A07	Antidiarrheals, Intestinal Antiinflammatory/Antiinfective Agents	A	A02	Drugs For Acid Related Disorders
Sulfasalazine	A07EC01	Pantoprazole	A02BC02	1,31	1,07	1,63	698	1976	35%	A	A07	Antidiarrheals, Intestinal Antiinflammatory/Antiinfective Agents	A	A02	Drugs For Acid Related Disorders
Insulin Aspart	A10AB05	Pantoprazole	A02BC02	1,16	1,08	1,26	13299	32884	40%	A	A10	Drugs Used In Diabetes	A	A02	Drugs For Acid Related Disorders
Insulin (Human)	A10AC01	Pantoprazole	A02BC02	1,20	1,09	1,30	3581	9921	36%	A	A10	Drugs Used In Diabetes	A	A02	Drugs For Acid Related Disorders
Insulin Glargine	A10AE04	Pantoprazole	A02BC02	1,21	1,09	1,31	3617	9157	39%	A	A10	Drugs Used In Diabetes	A	A02	Drugs For Acid Related Disorders
Insulin Detemir	A10AE05	Pantoprazole	A02BC02	1,19	1,08	1,34	1878	4933	38%	A	A10	Drugs Used In Diabetes	A	A02	Drugs For Acid Related Disorders
Glimepiride	A10BB12	Pantoprazole	A02BC02	1,21	1,09	1,35	3847	12479	31%	A	A10	Drugs Used In Diabetes	A	A02	Drugs For Acid Related Disorders
Liraglutide	A10BJ02	Pantoprazole	A02BC02	1,34	1,10	1,67	860	2304	37%	A	A10	Drugs Used In Diabetes	A	A02	Drugs For Acid Related Disorders
Multivitamins And Other Minerals, Incl, Combinations	A11AA03	Pantoprazole	A02BC02	1,47	1,10	1,93	5444	17410	31%	A	A11	Vitamins	A	A02	Drugs For Acid Related Disorders
Alfacalcidol	A11CC03	Pantoprazole	A02BC02	1,18	1,06	1,31	3063	5789	53%	A	A11	Vitamins	A	A02	Drugs For Acid Related Disorders
Colecalciferol	A11CC05	Pantoprazole	A02BC02	1,22	1,12	1,34	13231	33051	40%	A	A11	Vitamins	A	A02	Drugs For Acid Related Disorders
Thiamine (Vit B1)	A11DA01	Pantoprazole	A02BC02	1,20	1,08	1,31	21480	53250	40%	A	A11	Vitamins	A	A02	Drugs For Acid Related Disorders
Ascorbic Acid (Vit C)	A11GA01	Pantoprazole	A02BC02	1,25	1,07	1,43	3083	5202	59%	A	A11	Vitamins	A	A02	Drugs For Acid Related Disorders
Calcium Glubionate	A12AA02	Pantoprazole	A02BC02	1,29	1,09	1,53	1274	2461	52%	A	A12	Mineral Supplements	A	A02	Drugs For Acid Related Disorders
Calcium Carbonate	A12AA04	Pantoprazole	A02BC02	1,20	1,05	1,33	2270	5966	38%	A	A12	Mineral Supplements	A	A02	Drugs For Acid Related Disorders
Calcium Lactate Gluconate	A12AA06	Pantoprazole	A02BC02	1,22	1,06	1,40	2300	5459	42%	A	A12	Mineral Supplements	A	A02	Drugs For Acid Related Disorders
Calcium Chloride	A12AA07	Pantoprazole	A02BC02	1,40	1,19	1,66	3137	5955	53%	A	A12	Mineral Supplements	A	A02	Drugs For Acid Related Disorders
Potassium Chloride	A12BA01	Pantoprazole	A02BC02	1,18	1,09	1,29	74068	185888	40%	A	A12	Mineral Supplements	A	A02	Drugs For Acid Related Disorders
Zinc Sulfate	A12CB01	Pantoprazole	A02BC02	1,36	1,21	1,54	3777	7997	47%	A	A12	Mineral Supplements	A	A02	Drugs For Acid Related Disorders
Magnesium Oxide	A12CC10	Pantoprazole	A02BC02	1,26	1,08	1,46	2133	5325	40%	A	A12	Mineral Supplements	A	A02	Drugs For Acid Related Disorders
Magnesium (Different Salts In Combination)	A12CC30	Pantoprazole	A02BC02	1,24	1,12	1,39	7551	13725	55%	A	A12	Mineral Supplements	A	A02	Drugs For Acid Related Disorders
Warfarin	B01AA03	Pantoprazole	A02BC02	1,20	1,08	1,32	13781	41888	33%	B	B01	Antithrombotic Agents	A	A02	Drugs For Acid Related Disorders
Dalteparin	B01AB04	Pantoprazole	A02BC02	1,31	1,18	1,47	28124	112120	25%	B	B01	Antithrombotic Agents	A	A02	Drugs For Acid Related Disorders
Enoxaparin	B01AB05	Pantoprazole	A02BC02	1,29	1,16	1,41	27053	64497	42%	B	B01	Antithrombotic Agents	A	A02	Drugs For Acid Related Disorders
Tinzaparin	B01AB10	Pantoprazole	A02BC02	1,19	1,09	1,34	50920	203478	25%	B	B01	Antithrombotic Agents	A	A02	Drugs For Acid Related Disorders
Clopidogrel	B01AC04	Pantoprazole	A02BC02	1,16	1,06	1,29	26064	100339	26%	B	B01	Antithrombotic Agents	A	A02	Drugs For Acid Related Disorders
Dabigatran Etexilate	B01AE07	Pantoprazole	A02BC02	1,28	1,12	1,47	4413	14456	31%	B	B01	Antithrombotic Agents	A	A02	Drugs For Acid Related Disorders
Apixaban	B01AF02	Pantoprazole	A02BC02	1,27	1,11	1,46	2402	8204	29%	B	B01	Antithrombotic Agents	A	A02	Drugs For Acid Related Disorders
Fondaparinux	B01AX05	Pantoprazole	A02BC02	1,22	1,05	1,41	10113	45836	22%	B	B01	Antithrombotic Agents	A	A02	Drugs For Acid Related Disorders
Tranexamic Acid	B02AA02	Pantoprazole	A02BC02	1,24	1,16	1,33	24945	67172	37%	B	B02	Antihemorrhagics	A	A02	Drugs For Acid Related Disorders
Folic Acid	B03BB01	Pantoprazole	A02BC02	1,20	1,08	1,34	9556	21619	44%	B	B03	Antianemic Preparations	A	A02	Drugs For Acid Related Disorders
Darbepoetin Alfa	B03XA02	Pantoprazole	A02BC02	1,22	1,10	1,36	3051	5124	60%	B	B03	Antianemic Preparations	A	A02	Drugs For Acid Related Disorders
Albumin	B05AA01	Pantoprazole	A02BC02	1,31	1,13	1,50	2832	5725	49%	B	B05	Blood Substitutes And Perfusion Solutions	A	A02	Drugs For Acid Related Disorders
Carbohydrates	B05BA03	Pantoprazole	A02BC02	1,22	1,09	1,40	4298	12669	34%	B	B05	Blood Substitutes And Perfusion Solutions	A	A02	Drugs For Acid Related Disorders
Combinations	B05BA10	Pantoprazole	A02BC02	1,37	1,22	1,54	2229	4628	48%	B	B05	Blood Substitutes And Perfusion Solutions	A	A02	Drugs For Acid Related Disorders
Electrolytes	B05BB01	Pantoprazole	A02BC02	1,18	1,07	1,30	14446	59162	24%	B	B05	Blood Substitutes And Perfusion Solutions	A	A02	Drugs For Acid Related Disorders
Potassium Chloride	B05XA01	Pantoprazole	A02BC02	1,45	1,21	1,68	1291	2667	48%	B	B05	Blood Substitutes And Perfusion Solutions	A	A02	Drugs For Acid Related Disorders
Magnesium Sulfate	B05XA05	Pantoprazole	A02BC02	1,32	1,14	1,50	3291	6831	48%	B	B05	Blood Substitutes And Perfusion Solutions	A	A02	Drugs For Acid Related Disorders
Amiodarone	C01BD01	Pantoprazole	A02BC02	1,13	1,05	1,22	9224	19513	47%	C	C01	Cardiac Therapy	A	A02	Drugs For Acid Related Disorders
Norepinephrine	C01CA03	Pantoprazole	A02BC02	1,48	1,25	1,78	2673	3815	70%	C	C01	Cardiac Therapy	A	A02	Drugs For Acid Related Disorders
Metolazone	C03BA08	Pantoprazole	A02BC02	1,24	1,11	1,38	2597	5217	50%	C	C03	Diuretics	A	A02	Drugs For Acid Related Disorders
Spironolactone	C03DA01	Pantoprazole	A02BC02	1,19	1,07	1,30	14827	36793	40%	C	C03	Diuretics	A	A02	Drugs For Acid Related Disorders
Metoprolol	C07AB02	Pantoprazole	A02BC02	1,15	1,05	1,25	42123	126814	33%	C	C07	Beta Blocking Agents	A	A02	Drugs For Acid Related Disorders
Labetalol	C07AG01	Pantoprazole	A02BC02	1,17	1,05	1,31	5481	17726	31%	C	C07	Beta Blocking Agents	A	A02	Drugs For Acid Related Disorders
Carvedilol	C07AG02	Pantoprazole	A02BC02	1,23	1,12	1,34	5655	16146	35%	C	C07	Beta Blocking Agents	A	A02	Drugs For Acid Related Disorders
Amlodipine	C08CA01	Pantoprazole	A02BC02	1,20	1,08	1,32	30958	89621	35%	C	C08	Calcium Channel Blockers	A	A02	Drugs For Acid Related Disorders
Felodipine	C08CA02	Pantoprazole	A02BC02	1,26	1,10	1,42	2572	7376	35%	C	C08	Calcium Channel Blockers	A	A02	Drugs For Acid Related Disorders
Nifedipine	C08CA05	Pantoprazole	A02BC02	1,17	1,05	1,32	1468	4413	33%	C	C08	Calcium Channel Blockers	A	A02	Drugs For Acid Related Disorders
Verapamil	C08DA01	Pantoprazole	A02BC02	1,17	1,07	1,30	4243	13770	31%	C	C08	Calcium Channel Blockers	A	A02	Drugs For Acid Related Disorders
Enalapril	C09AA02	Pantoprazole	A02BC02	1,18	1,07	1,29	20136	63628	32%	C	C09	Agents Acting On The Renin-Angiotensin System	A	A02	Drugs For Acid Related Disorders
Ramipril	C09AA05	Pantoprazole	A02BC02	1,25	1,12	1,39	9429	30528	31%	C	C09	Agents Acting On The Renin-Angiotensin System	A	A02	Drugs For Acid Related Disorders
Trandolapril	C09AA10	Pantoprazole	A02BC02	1,19	1,07	1,33	3535	10013	35%	C	C09	Agents Acting On The Renin-Angiotensin System	A	A02	Drugs For Acid Related Disorders
Losartan	C09CA01	Pantoprazole	A02BC02	1,16	1,06	1,26	16599	47483	35%	C	C09	Agents Acting On The Renin-Angiotensin System	A	A02	Drugs For Acid Related Disorders
Simvastatin	C10AA01	Pantoprazole	A02BC02	1,19	1,08	1,32	46169	147362	31%	C	C10	Lipid Modifying Agents	A	A02	Drugs For Acid Related Disorders
Atorvastatin	C10AA05	Pantoprazole	A02BC02	1,27	1,15	1,41	11752	35701	33%	C	C10	Lipid Modifying Agents	A	A02	Drugs For Acid Related Disorders
Rosuvastatin	C10AA07	Pantoprazole	A02BC02	1,22	1,08	1,39	2691	7748	35%	C	C10	Lipid Modifying Agents	A	A02	Drugs For Acid Related Disorders
Estradiol	G03CA03	Pantoprazole	A02BC02	1,24	1,11	1,41	4211	10719	39%	G	G03	Sex Hormones And Modulators Of The Genital System	A	A02	Drugs For Acid Related Disorders
Alfuzosin	G04CA01	Pantoprazole	A02BC02	1,24	1,08	1,42	3003	12872	23%	G	G04	Urologicals	A	A02	Drugs For Acid Related Disorders
Tamsulosin	G04CA02	Pantoprazole	A02BC02	1,33	1,13	1,60	2510	7703	33%	G	G04	Urologicals	A	A02	Drugs For Acid Related Disorders
Finasteride	G04CB01	Pantoprazole	A02BC02	1,24	1,06	1,44	1580	5014	32%	G	G04	Urologicals	A	A02	Drugs For Acid Related Disorders
Terlipressin	H01BA04	Pantoprazole	A02BC02	1,29	1,12	1,50	2233	2807	80%	H	H01	Pituitary And Hypothalamic Hormones And Analogues	A	A02	Drugs For Acid Related Disorders
Octreotide	H01CB02	Pantoprazole	A02BC02	1,32	1,11	1,58	1307	1995	66%	H	H01	Pituitary And Hypothalamic Hormones And Analogues	A	A02	Drugs For Acid Related Disorders
Dexamethasone	H02AB02	Pantoprazole	A02BC02	1,27	1,14	1,40	15648	109837	14%	H	H02	Corticosteroids For Systemic Use	A	A02	Drugs For Acid Related Disorders
Methylprednisolone	H02AB04	Pantoprazole	A02BC02	1,36	1,23	1,49	19815	64266	31%	H	H02	Corticosteroids For Systemic Use	A	A02	Drugs For Acid Related Disorders
Prednisolone	H02AB06	Pantoprazole	A02BC02	1,18	1,09	1,30	42487	109222	39%	H	H02	Corticosteroids For Systemic Use	A	A02	Drugs For Acid Related Disorders
Thiamazole	H03BB02	Pantoprazole	A02BC02	1,29	1,12	1,48	1616	5131	31%	H	H03	Thyroid Therapy	A	A02	Drugs For Acid Related Disorders
Dicloxacillin	J01CF01	Pantoprazole	A02BC02	1,20	1,09	1,34	27131	98956	27%	J	J01	Antibacterials For Systemic Use	A	A02	Drugs For Acid Related Disorders
Piperacillin And Enzyme Inhibitor	J01CR05	Pantoprazole	A02BC02	1,17	1,07	1,27	18985	56931	33%	J	J01	Antibacterials For Systemic Use	A	A02	Drugs For Acid Related Disorders
Cefuroxime	J01DC02	Pantoprazole	A02BC02	1,22	1,11	1,33	79631	319136	25%	J	J01	Antibacterials For Systemic Use	A	A02	Drugs For Acid Related Disorders
Meropenem	J01DH02	Pantoprazole	A02BC02	1,24	1,14	1,36	15735	35734	44%	J	J01	Antibacterials For Systemic Use	A	A02	Drugs For Acid Related Disorders
Trimethoprim	J01EA01	Pantoprazole	A02BC02	1,28	1,09	1,50	3583	13018	28%	J	J01	Antibacterials For Systemic Use	A	A02	Drugs For Acid Related Disorders
Erythromycin	J01FA01	Pantoprazole	A02BC02	1,34	1,13	1,57	2036	4961	41%	J	J01	Antibacterials For Systemic Use	A	A02	Drugs For Acid Related Disorders
Ciprofloxacin	J01MA02	Pantoprazole	A02BC02	1,22	1,12	1,33	30834	85959	36%	J	J01	Antibacterials For Systemic Use	A	A02	Drugs For Acid Related Disorders
Vancomycin	J01XA01	Pantoprazole	A02BC02	1,17	1,06	1,27	9794	22669	43%	J	J01	Antibacterials For Systemic Use	A	A02	Drugs For Acid Related Disorders
Linezolid	J01XX08	Pantoprazole	A02BC02	1,32	1,13	1,54	2158	4368	49%	J	J01	Antibacterials For Systemic Use	A	A02	Drugs For Acid Related Disorders
Amphotericin B	J02AA01	Pantoprazole	A02BC02	1,29	1,05	1,57	745	1481	50%	J	J02	Antimycotics For Systemic Use	A	A02	Drugs For Acid Related Disorders
Fluconazole	J02AC01	Pantoprazole	A02BC02	1,25	1,14	1,36	23655	50371	47%	J	J02	Antimycotics For Systemic Use	A	A02	Drugs For Acid Related Disorders
Caspofungin	J02AX04	Pantoprazole	A02BC02	1,33	1,16	1,52	1975	3446	57%	J	J02	Antimycotics For Systemic Use	A	A02	Drugs For Acid Related Disorders
Aciclovir	J05AB01	Pantoprazole	A02BC02	1,29	1,14	1,42	4096	12108	34%	J	J05	Antivirals For Systemic Use	A	A02	Drugs For Acid Related Disorders
Methotrexate	L01BA01	Pantoprazole	A02BC02	1,28	1,07	1,55	587	1570	37%	L	L01	Antineoplastic Agents	A	A02	Drugs For Acid Related Disorders
Mycophenolic Acid	L04AA06	Pantoprazole	A02BC02	1,19	1,06	1,34	1919	2946	65%	L	L04	Immunosuppressants	A	A02	Drugs For Acid Related Disorders
Ciclosporin	L04AD01	Pantoprazole	A02BC02	1,19	1,07	1,31	1426	2225	64%	L	L04	Immunosuppressants	A	A02	Drugs For Acid Related Disorders
Tacrolimus	L04AD02	Pantoprazole	A02BC02	1,23	1,10	1,38	1308	1862	70%	L	L04	Immunosuppressants	A	A02	Drugs For Acid Related Disorders
Diclofenac	M01AB05	Pantoprazole	A02BC02	1,18	1,06	1,33	12001	123452	10%	M	M01	Antiinflammatory And Antirheumatic Products	A	A02	Drugs For Acid Related Disorders
Ibuprofen	M01AE01	Pantoprazole	A02BC02	1,25	1,13	1,37	75688	356878	21%	M	M01	Antiinflammatory And Antirheumatic Products	A	A02	Drugs For Acid Related Disorders
Chlorzoxazone	M03BB03	Pantoprazole	A02BC02	1,17	1,07	1,28	13436	34907	38%	M	M03	Muscle Relaxants	A	A02	Drugs For Acid Related Disorders
Allopurinol	M04AA01	Pantoprazole	A02BC02	1,17	1,06	1,31	9391	22644	41%	M	M04	Antigout Preparations	A	A02	Drugs For Acid Related Disorders
Alendronic Acid	M05BA04	Pantoprazole	A02BC02	1,23	1,10	1,39	8132	17795	46%	M	M05	Drugs For Treatment Of Bone Diseases	A	A02	Drugs For Acid Related Disorders
Fentanyl	N01AH01	Pantoprazole	A02BC02	1,37	1,21	1,55	9340	39603	24%	N	N01	Anesthetics	A	A02	Drugs For Acid Related Disorders
Propofol	N01AX10	Pantoprazole	A02BC02	1,41	1,15	1,76	4107	6398	64%	N	N01	Anesthetics	A	A02	Drugs For Acid Related Disorders
Ropivacaine	N01BB09	Pantoprazole	A02BC02	1,18	1,12	1,24	5633	12526	45%	N	N01	Anesthetics	A	A02	Drugs For Acid Related Disorders
Oxycodone	N02AA05	Pantoprazole	A02BC02	1,17	1,08	1,26	48331	170642	28%	N	N02	Analgesics	A	A02	Drugs For Acid Related Disorders
Ketobemidone	N02AB01	Pantoprazole	A02BC02	1,28	1,10	1,48	3716	15509	24%	N	N02	Analgesics	A	A02	Drugs For Acid Related Disorders
Fentanyl	N02AB03	Pantoprazole	A02BC02	1,15	1,07	1,24	15074	29687	51%	N	N02	Analgesics	A	A02	Drugs For Acid Related Disorders
Buprenorphine	N02AE01	Pantoprazole	A02BC02	1,16	1,05	1,28	4240	10317	41%	N	N02	Analgesics	A	A02	Drugs For Acid Related Disorders
Tramadol	N02AX02	Pantoprazole	A02BC02	1,17	1,09	1,27	76180	217712	35%	N	N02	Analgesics	A	A02	Drugs For Acid Related Disorders
Gabapentin	N03AX12	Pantoprazole	A02BC02	1,16	1,06	1,29	31908	79978	40%	N	N03	Antiepileptics	A	A02	Drugs For Acid Related Disorders
Pregabalin	N03AX16	Pantoprazole	A02BC02	1,17	1,08	1,27	3712	12271	30%	N	N03	Antiepileptics	A	A02	Drugs For Acid Related Disorders
Chlordiazepoxide	N05BA02	Pantoprazole	A02BC02	1,19	1,08	1,29	7599	22197	34%	N	N05	Psycholeptics	A	A02	Drugs For Acid Related Disorders
Lorazepam	N05BA06	Pantoprazole	A02BC02	1,17	1,06	1,30	5941	14095	42%	N	N05	Psycholeptics	A	A02	Drugs For Acid Related Disorders
Midazolam	N05CD08	Pantoprazole	A02BC02	1,20	1,06	1,35	8220	30180	27%	N	N05	Psycholeptics	A	A02	Drugs For Acid Related Disorders
Amitriptyline	N06AA09	Pantoprazole	A02BC02	1,16	1,06	1,29	4567	12215	37%	N	N06	Psychoanaleptics	A	A02	Drugs For Acid Related Disorders
Nortriptyline	N06AA10	Pantoprazole	A02BC02	1,20	1,05	1,34	2199	7156	31%	N	N06	Psychoanaleptics	A	A02	Drugs For Acid Related Disorders
Sertraline	N06AB06	Pantoprazole	A02BC02	1,21	1,09	1,34	3778	13895	27%	N	N06	Psychoanaleptics	A	A02	Drugs For Acid Related Disorders
Nicotine	N07BA01	Pantoprazole	A02BC02	1,22	1,11	1,36	10233	32109	32%	N	N07	Other Nervous System Drugs	A	A02	Drugs For Acid Related Disorders
Disulfiram	N07BB01	Pantoprazole	A02BC02	1,20	1,05	1,37	2554	10027	25%	N	N07	Other Nervous System Drugs	A	A02	Drugs For Acid Related Disorders
Metronidazole	P01AB01	Pantoprazole	A02BC02	1,27	1,13	1,44	15813	67294	23%	P	P01	Antiprotozoals	A	A02	Drugs For Acid Related Disorders
Acetylcysteine	R05CB01	Pantoprazole	A02BC02	1,19	1,06	1,34	4840	13904	35%	R	R05	Cough And Cold Preparations	A	A02	Drugs For Acid Related Disorders
Codeine	R05DA04	Pantoprazole	A02BC02	1,23	1,12	1,36	11267	46122	24%	R	R05	Cough And Cold Preparations	A	A02	Drugs For Acid Related Disorders
Cetirizine	R06AE07	Pantoprazole	A02BC02	1,17	1,06	1,30	9638	33309	29%	R	R06	Antihistamines For Systemic Use	A	A02	Drugs For Acid Related Disorders
Magnesium Hydroxide	A02AA04	Lansoprazole	A02BC03	1,29	1,10	1,49	7191	186178	4%	A	A02	Drugs For Acid Related Disorders	A	A02	Drugs For Acid Related Disorders
Bisacodyl	A06AB02	Lansoprazole	A02BC03	1,29	1,11	1,50	6974	129628	5%	A	A06	Drugs For Constipation	A	A02	Drugs For Acid Related Disorders
Glimepiride	A10BB12	Lansoprazole	A02BC03	1,23	1,08	1,40	1274	12479	10%	A	A10	Drugs Used In Diabetes	A	A02	Drugs For Acid Related Disorders
Magnesium Oxide	A12CC10	Lansoprazole	A02BC03	1,28	1,07	1,50	1113	5325	21%	A	A12	Mineral Supplements	A	A02	Drugs For Acid Related Disorders
Acetylsalicylic Acid	B01AC06	Lansoprazole	A02BC03	1,22	1,07	1,39	13690	202542	7%	B	B01	Antithrombotic Agents	A	A02	Drugs For Acid Related Disorders
Ferrous Fumarate	B03AA02	Lansoprazole	A02BC03	1,28	1,11	1,48	4075	18581	22%	B	B03	Antianemic Preparations	A	A02	Drugs For Acid Related Disorders
Magnesium Sulfate	B05XA05	Lansoprazole	A02BC03	1,32	1,07	1,66	519	6831	8%	B	B05	Blood Substitutes And Perfusion Solutions	A	A02	Drugs For Acid Related Disorders
Dexamethasone	H02AB02	Lansoprazole	A02BC03	1,41	1,07	1,92	2184	109837	2%	H	H02	Corticosteroids For Systemic Use	A	A02	Drugs For Acid Related Disorders
Thiamazole	H03BB02	Lansoprazole	A02BC03	1,30	1,07	1,58	373	5131	7%	H	H03	Thyroid Therapy	A	A02	Drugs For Acid Related Disorders
Benzylpenicillin	J01CE01	Lansoprazole	A02BC03	1,23	1,08	1,40	4831	103443	5%	J	J01	Antibacterials For Systemic Use	A	A02	Drugs For Acid Related Disorders
Piperacillin And Enzyme Inhibitor	J01CR05	Lansoprazole	A02BC03	1,31	1,17	1,46	4491	56931	8%	J	J01	Antibacterials For Systemic Use	A	A02	Drugs For Acid Related Disorders
Cefuroxime	J01DC02	Lansoprazole	A02BC03	1,22	1,09	1,37	14906	319136	5%	J	J01	Antibacterials For Systemic Use	A	A02	Drugs For Acid Related Disorders
Gentamicin	J01GB03	Lansoprazole	A02BC03	1,25	1,05	1,47	4350	100411	4%	J	J01	Antibacterials For Systemic Use	A	A02	Drugs For Acid Related Disorders
Ibuprofen	M01AE01	Lansoprazole	A02BC03	1,25	1,09	1,45	10037	356878	3%	M	M01	Antiinflammatory And Antirheumatic Products	A	A02	Drugs For Acid Related Disorders
Allopurinol	M04AA01	Lansoprazole	A02BC03	1,20	1,06	1,38	2078	22644	9%	M	M04	Antigout Preparations	A	A02	Drugs For Acid Related Disorders
Oxycodone	N02AA05	Lansoprazole	A02BC03	1,17	1,07	1,28	11562	170642	7%	N	N02	Analgesics	A	A02	Drugs For Acid Related Disorders
Clozapine	N05AH02	Lansoprazole	A02BC03	1,20	1,06	1,36	149	2094	7%	N	N05	Psycholeptics	A	A02	Drugs For Acid Related Disorders
Codeine	R05DA04	Lansoprazole	A02BC03	1,24	1,09	1,41	2308	46122	5%	R	R05	Cough And Cold Preparations	A	A02	Drugs For Acid Related Disorders
Metoclopramide	A03FA01	Esomeprazole	A02BC05	1,21	1,06	1,38	6695	141977	5%	A	A03	Drugs For Functional Gastrointestinal Disorders	A	A02	Drugs For Acid Related Disorders
Ondansetron	A04AA01	Esomeprazole	A02BC05	1,29	1,13	1,48	4250	235179	2%	A	A04	Antiemetics And Antinauseants	A	A02	Drugs For Acid Related Disorders
Lactulose	A06AD11	Esomeprazole	A02BC05	1,22	1,08	1,39	6485	112487	6%	A	A06	Drugs For Constipation	A	A02	Drugs For Acid Related Disorders
Insulin (Human)	A10AC01	Esomeprazole	A02BC05	1,24	1,10	1,39	653	9921	7%	A	A10	Drugs Used In Diabetes	A	A02	Drugs For Acid Related Disorders
Dalteparin	B01AB04	Esomeprazole	A02BC05	1,40	1,20	1,71	3815	112120	3%	B	B01	Antithrombotic Agents	A	A02	Drugs For Acid Related Disorders
Rosuvastatin	C10AA07	Esomeprazole	A02BC05	1,35	1,10	1,67	373	7748	5%	C	C10	Lipid Modifying Agents	A	A02	Drugs For Acid Related Disorders
Dexamethasone	H02AB02	Esomeprazole	A02BC05	1,39	1,18	1,66	991	109837	1%	H	H02	Corticosteroids For Systemic Use	A	A02	Drugs For Acid Related Disorders
Gabapentin	N03AX12	Esomeprazole	A02BC05	1,27	1,12	1,45	1994	79978	2%	N	N03	Antiepileptics	A	A02	Drugs For Acid Related Disorders
Pantoprazole	A02BC02	Alginic Acid	A02BX13	1,34	1,08	1,66	2710	222698	1%	A	A02	Drugs For Acid Related Disorders	A	A02	Drugs For Acid Related Disorders
Aciclovir	J05AB01	Alginic Acid	A02BX13	1,37	1,09	1,76	146	12108	1%	J	J05	Antivirals For Systemic Use	A	A02	Drugs For Acid Related Disorders
Zolpidem	N05CF02	Alginic Acid	A02BX13	2,05	1,53	2,74	122	18941	1%	N	N05	Psycholeptics	A	A02	Drugs For Acid Related Disorders
Acetylcysteine	R05CB01	Alginic Acid	A02BX13	1,59	1,09	2,25	112	13904	1%	R	R05	Cough And Cold Preparations	A	A02	Drugs For Acid Related Disorders
Midazolam	N05CD08	Glycopyrronium Bromide	A03AB02	1,46	1,13	1,83	591	30180	2%	N	N05	Psycholeptics	A	A03	Drugs For Functional Gastrointestinal Disorders
Midazolam	N05CD08	Butylscopolamine	A03BB01	1,34	1,10	1,63	3114	30180	10%	N	N05	Psycholeptics	A	A03	Drugs For Functional Gastrointestinal Disorders
Pantoprazole	A02BC02	Metoclopramide	A03FA01	1,28	1,18	1,42	51439	222698	23%	A	A02	Drugs For Acid Related Disorders	A	A03	Drugs For Functional Gastrointestinal Disorders
Ondansetron	A04AA01	Metoclopramide	A03FA01	1,25	1,14	1,38	43760	235179	19%	A	A04	Antiemetics And Antinauseants	A	A03	Drugs For Functional Gastrointestinal Disorders
Sodium Picosulfate	A06AB08	Metoclopramide	A03FA01	1,23	1,12	1,36	17590	61949	28%	A	A06	Drugs For Constipation	A	A03	Drugs For Functional Gastrointestinal Disorders
Lactulose	A06AD11	Metoclopramide	A03FA01	1,20	1,09	1,32	26792	112487	24%	A	A06	Drugs For Constipation	A	A03	Drugs For Functional Gastrointestinal Disorders
Colecalciferol	A11CC05	Metoclopramide	A03FA01	1,19	1,06	1,33	4535	33051	14%	A	A11	Vitamins	A	A03	Drugs For Functional Gastrointestinal Disorders
Calcium Carbonate	A12AA04	Metoclopramide	A03FA01	1,29	1,11	1,50	1406	5966	24%	A	A12	Mineral Supplements	A	A03	Drugs For Functional Gastrointestinal Disorders
Potassium Chloride	A12BA01	Metoclopramide	A03FA01	1,22	1,11	1,32	40649	185888	22%	A	A12	Mineral Supplements	A	A03	Drugs For Functional Gastrointestinal Disorders
Magnesium (Different Salts In Combination)	A12CC30	Metoclopramide	A03FA01	1,28	1,14	1,44	3991	13725	29%	A	A12	Mineral Supplements	A	A03	Drugs For Functional Gastrointestinal Disorders
Enoxaparin	B01AB05	Metoclopramide	A03FA01	1,29	1,14	1,43	12529	64497	19%	B	B01	Antithrombotic Agents	A	A03	Drugs For Functional Gastrointestinal Disorders
Erythropoietin	B03XA01	Metoclopramide	A03FA01	1,25	1,05	1,49	649	2192	30%	B	B03	Antianemic Preparations	A	A03	Drugs For Functional Gastrointestinal Disorders
Darbepoetin Alfa	B03XA02	Metoclopramide	A03FA01	1,25	1,10	1,41	1718	5124	34%	B	B03	Antianemic Preparations	A	A03	Drugs For Functional Gastrointestinal Disorders
Potassium Chloride	B05XA01	Metoclopramide	A03FA01	1,36	1,15	1,62	945	2667	35%	B	B05	Blood Substitutes And Perfusion Solutions	A	A03	Drugs For Functional Gastrointestinal Disorders
Glyceryl Trinitrate	C01DA02	Metoclopramide	A03FA01	1,27	1,07	1,52	3275	22921	14%	C	C01	Cardiac Therapy	A	A03	Drugs For Functional Gastrointestinal Disorders
Felodipine	C08CA02	Metoclopramide	A03FA01	1,25	1,08	1,47	1355	7376	18%	C	C08	Calcium Channel Blockers	A	A03	Drugs For Functional Gastrointestinal Disorders
Dexamethasone	H02AB02	Metoclopramide	A03FA01	1,31	1,16	1,46	8402	109837	8%	H	H02	Corticosteroids For Systemic Use	A	A03	Drugs For Functional Gastrointestinal Disorders
Methylprednisolone	H02AB04	Metoclopramide	A03FA01	1,24	1,12	1,38	7943	64266	12%	H	H02	Corticosteroids For Systemic Use	A	A03	Drugs For Functional Gastrointestinal Disorders
Erythromycin	J01FA01	Metoclopramide	A03FA01	1,34	1,13	1,56	1889	4961	38%	J	J01	Antibacterials For Systemic Use	A	A03	Drugs For Functional Gastrointestinal Disorders
Aciclovir	J05AB01	Metoclopramide	A03FA01	1,30	1,16	1,45	3191	12108	26%	J	J05	Antivirals For Systemic Use	A	A03	Drugs For Functional Gastrointestinal Disorders
Methotrexate	L01BA01	Metoclopramide	A03FA01	1,54	1,24	1,82	523	1570	33%	L	L01	Antineoplastic Agents	A	A03	Drugs For Functional Gastrointestinal Disorders
Etoposide	L01CB01	Metoclopramide	A03FA01	1,67	1,20	2,30	415	958	43%	L	L01	Antineoplastic Agents	A	A03	Drugs For Functional Gastrointestinal Disorders
Ciclosporin	L04AD01	Metoclopramide	A03FA01	1,23	1,09	1,36	909	2225	41%	L	L04	Immunosuppressants	A	A03	Drugs For Functional Gastrointestinal Disorders
Tacrolimus	L04AD02	Metoclopramide	A03FA01	1,34	1,19	1,51	787	1862	42%	L	L04	Immunosuppressants	A	A03	Drugs For Functional Gastrointestinal Disorders
Ibuprofen	M01AE01	Metoclopramide	A03FA01	1,18	1,06	1,31	36545	356878	10%	M	M01	Antiinflammatory And Antirheumatic Products	A	A03	Drugs For Functional Gastrointestinal Disorders
Chlorzoxazone	M03BB03	Metoclopramide	A03FA01	1,18	1,07	1,29	6240	34907	18%	M	M03	Muscle Relaxants	A	A03	Drugs For Functional Gastrointestinal Disorders
Remifentanil	N01AH06	Metoclopramide	A03FA01	2,01	1,10	3,47	773	2725	28%	N	N01	Anesthetics	A	A03	Drugs For Functional Gastrointestinal Disorders
Oxycodone	N02AA05	Metoclopramide	A03FA01	1,18	1,08	1,27	29607	170642	17%	N	N02	Analgesics	A	A03	Drugs For Functional Gastrointestinal Disorders
Tramadol	N02AX02	Metoclopramide	A03FA01	1,14	1,05	1,24	42178	217712	19%	N	N02	Analgesics	A	A03	Drugs For Functional Gastrointestinal Disorders
Lorazepam	N05BA06	Metoclopramide	A03FA01	1,23	1,11	1,37	4780	14095	34%	N	N05	Psycholeptics	A	A03	Drugs For Functional Gastrointestinal Disorders
Codeine	R05DA04	Metoclopramide	A03FA01	1,16	1,05	1,29	7864	46122	17%	R	R05	Cough And Cold Preparations	A	A03	Drugs For Functional Gastrointestinal Disorders
Omeprazole	A02BC01	Domperidone	A03FA03	1,52	1,09	2,05	264	20102	1%	A	A02	Drugs For Acid Related Disorders	A	A03	Drugs For Functional Gastrointestinal Disorders
Ondansetron	A04AA01	Domperidone	A03FA03	1,27	1,11	1,48	4259	235179	2%	A	A04	Antiemetics And Antinauseants	A	A03	Drugs For Functional Gastrointestinal Disorders
Domperidone	A03FA03	Ondansetron	A04AA01	1,20	1,07	1,35	4259	10443	41%	A	A03	Drugs For Functional Gastrointestinal Disorders	A	A04	Antiemetics And Antinauseants
Bisacodyl	A06AB02	Ondansetron	A04AA01	1,22	1,11	1,35	45936	129628	35%	A	A06	Drugs For Constipation	A	A04	Antiemetics And Antinauseants
Magnesium Sulfate	A06AD04	Ondansetron	A04AA01	1,33	1,08	1,64	402	1683	24%	A	A06	Drugs For Constipation	A	A04	Antiemetics And Antinauseants
Loperamide	A07DA03	Ondansetron	A04AA01	1,24	1,12	1,38	3700	13134	28%	A	A07	Antidiarrheals, Intestinal Antiinflammatory/Antiinfective Agents	A	A04	Antiemetics And Antinauseants
Warfarin	B01AA03	Ondansetron	A04AA01	1,21	1,08	1,35	6024	41888	14%	B	B01	Antithrombotic Agents	A	A04	Antiemetics And Antinauseants
Metolazone	C03BA08	Ondansetron	A04AA01	1,20	1,05	1,38	955	5217	18%	C	C03	Diuretics	A	A04	Antiemetics And Antinauseants
Methotrexate	L01BA01	Ondansetron	A04AA01	1,32	1,10	1,57	632	1570	40%	L	L01	Antineoplastic Agents	A	A04	Antiemetics And Antinauseants
Chlorzoxazone	M03BB03	Ondansetron	A04AA01	1,17	1,06	1,28	10351	34907	30%	M	M03	Muscle Relaxants	A	A04	Antiemetics And Antinauseants
Ropivacaine	N01BB09	Ondansetron	A04AA01	1,17	1,11	1,23	6640	12526	53%	N	N01	Anesthetics	A	A04	Antiemetics And Antinauseants
Paracetamol	N02BE01	Ondansetron	A04AA01	1,31	1,20	1,43	197969	754001	26%	N	N02	Analgesics	A	A04	Antiemetics And Antinauseants
Lorazepam	N05BA06	Ondansetron	A04AA01	1,23	1,10	1,37	4663	14095	33%	N	N05	Psycholeptics	A	A04	Antiemetics And Antinauseants
Dexamethasone	H02AB02	Palonosetron	A04AA05	1,59	1,28	2,02	460	109837	0%	H	H02	Corticosteroids For Systemic Use	A	A04	Antiemetics And Antinauseants
Ondansetron	A04AA01	Metopimazine	A04AD05	1,35	1,18	1,54	1879	235179	1%	A	A04	Antiemetics And Antinauseants	A	A04	Antiemetics And Antinauseants
Potassium Chloride	B05XA01	Metopimazine	A04AD05	1,33	1,10	1,59	232	2667	9%	B	B05	Blood Substitutes And Perfusion Solutions	A	A04	Antiemetics And Antinauseants
Dexamethasone	H02AB02	Metopimazine	A04AD05	1,38	1,21	1,59	481	109837	0%	H	H02	Corticosteroids For Systemic Use	A	A04	Antiemetics And Antinauseants
Methotrexate	L01BA01	Metopimazine	A04AD05	1,42	1,13	1,74	130	1570	8%	L	L01	Antineoplastic Agents	A	A04	Antiemetics And Antinauseants
Ciclosporin	L04AD01	Metopimazine	A04AD05	1,33	1,17	1,51	229	2225	10%	L	L04	Immunosuppressants	A	A04	Antiemetics And Antinauseants
Lorazepam	N05BA06	Metopimazine	A04AD05	1,24	1,05	1,42	798	14095	6%	N	N05	Psycholeptics	A	A04	Antiemetics And Antinauseants
Dexamethasone	H02AB02	Aprepitant	A04AD12	1,87	1,63	2,16	814	109837	1%	H	H02	Corticosteroids For Systemic Use	A	A04	Antiemetics And Antinauseants
Nortriptyline	N06AA10	Aprepitant	A04AD12	1,82	1,21	2,71	83	7156	1%	N	N06	Psychoanaleptics	A	A04	Antiemetics And Antinauseants
Sodium Chloride	B05XA03	Ursodeoxycholic Acid	A05AA02	1,39	1,05	1,91	62	1612	4%	B	B05	Blood Substitutes And Perfusion Solutions	A	A05	Bile And Liver Therapy
Ampicillin	J01CA01	Ursodeoxycholic Acid	A05AA02	1,66	1,06	2,68	106	42709	0%	J	J01	Antibacterials For Systemic Use	A	A05	Bile And Liver Therapy
Metronidazole	J01XD01	Ursodeoxycholic Acid	A05AA02	1,72	1,27	2,43	331	145631	0%	J	J01	Antibacterials For Systemic Use	A	A05	Bile And Liver Therapy
Macrogol, Combinations	A06AD65	Bisacodyl	A06AB02	1,21	1,07	1,36	13511	49149	27%	A	A06	Drugs For Constipation	A	A06	Drugs For Constipation
Warfarin	B01AA03	Bisacodyl	A06AB02	1,20	1,08	1,34	6833	41888	16%	B	B01	Antithrombotic Agents	A	A06	Drugs For Constipation
Dabigatran Etexilate	B01AE07	Bisacodyl	A06AB02	1,24	1,05	1,44	4498	14456	31%	B	B01	Antithrombotic Agents	A	A06	Drugs For Constipation
Ferrous Fumarate	B03AA02	Bisacodyl	A06AB02	1,25	1,06	1,49	3752	18581	20%	B	B03	Antianemic Preparations	A	A06	Drugs For Constipation
Simvastatin	C10AA01	Bisacodyl	A06AB02	1,33	1,18	1,52	21934	147362	15%	C	C10	Lipid Modifying Agents	A	A06	Drugs For Constipation
Cefuroxime	J01DC02	Bisacodyl	A06AB02	1,20	1,09	1,31	63363	319136	20%	J	J01	Antibacterials For Systemic Use	A	A06	Drugs For Constipation
Ibuprofen	M01AE01	Bisacodyl	A06AB02	1,23	1,10	1,36	41527	356878	12%	M	M01	Antiinflammatory And Antirheumatic Products	A	A06	Drugs For Constipation
Chlorzoxazone	M03BB03	Bisacodyl	A06AB02	1,18	1,09	1,29	12285	34907	35%	M	M03	Muscle Relaxants	A	A06	Drugs For Constipation
Ropivacaine	N01BB09	Bisacodyl	A06AB02	1,21	1,14	1,27	8035	12526	64%	N	N01	Anesthetics	A	A06	Drugs For Constipation
Morphine	N02AA01	Bisacodyl	A06AB02	1,30	1,19	1,41	79699	384348	21%	N	N02	Analgesics	A	A06	Drugs For Constipation
Oxycodone	N02AA05	Bisacodyl	A06AB02	1,33	1,23	1,44	56354	170642	33%	N	N02	Analgesics	A	A06	Drugs For Constipation
Tramadol	N02AX02	Bisacodyl	A06AB02	1,15	1,06	1,24	43892	217712	20%	N	N02	Analgesics	A	A06	Drugs For Constipation
Gabapentin	N03AX12	Bisacodyl	A06AB02	1,22	1,10	1,35	21443	79978	27%	N	N03	Antiepileptics	A	A06	Drugs For Constipation
Nicotine	N07BA01	Bisacodyl	A06AB02	1,27	1,12	1,42	5135	32109	16%	N	N07	Other Nervous System Drugs	A	A06	Drugs For Constipation
Magnesium Hydroxide	A02AA04	Sodium Picosulfate	A06AB08	1,29	1,15	1,47	13751	186178	7%	A	A02	Drugs For Acid Related Disorders	A	A06	Drugs For Constipation
Metoclopramide	A03FA01	Sodium Picosulfate	A06AB08	1,29	1,17	1,46	17590	141977	12%	A	A03	Drugs For Functional Gastrointestinal Disorders	A	A06	Drugs For Constipation
Domperidone	A03FA03	Sodium Picosulfate	A06AB08	1,22	1,06	1,40	1704	10443	16%	A	A03	Drugs For Functional Gastrointestinal Disorders	A	A06	Drugs For Constipation
Ondansetron	A04AA01	Sodium Picosulfate	A06AB08	1,29	1,15	1,45	14788	235179	6%	A	A04	Antiemetics And Antinauseants	A	A06	Drugs For Constipation
Lactulose	A06AD11	Sodium Picosulfate	A06AB08	1,29	1,16	1,41	38670	112487	34%	A	A06	Drugs For Constipation	A	A06	Drugs For Constipation
Macrogol, Combinations	A06AD65	Sodium Picosulfate	A06AB08	1,30	1,16	1,46	8377	49149	17%	A	A06	Drugs For Constipation	A	A06	Drugs For Constipation
Insulin (Human)	A10AC01	Sodium Picosulfate	A06AB08	1,17	1,05	1,30	1105	9921	11%	A	A10	Drugs Used In Diabetes	A	A06	Drugs For Constipation
Multivitamins And Other Minerals, Incl, Combinations	A11AA03	Sodium Picosulfate	A06AB08	1,58	1,12	2,35	1673	17410	10%	A	A11	Vitamins	A	A06	Drugs For Constipation
Zinc Sulfate	A12CB01	Sodium Picosulfate	A06AB08	1,34	1,17	1,56	2087	7997	26%	A	A12	Mineral Supplements	A	A06	Drugs For Constipation
Enoxaparin	B01AB05	Sodium Picosulfate	A06AB08	1,25	1,10	1,40	6185	64497	10%	B	B01	Antithrombotic Agents	A	A06	Drugs For Constipation
Tranexamic Acid	B02AA02	Sodium Picosulfate	A06AB08	1,17	1,06	1,29	4402	67172	7%	B	B02	Antihemorrhagics	A	A06	Drugs For Constipation
Ramipril	C09AA05	Sodium Picosulfate	A06AB08	1,21	1,06	1,37	2242	30528	7%	C	C09	Agents Acting On The Renin-Angiotensin System	A	A06	Drugs For Constipation
Methylprednisolone	H02AB04	Sodium Picosulfate	A06AB08	1,29	1,14	1,43	5634	64266	9%	H	H02	Corticosteroids For Systemic Use	A	A06	Drugs For Constipation
Dicloxacillin	J01CF01	Sodium Picosulfate	A06AB08	1,19	1,07	1,34	5221	98956	5%	J	J01	Antibacterials For Systemic Use	A	A06	Drugs For Constipation
Erythromycin	J01FA01	Sodium Picosulfate	A06AB08	1,33	1,13	1,55	1602	4961	32%	J	J01	Antibacterials For Systemic Use	A	A06	Drugs For Constipation
Ciclosporin	L04AD01	Sodium Picosulfate	A06AB08	1,24	1,10	1,39	573	2225	26%	L	L04	Immunosuppressants	A	A06	Drugs For Constipation
Tacrolimus	L04AD02	Sodium Picosulfate	A06AB08	1,31	1,13	1,53	334	1862	18%	L	L04	Immunosuppressants	A	A06	Drugs For Constipation
Azathioprine	L04AX01	Sodium Picosulfate	A06AB08	1,39	1,19	1,62	409	3602	11%	L	L04	Immunosuppressants	A	A06	Drugs For Constipation
Celecoxib	M01AH01	Sodium Picosulfate	A06AB08	1,49	1,21	1,78	1707	34516	5%	M	M01	Antiinflammatory And Antirheumatic Products	A	A06	Drugs For Constipation
Ropivacaine	N01BB09	Sodium Picosulfate	A06AB08	1,38	1,25	1,51	1072	12526	9%	N	N01	Anesthetics	A	A06	Drugs For Constipation
Morphine	N02AA01	Sodium Picosulfate	A06AB08	1,21	1,10	1,32	32461	384348	8%	N	N02	Analgesics	A	A06	Drugs For Constipation
Oxycodone	N02AA05	Sodium Picosulfate	A06AB08	1,26	1,16	1,37	16583	170642	10%	N	N02	Analgesics	A	A06	Drugs For Constipation
Gabapentin	N03AX12	Sodium Picosulfate	A06AB08	1,19	1,07	1,33	7723	79978	10%	N	N03	Antiepileptics	A	A06	Drugs For Constipation
Lorazepam	N05BA06	Sodium Picosulfate	A06AB08	1,20	1,08	1,34	2759	14095	20%	N	N05	Psycholeptics	A	A06	Drugs For Constipation
Lactulose	A06AD11	Magnesium Sulfate	A06AD04	1,43	1,08	1,90	533	112487	0%	A	A06	Drugs For Constipation	A	A06	Drugs For Constipation
Potassium Chloride	A12BA01	Magnesium Sulfate	A06AD04	1,46	1,19	1,83	1113	185888	1%	A	A12	Mineral Supplements	A	A06	Drugs For Constipation
Zinc Sulfate	A12CB01	Magnesium Sulfate	A06AD04	1,36	1,13	1,68	399	7997	5%	A	A12	Mineral Supplements	A	A06	Drugs For Constipation
Magnesium Hydroxide	A02AA04	Lactulose	A06AD11	1,21	1,07	1,37	19568	186178	11%	A	A02	Drugs For Acid Related Disorders	A	A06	Drugs For Constipation
Domperidone	A03FA03	Lactulose	A06AD11	1,22	1,06	1,39	1790	10443	17%	A	A03	Drugs For Functional Gastrointestinal Disorders	A	A06	Drugs For Constipation
Ondansetron	A04AA01	Lactulose	A06AD11	1,24	1,12	1,39	21829	235179	9%	A	A04	Antiemetics And Antinauseants	A	A06	Drugs For Constipation
Bisacodyl	A06AB02	Lactulose	A06AD11	1,33	1,21	1,48	27690	129628	21%	A	A06	Drugs For Constipation	A	A06	Drugs For Constipation
Sodium Picosulfate	A06AB08	Lactulose	A06AD11	1,24	1,12	1,35	38670	61949	62%	A	A06	Drugs For Constipation	A	A06	Drugs For Constipation
Magnesium Sulfate	A06AD04	Lactulose	A06AD11	1,33	1,07	1,63	533	1683	32%	A	A06	Drugs For Constipation	A	A06	Drugs For Constipation
Insulin (Human)	A10AC01	Lactulose	A06AD11	1,16	1,06	1,27	2038	9921	21%	A	A10	Drugs Used In Diabetes	A	A06	Drugs For Constipation
Thiamine (Vit B1)	A11DA01	Lactulose	A06AD11	1,22	1,10	1,35	11450	53250	22%	A	A11	Vitamins	A	A06	Drugs For Constipation
Potassium Chloride	A12BA01	Lactulose	A06AD11	1,16	1,06	1,27	39275	185888	21%	A	A12	Mineral Supplements	A	A06	Drugs For Constipation
Zinc Sulfate	A12CB01	Lactulose	A06AD11	1,30	1,13	1,50	2169	7997	27%	A	A12	Mineral Supplements	A	A06	Drugs For Constipation
Magnesium Oxide	A12CC10	Lactulose	A06AD11	1,31	1,10	1,58	1162	5325	22%	A	A12	Mineral Supplements	A	A06	Drugs For Constipation
Magnesium (Different Salts In Combination)	A12CC30	Lactulose	A06AD11	1,26	1,11	1,42	3516	13725	26%	A	A12	Mineral Supplements	A	A06	Drugs For Constipation
Ferrous Glycine Sulfate	B03AA01	Lactulose	A06AD11	1,39	1,10	1,75	957	3535	27%	B	B03	Antianemic Preparations	A	A06	Drugs For Constipation
Albumin	B05AA01	Lactulose	A06AD11	1,31	1,13	1,52	1827	5725	32%	B	B05	Blood Substitutes And Perfusion Solutions	A	A06	Drugs For Constipation
Carbohydrates	B05BA03	Lactulose	A06AD11	1,25	1,10	1,43	2345	12669	19%	B	B05	Blood Substitutes And Perfusion Solutions	A	A06	Drugs For Constipation
Sodium Chloride	B05XA03	Lactulose	A06AD11	1,30	1,05	1,66	433	1612	27%	B	B05	Blood Substitutes And Perfusion Solutions	A	A06	Drugs For Constipation
Spironolactone	C03DA01	Lactulose	A06AD11	1,28	1,16	1,41	9460	36793	26%	C	C03	Diuretics	A	A06	Drugs For Constipation
Gentamicin	J01GB03	Lactulose	A06AD11	1,19	1,06	1,37	7237	100411	7%	J	J01	Antibacterials For Systemic Use	A	A06	Drugs For Constipation
Ropivacaine	N01BB09	Lactulose	A06AD11	1,34	1,22	1,46	1454	12526	12%	N	N01	Anesthetics	A	A06	Drugs For Constipation
Morphine	N02AA01	Lactulose	A06AD11	1,26	1,16	1,37	50819	384348	13%	N	N02	Analgesics	A	A06	Drugs For Constipation
Oxycodone	N02AA05	Lactulose	A06AD11	1,22	1,12	1,31	24392	170642	14%	N	N02	Analgesics	A	A06	Drugs For Constipation
Tramadol	N02AX02	Lactulose	A06AD11	1,22	1,12	1,31	35646	217712	16%	N	N02	Analgesics	A	A06	Drugs For Constipation
Gabapentin	N03AX12	Lactulose	A06AD11	1,22	1,10	1,36	9698	79978	12%	N	N03	Antiepileptics	A	A06	Drugs For Constipation
Magnesium Hydroxide	A02AA04	Macrogol, Combinations	A06AD65	1,27	1,09	1,46	9884	186178	5%	A	A02	Drugs For Acid Related Disorders	A	A06	Drugs For Constipation
Bisacodyl	A06AB02	Macrogol, Combinations	A06AD65	1,41	1,27	1,59	13511	129628	10%	A	A06	Drugs For Constipation	A	A06	Drugs For Constipation
Tinzaparin	B01AB10	Macrogol, Combinations	A06AD65	1,27	1,07	1,51	5783	203478	3%	B	B01	Antithrombotic Agents	A	A06	Drugs For Constipation
Ferrous Fumarate	B03AA02	Macrogol, Combinations	A06AD65	1,24	1,06	1,46	3319	18581	18%	B	B03	Antianemic Preparations	A	A06	Drugs For Constipation
Darbepoetin Alfa	B03XA02	Macrogol, Combinations	A06AD65	1,33	1,12	1,59	460	5124	9%	B	B03	Antianemic Preparations	A	A06	Drugs For Constipation
Morphine	N02AA01	Macrogol, Combinations	A06AD65	1,25	1,14	1,37	23987	384348	6%	N	N02	Analgesics	A	A06	Drugs For Constipation
Oxycodone	N02AA05	Macrogol, Combinations	A06AD65	1,23	1,13	1,34	11890	170642	7%	N	N02	Analgesics	A	A06	Drugs For Constipation
Tramadol	N02AX02	Macrogol, Combinations	A06AD65	1,23	1,11	1,36	14002	217712	6%	N	N02	Analgesics	A	A06	Drugs For Constipation
Bupivacaine, Combinations	N01BB51	Sodium Phosphate	A06AG01	1,48	1,13	1,92	182	3045	6%	N	N01	Anesthetics	A	A06	Drugs For Constipation
Bisacodyl	A06AB02	Docusate Sodium, Incl, Combinations	A06AG10	1,59	1,27	2,00	1361	129628	1%	A	A06	Drugs For Constipation	A	A06	Drugs For Constipation
Sodium Picosulfate	A06AB08	Docusate Sodium, Incl, Combinations	A06AG10	1,26	1,05	1,52	1373	61949	2%	A	A06	Drugs For Constipation	A	A06	Drugs For Constipation
Lactulose	A06AD11	Docusate Sodium, Incl, Combinations	A06AG10	1,43	1,17	1,75	1923	112487	2%	A	A06	Drugs For Constipation	A	A06	Drugs For Constipation
Losartan And Diuretics	C09DA01	Docusate Sodium, Incl, Combinations	A06AG10	4,54	1,42	13,85	118	5975	2%	C	C09	Agents Acting On The Renin-Angiotensin System	A	A06	Drugs For Constipation
Dicloxacillin	J01CF01	Docusate Sodium, Incl, Combinations	A06AG10	1,45	1,18	1,80	372	98956	0%	J	J01	Antibacterials For Systemic Use	A	A06	Drugs For Constipation
Nicotine	N07BA01	Docusate Sodium, Incl, Combinations	A06AG10	1,51	1,07	2,09	208	32109	1%	N	N07	Other Nervous System Drugs	A	A06	Drugs For Constipation
Darbepoetin Alfa	B03XA02	Nystatin	A07AA02	1,29	1,06	1,56	511	5124	10%	B	B03	Antianemic Preparations	A	A07	Antidiarrheals, Intestinal Antiinflammatory/Antiinfective Agents
Mycophenolic Acid	L04AA06	Nystatin	A07AA02	1,24	1,07	1,47	567	2946	19%	L	L04	Immunosuppressants	A	A07	Antidiarrheals, Intestinal Antiinflammatory/Antiinfective Agents
Ciclosporin	L04AD01	Nystatin	A07AA02	1,20	1,05	1,35	460	2225	21%	L	L04	Immunosuppressants	A	A07	Antidiarrheals, Intestinal Antiinflammatory/Antiinfective Agents
Azathioprine	L04AX01	Nystatin	A07AA02	1,30	1,10	1,52	379	3602	11%	L	L04	Immunosuppressants	A	A07	Antidiarrheals, Intestinal Antiinflammatory/Antiinfective Agents
Lactulose	A06AD11	Rifaximin	A07AA11	1,37	1,06	1,77	224	112487	0%	A	A06	Drugs For Constipation	A	A07	Antidiarrheals, Intestinal Antiinflammatory/Antiinfective Agents
Phenobarbital	N03AA02	Opium	A07DA02	1,53	1,10	2,09	60	10495	1%	N	N03	Antiepileptics	A	A07	Antidiarrheals, Intestinal Antiinflammatory/Antiinfective Agents
Opium	A07DA02	Loperamide	A07DA03	1,37	1,12	1,64	738	1665	44%	A	A07	Antidiarrheals, Intestinal Antiinflammatory/Antiinfective Agents	A	A07	Antidiarrheals, Intestinal Antiinflammatory/Antiinfective Agents
Budesonide	A07EA06	Loperamide	A07DA03	1,44	1,08	1,92	242	1772	14%	A	A07	Antidiarrheals, Intestinal Antiinflammatory/Antiinfective Agents	A	A07	Antidiarrheals, Intestinal Antiinflammatory/Antiinfective Agents
Magnesium Oxide	A12CC10	Loperamide	A07DA03	1,42	1,17	1,75	404	5325	8%	A	A12	Mineral Supplements	A	A07	Antidiarrheals, Intestinal Antiinflammatory/Antiinfective Agents
Magnesium (Different Salts In Combination)	A12CC30	Loperamide	A07DA03	1,26	1,09	1,48	973	13725	7%	A	A12	Mineral Supplements	A	A07	Antidiarrheals, Intestinal Antiinflammatory/Antiinfective Agents
Dexamethasone	H02AB02	Loperamide	A07DA03	1,68	1,31	2,19	574	109837	1%	H	H02	Corticosteroids For Systemic Use	A	A07	Antidiarrheals, Intestinal Antiinflammatory/Antiinfective Agents
Aciclovir	J05AB01	Loperamide	A07DA03	1,44	1,23	1,70	583	12108	5%	J	J05	Antivirals For Systemic Use	A	A07	Antidiarrheals, Intestinal Antiinflammatory/Antiinfective Agents
Lithium	N05AN01	Loperamide	A07DA03	1,60	1,17	2,09	55	4210	1%	N	N05	Psycholeptics	A	A07	Antidiarrheals, Intestinal Antiinflammatory/Antiinfective Agents
Codeine	R05DA04	Loperamide	A07DA03	1,28	1,14	1,44	1501	46122	3%	R	R05	Cough And Cold Preparations	A	A07	Antidiarrheals, Intestinal Antiinflammatory/Antiinfective Agents
Acetylsalicylic Acid	B01AC06	Sulfasalazine	A07EC01	2,14	1,48	3,02	609	202542	0%	B	B01	Antithrombotic Agents	A	A07	Antidiarrheals, Intestinal Antiinflammatory/Antiinfective Agents
Ibuprofen	M01AE01	Sulfasalazine	A07EC01	1,52	1,07	2,26	564	356878	0%	M	M01	Antiinflammatory And Antirheumatic Products	A	A07	Antidiarrheals, Intestinal Antiinflammatory/Antiinfective Agents
Warfarin	B01AA03	Mesalazine	A07EC02	1,60	1,10	2,22	139	41888	0%	B	B01	Antithrombotic Agents	A	A07	Antidiarrheals, Intestinal Antiinflammatory/Antiinfective Agents
Losartan	C09CA01	Mesalazine	A07EC02	1,51	1,11	2,12	179	47483	0%	C	C09	Agents Acting On The Renin-Angiotensin System	A	A07	Antidiarrheals, Intestinal Antiinflammatory/Antiinfective Agents
Methylprednisolone	H02AB04	Mesalazine	A07EC02	1,50	1,20	1,86	922	64266	1%	H	H02	Corticosteroids For Systemic Use	A	A07	Antidiarrheals, Intestinal Antiinflammatory/Antiinfective Agents
Prednisolone	H02AB06	Mesalazine	A07EC02	1,42	1,20	1,68	1662	109222	2%	H	H02	Corticosteroids For Systemic Use	A	A07	Antidiarrheals, Intestinal Antiinflammatory/Antiinfective Agents
Sodium Chloride	A12CA01	Lactic Acid Producing Organisms	A07FA01	2,58	1,62	4,14	56	7119	1%	A	A12	Mineral Supplements	A	A07	Antidiarrheals, Intestinal Antiinflammatory/Antiinfective Agents
Caffeine	N06BC01	Lactic Acid Producing Organisms	A07FA01	2,18	1,70	2,81	113	2323	5%	N	N06	Psychoanaleptics	A	A07	Antidiarrheals, Intestinal Antiinflammatory/Antiinfective Agents
Metoclopramide	A03FA01	Multienzymes (Lipase, Protease Etc,)	A09AA02	1,33	1,11	1,62	1170	141977	1%	A	A03	Drugs For Functional Gastrointestinal Disorders	A	A09	Digestives, Incl, Enzymes
Insulin Glargine	A10AE04	Multienzymes (Lipase, Protease Etc,)	A09AA02	1,31	1,13	1,48	309	9157	3%	A	A10	Drugs Used In Diabetes	A	A09	Digestives, Incl, Enzymes
Tinzaparin	B01AB10	Multienzymes (Lipase, Protease Etc,)	A09AA02	1,58	1,08	2,23	544	203478	0%	B	B01	Antithrombotic Agents	A	A09	Digestives, Incl, Enzymes
Spironolactone	C03DA01	Multienzymes (Lipase, Protease Etc,)	A09AA02	1,41	1,13	1,76	405	36793	1%	C	C03	Diuretics	A	A09	Digestives, Incl, Enzymes
Piperacillin And Enzyme Inhibitor	J01CR05	Multienzymes (Lipase, Protease Etc,)	A09AA02	1,33	1,07	1,68	477	56931	1%	J	J01	Antibacterials For Systemic Use	A	A09	Digestives, Incl, Enzymes
Metronidazole	J01XD01	Multienzymes (Lipase, Protease Etc,)	A09AA02	1,41	1,09	1,80	852	145631	1%	J	J01	Antibacterials For Systemic Use	A	A09	Digestives, Incl, Enzymes
Sertraline	N06AB06	Multienzymes (Lipase, Protease Etc,)	A09AA02	1,47	1,07	2,07	67	13895	0%	N	N06	Psychoanaleptics	A	A09	Digestives, Incl, Enzymes
Sodium Picosulfate	A06AB08	Insulin (Human)	A10AB01	1,22	1,06	1,42	3286	61949	5%	A	A06	Drugs For Constipation	A	A10	Drugs Used In Diabetes
Insulin (Human)	A10AC01	Insulin (Human)	A10AB01	1,20	1,09	1,30	3010	9921	30%	A	A10	Drugs Used In Diabetes	A	A10	Drugs Used In Diabetes
Glimepiride	A10BB12	Insulin (Human)	A10AB01	1,23	1,09	1,40	1910	12479	15%	A	A10	Drugs Used In Diabetes	A	A10	Drugs Used In Diabetes
Thiamine (Vit B1)	A11DA01	Insulin (Human)	A10AB01	1,27	1,11	1,46	2308	53250	4%	A	A11	Vitamins	A	A10	Drugs Used In Diabetes
Potassium Chloride	A12BA01	Insulin (Human)	A10AB01	1,21	1,08	1,35	9782	185888	5%	A	A12	Mineral Supplements	A	A10	Drugs Used In Diabetes
Sodium Chloride	A12CA01	Insulin (Human)	A10AB01	1,50	1,06	2,07	179	7119	3%	A	A12	Mineral Supplements	A	A10	Drugs Used In Diabetes
Warfarin	B01AA03	Insulin (Human)	A10AB01	1,30	1,13	1,48	2350	41888	6%	B	B01	Antithrombotic Agents	A	A10	Drugs Used In Diabetes
Metolazone	C03BA08	Insulin (Human)	A10AB01	1,21	1,06	1,38	1124	5217	22%	C	C03	Diuretics	A	A10	Drugs Used In Diabetes
Methylprednisolone	H02AB04	Insulin (Human)	A10AB01	1,39	1,20	1,59	1887	64266	3%	H	H02	Corticosteroids For Systemic Use	A	A10	Drugs Used In Diabetes
Prednisolone	H02AB06	Insulin (Human)	A10AB01	1,26	1,12	1,45	3386	109222	3%	H	H02	Corticosteroids For Systemic Use	A	A10	Drugs Used In Diabetes
Meropenem	J01DH02	Insulin (Human)	A10AB01	1,21	1,09	1,33	2936	35734	8%	J	J01	Antibacterials For Systemic Use	A	A10	Drugs Used In Diabetes
Fluconazole	J02AC01	Insulin (Human)	A10AB01	1,23	1,08	1,40	2375	50371	5%	J	J02	Antimycotics For Systemic Use	A	A10	Drugs Used In Diabetes
Mycophenolic Acid	L04AA06	Insulin (Human)	A10AB01	1,36	1,10	1,65	233	2946	8%	L	L04	Immunosuppressants	A	A10	Drugs Used In Diabetes
Ciclosporin	L04AD01	Insulin (Human)	A10AB01	1,25	1,09	1,42	316	2225	14%	L	L04	Immunosuppressants	A	A10	Drugs Used In Diabetes
Azathioprine	L04AX01	Insulin (Human)	A10AB01	1,30	1,07	1,55	240	3602	7%	L	L04	Immunosuppressants	A	A10	Drugs Used In Diabetes
Ibuprofen	M01AE01	Insulin (Human)	A10AB01	1,35	1,12	1,63	4384	356878	1%	M	M01	Antiinflammatory And Antirheumatic Products	A	A10	Drugs Used In Diabetes
Propofol	N01AX10	Insulin (Human)	A10AB01	1,42	1,10	1,85	1825	6398	29%	N	N01	Anesthetics	A	A10	Drugs Used In Diabetes
Gabapentin	N03AX12	Insulin (Human)	A10AB01	1,20	1,05	1,37	3571	79978	4%	N	N03	Antiepileptics	A	A10	Drugs Used In Diabetes
Lorazepam	N05BA06	Insulin (Human)	A10AB01	1,30	1,11	1,54	409	14095	3%	N	N05	Psycholeptics	A	A10	Drugs Used In Diabetes
Fenoterol And Ipratropium Bromide	R03AL01	Insulin (Human)	A10AB01	1,25	1,07	1,49	717	13126	5%	R	R03	Drugs For Obstructive Airway Diseases	A	A10	Drugs Used In Diabetes
Pantoprazole	A02BC02	Insulin Aspart	A10AB05	1,20	1,06	1,34	13299	222698	6%	A	A02	Drugs For Acid Related Disorders	A	A10	Drugs Used In Diabetes
Ondansetron	A04AA01	Insulin Aspart	A10AB05	1,30	1,11	1,54	5773	235179	2%	A	A04	Antiemetics And Antinauseants	A	A10	Drugs Used In Diabetes
Sodium Picosulfate	A06AB08	Insulin Aspart	A10AB05	1,30	1,13	1,51	3392	61949	5%	A	A06	Drugs For Constipation	A	A10	Drugs Used In Diabetes
Lactulose	A06AD11	Insulin Aspart	A10AB05	1,22	1,06	1,39	5564	112487	5%	A	A06	Drugs For Constipation	A	A10	Drugs Used In Diabetes
Macrogol, Combinations	A06AD65	Insulin Aspart	A10AB05	1,28	1,10	1,47	2876	49149	6%	A	A06	Drugs For Constipation	A	A10	Drugs Used In Diabetes
Nystatin	A07AA02	Insulin Aspart	A10AB05	1,29	1,06	1,56	1611	27301	6%	A	A07	Antidiarrheals, Intestinal Antiinflammatory/Antiinfective Agents	A	A10	Drugs Used In Diabetes
Vancomycin	A07AA09	Insulin Aspart	A10AB05	1,29	1,06	1,57	603	8706	7%	A	A07	Antidiarrheals, Intestinal Antiinflammatory/Antiinfective Agents	A	A10	Drugs Used In Diabetes
Loperamide	A07DA03	Insulin Aspart	A10AB05	1,33	1,14	1,55	792	13134	6%	A	A07	Antidiarrheals, Intestinal Antiinflammatory/Antiinfective Agents	A	A10	Drugs Used In Diabetes
Insulin (Human)	A10AC01	Insulin Aspart	A10AB05	1,29	1,18	1,40	4324	9921	44%	A	A10	Drugs Used In Diabetes	A	A10	Drugs Used In Diabetes
Insulin Aspart	A10AD05	Insulin Aspart	A10AB05	1,17	1,06	1,29	3082	7443	41%	A	A10	Drugs Used In Diabetes	A	A10	Drugs Used In Diabetes
Insulin Glargine	A10AE04	Insulin Aspart	A10AB05	1,34	1,22	1,46	5836	9157	64%	A	A10	Drugs Used In Diabetes	A	A10	Drugs Used In Diabetes
Insulin Detemir	A10AE05	Insulin Aspart	A10AB05	1,23	1,09	1,36	3019	4933	61%	A	A10	Drugs Used In Diabetes	A	A10	Drugs Used In Diabetes
Metformin	A10BA02	Insulin Aspart	A10AB05	1,25	1,13	1,38	11697	46822	25%	A	A10	Drugs Used In Diabetes	A	A10	Drugs Used In Diabetes
Glimepiride	A10BB12	Insulin Aspart	A10AB05	1,33	1,18	1,49	2851	12479	23%	A	A10	Drugs Used In Diabetes	A	A10	Drugs Used In Diabetes
Colecalciferol	A11CC05	Insulin Aspart	A10AB05	1,21	1,06	1,37	2721	33051	8%	A	A11	Vitamins	A	A10	Drugs Used In Diabetes
Calcium Carbonate	A12AA04	Insulin Aspart	A10AB05	1,31	1,10	1,57	479	5966	8%	A	A12	Mineral Supplements	A	A10	Drugs Used In Diabetes
Sodium Chloride	A12CA01	Insulin Aspart	A10AB05	1,34	1,09	1,65	339	7119	5%	A	A12	Mineral Supplements	A	A10	Drugs Used In Diabetes
Magnesium (Different Salts In Combination)	A12CC30	Insulin Aspart	A10AB05	1,31	1,11	1,55	1027	13725	7%	A	A12	Mineral Supplements	A	A10	Drugs Used In Diabetes
Dalteparin	B01AB04	Insulin Aspart	A10AB05	1,26	1,08	1,49	5117	112120	5%	B	B01	Antithrombotic Agents	A	A10	Drugs Used In Diabetes
Tinzaparin	B01AB10	Insulin Aspart	A10AB05	1,28	1,09	1,48	6634	203478	3%	B	B01	Antithrombotic Agents	A	A10	Drugs Used In Diabetes
Clopidogrel	B01AC04	Insulin Aspart	A10AB05	1,24	1,08	1,43	4649	100339	5%	B	B01	Antithrombotic Agents	A	A10	Drugs Used In Diabetes
Fondaparinux	B01AX05	Insulin Aspart	A10AB05	1,35	1,07	1,73	1430	45836	3%	B	B01	Antithrombotic Agents	A	A10	Drugs Used In Diabetes
Electrolytes	B05BB01	Insulin Aspart	A10AB05	1,26	1,12	1,44	2961	59162	5%	B	B05	Blood Substitutes And Perfusion Solutions	A	A10	Drugs Used In Diabetes
Metolazone	C03BA08	Insulin Aspart	A10AB05	1,24	1,06	1,43	605	5217	12%	C	C03	Diuretics	A	A10	Drugs Used In Diabetes
Bumetanide	C03CA02	Insulin Aspart	A10AB05	1,19	1,06	1,37	568	4595	12%	C	C03	Diuretics	A	A10	Drugs Used In Diabetes
Metoprolol	C07AB02	Insulin Aspart	A10AB05	1,26	1,13	1,41	7225	126814	6%	C	C07	Beta Blocking Agents	A	A10	Drugs Used In Diabetes
Carvedilol	C07AG02	Insulin Aspart	A10AB05	1,20	1,08	1,34	1429	16146	9%	C	C07	Beta Blocking Agents	A	A10	Drugs Used In Diabetes
Felodipine	C08CA02	Insulin Aspart	A10AB05	1,32	1,08	1,63	451	7376	6%	C	C08	Calcium Channel Blockers	A	A10	Drugs Used In Diabetes
Verapamil	C08DA01	Insulin Aspart	A10AB05	1,30	1,11	1,49	671	13770	5%	C	C08	Calcium Channel Blockers	A	A10	Drugs Used In Diabetes
Trandolapril	C09AA10	Insulin Aspart	A10AB05	1,26	1,10	1,46	803	10013	8%	C	C09	Agents Acting On The Renin-Angiotensin System	A	A10	Drugs Used In Diabetes
Losartan	C09CA01	Insulin Aspart	A10AB05	1,24	1,11	1,39	4117	47483	9%	C	C09	Agents Acting On The Renin-Angiotensin System	A	A10	Drugs Used In Diabetes
Simvastatin	C10AA01	Insulin Aspart	A10AB05	1,27	1,10	1,46	10752	147362	7%	C	C10	Lipid Modifying Agents	A	A10	Drugs Used In Diabetes
Atorvastatin	C10AA05	Insulin Aspart	A10AB05	1,33	1,18	1,52	3018	35701	8%	C	C10	Lipid Modifying Agents	A	A10	Drugs Used In Diabetes
Rosuvastatin	C10AA07	Insulin Aspart	A10AB05	1,30	1,09	1,56	687	7748	9%	C	C10	Lipid Modifying Agents	A	A10	Drugs Used In Diabetes
Dexamethasone	H02AB02	Insulin Aspart	A10AB05	1,44	1,15	1,79	2137	109837	2%	H	H02	Corticosteroids For Systemic Use	A	A10	Drugs Used In Diabetes
Methylprednisolone	H02AB04	Insulin Aspart	A10AB05	1,29	1,12	1,48	2880	64266	4%	H	H02	Corticosteroids For Systemic Use	A	A10	Drugs Used In Diabetes
Dicloxacillin	J01CF01	Insulin Aspart	A10AB05	1,26	1,12	1,43	3688	98956	4%	J	J01	Antibacterials For Systemic Use	A	A10	Drugs Used In Diabetes
Flucloxacillin	J01CF05	Insulin Aspart	A10AB05	1,35	1,15	1,57	1516	21694	7%	J	J01	Antibacterials For Systemic Use	A	A10	Drugs Used In Diabetes
Piperacillin And Enzyme Inhibitor	J01CR05	Insulin Aspart	A10AB05	1,20	1,08	1,33	4712	56931	8%	J	J01	Antibacterials For Systemic Use	A	A10	Drugs Used In Diabetes
Cefuroxime	J01DC02	Insulin Aspart	A10AB05	1,26	1,11	1,43	9088	319136	3%	J	J01	Antibacterials For Systemic Use	A	A10	Drugs Used In Diabetes
Erythromycin	J01FA01	Insulin Aspart	A10AB05	1,40	1,07	1,86	354	4961	7%	J	J01	Antibacterials For Systemic Use	A	A10	Drugs Used In Diabetes
Ciprofloxacin	J01MA02	Insulin Aspart	A10AB05	1,19	1,07	1,32	5552	85959	6%	J	J01	Antibacterials For Systemic Use	A	A10	Drugs Used In Diabetes
Voriconazole	J02AC03	Insulin Aspart	A10AB05	1,61	1,22	2,11	105	1403	7%	J	J02	Antimycotics For Systemic Use	A	A10	Drugs Used In Diabetes
Diclofenac	M01AB05	Insulin Aspart	A10AB05	1,30	1,07	1,61	1408	123452	1%	M	M01	Antiinflammatory And Antirheumatic Products	A	A10	Drugs Used In Diabetes
Oxycodone	N02AA05	Insulin Aspart	A10AB05	1,18	1,06	1,30	4909	170642	3%	N	N02	Analgesics	A	A10	Drugs Used In Diabetes
Fentanyl	N02AB03	Insulin Aspart	A10AB05	1,17	1,06	1,28	1718	29687	6%	N	N02	Analgesics	A	A10	Drugs Used In Diabetes
Pregabalin	N03AX16	Insulin Aspart	A10AB05	1,19	1,06	1,35	600	12271	5%	N	N03	Antiepileptics	A	A10	Drugs Used In Diabetes
Orphenadrine (Chloride)	N04AB02	Insulin Aspart	A10AB05	1,44	1,13	1,84	129	5092	3%	N	N04	Anti-Parkinson Drugs	A	A10	Drugs Used In Diabetes
Quetiapine	N05AH04	Insulin Aspart	A10AB05	1,18	1,06	1,31	606	24727	2%	N	N05	Psycholeptics	A	A10	Drugs Used In Diabetes
Chlordiazepoxide	N05BA02	Insulin Aspart	A10AB05	1,23	1,05	1,43	858	22197	4%	N	N05	Psycholeptics	A	A10	Drugs Used In Diabetes
Amitriptyline	N06AA09	Insulin Aspart	A10AB05	1,24	1,06	1,46	670	12215	5%	N	N06	Psychoanaleptics	A	A10	Drugs Used In Diabetes
Nortriptyline	N06AA10	Insulin Aspart	A10AB05	1,34	1,11	1,60	336	7156	5%	N	N06	Psychoanaleptics	A	A10	Drugs Used In Diabetes
Nicotine	N07BA01	Insulin Aspart	A10AB05	1,27	1,08	1,49	1561	32109	5%	N	N07	Other Nervous System Drugs	A	A10	Drugs Used In Diabetes
Insulin Glargine	A10AE04	Insulin Glulisine	A10AB06	1,36	1,09	1,67	123	9157	1%	A	A10	Drugs Used In Diabetes	A	A10	Drugs Used In Diabetes
Magnesium Hydroxide	A02AA04	Insulin (Human)	A10AC01	1,43	1,11	1,80	1498	186178	1%	A	A02	Drugs For Acid Related Disorders	A	A10	Drugs Used In Diabetes
Insulin Aspart	A10AB05	Insulin (Human)	A10AC01	1,17	1,08	1,28	4324	32884	13%	A	A10	Drugs Used In Diabetes	A	A10	Drugs Used In Diabetes
Acetylsalicylic Acid	B01AC06	Insulin (Human)	A10AC01	1,29	1,07	1,56	4073	202542	2%	B	B01	Antithrombotic Agents	A	A10	Drugs Used In Diabetes
Ramipril	C09AA05	Insulin (Human)	A10AC01	1,30	1,09	1,50	765	30528	3%	C	C09	Agents Acting On The Renin-Angiotensin System	A	A10	Drugs Used In Diabetes
Pivmecillinam	J01CA08	Insulin (Human)	A10AC01	1,31	1,05	1,66	1583	94681	2%	J	J01	Antibacterials For Systemic Use	A	A10	Drugs Used In Diabetes
Dicloxacillin	J01CF01	Insulin (Human)	A10AC01	1,34	1,16	1,56	1371	98956	1%	J	J01	Antibacterials For Systemic Use	A	A10	Drugs Used In Diabetes
Ciprofloxacin	J01MA02	Insulin (Human)	A10AC01	1,23	1,07	1,41	1626	85959	2%	J	J01	Antibacterials For Systemic Use	A	A10	Drugs Used In Diabetes
Oxycodone	N02AA05	Insulin (Human)	A10AC01	1,21	1,07	1,37	1767	170642	1%	N	N02	Analgesics	A	A10	Drugs Used In Diabetes
Cetirizine	R06AE07	Insulin (Human)	A10AC01	1,36	1,08	1,66	524	33309	2%	R	R06	Antihistamines For Systemic Use	A	A10	Drugs Used In Diabetes
Omeprazole	A02BC01	Insulin Aspart	A10AD05	1,56	1,19	2,02	289	20102	1%	A	A02	Drugs For Acid Related Disorders	A	A10	Drugs Used In Diabetes
Sodium Picosulfate	A06AB08	Insulin Aspart	A10AD05	1,30	1,06	1,58	953	61949	2%	A	A06	Drugs For Constipation	A	A10	Drugs Used In Diabetes
Calcium Carbonate	A12AA04	Insulin Aspart	A10AD05	1,34	1,10	1,61	266	5966	4%	A	A12	Mineral Supplements	A	A10	Drugs Used In Diabetes
Sodium Chloride	A12CA01	Insulin Aspart	A10AD05	1,43	1,06	1,95	93	7119	1%	A	A12	Mineral Supplements	A	A10	Drugs Used In Diabetes
Enoxaparin	B01AB05	Insulin Aspart	A10AD05	1,44	1,08	1,86	693	64497	1%	B	B01	Antithrombotic Agents	A	A10	Drugs Used In Diabetes
Bumetanide	C03CA02	Insulin Aspart	A10AD05	1,25	1,09	1,46	205	4595	4%	C	C03	Diuretics	A	A10	Drugs Used In Diabetes
Metoprolol	C07AB02	Insulin Aspart	A10AD05	1,22	1,05	1,40	2239	126814	2%	C	C07	Beta Blocking Agents	A	A10	Drugs Used In Diabetes
Carvedilol	C07AG02	Insulin Aspart	A10AD05	1,26	1,13	1,45	490	16146	3%	C	C07	Beta Blocking Agents	A	A10	Drugs Used In Diabetes
Enalapril	C09AA02	Insulin Aspart	A10AD05	1,28	1,10	1,47	1714	63628	3%	C	C09	Agents Acting On The Renin-Angiotensin System	A	A10	Drugs Used In Diabetes
Ramipril	C09AA05	Insulin Aspart	A10AD05	1,37	1,16	1,60	684	30528	2%	C	C09	Agents Acting On The Renin-Angiotensin System	A	A10	Drugs Used In Diabetes
Simvastatin	C10AA01	Insulin Aspart	A10AD05	1,34	1,10	1,58	3558	147362	2%	C	C10	Lipid Modifying Agents	A	A10	Drugs Used In Diabetes
Atorvastatin	C10AA05	Insulin Aspart	A10AD05	1,27	1,08	1,47	862	35701	2%	C	C10	Lipid Modifying Agents	A	A10	Drugs Used In Diabetes
Prednisolone	H02AB06	Insulin Aspart	A10AD05	1,22	1,06	1,40	1580	109222	1%	H	H02	Corticosteroids For Systemic Use	A	A10	Drugs Used In Diabetes
Benzylpenicillin	J01CE01	Insulin Aspart	A10AD05	1,25	1,06	1,50	1131	103443	1%	J	J01	Antibacterials For Systemic Use	A	A10	Drugs Used In Diabetes
Flucloxacillin	J01CF05	Insulin Aspart	A10AD05	1,43	1,13	1,84	342	21694	2%	J	J01	Antibacterials For Systemic Use	A	A10	Drugs Used In Diabetes
Cefuroxime	J01DC02	Insulin Aspart	A10AD05	1,30	1,08	1,52	2858	319136	1%	J	J01	Antibacterials For Systemic Use	A	A10	Drugs Used In Diabetes
Meropenem	J01DH02	Insulin Aspart	A10AD05	1,21	1,05	1,41	644	35734	2%	J	J01	Antibacterials For Systemic Use	A	A10	Drugs Used In Diabetes
Gentamicin	J01GB03	Insulin Aspart	A10AD05	1,41	1,08	1,86	816	100411	1%	J	J01	Antibacterials For Systemic Use	A	A10	Drugs Used In Diabetes
Chlordiazepoxide	N05BA02	Insulin Aspart	A10AD05	1,53	1,15	2,08	157	22197	1%	N	N05	Psycholeptics	A	A10	Drugs Used In Diabetes
Magnesium Hydroxide	A02AA04	Insulin Glargine	A10AE04	1,47	1,13	1,93	1244	186178	1%	A	A02	Drugs For Acid Related Disorders	A	A10	Drugs Used In Diabetes
Lactulose	A06AD11	Insulin Glargine	A10AE04	1,30	1,08	1,57	1615	112487	1%	A	A06	Drugs For Constipation	A	A10	Drugs Used In Diabetes
Loperamide	A07DA03	Insulin Glargine	A10AE04	1,40	1,08	1,83	211	13134	2%	A	A07	Antidiarrheals, Intestinal Antiinflammatory/Antiinfective Agents	A	A10	Drugs Used In Diabetes
Multienzymes (Lipase, Protease Etc,)	A09AA02	Insulin Glargine	A10AE04	1,27	1,09	1,51	309	2900	11%	A	A09	Digestives, Incl, Enzymes	A	A10	Drugs Used In Diabetes
Insulin Aspart	A10AB05	Insulin Glargine	A10AE04	1,22	1,13	1,32	5836	32884	18%	A	A10	Drugs Used In Diabetes	A	A10	Drugs Used In Diabetes
Metformin	A10BA02	Insulin Glargine	A10AE04	1,18	1,05	1,34	3447	46822	7%	A	A10	Drugs Used In Diabetes	A	A10	Drugs Used In Diabetes
Liraglutide	A10BJ02	Insulin Glargine	A10AE04	1,39	1,11	1,78	543	2304	24%	A	A10	Drugs Used In Diabetes	A	A10	Drugs Used In Diabetes
Enoxaparin	B01AB05	Insulin Glargine	A10AE04	1,43	1,10	1,81	742	64497	1%	B	B01	Antithrombotic Agents	A	A10	Drugs Used In Diabetes
Tinzaparin	B01AB10	Insulin Glargine	A10AE04	1,35	1,05	1,70	1731	203478	1%	B	B01	Antithrombotic Agents	A	A10	Drugs Used In Diabetes
Electrolytes	B05BB01	Insulin Glargine	A10AE04	1,28	1,10	1,52	1005	59162	2%	B	B05	Blood Substitutes And Perfusion Solutions	A	A10	Drugs Used In Diabetes
Metolazone	C03BA08	Insulin Glargine	A10AE04	1,33	1,11	1,57	268	5217	5%	C	C03	Diuretics	A	A10	Drugs Used In Diabetes
Spironolactone	C03DA01	Insulin Glargine	A10AE04	1,26	1,09	1,45	1105	36793	3%	C	C03	Diuretics	A	A10	Drugs Used In Diabetes
Metoprolol	C07AB02	Insulin Glargine	A10AE04	1,21	1,06	1,40	2352	126814	2%	C	C07	Beta Blocking Agents	A	A10	Drugs Used In Diabetes
Carvedilol	C07AG02	Insulin Glargine	A10AE04	1,22	1,08	1,39	577	16146	4%	C	C07	Beta Blocking Agents	A	A10	Drugs Used In Diabetes
Atorvastatin	C10AA05	Insulin Glargine	A10AE04	1,25	1,07	1,46	1109	35701	3%	C	C10	Lipid Modifying Agents	A	A10	Drugs Used In Diabetes
Dicloxacillin	J01CF01	Insulin Glargine	A10AE04	1,33	1,15	1,56	1322	98956	1%	J	J01	Antibacterials For Systemic Use	A	A10	Drugs Used In Diabetes
Piperacillin And Enzyme Inhibitor	J01CR05	Insulin Glargine	A10AE04	1,36	1,18	1,57	1233	56931	2%	J	J01	Antibacterials For Systemic Use	A	A10	Drugs Used In Diabetes
Meropenem	J01DH02	Insulin Glargine	A10AE04	1,28	1,10	1,49	666	35734	2%	J	J01	Antibacterials For Systemic Use	A	A10	Drugs Used In Diabetes
Gabapentin	N03AX12	Insulin Glargine	A10AE04	1,31	1,11	1,52	1067	79978	1%	N	N03	Antiepileptics	A	A10	Drugs Used In Diabetes
Pregabalin	N03AX16	Insulin Glargine	A10AE04	1,25	1,06	1,48	200	12271	2%	N	N03	Antiepileptics	A	A10	Drugs Used In Diabetes
Quetiapine	N05AH04	Insulin Glargine	A10AE04	1,24	1,09	1,39	240	24727	1%	N	N05	Psycholeptics	A	A10	Drugs Used In Diabetes
Oxazepam	N05BA04	Insulin Glargine	A10AE04	1,35	1,13	1,61	784	66284	1%	N	N05	Psycholeptics	A	A10	Drugs Used In Diabetes
Insulin Aspart	A10AB05	Insulin Detemir	A10AE05	1,18	1,08	1,28	3019	32884	9%	A	A10	Drugs Used In Diabetes	A	A10	Drugs Used In Diabetes
Dalteparin	B01AB04	Insulin Detemir	A10AE05	1,67	1,24	2,29	646	112120	1%	B	B01	Antithrombotic Agents	A	A10	Drugs Used In Diabetes
Ferrous Fumarate	B03AA02	Insulin Detemir	A10AE05	1,59	1,09	2,30	200	18581	1%	B	B03	Antianemic Preparations	A	A10	Drugs Used In Diabetes
Enalapril	C09AA02	Insulin Detemir	A10AE05	1,28	1,10	1,55	1045	63628	2%	C	C09	Agents Acting On The Renin-Angiotensin System	A	A10	Drugs Used In Diabetes
Ramipril	C09AA05	Insulin Detemir	A10AE05	1,36	1,13	1,69	387	30528	1%	C	C09	Agents Acting On The Renin-Angiotensin System	A	A10	Drugs Used In Diabetes
Trandolapril	C09AA10	Insulin Detemir	A10AE05	1,41	1,06	1,90	99	10013	1%	C	C09	Agents Acting On The Renin-Angiotensin System	A	A10	Drugs Used In Diabetes
Losartan	C09CA01	Insulin Detemir	A10AE05	1,43	1,21	1,73	671	47483	1%	C	C09	Agents Acting On The Renin-Angiotensin System	A	A10	Drugs Used In Diabetes
Benzylpenicillin	J01CE01	Insulin Detemir	A10AE05	1,36	1,10	1,67	656	103443	1%	J	J01	Antibacterials For Systemic Use	A	A10	Drugs Used In Diabetes
Piperacillin And Enzyme Inhibitor	J01CR05	Insulin Detemir	A10AE05	1,41	1,17	1,70	555	56931	1%	J	J01	Antibacterials For Systemic Use	A	A10	Drugs Used In Diabetes
Meropenem	J01DH02	Insulin Detemir	A10AE05	1,29	1,06	1,58	359	35734	1%	J	J01	Antibacterials For Systemic Use	A	A10	Drugs Used In Diabetes
Clindamycin	J01FF01	Insulin Detemir	A10AE05	1,71	1,09	2,69	82	6965	1%	J	J01	Antibacterials For Systemic Use	A	A10	Drugs Used In Diabetes
Tramadol	N02AX02	Insulin Detemir	A10AE05	1,30	1,08	1,58	1459	217712	1%	N	N02	Analgesics	A	A10	Drugs Used In Diabetes
Nortriptyline	N06AA10	Insulin Detemir	A10AE05	1,44	1,08	1,88	70	7156	1%	N	N06	Psychoanaleptics	A	A10	Drugs Used In Diabetes
Loperamide	A07DA03	Metformin	A10BA02	1,29	1,08	1,50	811	13134	6%	A	A07	Antidiarrheals, Intestinal Antiinflammatory/Antiinfective Agents	A	A10	Drugs Used In Diabetes
Insulin Glargine	A10AE04	Metformin	A10BA02	1,17	1,06	1,28	3447	9157	38%	A	A10	Drugs Used In Diabetes	A	A10	Drugs Used In Diabetes
Glimepiride	A10BB12	Metformin	A10BA02	1,23	1,10	1,34	7249	12479	58%	A	A10	Drugs Used In Diabetes	A	A10	Drugs Used In Diabetes
Liraglutide	A10BJ02	Metformin	A10BA02	1,30	1,08	1,57	1766	2304	77%	A	A10	Drugs Used In Diabetes	A	A10	Drugs Used In Diabetes
Colecalciferol	A11CC05	Metformin	A10BA02	1,22	1,08	1,38	2736	33051	8%	A	A11	Vitamins	A	A10	Drugs Used In Diabetes
Enoxaparin	B01AB05	Metformin	A10BA02	1,38	1,18	1,62	3661	64497	6%	B	B01	Antithrombotic Agents	A	A10	Drugs Used In Diabetes
Clopidogrel	B01AC04	Metformin	A10BA02	1,25	1,13	1,40	8930	100339	9%	B	B01	Antithrombotic Agents	A	A10	Drugs Used In Diabetes
Acetylsalicylic Acid	B01AC06	Metformin	A10BA02	1,32	1,16	1,48	21922	202542	11%	B	B01	Antithrombotic Agents	A	A10	Drugs Used In Diabetes
Fondaparinux	B01AX05	Metformin	A10BA02	1,34	1,13	1,61	4032	45836	9%	B	B01	Antithrombotic Agents	A	A10	Drugs Used In Diabetes
Combinations	B05BA10	Metformin	A10BA02	1,50	1,13	1,93	192	4628	4%	B	B05	Blood Substitutes And Perfusion Solutions	A	A10	Drugs Used In Diabetes
Bendroflumethiazide And Potassium	C03AB01	Metformin	A10BA02	1,28	1,08	1,52	2646	26957	10%	C	C03	Diuretics	A	A10	Drugs Used In Diabetes
Labetalol	C07AG01	Metformin	A10BA02	1,27	1,06	1,53	1047	17726	6%	C	C07	Beta Blocking Agents	A	A10	Drugs Used In Diabetes
Carvedilol	C07AG02	Metformin	A10BA02	1,17	1,06	1,30	2311	16146	14%	C	C07	Beta Blocking Agents	A	A10	Drugs Used In Diabetes
Felodipine	C08CA02	Metformin	A10BA02	1,31	1,10	1,55	824	7376	11%	C	C08	Calcium Channel Blockers	A	A10	Drugs Used In Diabetes
Verapamil	C08DA01	Metformin	A10BA02	1,19	1,05	1,33	1343	13770	10%	C	C08	Calcium Channel Blockers	A	A10	Drugs Used In Diabetes
Enalapril	C09AA02	Metformin	A10BA02	1,16	1,05	1,29	9754	63628	15%	C	C09	Agents Acting On The Renin-Angiotensin System	A	A10	Drugs Used In Diabetes
Ramipril	C09AA05	Metformin	A10BA02	1,27	1,13	1,42	4416	30528	14%	C	C09	Agents Acting On The Renin-Angiotensin System	A	A10	Drugs Used In Diabetes
Losartan	C09CA01	Metformin	A10BA02	1,20	1,09	1,34	7419	47483	16%	C	C09	Agents Acting On The Renin-Angiotensin System	A	A10	Drugs Used In Diabetes
Simvastatin	C10AA01	Metformin	A10BA02	1,24	1,10	1,38	23358	147362	16%	C	C10	Lipid Modifying Agents	A	A10	Drugs Used In Diabetes
Atorvastatin	C10AA05	Metformin	A10BA02	1,28	1,14	1,43	5601	35701	16%	C	C10	Lipid Modifying Agents	A	A10	Drugs Used In Diabetes
Miconazole	D01AC02	Metformin	A10BA02	1,51	1,06	2,18	1092	11506	9%	D	D01	Antifungals For Dermatological Use	A	A10	Drugs Used In Diabetes
Alfuzosin	G04CA01	Metformin	A10BA02	1,27	1,07	1,51	1124	12872	9%	G	G04	Urologicals	A	A10	Drugs Used In Diabetes
Ampicillin	J01CA01	Metformin	A10BA02	1,31	1,13	1,50	1529	42709	4%	J	J01	Antibacterials For Systemic Use	A	A10	Drugs Used In Diabetes
Benzylpenicillin	J01CE01	Metformin	A10BA02	1,27	1,13	1,43	5876	103443	6%	J	J01	Antibacterials For Systemic Use	A	A10	Drugs Used In Diabetes
Phenoxymethylpenicillin	J01CE02	Metformin	A10BA02	1,26	1,09	1,46	4011	73389	5%	J	J01	Antibacterials For Systemic Use	A	A10	Drugs Used In Diabetes
Dicloxacillin	J01CF01	Metformin	A10BA02	1,19	1,06	1,34	5354	98956	5%	J	J01	Antibacterials For Systemic Use	A	A10	Drugs Used In Diabetes
Flucloxacillin	J01CF05	Metformin	A10BA02	1,27	1,08	1,50	1321	21694	6%	J	J01	Antibacterials For Systemic Use	A	A10	Drugs Used In Diabetes
Piperacillin And Enzyme Inhibitor	J01CR05	Metformin	A10BA02	1,40	1,26	1,57	3770	56931	7%	J	J01	Antibacterials For Systemic Use	A	A10	Drugs Used In Diabetes
Cefuroxime	J01DC02	Metformin	A10BA02	1,25	1,11	1,39	14560	319136	5%	J	J01	Antibacterials For Systemic Use	A	A10	Drugs Used In Diabetes
Meropenem	J01DH02	Metformin	A10BA02	1,24	1,10	1,40	1813	35734	5%	J	J01	Antibacterials For Systemic Use	A	A10	Drugs Used In Diabetes
Gentamicin	J01GB03	Metformin	A10BA02	1,27	1,08	1,45	4937	100411	5%	J	J01	Antibacterials For Systemic Use	A	A10	Drugs Used In Diabetes
Metronidazole	J01XD01	Metformin	A10BA02	1,34	1,16	1,53	6017	145631	4%	J	J01	Antibacterials For Systemic Use	A	A10	Drugs Used In Diabetes
Caspofungin	J02AX04	Metformin	A10BA02	1,48	1,11	1,93	129	3446	4%	J	J02	Antimycotics For Systemic Use	A	A10	Drugs Used In Diabetes
Immunoglobulins, Normal Human, For Intravascular Adm,	J06BA02	Metformin	A10BA02	1,66	1,11	2,42	66	3139	2%	J	J06	Immune Sera And Immunoglobulins	A	A10	Drugs Used In Diabetes
Diclofenac	M01AB05	Metformin	A10BA02	1,35	1,16	1,59	2731	123452	2%	M	M01	Antiinflammatory And Antirheumatic Products	A	A10	Drugs Used In Diabetes
Chlorzoxazone	M03BB03	Metformin	A10BA02	1,22	1,07	1,38	1798	34907	5%	M	M03	Muscle Relaxants	A	A10	Drugs Used In Diabetes
Acetylsalicylic Acid	N02BA01	Metformin	A10BA02	1,36	1,08	1,72	1321	15531	9%	N	N02	Analgesics	A	A10	Drugs Used In Diabetes
Pregabalin	N03AX16	Metformin	A10BA02	1,20	1,08	1,34	823	12271	7%	N	N03	Antiepileptics	A	A10	Drugs Used In Diabetes
Lithium	N05AN01	Metformin	A10BA02	1,27	1,09	1,51	281	4210	7%	N	N05	Psycholeptics	A	A10	Drugs Used In Diabetes
Aripiprazole	N05AX12	Metformin	A10BA02	1,23	1,10	1,38	389	7383	5%	N	N05	Psycholeptics	A	A10	Drugs Used In Diabetes
Diazepam	N05BA01	Metformin	A10BA02	1,20	1,07	1,37	2987	74333	4%	N	N05	Psycholeptics	A	A10	Drugs Used In Diabetes
Lorazepam	N05BA06	Metformin	A10BA02	1,35	1,18	1,58	552	14095	4%	N	N05	Psycholeptics	A	A10	Drugs Used In Diabetes
Nortriptyline	N06AA10	Metformin	A10BA02	1,32	1,14	1,57	452	7156	6%	N	N06	Psychoanaleptics	A	A10	Drugs Used In Diabetes
Sertraline	N06AB06	Metformin	A10BA02	1,26	1,09	1,43	928	13895	7%	N	N06	Psychoanaleptics	A	A10	Drugs Used In Diabetes
Escitalopram	N06AB10	Metformin	A10BA02	1,22	1,06	1,41	815	12292	7%	N	N06	Psychoanaleptics	A	A10	Drugs Used In Diabetes
Mirtazapine	N06AX11	Metformin	A10BA02	1,27	1,12	1,41	1737	27253	6%	N	N06	Psychoanaleptics	A	A10	Drugs Used In Diabetes
Venlafaxine	N06AX16	Metformin	A10BA02	1,20	1,07	1,35	925	12525	7%	N	N06	Psychoanaleptics	A	A10	Drugs Used In Diabetes
Nicotine	N07BA01	Metformin	A10BA02	1,23	1,08	1,43	2135	32109	7%	N	N07	Other Nervous System Drugs	A	A10	Drugs Used In Diabetes
Formoterol And Budesonide	R03AK07	Metformin	A10BA02	1,37	1,09	1,73	816	9095	9%	R	R03	Drugs For Obstructive Airway Diseases	A	A10	Drugs Used In Diabetes
Codeine	R05DA04	Metformin	A10BA02	1,22	1,06	1,39	2005	46122	4%	R	R05	Cough And Cold Preparations	A	A10	Drugs Used In Diabetes
Polystyrene Sulfonate	V03AE01	Metformin	A10BA02	1,22	1,06	1,42	1642	16526	10%	V	V03	All Other Therapeutic Products	A	A10	Drugs Used In Diabetes
Clopidogrel	B01AC04	Glibenclamide	A10BB01	1,78	1,23	2,61	213	100339	0%	B	B01	Antithrombotic Agents	A	A10	Drugs Used In Diabetes
Esomeprazole	A02BC05	Glimepiride	A10BB12	1,34	1,07	1,66	590	27523	2%	A	A02	Drugs For Acid Related Disorders	A	A10	Drugs Used In Diabetes
Nystatin	A07AA02	Glimepiride	A10BB12	1,55	1,10	2,26	431	27301	2%	A	A07	Antidiarrheals, Intestinal Antiinflammatory/Antiinfective Agents	A	A10	Drugs Used In Diabetes
Metformin	A10BA02	Glimepiride	A10BB12	1,21	1,08	1,34	7249	46822	15%	A	A10	Drugs Used In Diabetes	A	A10	Drugs Used In Diabetes
Dalteparin	B01AB04	Glimepiride	A10BB12	1,61	1,27	2,11	1600	112120	1%	B	B01	Antithrombotic Agents	A	A10	Drugs Used In Diabetes
Clopidogrel	B01AC04	Glimepiride	A10BB12	1,26	1,10	1,48	2577	100339	3%	B	B01	Antithrombotic Agents	A	A10	Drugs Used In Diabetes
Acetylsalicylic Acid	B01AC06	Glimepiride	A10BB12	1,26	1,06	1,49	6306	202542	3%	B	B01	Antithrombotic Agents	A	A10	Drugs Used In Diabetes
Verapamil	C08DA01	Glimepiride	A10BB12	1,26	1,06	1,49	378	13770	3%	C	C08	Calcium Channel Blockers	A	A10	Drugs Used In Diabetes
Atorvastatin	C10AA05	Glimepiride	A10BB12	1,27	1,08	1,50	1182	35701	3%	C	C10	Lipid Modifying Agents	A	A10	Drugs Used In Diabetes
Gentamicin	J01GB03	Glimepiride	A10BB12	1,41	1,09	1,79	1177	100411	1%	J	J01	Antibacterials For Systemic Use	A	A10	Drugs Used In Diabetes
Metronidazole	J01XD01	Glimepiride	A10BB12	1,45	1,14	1,82	1464	145631	1%	J	J01	Antibacterials For Systemic Use	A	A10	Drugs Used In Diabetes
Lorazepam	N05BA06	Glimepiride	A10BB12	1,52	1,05	2,23	126	14095	1%	N	N05	Psycholeptics	A	A10	Drugs Used In Diabetes
Glimepiride	A10BB12	Sitagliptin	A10BH01	1,27	1,09	1,49	693	12479	6%	A	A10	Drugs Used In Diabetes	A	A10	Drugs Used In Diabetes
Acetylsalicylic Acid	B01AC06	Sitagliptin	A10BH01	1,45	1,06	1,99	1342	202542	1%	B	B01	Antithrombotic Agents	A	A10	Drugs Used In Diabetes
Cefuroxime	J01DC02	Sitagliptin	A10BH01	1,51	1,10	2,06	804	319136	0%	J	J01	Antibacterials For Systemic Use	A	A10	Drugs Used In Diabetes
Zopiclone	N05CF01	Sitagliptin	A10BH01	1,51	1,06	2,13	729	184720	0%	N	N05	Psycholeptics	A	A10	Drugs Used In Diabetes
Tiotropium Bromide	R03BB04	Sitagliptin	A10BH01	1,62	1,09	2,37	171	27660	1%	R	R03	Drugs For Obstructive Airway Diseases	A	A10	Drugs Used In Diabetes
Amlodipine	C08CA01	Linagliptin	A10BH05	1,49	1,05	2,07	420	89621	0%	C	C08	Calcium Channel Blockers	A	A10	Drugs Used In Diabetes
Atorvastatin	C10AA05	Linagliptin	A10BH05	1,33	1,05	1,69	262	35701	1%	C	C10	Lipid Modifying Agents	A	A10	Drugs Used In Diabetes
Warfarin	B01AA03	Liraglutide	A10BJ02	1,50	1,09	2,10	165	41888	0%	B	B01	Antithrombotic Agents	A	A10	Drugs Used In Diabetes
Enoxaparin	B01AB05	Liraglutide	A10BJ02	1,78	1,23	2,61	257	64497	0%	B	B01	Antithrombotic Agents	A	A10	Drugs Used In Diabetes
Benzylpenicillin	J01CE01	Liraglutide	A10BJ02	1,47	1,10	2,00	249	103443	0%	J	J01	Antibacterials For Systemic Use	A	A10	Drugs Used In Diabetes
Quetiapine	N05AH04	Liraglutide	A10BJ02	1,32	1,09	1,57	51	24727	0%	N	N05	Psycholeptics	A	A10	Drugs Used In Diabetes
Metformin	A10BA02	A10BX07	A10BX07	1,29	1,07	1,57	1137	46822	2%	A	A10	Drugs Used In Diabetes	A	A10	Drugs Used In Diabetes
Acetylsalicylic Acid	B01AC06	A10BX07	A10BX07	1,87	1,25	2,70	658	202542	0%	B	B01	Antithrombotic Agents	A	A10	Drugs Used In Diabetes
Magnesium Hydroxide	A02AA04	Multivitamins And Other Minerals, Incl, Combinations	A11AA03	1,36	1,07	1,70	3208	186178	2%	A	A02	Drugs For Acid Related Disorders	A	A11	Vitamins
Combinations	B05BA10	Multivitamins And Other Minerals, Incl, Combinations	A11AA03	1,27	1,07	1,50	576	4628	12%	B	B05	Blood Substitutes And Perfusion Solutions	A	A11	Vitamins
Piperacillin And Enzyme Inhibitor	J01CR05	Multivitamins And Other Minerals, Incl, Combinations	A11AA03	1,21	1,08	1,35	3786	56931	7%	J	J01	Antibacterials For Systemic Use	A	A11	Vitamins
Metronidazole	J01XD01	Multivitamins And Other Minerals, Incl, Combinations	A11AA03	1,39	1,18	1,63	3664	145631	3%	J	J01	Antibacterials For Systemic Use	A	A11	Vitamins
Macrogol, Combinations	A06AD65	Ergocalciferol	A11CC01	2,00	1,34	2,90	228	49149	0%	A	A06	Drugs For Constipation	A	A11	Vitamins
Warfarin	B01AA03	Ergocalciferol	A11CC01	1,45	1,07	1,95	219	41888	1%	B	B01	Antithrombotic Agents	A	A11	Vitamins
Insulin Glargine	A10AE04	Alfacalcidol	A11CC03	1,25	1,11	1,41	329	9157	4%	A	A10	Drugs Used In Diabetes	A	A11	Vitamins
Calcium Glubionate	A12AA02	Alfacalcidol	A11CC03	1,28	1,05	1,55	344	2461	14%	A	A12	Mineral Supplements	A	A11	Vitamins
Calcium Lactate Gluconate	A12AA06	Alfacalcidol	A11CC03	1,28	1,12	1,47	970	5459	18%	A	A12	Mineral Supplements	A	A11	Vitamins
Enoxaparin	B01AB05	Alfacalcidol	A11CC03	1,36	1,08	1,68	603	64497	1%	B	B01	Antithrombotic Agents	A	A11	Vitamins
Darbepoetin Alfa	B03XA02	Alfacalcidol	A11CC03	1,20	1,06	1,32	2342	5124	46%	B	B03	Antianemic Preparations	A	A11	Vitamins
Electrolytes	B05BB01	Alfacalcidol	A11CC03	1,29	1,05	1,56	567	59162	1%	B	B05	Blood Substitutes And Perfusion Solutions	A	A11	Vitamins
Prednisolone	H02AB06	Alfacalcidol	A11CC03	1,21	1,06	1,38	1481	109222	1%	H	H02	Corticosteroids For Systemic Use	A	A11	Vitamins
Meropenem	J01DH02	Alfacalcidol	A11CC03	1,25	1,11	1,42	937	35734	3%	J	J01	Antibacterials For Systemic Use	A	A11	Vitamins
Metronidazole	P01AB01	Alfacalcidol	A11CC03	1,46	1,09	1,92	557	67294	1%	P	P01	Antiprotozoals	A	A11	Vitamins
Magnesium Hydroxide	A02AA04	Colecalciferol	A11CC05	1,45	1,22	1,68	4773	186178	3%	A	A02	Drugs For Acid Related Disorders	A	A11	Vitamins
Magnesium (Different Salts In Combination)	A12CC30	Colecalciferol	A11CC05	1,29	1,10	1,51	1209	13725	9%	A	A12	Mineral Supplements	A	A11	Vitamins
Enoxaparin	B01AB05	Colecalciferol	A11CC05	1,34	1,09	1,66	1607	64497	2%	B	B01	Antithrombotic Agents	A	A11	Vitamins
Rivaroxaban	B01AF01	Colecalciferol	A11CC05	1,32	1,08	1,63	863	33795	3%	B	B01	Antithrombotic Agents	A	A11	Vitamins
Spironolactone	C03DA01	Colecalciferol	A11CC05	1,25	1,09	1,44	2156	36793	6%	C	C03	Diuretics	A	A11	Vitamins
Bisoprolol	C07AB07	Colecalciferol	A11CC05	1,28	1,05	1,56	339	9772	3%	C	C07	Beta Blocking Agents	A	A11	Vitamins
Carvedilol	C07AG02	Colecalciferol	A11CC05	1,20	1,07	1,35	1029	16146	6%	C	C07	Beta Blocking Agents	A	A11	Vitamins
Simvastatin	C10AA01	Colecalciferol	A11CC05	1,27	1,08	1,49	7039	147362	5%	C	C10	Lipid Modifying Agents	A	A11	Vitamins
Atorvastatin	C10AA05	Colecalciferol	A11CC05	1,31	1,15	1,51	1674	35701	5%	C	C10	Lipid Modifying Agents	A	A11	Vitamins
Piperacillin And Enzyme Inhibitor	J01CR05	Colecalciferol	A11CC05	1,28	1,13	1,44	2230	56931	4%	J	J01	Antibacterials For Systemic Use	A	A11	Vitamins
Cefuroxime	J01DC02	Colecalciferol	A11CC05	1,24	1,08	1,41	7133	319136	2%	J	J01	Antibacterials For Systemic Use	A	A11	Vitamins
Chlorzoxazone	M03BB03	Colecalciferol	A11CC05	1,27	1,10	1,47	958	34907	3%	M	M03	Muscle Relaxants	A	A11	Vitamins
Allopurinol	M04AA01	Colecalciferol	A11CC05	1,24	1,07	1,42	1705	22644	8%	M	M04	Antigout Preparations	A	A11	Vitamins
Buprenorphine	N02AE01	Colecalciferol	A11CC05	1,21	1,07	1,38	1081	10317	10%	N	N02	Analgesics	A	A11	Vitamins
Oxcarbazepine	N03AF02	Colecalciferol	A11CC05	1,37	1,14	1,66	131	2976	4%	N	N03	Antiepileptics	A	A11	Vitamins
Lithium	N05AN01	Colecalciferol	A11CC05	1,26	1,08	1,47	484	4210	11%	N	N05	Psycholeptics	A	A11	Vitamins
Aripiprazole	N05AX12	Colecalciferol	A11CC05	1,17	1,07	1,30	816	7383	11%	N	N05	Psycholeptics	A	A11	Vitamins
Oxazepam	N05BA04	Colecalciferol	A11CC05	1,19	1,08	1,33	4458	66284	7%	N	N05	Psycholeptics	A	A11	Vitamins
Lorazepam	N05BA06	Colecalciferol	A11CC05	1,25	1,08	1,45	394	14095	3%	N	N05	Psycholeptics	A	A11	Vitamins
Melatonin	N05CH01	Colecalciferol	A11CC05	1,25	1,07	1,46	873	9355	9%	N	N05	Psycholeptics	A	A11	Vitamins
Sertraline	N06AB06	Colecalciferol	A11CC05	1,27	1,13	1,44	1065	13895	8%	N	N06	Psychoanaleptics	A	A11	Vitamins
Pantoprazole	A02BC02	Thiamine (Vit B1)	A11DA01	1,27	1,16	1,40	21480	222698	10%	A	A02	Drugs For Acid Related Disorders	A	A11	Vitamins
Esomeprazole	A02BC05	Thiamine (Vit B1)	A11DA01	1,23	1,09	1,39	3701	27523	13%	A	A02	Drugs For Acid Related Disorders	A	A11	Vitamins
Bisacodyl	A06AB02	Thiamine (Vit B1)	A11DA01	1,26	1,10	1,47	6605	129628	5%	A	A06	Drugs For Constipation	A	A11	Vitamins
Sodium Picosulfate	A06AB08	Thiamine (Vit B1)	A11DA01	1,22	1,08	1,39	5132	61949	8%	A	A06	Drugs For Constipation	A	A11	Vitamins
Magnesium Sulfate	A06AD04	Thiamine (Vit B1)	A11DA01	1,39	1,08	1,77	495	1683	29%	A	A06	Drugs For Constipation	A	A11	Vitamins
Lactulose	A06AD11	Thiamine (Vit B1)	A11DA01	1,37	1,23	1,51	11450	112487	10%	A	A06	Drugs For Constipation	A	A11	Vitamins
Vancomycin	A07AA09	Thiamine (Vit B1)	A11DA01	1,26	1,07	1,47	961	8706	11%	A	A07	Antidiarrheals, Intestinal Antiinflammatory/Antiinfective Agents	A	A11	Vitamins
Loperamide	A07DA03	Thiamine (Vit B1)	A11DA01	1,30	1,12	1,48	1055	13134	8%	A	A07	Antidiarrheals, Intestinal Antiinflammatory/Antiinfective Agents	A	A11	Vitamins
Multienzymes (Lipase, Protease Etc,)	A09AA02	Thiamine (Vit B1)	A11DA01	1,23	1,06	1,43	567	2900	20%	A	A09	Digestives, Incl, Enzymes	A	A11	Vitamins
Insulin Aspart	A10AB05	Thiamine (Vit B1)	A11DA01	1,17	1,08	1,28	3370	32884	10%	A	A10	Drugs Used In Diabetes	A	A11	Vitamins
Insulin (Human)	A10AC01	Thiamine (Vit B1)	A11DA01	1,18	1,07	1,31	870	9921	9%	A	A10	Drugs Used In Diabetes	A	A11	Vitamins
Insulin Glargine	A10AE04	Thiamine (Vit B1)	A11DA01	1,26	1,15	1,42	942	9157	10%	A	A10	Drugs Used In Diabetes	A	A11	Vitamins
Insulin Detemir	A10AE05	Thiamine (Vit B1)	A11DA01	1,27	1,11	1,46	399	4933	8%	A	A10	Drugs Used In Diabetes	A	A11	Vitamins
Glimepiride	A10BB12	Thiamine (Vit B1)	A11DA01	1,31	1,13	1,51	853	12479	7%	A	A10	Drugs Used In Diabetes	A	A11	Vitamins
Multivitamins And Other Minerals, Incl, Combinations	A11AA03	Thiamine (Vit B1)	A11DA01	1,97	1,41	2,70	2042	17410	12%	A	A11	Vitamins	A	A11	Vitamins
Colecalciferol	A11CC05	Thiamine (Vit B1)	A11DA01	1,22	1,09	1,36	4104	33051	12%	A	A11	Vitamins	A	A11	Vitamins
Ascorbic Acid (Vit C)	A11GA01	Thiamine (Vit B1)	A11DA01	1,53	1,24	1,91	1214	5202	23%	A	A11	Vitamins	A	A11	Vitamins
Potassium Chloride	A12BA01	Thiamine (Vit B1)	A11DA01	1,35	1,23	1,48	21458	185888	12%	A	A12	Mineral Supplements	A	A11	Vitamins
Zinc Sulfate	A12CB01	Thiamine (Vit B1)	A11DA01	1,39	1,21	1,57	2658	7997	33%	A	A12	Mineral Supplements	A	A11	Vitamins
Magnesium Oxide	A12CC10	Thiamine (Vit B1)	A11DA01	1,24	1,06	1,47	1712	5325	32%	A	A12	Mineral Supplements	A	A11	Vitamins
Magnesium (Different Salts In Combination)	A12CC30	Thiamine (Vit B1)	A11DA01	1,32	1,18	1,48	4305	13725	31%	A	A12	Mineral Supplements	A	A11	Vitamins
Dalteparin	B01AB04	Thiamine (Vit B1)	A11DA01	1,54	1,31	1,81	5458	112120	5%	B	B01	Antithrombotic Agents	A	A11	Vitamins
Enoxaparin	B01AB05	Thiamine (Vit B1)	A11DA01	1,23	1,06	1,43	3765	64497	6%	B	B01	Antithrombotic Agents	A	A11	Vitamins
Tinzaparin	B01AB10	Thiamine (Vit B1)	A11DA01	1,25	1,08	1,45	9272	203478	5%	B	B01	Antithrombotic Agents	A	A11	Vitamins
Acetylsalicylic Acid	B01AC06	Thiamine (Vit B1)	A11DA01	1,32	1,14	1,50	12387	202542	6%	B	B01	Antithrombotic Agents	A	A11	Vitamins
Rivaroxaban	B01AF01	Thiamine (Vit B1)	A11DA01	1,28	1,06	1,57	912	33795	3%	B	B01	Antithrombotic Agents	A	A11	Vitamins
Tranexamic Acid	B02AA02	Thiamine (Vit B1)	A11DA01	1,24	1,09	1,42	2510	67172	4%	B	B02	Antihemorrhagics	A	A11	Vitamins
Folic Acid	B03BB01	Thiamine (Vit B1)	A11DA01	1,25	1,09	1,45	3156	21619	15%	B	B03	Antianemic Preparations	A	A11	Vitamins
Albumin	B05AA01	Thiamine (Vit B1)	A11DA01	1,39	1,19	1,58	1955	5725	34%	B	B05	Blood Substitutes And Perfusion Solutions	A	A11	Vitamins
Carbohydrates	B05BA03	Thiamine (Vit B1)	A11DA01	1,33	1,16	1,53	1766	12669	14%	B	B05	Blood Substitutes And Perfusion Solutions	A	A11	Vitamins
Combinations	B05BA10	Thiamine (Vit B1)	A11DA01	1,34	1,14	1,58	700	4628	15%	B	B05	Blood Substitutes And Perfusion Solutions	A	A11	Vitamins
Electrolytes	B05BB01	Thiamine (Vit B1)	A11DA01	1,21	1,08	1,39	4344	59162	7%	B	B05	Blood Substitutes And Perfusion Solutions	A	A11	Vitamins
Magnesium Sulfate	B05XA05	Thiamine (Vit B1)	A11DA01	1,31	1,14	1,55	1929	6831	28%	B	B05	Blood Substitutes And Perfusion Solutions	A	A11	Vitamins
Digoxin	C01AA05	Thiamine (Vit B1)	A11DA01	1,18	1,07	1,30	4019	54778	7%	C	C01	Cardiac Therapy	A	A11	Vitamins
Spironolactone	C03DA01	Thiamine (Vit B1)	A11DA01	1,30	1,17	1,43	6818	36793	19%	C	C03	Diuretics	A	A11	Vitamins
Carvedilol	C07AG02	Thiamine (Vit B1)	A11DA01	1,19	1,06	1,34	1071	16146	7%	C	C07	Beta Blocking Agents	A	A11	Vitamins
Amlodipine	C08CA01	Thiamine (Vit B1)	A11DA01	1,21	1,06	1,38	5865	89621	7%	C	C08	Calcium Channel Blockers	A	A11	Vitamins
Diltiazem	C08DB01	Thiamine (Vit B1)	A11DA01	1,43	1,13	1,82	155	3894	4%	C	C08	Calcium Channel Blockers	A	A11	Vitamins
Enalapril	C09AA02	Thiamine (Vit B1)	A11DA01	1,24	1,10	1,39	4607	63628	7%	C	C09	Agents Acting On The Renin-Angiotensin System	A	A11	Vitamins
Perindopril	C09AA04	Thiamine (Vit B1)	A11DA01	1,31	1,08	1,59	271	4279	6%	C	C09	Agents Acting On The Renin-Angiotensin System	A	A11	Vitamins
Ramipril	C09AA05	Thiamine (Vit B1)	A11DA01	1,23	1,07	1,40	2010	30528	7%	C	C09	Agents Acting On The Renin-Angiotensin System	A	A11	Vitamins
Trandolapril	C09AA10	Thiamine (Vit B1)	A11DA01	1,22	1,06	1,39	729	10013	7%	C	C09	Agents Acting On The Renin-Angiotensin System	A	A11	Vitamins
Atorvastatin	C10AA05	Thiamine (Vit B1)	A11DA01	1,23	1,08	1,42	1779	35701	5%	C	C10	Lipid Modifying Agents	A	A11	Vitamins
Terlipressin	H01BA04	Thiamine (Vit B1)	A11DA01	1,28	1,11	1,48	1908	2807	68%	H	H01	Pituitary And Hypothalamic Hormones And Analogues	A	A11	Vitamins
Ampicillin	J01CA01	Thiamine (Vit B1)	A11DA01	1,30	1,13	1,51	1483	42709	3%	J	J01	Antibacterials For Systemic Use	A	A11	Vitamins
Dicloxacillin	J01CF01	Thiamine (Vit B1)	A11DA01	1,22	1,08	1,38	4977	98956	5%	J	J01	Antibacterials For Systemic Use	A	A11	Vitamins
Piperacillin And Enzyme Inhibitor	J01CR05	Thiamine (Vit B1)	A11DA01	1,31	1,17	1,44	4922	56931	9%	J	J01	Antibacterials For Systemic Use	A	A11	Vitamins
Cefuroxime	J01DC02	Thiamine (Vit B1)	A11DA01	1,22	1,09	1,36	15831	319136	5%	J	J01	Antibacterials For Systemic Use	A	A11	Vitamins
Meropenem	J01DH02	Thiamine (Vit B1)	A11DA01	1,26	1,14	1,39	4337	35734	12%	J	J01	Antibacterials For Systemic Use	A	A11	Vitamins
Gentamicin	J01GB03	Thiamine (Vit B1)	A11DA01	1,31	1,12	1,54	3715	100411	4%	J	J01	Antibacterials For Systemic Use	A	A11	Vitamins
Ciprofloxacin	J01MA02	Thiamine (Vit B1)	A11DA01	1,25	1,14	1,37	9550	85959	11%	J	J01	Antibacterials For Systemic Use	A	A11	Vitamins
Metronidazole	J01XD01	Thiamine (Vit B1)	A11DA01	1,23	1,10	1,40	10441	145631	7%	J	J01	Antibacterials For Systemic Use	A	A11	Vitamins
Fluconazole	J02AC01	Thiamine (Vit B1)	A11DA01	1,20	1,08	1,35	5263	50371	10%	J	J02	Antimycotics For Systemic Use	A	A11	Vitamins
Rifampicin	J04AB02	Thiamine (Vit B1)	A11DA01	1,31	1,06	1,59	532	4244	13%	J	J04	Antimycobacterials	A	A11	Vitamins
Aciclovir	J05AB01	Thiamine (Vit B1)	A11DA01	1,25	1,07	1,48	798	12108	7%	J	J05	Antivirals For Systemic Use	A	A11	Vitamins
Ciclosporin	L04AD01	Thiamine (Vit B1)	A11DA01	1,34	1,10	1,62	99	2225	4%	L	L04	Immunosuppressants	A	A11	Vitamins
Allopurinol	M04AA01	Thiamine (Vit B1)	A11DA01	1,24	1,07	1,45	1783	22644	8%	M	M04	Antigout Preparations	A	A11	Vitamins
Fentanyl	N01AH01	Thiamine (Vit B1)	A11DA01	1,35	1,12	1,67	1710	39603	4%	N	N01	Anesthetics	A	A11	Vitamins
Oxycodone	N02AA05	Thiamine (Vit B1)	A11DA01	1,16	1,05	1,27	7359	170642	4%	N	N02	Analgesics	A	A11	Vitamins
Tramadol	N02AX02	Thiamine (Vit B1)	A11DA01	1,18	1,07	1,29	14114	217712	6%	N	N02	Analgesics	A	A11	Vitamins
Clonidine	N02CX02	Thiamine (Vit B1)	A11DA01	1,32	1,16	1,50	1069	7318	15%	N	N02	Analgesics	A	A11	Vitamins
Diazepam	N05BA01	Thiamine (Vit B1)	A11DA01	1,20	1,10	1,33	8710	74333	12%	N	N05	Psycholeptics	A	A11	Vitamins
Chlordiazepoxide	N05BA02	Thiamine (Vit B1)	A11DA01	1,20	1,10	1,32	18643	22197	84%	N	N05	Psycholeptics	A	A11	Vitamins
Oxazepam	N05BA04	Thiamine (Vit B1)	A11DA01	1,19	1,08	1,31	7797	66284	12%	N	N05	Psycholeptics	A	A11	Vitamins
Nicotine	N07BA01	Thiamine (Vit B1)	A11DA01	1,21	1,09	1,35	8331	32109	26%	N	N07	Other Nervous System Drugs	A	A11	Vitamins
Disulfiram	N07BB01	Thiamine (Vit B1)	A11DA01	1,29	1,14	1,45	7073	10027	71%	N	N07	Other Nervous System Drugs	A	A11	Vitamins
Magnesium Hydroxide	A02AA04	Ascorbic Acid (Vit C)	A11GA01	1,64	1,07	2,42	518	186178	0%	A	A02	Drugs For Acid Related Disorders	A	A11	Vitamins
Multivitamins And Other Minerals, Incl, Combinations	A11AA03	Ascorbic Acid (Vit C)	A11GA01	2,10	1,43	3,12	382	17410	2%	A	A11	Vitamins	A	A11	Vitamins
Enoxaparin	B01AB05	Ascorbic Acid (Vit C)	A11GA01	1,26	1,06	1,50	923	64497	1%	B	B01	Antithrombotic Agents	A	A11	Vitamins
Tinzaparin	B01AB10	Ascorbic Acid (Vit C)	A11GA01	1,29	1,11	1,49	2191	203478	1%	B	B01	Antithrombotic Agents	A	A11	Vitamins
Ondansetron	A04AA01	Pyridoxine (Vit B6)	A11HA02	2,37	1,61	3,52	652	235179	0%	A	A04	Antiemetics And Antinauseants	A	A11	Vitamins
Alfacalcidol	A11CC03	Calcium Glubionate	A12AA02	1,88	1,58	2,25	344	5789	6%	A	A11	Vitamins	A	A12	Mineral Supplements
Calcium Carbonate	A12AA04	Calcium Glubionate	A12AA02	1,60	1,22	2,12	206	5966	3%	A	A12	Mineral Supplements	A	A12	Mineral Supplements
Bisacodyl	A06AB02	Calcium Carbonate	A12AA04	1,49	1,13	1,97	1549	129628	1%	A	A06	Drugs For Constipation	A	A12	Mineral Supplements
Loperamide	A07DA03	Calcium Carbonate	A12AA04	1,42	1,13	1,83	192	13134	1%	A	A07	Antidiarrheals, Intestinal Antiinflammatory/Antiinfective Agents	A	A12	Mineral Supplements
Insulin Glargine	A10AE04	Calcium Carbonate	A12AA04	1,28	1,08	1,50	178	9157	2%	A	A10	Drugs Used In Diabetes	A	A12	Mineral Supplements
Darbepoetin Alfa	B03XA02	Calcium Carbonate	A12AA04	1,21	1,08	1,36	1468	5124	29%	B	B03	Antianemic Preparations	A	A12	Mineral Supplements
Amlodipine	C08CA01	Calcium Carbonate	A12AA04	1,33	1,11	1,62	1450	89621	2%	C	C08	Calcium Channel Blockers	A	A12	Mineral Supplements
Atorvastatin	C10AA05	Calcium Carbonate	A12AA04	1,49	1,17	1,90	231	35701	1%	C	C10	Lipid Modifying Agents	A	A12	Mineral Supplements
Oxycodone	N02AA05	Calcium Carbonate	A12AA04	1,20	1,06	1,36	2290	170642	1%	N	N02	Analgesics	A	A12	Mineral Supplements
Alfacalcidol	A11CC03	Calcium Lactate Gluconate	A12AA06	1,66	1,47	1,89	970	5789	17%	A	A11	Vitamins	A	A12	Mineral Supplements
Thiamine (Vit B1)	A11DA01	Calcium Lactate Gluconate	A12AA06	1,31	1,11	1,55	858	53250	2%	A	A11	Vitamins	A	A12	Mineral Supplements
Calcium Carbonate	A12AA04	Calcium Lactate Gluconate	A12AA06	1,37	1,10	1,66	403	5966	7%	A	A12	Mineral Supplements	A	A12	Mineral Supplements
Potassium Chloride	A12BA01	Calcium Lactate Gluconate	A12AA06	1,45	1,24	1,70	2486	185888	1%	A	A12	Mineral Supplements	A	A12	Mineral Supplements
Pantoprazole	A02BC02	Calcium Chloride	A12AA07	1,38	1,08	1,75	3137	222698	1%	A	A02	Drugs For Acid Related Disorders	A	A12	Mineral Supplements
Tinzaparin	B01AB10	A12AA12	A12AA12	1,54	1,13	2,09	308	203478	0%	B	B01	Antithrombotic Agents	A	A12	Mineral Supplements
Magnesium Hydroxide	A02AA04	Potassium Chloride	A12BA01	1,17	1,05	1,30	29395	186178	16%	A	A02	Drugs For Acid Related Disorders	A	A12	Mineral Supplements
Bisacodyl	A06AB02	Potassium Chloride	A12BA01	1,18	1,08	1,32	30652	129628	24%	A	A06	Drugs For Constipation	A	A12	Mineral Supplements
Sodium Picosulfate	A06AB08	Potassium Chloride	A12BA01	1,21	1,10	1,33	21799	61949	35%	A	A06	Drugs For Constipation	A	A12	Mineral Supplements
Magnesium Sulfate	A06AD04	Potassium Chloride	A12BA01	1,33	1,11	1,61	1113	1683	66%	A	A06	Drugs For Constipation	A	A12	Mineral Supplements
Lactulose	A06AD11	Potassium Chloride	A12BA01	1,20	1,09	1,32	39275	112487	35%	A	A06	Drugs For Constipation	A	A12	Mineral Supplements
Nystatin	A07AA02	Potassium Chloride	A12BA01	1,19	1,06	1,34	11612	27301	43%	A	A07	Antidiarrheals, Intestinal Antiinflammatory/Antiinfective Agents	A	A12	Mineral Supplements
Loperamide	A07DA03	Potassium Chloride	A12BA01	1,19	1,08	1,32	5788	13134	44%	A	A07	Antidiarrheals, Intestinal Antiinflammatory/Antiinfective Agents	A	A12	Mineral Supplements
Budesonide	A07EA06	Potassium Chloride	A12BA01	1,34	1,13	1,65	823	1772	46%	A	A07	Antidiarrheals, Intestinal Antiinflammatory/Antiinfective Agents	A	A12	Mineral Supplements
Insulin (Human)	A10AC01	Potassium Chloride	A12BA01	1,22	1,11	1,31	4543	9921	46%	A	A10	Drugs Used In Diabetes	A	A12	Mineral Supplements
Insulin Glargine	A10AE04	Potassium Chloride	A12BA01	1,21	1,10	1,32	4109	9157	45%	A	A10	Drugs Used In Diabetes	A	A12	Mineral Supplements
Insulin Detemir	A10AE05	Potassium Chloride	A12BA01	1,18	1,06	1,32	2108	4933	43%	A	A10	Drugs Used In Diabetes	A	A12	Mineral Supplements
Metformin	A10BA02	Potassium Chloride	A12BA01	1,16	1,05	1,28	16408	46822	35%	A	A10	Drugs Used In Diabetes	A	A12	Mineral Supplements
Glimepiride	A10BB12	Potassium Chloride	A12BA01	1,25	1,14	1,39	4799	12479	38%	A	A10	Drugs Used In Diabetes	A	A12	Mineral Supplements
Calcium Lactate Gluconate	A12AA06	Potassium Chloride	A12BA01	1,23	1,06	1,41	2486	5459	46%	A	A12	Mineral Supplements	A	A12	Mineral Supplements
Sodium Chloride	A12CA01	Potassium Chloride	A12BA01	1,21	1,07	1,37	3124	7119	44%	A	A12	Mineral Supplements	A	A12	Mineral Supplements
Zinc Sulfate	A12CB01	Potassium Chloride	A12BA01	1,44	1,29	1,63	4681	7997	59%	A	A12	Mineral Supplements	A	A12	Mineral Supplements
Magnesium Oxide	A12CC10	Potassium Chloride	A12BA01	1,37	1,20	1,58	3582	5325	67%	A	A12	Mineral Supplements	A	A12	Mineral Supplements
Magnesium (Different Salts In Combination)	A12CC30	Potassium Chloride	A12BA01	1,35	1,21	1,50	8580	13725	63%	A	A12	Mineral Supplements	A	A12	Mineral Supplements
Warfarin	B01AA03	Potassium Chloride	A12BA01	1,21	1,09	1,32	19802	41888	47%	B	B01	Antithrombotic Agents	A	A12	Mineral Supplements
Dalteparin	B01AB04	Potassium Chloride	A12BA01	1,39	1,25	1,54	23395	112120	21%	B	B01	Antithrombotic Agents	A	A12	Mineral Supplements
Enoxaparin	B01AB05	Potassium Chloride	A12BA01	1,28	1,15	1,41	18547	64497	29%	B	B01	Antithrombotic Agents	A	A12	Mineral Supplements
Tinzaparin	B01AB10	Potassium Chloride	A12BA01	1,20	1,09	1,35	37712	203478	19%	B	B01	Antithrombotic Agents	A	A12	Mineral Supplements
Dabigatran Etexilate	B01AE07	Potassium Chloride	A12BA01	1,20	1,06	1,37	4622	14456	32%	B	B01	Antithrombotic Agents	A	A12	Mineral Supplements
Rivaroxaban	B01AF01	Potassium Chloride	A12BA01	1,23	1,09	1,40	4904	33795	15%	B	B01	Antithrombotic Agents	A	A12	Mineral Supplements
Apixaban	B01AF02	Potassium Chloride	A12BA01	1,21	1,06	1,38	3615	8204	44%	B	B01	Antithrombotic Agents	A	A12	Mineral Supplements
Tranexamic Acid	B02AA02	Potassium Chloride	A12BA01	1,17	1,08	1,27	7090	67172	11%	B	B02	Antihemorrhagics	A	A12	Mineral Supplements
Ferrous Glycine Sulfate	B03AA01	Potassium Chloride	A12BA01	1,37	1,13	1,68	1084	3535	31%	B	B03	Antianemic Preparations	A	A12	Mineral Supplements
Ferrous Fumarate	B03AA02	Potassium Chloride	A12BA01	1,29	1,13	1,45	7015	18581	38%	B	B03	Antianemic Preparations	A	A12	Mineral Supplements
Magnesium Sulfate	B05XA05	Potassium Chloride	A12BA01	1,31	1,15	1,49	3544	6831	52%	B	B05	Blood Substitutes And Perfusion Solutions	A	A12	Mineral Supplements
Digoxin	C01AA05	Potassium Chloride	A12BA01	1,16	1,06	1,25	29582	54778	54%	C	C01	Cardiac Therapy	A	A12	Mineral Supplements
Norepinephrine	C01CA03	Potassium Chloride	A12BA01	1,32	1,10	1,60	2097	3815	55%	C	C01	Cardiac Therapy	A	A12	Mineral Supplements
Isosorbide Mononitrate	C01DA14	Potassium Chloride	A12BA01	1,16	1,06	1,28	8500	18564	46%	C	C01	Cardiac Therapy	A	A12	Mineral Supplements
Metolazone	C03BA08	Potassium Chloride	A12BA01	1,30	1,18	1,43	3510	5217	67%	C	C03	Diuretics	A	A12	Mineral Supplements
Bumetanide	C03CA02	Potassium Chloride	A12BA01	1,21	1,10	1,34	3140	4595	68%	C	C03	Diuretics	A	A12	Mineral Supplements
Spironolactone	C03DA01	Potassium Chloride	A12BA01	1,25	1,13	1,37	22742	36793	62%	C	C03	Diuretics	A	A12	Mineral Supplements
Metoprolol	C07AB02	Potassium Chloride	A12BA01	1,25	1,14	1,36	49004	126814	39%	C	C07	Beta Blocking Agents	A	A12	Mineral Supplements
Bisoprolol	C07AB07	Potassium Chloride	A12BA01	1,20	1,07	1,35	4099	9772	42%	C	C07	Beta Blocking Agents	A	A12	Mineral Supplements
Labetalol	C07AG01	Potassium Chloride	A12BA01	1,21	1,09	1,36	4981	17726	28%	C	C07	Beta Blocking Agents	A	A12	Mineral Supplements
Carvedilol	C07AG02	Potassium Chloride	A12BA01	1,23	1,12	1,33	8729	16146	54%	C	C07	Beta Blocking Agents	A	A12	Mineral Supplements
Verapamil	C08DA01	Potassium Chloride	A12BA01	1,20	1,08	1,31	5767	13770	42%	C	C08	Calcium Channel Blockers	A	A12	Mineral Supplements
Enalapril	C09AA02	Potassium Chloride	A12BA01	1,25	1,14	1,37	23343	63628	37%	C	C09	Agents Acting On The Renin-Angiotensin System	A	A12	Mineral Supplements
Ramipril	C09AA05	Potassium Chloride	A12BA01	1,36	1,23	1,50	13129	30528	43%	C	C09	Agents Acting On The Renin-Angiotensin System	A	A12	Mineral Supplements
Trandolapril	C09AA10	Potassium Chloride	A12BA01	1,30	1,18	1,45	5181	10013	52%	C	C09	Agents Acting On The Renin-Angiotensin System	A	A12	Mineral Supplements
Losartan	C09CA01	Potassium Chloride	A12BA01	1,18	1,08	1,29	17973	47483	38%	C	C09	Agents Acting On The Renin-Angiotensin System	A	A12	Mineral Supplements
Atorvastatin	C10AA05	Potassium Chloride	A12BA01	1,26	1,13	1,39	10646	35701	30%	C	C10	Lipid Modifying Agents	A	A12	Mineral Supplements
Rosuvastatin	C10AA07	Potassium Chloride	A12BA01	1,27	1,11	1,44	2536	7748	33%	C	C10	Lipid Modifying Agents	A	A12	Mineral Supplements
Dexamethasone	H02AB02	Potassium Chloride	A12BA01	1,27	1,12	1,43	5573	109837	5%	H	H02	Corticosteroids For Systemic Use	A	A12	Mineral Supplements
Thiamazole	H03BB02	Potassium Chloride	A12BA01	1,29	1,12	1,47	2136	5131	42%	H	H03	Thyroid Therapy	A	A12	Mineral Supplements
Ciprofloxacin	J01MA02	Potassium Chloride	A12BA01	1,14	1,05	1,25	34354	85959	40%	J	J01	Antibacterials For Systemic Use	A	A12	Mineral Supplements
Methotrexate	L04AX03	Potassium Chloride	A12BA01	1,40	1,14	1,70	1339	4145	32%	L	L04	Immunosuppressants	A	A12	Mineral Supplements
Fentanyl	N01AH01	Potassium Chloride	A12BA01	1,31	1,15	1,49	6420	39603	16%	N	N01	Anesthetics	A	A12	Mineral Supplements
Propofol	N01AX10	Potassium Chloride	A12BA01	1,41	1,14	1,75	3285	6398	51%	N	N01	Anesthetics	A	A12	Mineral Supplements
Zopiclone	N05CF01	Potassium Chloride	A12BA01	1,17	1,06	1,30	55970	184720	30%	N	N05	Psycholeptics	A	A12	Mineral Supplements
Salmeterol And Fluticasone	R03AK06	Potassium Chloride	A12BA01	1,22	1,07	1,43	2979	6533	46%	R	R03	Drugs For Obstructive Airway Diseases	A	A12	Mineral Supplements
Losartan	C09CA01	Sodium Chloride	A12CA01	1,33	1,08	1,64	698	47483	1%	C	C09	Agents Acting On The Renin-Angiotensin System	A	A12	Mineral Supplements
Caffeine	N06BC01	Sodium Chloride	A12CA01	1,46	1,08	2,02	80	2323	3%	N	N06	Psychoanaleptics	A	A12	Mineral Supplements
Sodium Picosulfate	A06AB08	Zinc Sulfate	A12CB01	1,26	1,07	1,49	2087	61949	3%	A	A06	Drugs For Constipation	A	A12	Mineral Supplements
Vancomycin	A07AA09	Zinc Sulfate	A12CB01	1,49	1,07	2,08	178	8706	2%	A	A07	Antidiarrheals, Intestinal Antiinflammatory/Antiinfective Agents	A	A12	Mineral Supplements
Insulin Glargine	A10AE04	Zinc Sulfate	A12CB01	1,47	1,22	1,79	170	9157	2%	A	A10	Drugs Used In Diabetes	A	A12	Mineral Supplements
Potassium Chloride	A12BA01	Zinc Sulfate	A12CB01	1,25	1,10	1,43	4681	185888	3%	A	A12	Mineral Supplements	A	A12	Mineral Supplements
Magnesium Oxide	A12CC10	Zinc Sulfate	A12CB01	1,30	1,08	1,51	1291	5325	24%	A	A12	Mineral Supplements	A	A12	Mineral Supplements
Enoxaparin	B01AB05	Zinc Sulfate	A12CB01	1,42	1,17	1,74	985	64497	2%	B	B01	Antithrombotic Agents	A	A12	Mineral Supplements
Furosemide	C03CA01	Zinc Sulfate	A12CB01	1,30	1,13	1,50	4500	171854	3%	C	C03	Diuretics	A	A12	Mineral Supplements
Lansoprazole	A02BC03	Zinc Gluconate	A12CB02	1,55	1,10	2,07	322	43753	1%	A	A02	Drugs For Acid Related Disorders	A	A12	Mineral Supplements
Magnesium Oxide	A12CC10	Zinc Gluconate	A12CB02	1,33	1,05	1,69	381	5325	7%	A	A12	Mineral Supplements	A	A12	Mineral Supplements
Spironolactone	C03DA01	Zinc Gluconate	A12CB02	1,38	1,11	1,71	282	36793	1%	C	C03	Diuretics	A	A12	Mineral Supplements
Ondansetron	A04AA01	Magnesium Oxide	A12CC10	1,73	1,28	2,30	718	235179	0%	A	A04	Antiemetics And Antinauseants	A	A12	Mineral Supplements
Insulin Glargine	A10AE04	Magnesium Oxide	A12CC10	1,28	1,07	1,54	158	9157	2%	A	A10	Drugs Used In Diabetes	A	A12	Mineral Supplements
Potassium Chloride	A12BA01	Magnesium Oxide	A12CC10	1,27	1,12	1,46	3582	185888	2%	A	A12	Mineral Supplements	A	A12	Mineral Supplements
Zinc Sulfate	A12CB01	Magnesium Oxide	A12CC10	1,40	1,22	1,63	1291	7997	16%	A	A12	Mineral Supplements	A	A12	Mineral Supplements
Acetylsalicylic Acid	B01AC06	Magnesium Oxide	A12CC10	1,48	1,06	2,07	1005	202542	0%	B	B01	Antithrombotic Agents	A	A12	Mineral Supplements
Cyanocobalamin	B03BA01	Magnesium Oxide	A12CC10	1,67	1,09	2,63	146	13426	1%	B	B03	Antianemic Preparations	A	A12	Mineral Supplements
Folic Acid	B03BB01	Magnesium Oxide	A12CC10	1,38	1,06	1,75	465	21619	2%	B	B03	Antianemic Preparations	A	A12	Mineral Supplements
Enalapril	C09AA02	Magnesium Oxide	A12CC10	1,45	1,07	1,88	467	63628	1%	C	C09	Agents Acting On The Renin-Angiotensin System	A	A12	Mineral Supplements
Mirtazapine	N06AX11	Magnesium Oxide	A12CC10	1,38	1,08	1,75	366	27253	1%	N	N06	Psychoanaleptics	A	A12	Mineral Supplements
Lactulose	A06AD11	Magnesium (Different Salts In Combination)	A12CC30	1,37	1,19	1,54	3516	112487	3%	A	A06	Drugs For Constipation	A	A12	Mineral Supplements
Loperamide	A07DA03	Magnesium (Different Salts In Combination)	A12CC30	1,20	1,05	1,35	973	13134	7%	A	A07	Antidiarrheals, Intestinal Antiinflammatory/Antiinfective Agents	A	A12	Mineral Supplements
Insulin Aspart	A10AD05	Magnesium (Different Salts In Combination)	A12CC30	1,22	1,07	1,40	337	7443	5%	A	A10	Drugs Used In Diabetes	A	A12	Mineral Supplements
Insulin Glargine	A10AE04	Magnesium (Different Salts In Combination)	A12CC30	1,28	1,12	1,47	311	9157	3%	A	A10	Drugs Used In Diabetes	A	A12	Mineral Supplements
Alfacalcidol	A11CC03	Magnesium (Different Salts In Combination)	A12CC30	1,28	1,10	1,49	382	5789	7%	A	A11	Vitamins	A	A12	Mineral Supplements
Thiamine (Vit B1)	A11DA01	Magnesium (Different Salts In Combination)	A12CC30	1,23	1,10	1,36	4305	53250	8%	A	A11	Vitamins	A	A12	Mineral Supplements
Potassium Chloride	A12BA01	Magnesium (Different Salts In Combination)	A12CC30	1,30	1,18	1,45	8580	185888	5%	A	A12	Mineral Supplements	A	A12	Mineral Supplements
Spironolactone	C03DA01	Magnesium (Different Salts In Combination)	A12CC30	1,26	1,13	1,43	2360	36793	6%	C	C03	Diuretics	A	A12	Mineral Supplements
Sertraline	N06AB06	Magnesium (Different Salts In Combination)	A12CC30	1,36	1,12	1,69	248	13895	2%	N	N06	Psychoanaleptics	A	A12	Mineral Supplements
Disulfiram	N07BB01	Magnesium (Different Salts In Combination)	A12CC30	1,27	1,05	1,55	483	10027	5%	N	N07	Other Nervous System Drugs	A	A12	Mineral Supplements
Magnesium Hydroxide	A02AA04	Warfarin	B01AA03	1,23	1,06	1,46	6676	186178	4%	A	A02	Drugs For Acid Related Disorders	B	B01	Antithrombotic Agents
Loperamide	A07DA03	Warfarin	B01AA03	1,24	1,07	1,44	707	13134	5%	A	A07	Antidiarrheals, Intestinal Antiinflammatory/Antiinfective Agents	B	B01	Antithrombotic Agents
Insulin Glargine	A10AE04	Warfarin	B01AA03	1,24	1,11	1,40	711	9157	8%	A	A10	Drugs Used In Diabetes	B	B01	Antithrombotic Agents
Dalteparin	B01AB04	Warfarin	B01AA03	1,42	1,26	1,61	8125	112120	7%	B	B01	Antithrombotic Agents	B	B01	Antithrombotic Agents
Enoxaparin	B01AB05	Warfarin	B01AA03	1,25	1,11	1,40	6749	64497	10%	B	B01	Antithrombotic Agents	B	B01	Antithrombotic Agents
Tinzaparin	B01AB10	Warfarin	B01AA03	1,39	1,23	1,57	11618	203478	6%	B	B01	Antithrombotic Agents	B	B01	Antithrombotic Agents
Ferrous Fumarate	B03AA02	Warfarin	B01AA03	1,36	1,14	1,67	1558	18581	8%	B	B03	Antianemic Preparations	B	B01	Antithrombotic Agents
Metolazone	C03BA08	Warfarin	B01AA03	1,21	1,07	1,36	1131	5217	22%	C	C03	Diuretics	B	B01	Antithrombotic Agents
Metoprolol	C07AB02	Warfarin	B01AA03	1,19	1,09	1,30	17998	126814	14%	C	C07	Beta Blocking Agents	B	B01	Antithrombotic Agents
Carvedilol	C07AG02	Warfarin	B01AA03	1,20	1,09	1,32	2703	16146	17%	C	C07	Beta Blocking Agents	B	B01	Antithrombotic Agents
Verapamil	C08DA01	Warfarin	B01AA03	1,21	1,10	1,35	2966	13770	22%	C	C08	Calcium Channel Blockers	B	B01	Antithrombotic Agents
Enalapril	C09AA02	Warfarin	B01AA03	1,24	1,11	1,38	6267	63628	10%	C	C09	Agents Acting On The Renin-Angiotensin System	B	B01	Antithrombotic Agents
Trandolapril	C09AA10	Warfarin	B01AA03	1,20	1,05	1,33	1797	10013	18%	C	C09	Agents Acting On The Renin-Angiotensin System	B	B01	Antithrombotic Agents
Atorvastatin	C10AA05	Warfarin	B01AA03	1,20	1,05	1,36	2628	35701	7%	C	C10	Lipid Modifying Agents	B	B01	Antithrombotic Agents
Rosuvastatin	C10AA07	Warfarin	B01AA03	1,24	1,05	1,49	797	7748	10%	C	C10	Lipid Modifying Agents	B	B01	Antithrombotic Agents
Estradiol	G03CA03	Warfarin	B01AA03	1,38	1,11	1,70	763	10719	7%	G	G03	Sex Hormones And Modulators Of The Genital System	B	B01	Antithrombotic Agents
Thiamazole	H03BB02	Warfarin	B01AA03	1,32	1,12	1,56	649	5131	13%	H	H03	Thyroid Therapy	B	B01	Antithrombotic Agents
Piperacillin And Enzyme Inhibitor	J01CR05	Warfarin	B01AA03	1,32	1,17	1,48	3110	56931	5%	J	J01	Antibacterials For Systemic Use	B	B01	Antithrombotic Agents
Meropenem	J01DH02	Warfarin	B01AA03	1,19	1,06	1,32	2501	35734	7%	J	J01	Antibacterials For Systemic Use	B	B01	Antithrombotic Agents
Methotrexate	L04AX03	Warfarin	B01AA03	1,42	1,06	1,89	337	4145	8%	L	L04	Immunosuppressants	B	B01	Antithrombotic Agents
Ibuprofen	M01AE01	Warfarin	B01AA03	1,26	1,07	1,46	7136	356878	2%	M	M01	Antiinflammatory And Antirheumatic Products	B	B01	Antithrombotic Agents
Baclofen	M03BX01	Warfarin	B01AA03	1,30	1,08	1,58	149	3894	4%	M	M03	Muscle Relaxants	B	B01	Antithrombotic Agents
Allopurinol	M04AA01	Warfarin	B01AA03	1,19	1,05	1,35	2935	22644	13%	M	M04	Antigout Preparations	B	B01	Antithrombotic Agents
Nortriptyline	N06AA10	Warfarin	B01AA03	1,32	1,11	1,60	287	7156	4%	N	N06	Psychoanaleptics	B	B01	Antithrombotic Agents
Tacrolimus	L04AD02	Antithrombin Iii	B01AB02	1,69	1,27	2,26	56	1862	3%	L	L04	Immunosuppressants	B	B01	Antithrombotic Agents
Magnesium Hydroxide	A02AA04	Dalteparin	B01AB04	1,28	1,12	1,46	19120	186178	10%	A	A02	Drugs For Acid Related Disorders	B	B01	Antithrombotic Agents
Bisacodyl	A06AB02	Dalteparin	B01AB04	1,22	1,08	1,37	24267	129628	19%	A	A06	Drugs For Constipation	B	B01	Antithrombotic Agents
Magnesium Sulfate	A06AD04	Dalteparin	B01AB04	1,55	1,15	2,09	285	1683	17%	A	A06	Drugs For Constipation	B	B01	Antithrombotic Agents
Docusate Sodium, Incl, Combinations	A06AG10	Dalteparin	B01AB04	1,66	1,19	2,24	2881	8003	36%	A	A06	Drugs For Constipation	B	B01	Antithrombotic Agents
Vancomycin	A07AA09	Dalteparin	B01AB04	1,34	1,10	1,66	566	8706	7%	A	A07	Antidiarrheals, Intestinal Antiinflammatory/Antiinfective Agents	B	B01	Antithrombotic Agents
Loperamide	A07DA03	Dalteparin	B01AB04	1,43	1,25	1,62	1560	13134	12%	A	A07	Antidiarrheals, Intestinal Antiinflammatory/Antiinfective Agents	B	B01	Antithrombotic Agents
Insulin Aspart	A10AB05	Dalteparin	B01AB04	1,20	1,09	1,33	5117	32884	16%	A	A10	Drugs Used In Diabetes	B	B01	Antithrombotic Agents
Multivitamins And Other Minerals, Incl, Combinations	A11AA03	Dalteparin	B01AB04	1,58	1,19	2,14	7420	17410	43%	A	A11	Vitamins	B	B01	Antithrombotic Agents
Thiamine (Vit B1)	A11DA01	Dalteparin	B01AB04	1,19	1,06	1,35	5458	53250	10%	A	A11	Vitamins	B	B01	Antithrombotic Agents
Ascorbic Acid (Vit C)	A11GA01	Dalteparin	B01AB04	1,42	1,08	1,92	596	5202	11%	A	A11	Vitamins	B	B01	Antithrombotic Agents
Calcium Chloride	A12AA07	Dalteparin	B01AB04	1,33	1,06	1,65	1747	5955	29%	A	A12	Mineral Supplements	B	B01	Antithrombotic Agents
Zinc Sulfate	A12CB01	Dalteparin	B01AB04	1,52	1,33	1,74	2367	7997	30%	A	A12	Mineral Supplements	B	B01	Antithrombotic Agents
Warfarin	B01AA03	Dalteparin	B01AB04	1,31	1,17	1,46	8125	41888	19%	B	B01	Antithrombotic Agents	B	B01	Antithrombotic Agents
Tranexamic Acid	B02AA02	Dalteparin	B01AB04	1,15	1,05	1,25	5741	67172	9%	B	B02	Antihemorrhagics	B	B01	Antithrombotic Agents
Ferrous Glycine Sulfate	B03AA01	Dalteparin	B01AB04	1,48	1,12	1,95	416	3535	12%	B	B03	Antianemic Preparations	B	B01	Antithrombotic Agents
Ferrous Fumarate	B03AA02	Dalteparin	B01AB04	1,32	1,15	1,52	7413	18581	40%	B	B03	Antianemic Preparations	B	B01	Antithrombotic Agents
Combinations	B05BA10	Dalteparin	B01AB04	1,38	1,22	1,56	2313	4628	50%	B	B05	Blood Substitutes And Perfusion Solutions	B	B01	Antithrombotic Agents
Magnesium Sulfate	B05XA05	Dalteparin	B01AB04	1,38	1,17	1,64	1328	6831	19%	B	B05	Blood Substitutes And Perfusion Solutions	B	B01	Antithrombotic Agents
Digoxin	C01AA05	Dalteparin	B01AB04	1,20	1,08	1,32	5914	54778	11%	C	C01	Cardiac Therapy	B	B01	Antithrombotic Agents
Nimodipine	C08CA06	Dalteparin	B01AB04	1,58	1,18	2,21	88	1194	7%	C	C08	Calcium Channel Blockers	B	B01	Antithrombotic Agents
Fluconazole	J02AC01	Dalteparin	B01AB04	1,34	1,21	1,49	6269	50371	12%	J	J02	Antimycotics For Systemic Use	B	B01	Antithrombotic Agents
Caspofungin	J02AX04	Dalteparin	B01AB04	1,26	1,07	1,50	765	3446	22%	J	J02	Antimycotics For Systemic Use	B	B01	Antithrombotic Agents
Diclofenac	M01AB05	Dalteparin	B01AB04	1,20	1,07	1,35	12728	123452	10%	M	M01	Antiinflammatory And Antirheumatic Products	B	B01	Antithrombotic Agents
Ropivacaine	N01BB09	Dalteparin	B01AB04	1,34	1,19	1,51	2286	12526	18%	N	N01	Anesthetics	B	B01	Antithrombotic Agents
Oxycodone	N02AA05	Dalteparin	B01AB04	1,16	1,07	1,27	39905	170642	23%	N	N02	Analgesics	B	B01	Antithrombotic Agents
Codeine, Combinations Excl, Psycholeptics	N02AA59	Dalteparin	B01AB04	1,50	1,26	1,79	2850	11084	26%	N	N02	Analgesics	B	B01	Antithrombotic Agents
Ketobemidone And Antispasmodics	N02AG02	Dalteparin	B01AB04	1,25	1,08	1,48	2494	19311	13%	N	N02	Analgesics	B	B01	Antithrombotic Agents
Tramadol	N02AX02	Dalteparin	B01AB04	1,18	1,08	1,29	29704	217712	14%	N	N02	Analgesics	B	B01	Antithrombotic Agents
Paracetamol	N02BE01	Dalteparin	B01AB04	1,23	1,13	1,36	93976	754001	12%	N	N02	Analgesics	B	B01	Antithrombotic Agents
Clonidine	N02CX02	Dalteparin	B01AB04	1,33	1,17	1,53	735	7318	10%	N	N02	Analgesics	B	B01	Antithrombotic Agents
Gabapentin	N03AX12	Dalteparin	B01AB04	1,25	1,10	1,40	8210	79978	10%	N	N03	Antiepileptics	B	B01	Antithrombotic Agents
Pregabalin	N03AX16	Dalteparin	B01AB04	1,19	1,06	1,33	1436	12271	12%	N	N03	Antiepileptics	B	B01	Antithrombotic Agents
Nicotine	N07BA01	Dalteparin	B01AB04	1,31	1,14	1,49	4143	32109	13%	N	N07	Other Nervous System Drugs	B	B01	Antithrombotic Agents
Metronidazole	P01AB01	Dalteparin	B01AB04	1,24	1,06	1,43	8193	67294	12%	P	P01	Antiprotozoals	B	B01	Antithrombotic Agents
Salbutamol And Sodium Cromoglicate	R03AK04	Dalteparin	B01AB04	1,17	1,07	1,29	4506	15132	30%	R	R03	Drugs For Obstructive Airway Diseases	B	B01	Antithrombotic Agents
Fenoterol And Ipratropium Bromide	R03AL01	Dalteparin	B01AB04	1,30	1,14	1,46	3090	13126	24%	R	R03	Drugs For Obstructive Airway Diseases	B	B01	Antithrombotic Agents
Codeine	R05DA04	Dalteparin	B01AB04	1,34	1,17	1,52	2433	46122	5%	R	R05	Cough And Cold Preparations	B	B01	Antithrombotic Agents
Magnesium Hydroxide	A02AA04	Enoxaparin	B01AB05	1,47	1,29	1,68	17096	186178	9%	A	A02	Drugs For Acid Related Disorders	B	B01	Antithrombotic Agents
Pantoprazole	A02BC02	Enoxaparin	B01AB05	1,26	1,13	1,41	27053	222698	12%	A	A02	Drugs For Acid Related Disorders	B	B01	Antithrombotic Agents
Esomeprazole	A02BC05	Enoxaparin	B01AB05	1,24	1,07	1,42	1922	27523	7%	A	A02	Drugs For Acid Related Disorders	B	B01	Antithrombotic Agents
Sodium Picosulfate	A06AB08	Enoxaparin	B01AB05	1,27	1,10	1,42	6185	61949	10%	A	A06	Drugs For Constipation	B	B01	Antithrombotic Agents
Nystatin	A07AA02	Enoxaparin	B01AB05	1,23	1,05	1,44	2823	27301	10%	A	A07	Antidiarrheals, Intestinal Antiinflammatory/Antiinfective Agents	B	B01	Antithrombotic Agents
Loperamide	A07DA03	Enoxaparin	B01AB05	1,48	1,29	1,66	1283	13134	10%	A	A07	Antidiarrheals, Intestinal Antiinflammatory/Antiinfective Agents	B	B01	Antithrombotic Agents
Insulin Aspart	A10AB05	Enoxaparin	B01AB05	1,25	1,12	1,38	2421	32884	7%	A	A10	Drugs Used In Diabetes	B	B01	Antithrombotic Agents
Insulin (Human)	A10AC01	Enoxaparin	B01AB05	1,20	1,06	1,36	799	9921	8%	A	A10	Drugs Used In Diabetes	B	B01	Antithrombotic Agents
Insulin Detemir	A10AE05	Enoxaparin	B01AB05	1,36	1,18	1,56	548	4933	11%	A	A10	Drugs Used In Diabetes	B	B01	Antithrombotic Agents
Glimepiride	A10BB12	Enoxaparin	B01AB05	1,24	1,07	1,46	918	12479	7%	A	A10	Drugs Used In Diabetes	B	B01	Antithrombotic Agents
Ascorbic Acid (Vit C)	A11GA01	Enoxaparin	B01AB05	1,45	1,12	1,84	923	5202	18%	A	A11	Vitamins	B	B01	Antithrombotic Agents
Potassium Chloride	A12BA01	Enoxaparin	B01AB05	1,37	1,25	1,53	18547	185888	10%	A	A12	Mineral Supplements	B	B01	Antithrombotic Agents
Zinc Sulfate	A12CB01	Enoxaparin	B01AB05	1,46	1,21	1,75	985	7997	12%	A	A12	Mineral Supplements	B	B01	Antithrombotic Agents
Magnesium (Different Salts In Combination)	A12CC30	Enoxaparin	B01AB05	1,35	1,14	1,59	1176	13725	9%	A	A12	Mineral Supplements	B	B01	Antithrombotic Agents
Warfarin	B01AA03	Enoxaparin	B01AB05	1,37	1,23	1,52	6749	41888	16%	B	B01	Antithrombotic Agents	B	B01	Antithrombotic Agents
Clopidogrel	B01AC04	Enoxaparin	B01AB05	1,76	1,57	1,99	7783	100339	8%	B	B01	Antithrombotic Agents	B	B01	Antithrombotic Agents
Acetylsalicylic Acid	B01AC06	Enoxaparin	B01AB05	1,27	1,12	1,47	18636	202542	9%	B	B01	Antithrombotic Agents	B	B01	Antithrombotic Agents
Erythropoietin	B03XA01	Enoxaparin	B01AB05	1,41	1,07	1,85	236	2192	11%	B	B03	Antianemic Preparations	B	B01	Antithrombotic Agents
Magnesium Sulfate	B05XA05	Enoxaparin	B01AB05	1,37	1,15	1,62	1087	6831	16%	B	B05	Blood Substitutes And Perfusion Solutions	B	B01	Antithrombotic Agents
Metolazone	C03BA08	Enoxaparin	B01AB05	1,31	1,17	1,47	1659	5217	32%	C	C03	Diuretics	B	B01	Antithrombotic Agents
Furosemide	C03CA01	Enoxaparin	B01AB05	1,26	1,14	1,38	25089	171854	15%	C	C03	Diuretics	B	B01	Antithrombotic Agents
Metoprolol	C07AB02	Enoxaparin	B01AB05	1,23	1,11	1,36	13231	126814	10%	C	C07	Beta Blocking Agents	B	B01	Antithrombotic Agents
Amlodipine	C08CA01	Enoxaparin	B01AB05	1,27	1,11	1,45	8199	89621	9%	C	C08	Calcium Channel Blockers	B	B01	Antithrombotic Agents
Felodipine	C08CA02	Enoxaparin	B01AB05	1,33	1,13	1,59	757	7376	10%	C	C08	Calcium Channel Blockers	B	B01	Antithrombotic Agents
Nifedipine	C08CA05	Enoxaparin	B01AB05	1,42	1,12	1,77	297	4413	7%	C	C08	Calcium Channel Blockers	B	B01	Antithrombotic Agents
Ramipril	C09AA05	Enoxaparin	B01AB05	1,28	1,12	1,45	2949	30528	10%	C	C09	Agents Acting On The Renin-Angiotensin System	B	B01	Antithrombotic Agents
Ezetimibe	C10AX09	Enoxaparin	B01AB05	1,56	1,07	2,23	303	3082	10%	C	C10	Lipid Modifying Agents	B	B01	Antithrombotic Agents
Methylprednisolone	H02AB04	Enoxaparin	B01AB05	1,41	1,24	1,62	2631	64266	4%	H	H02	Corticosteroids For Systemic Use	B	B01	Antithrombotic Agents
Cefuroxime	J01DC02	Enoxaparin	B01AB05	1,30	1,17	1,43	29589	319136	9%	J	J01	Antibacterials For Systemic Use	B	B01	Antithrombotic Agents
Ceftriaxone	J01DD04	Enoxaparin	B01AB05	1,39	1,14	1,69	2327	12005	19%	J	J01	Antibacterials For Systemic Use	B	B01	Antithrombotic Agents
Meropenem	J01DH02	Enoxaparin	B01AB05	1,31	1,19	1,44	6292	35734	18%	J	J01	Antibacterials For Systemic Use	B	B01	Antithrombotic Agents
Erythromycin	J01FA01	Enoxaparin	B01AB05	1,36	1,16	1,64	1026	4961	21%	J	J01	Antibacterials For Systemic Use	B	B01	Antithrombotic Agents
Ciprofloxacin	J01MA02	Enoxaparin	B01AB05	1,18	1,07	1,30	8190	85959	10%	J	J01	Antibacterials For Systemic Use	B	B01	Antithrombotic Agents
Vancomycin	J01XA01	Enoxaparin	B01AB05	1,18	1,07	1,31	2592	22669	11%	J	J01	Antibacterials For Systemic Use	B	B01	Antithrombotic Agents
Amphotericin B	J02AA01	Enoxaparin	B01AB05	1,36	1,07	1,71	461	1481	31%	J	J02	Antimycotics For Systemic Use	B	B01	Antithrombotic Agents
Fluconazole	J02AC01	Enoxaparin	B01AB05	1,23	1,10	1,37	4645	50371	9%	J	J02	Antimycotics For Systemic Use	B	B01	Antithrombotic Agents
Mycophenolic Acid	L04AA06	Enoxaparin	B01AB05	1,39	1,16	1,64	364	2946	12%	L	L04	Immunosuppressants	B	B01	Antithrombotic Agents
Ciclosporin	L04AD01	Enoxaparin	B01AB05	1,39	1,21	1,55	479	2225	22%	L	L04	Immunosuppressants	B	B01	Antithrombotic Agents
Tacrolimus	L04AD02	Enoxaparin	B01AB05	1,25	1,06	1,49	226	1862	12%	L	L04	Immunosuppressants	B	B01	Antithrombotic Agents
Azathioprine	L04AX01	Enoxaparin	B01AB05	1,40	1,19	1,64	486	3602	13%	L	L04	Immunosuppressants	B	B01	Antithrombotic Agents
Ketorolac	M01AB15	Enoxaparin	B01AB05	1,35	1,13	1,61	6430	72180	9%	M	M01	Antiinflammatory And Antirheumatic Products	B	B01	Antithrombotic Agents
Ibuprofen	M01AE01	Enoxaparin	B01AB05	1,68	1,52	1,89	25137	356878	7%	M	M01	Antiinflammatory And Antirheumatic Products	B	B01	Antithrombotic Agents
Celecoxib	M01AH01	Enoxaparin	B01AB05	1,48	1,25	1,73	1728	34516	5%	M	M01	Antiinflammatory And Antirheumatic Products	B	B01	Antithrombotic Agents
Fentanyl	N01AH01	Enoxaparin	B01AB05	1,29	1,11	1,49	5402	39603	14%	N	N01	Anesthetics	B	B01	Antithrombotic Agents
Ropivacaine	N01BB09	Enoxaparin	B01AB05	1,18	1,05	1,32	1057	12526	8%	N	N01	Anesthetics	B	B01	Antithrombotic Agents
Oxycodone	N02AA05	Enoxaparin	B01AB05	1,18	1,09	1,30	13447	170642	8%	N	N02	Analgesics	B	B01	Antithrombotic Agents
Fentanyl	N02AB03	Enoxaparin	B01AB05	1,26	1,15	1,39	2542	29687	9%	N	N02	Analgesics	B	B01	Antithrombotic Agents
Paracetamol	N02BE01	Enoxaparin	B01AB05	1,39	1,25	1,53	52861	754001	7%	N	N02	Analgesics	B	B01	Antithrombotic Agents
Gabapentin	N03AX12	Enoxaparin	B01AB05	1,33	1,20	1,48	11144	79978	14%	N	N03	Antiepileptics	B	B01	Antithrombotic Agents
Lorazepam	N05BA06	Enoxaparin	B01AB05	1,32	1,12	1,56	577	14095	4%	N	N05	Psycholeptics	B	B01	Antithrombotic Agents
Nicotine	N07BA01	Enoxaparin	B01AB05	1,27	1,09	1,48	2138	32109	7%	N	N07	Other Nervous System Drugs	B	B01	Antithrombotic Agents
Acetylcysteine	R05CB01	Enoxaparin	B01AB05	1,25	1,06	1,44	1424	13904	10%	R	R05	Cough And Cold Preparations	B	B01	Antithrombotic Agents
Acetazolamide	S01EC01	Enoxaparin	B01AB05	1,37	1,06	1,83	364	2128	17%	S	S01	Ophthalmologicals	B	B01	Antithrombotic Agents
Magnesium Hydroxide	A02AA04	Tinzaparin	B01AB10	1,20	1,08	1,32	73396	186178	39%	A	A02	Drugs For Acid Related Disorders	B	B01	Antithrombotic Agents
Domperidone	A03FA03	Tinzaparin	B01AB10	1,21	1,05	1,38	2015	10443	19%	A	A03	Drugs For Functional Gastrointestinal Disorders	B	B01	Antithrombotic Agents
Bisacodyl	A06AB02	Tinzaparin	B01AB10	1,53	1,39	1,69	31970	129628	25%	A	A06	Drugs For Constipation	B	B01	Antithrombotic Agents
Sodium Picosulfate	A06AB08	Tinzaparin	B01AB10	1,18	1,06	1,31	16029	61949	26%	A	A06	Drugs For Constipation	B	B01	Antithrombotic Agents
Loperamide	A07DA03	Tinzaparin	B01AB10	1,34	1,21	1,50	2815	13134	21%	A	A07	Antidiarrheals, Intestinal Antiinflammatory/Antiinfective Agents	B	B01	Antithrombotic Agents
Thiamine (Vit B1)	A11DA01	Tinzaparin	B01AB10	1,18	1,05	1,31	9272	53250	17%	A	A11	Vitamins	B	B01	Antithrombotic Agents
Calcium Chloride	A12AA07	Tinzaparin	B01AB10	1,39	1,07	1,80	963	5955	16%	A	A12	Mineral Supplements	B	B01	Antithrombotic Agents
Potassium Chloride	A12BA01	Tinzaparin	B01AB10	1,21	1,11	1,33	37712	185888	20%	A	A12	Mineral Supplements	B	B01	Antithrombotic Agents
Warfarin	B01AA03	Tinzaparin	B01AB10	1,27	1,15	1,40	11618	41888	28%	B	B01	Antithrombotic Agents	B	B01	Antithrombotic Agents
Digoxin	C01AA05	Tinzaparin	B01AB10	1,16	1,07	1,27	12064	54778	22%	C	C01	Cardiac Therapy	B	B01	Antithrombotic Agents
Norepinephrine	C01CA03	Tinzaparin	B01AB10	1,47	1,22	1,77	1515	3815	40%	C	C01	Cardiac Therapy	B	B01	Antithrombotic Agents
Labetalol	C07AG01	Tinzaparin	B01AB10	1,22	1,10	1,38	3544	17726	20%	C	C07	Beta Blocking Agents	B	B01	Antithrombotic Agents
Hydrocortisone	H02AB09	Tinzaparin	B01AB10	1,18	1,08	1,31	3239	12080	27%	H	H02	Corticosteroids For Systemic Use	B	B01	Antithrombotic Agents
Flucloxacillin	J01CF05	Tinzaparin	B01AB10	1,25	1,09	1,42	5047	21694	23%	J	J01	Antibacterials For Systemic Use	B	B01	Antithrombotic Agents
Fluconazole	J02AC01	Tinzaparin	B01AB10	1,21	1,10	1,33	9274	50371	18%	J	J02	Antimycotics For Systemic Use	B	B01	Antithrombotic Agents
Tamoxifen	L02BA01	Tinzaparin	B01AB10	1,59	1,08	2,29	692	2011	34%	L	L02	Endocrine Therapy	B	B01	Antithrombotic Agents
Chlorzoxazone	M03BB03	Tinzaparin	B01AB10	1,32	1,21	1,43	11322	34907	32%	M	M03	Muscle Relaxants	B	B01	Antithrombotic Agents
Baclofen	M03BX01	Tinzaparin	B01AB10	1,32	1,15	1,48	947	3894	24%	M	M03	Muscle Relaxants	B	B01	Antithrombotic Agents
Fentanyl	N01AH01	Tinzaparin	B01AB10	1,31	1,14	1,51	6695	39603	17%	N	N01	Anesthetics	B	B01	Antithrombotic Agents
Propofol	N01AX10	Tinzaparin	B01AB10	1,39	1,08	1,73	2406	6398	38%	N	N01	Anesthetics	B	B01	Antithrombotic Agents
Ropivacaine	N01BB09	Tinzaparin	B01AB10	1,13	1,08	1,20	4434	12526	35%	N	N01	Anesthetics	B	B01	Antithrombotic Agents
Oxycodone	N02AA05	Tinzaparin	B01AB10	1,20	1,10	1,30	35119	170642	21%	N	N02	Analgesics	B	B01	Antithrombotic Agents
Ketobemidone	N02AB01	Tinzaparin	B01AB10	1,27	1,09	1,50	6423	15509	41%	N	N02	Analgesics	B	B01	Antithrombotic Agents
Paracetamol	N02BE01	Tinzaparin	B01AB10	1,27	1,16	1,39	156355	754001	21%	N	N02	Analgesics	B	B01	Antithrombotic Agents
Lorazepam	N05BA06	Tinzaparin	B01AB10	1,23	1,10	1,39	2662	14095	19%	N	N05	Psycholeptics	B	B01	Antithrombotic Agents
Midazolam	N05CD08	Tinzaparin	B01AB10	1,25	1,07	1,45	2684	30180	9%	N	N05	Psycholeptics	B	B01	Antithrombotic Agents
Melatonin	N05CH01	Tinzaparin	B01AB10	1,29	1,10	1,52	1414	9355	15%	N	N05	Psycholeptics	B	B01	Antithrombotic Agents
Amitriptyline	N06AA09	Tinzaparin	B01AB10	1,19	1,06	1,32	2453	12215	20%	N	N06	Psychoanaleptics	B	B01	Antithrombotic Agents
Codeine	R05DA04	Tinzaparin	B01AB10	1,19	1,07	1,33	8565	46122	19%	R	R05	Cough And Cold Preparations	B	B01	Antithrombotic Agents
Chloramphenicol	S01AA01	Tinzaparin	B01AB10	1,21	1,05	1,41	2184	10697	20%	S	S01	Ophthalmologicals	B	B01	Antithrombotic Agents
Bisacodyl	A06AB02	Clopidogrel	B01AC04	1,19	1,06	1,37	9137	129628	7%	A	A06	Drugs For Constipation	B	B01	Antithrombotic Agents
Vancomycin	A07AA09	Clopidogrel	B01AC04	1,30	1,09	1,53	783	8706	9%	A	A07	Antidiarrheals, Intestinal Antiinflammatory/Antiinfective Agents	B	B01	Antithrombotic Agents
Glimepiride	A10BB12	Clopidogrel	B01AC04	1,22	1,08	1,35	2577	12479	21%	A	A10	Drugs Used In Diabetes	B	B01	Antithrombotic Agents
Colecalciferol	A11CC05	Clopidogrel	B01AC04	1,18	1,05	1,32	4344	33051	13%	A	A11	Vitamins	B	B01	Antithrombotic Agents
Dalteparin	B01AB04	Clopidogrel	B01AC04	1,33	1,15	1,54	7141	112120	6%	B	B01	Antithrombotic Agents	B	B01	Antithrombotic Agents
Enoxaparin	B01AB05	Clopidogrel	B01AC04	1,45	1,30	1,63	7783	64497	12%	B	B01	Antithrombotic Agents	B	B01	Antithrombotic Agents
Acetylsalicylic Acid	B01AC06	Clopidogrel	B01AC04	2,24	2,03	2,49	77792	202542	38%	B	B01	Antithrombotic Agents	B	B01	Antithrombotic Agents
Isosorbide Mononitrate	C01DA14	Clopidogrel	B01AC04	1,16	1,06	1,27	8171	18564	44%	C	C01	Cardiac Therapy	B	B01	Antithrombotic Agents
Metolazone	C03BA08	Clopidogrel	B01AC04	1,22	1,06	1,42	647	5217	12%	C	C03	Diuretics	B	B01	Antithrombotic Agents
Metoprolol	C07AB02	Clopidogrel	B01AC04	1,24	1,14	1,36	37635	126814	30%	C	C07	Beta Blocking Agents	B	B01	Antithrombotic Agents
Carvedilol	C07AG02	Clopidogrel	B01AC04	1,17	1,06	1,29	4073	16146	25%	C	C07	Beta Blocking Agents	B	B01	Antithrombotic Agents
Amlodipine	C08CA01	Clopidogrel	B01AC04	1,20	1,08	1,33	19395	89621	22%	C	C08	Calcium Channel Blockers	B	B01	Antithrombotic Agents
Enalapril	C09AA02	Clopidogrel	B01AC04	1,19	1,08	1,31	14447	63628	23%	C	C09	Agents Acting On The Renin-Angiotensin System	B	B01	Antithrombotic Agents
Lisinopril	C09AA03	Clopidogrel	B01AC04	1,40	1,06	1,80	434	2365	18%	C	C09	Agents Acting On The Renin-Angiotensin System	B	B01	Antithrombotic Agents
Ramipril	C09AA05	Clopidogrel	B01AC04	1,21	1,09	1,35	7943	30528	26%	C	C09	Agents Acting On The Renin-Angiotensin System	B	B01	Antithrombotic Agents
Trandolapril	C09AA10	Clopidogrel	B01AC04	1,19	1,07	1,32	2721	10013	27%	C	C09	Agents Acting On The Renin-Angiotensin System	B	B01	Antithrombotic Agents
Losartan	C09CA01	Clopidogrel	B01AC04	1,19	1,09	1,32	10194	47483	21%	C	C09	Agents Acting On The Renin-Angiotensin System	B	B01	Antithrombotic Agents
Atorvastatin	C10AA05	Clopidogrel	B01AC04	1,29	1,16	1,43	11295	35701	32%	C	C10	Lipid Modifying Agents	B	B01	Antithrombotic Agents
Rosuvastatin	C10AA07	Clopidogrel	B01AC04	1,27	1,12	1,45	2422	7748	31%	C	C10	Lipid Modifying Agents	B	B01	Antithrombotic Agents
Tolterodine	G04BD07	Clopidogrel	B01AC04	1,28	1,07	1,52	773	4728	16%	G	G04	Urologicals	B	B01	Antithrombotic Agents
Alfuzosin	G04CA01	Clopidogrel	B01AC04	1,26	1,07	1,47	1450	12872	11%	G	G04	Urologicals	B	B01	Antithrombotic Agents
Ampicillin	J01CA01	Clopidogrel	B01AC04	1,31	1,14	1,51	1674	42709	4%	J	J01	Antibacterials For Systemic Use	B	B01	Antithrombotic Agents
Flucloxacillin	J01CF05	Clopidogrel	B01AC04	1,31	1,09	1,60	1188	21694	5%	J	J01	Antibacterials For Systemic Use	B	B01	Antithrombotic Agents
Piperacillin And Enzyme Inhibitor	J01CR05	Clopidogrel	B01AC04	1,22	1,10	1,37	4757	56931	8%	J	J01	Antibacterials For Systemic Use	B	B01	Antithrombotic Agents
Meropenem	J01DH02	Clopidogrel	B01AC04	1,21	1,08	1,36	2387	35734	7%	J	J01	Antibacterials For Systemic Use	B	B01	Antithrombotic Agents
Gentamicin	J01GB03	Clopidogrel	B01AC04	1,38	1,18	1,60	4168	100411	4%	J	J01	Antibacterials For Systemic Use	B	B01	Antithrombotic Agents
Allopurinol	M04AA01	Clopidogrel	B01AC04	1,20	1,06	1,35	3606	22644	16%	M	M04	Antigout Preparations	B	B01	Antithrombotic Agents
Acetylsalicylic Acid	N02BA01	Clopidogrel	B01AC04	1,34	1,15	1,58	5467	15531	35%	N	N02	Analgesics	B	B01	Antithrombotic Agents
Lithium	N05AN01	Clopidogrel	B01AC04	1,26	1,06	1,53	307	4210	7%	N	N05	Psycholeptics	B	B01	Antithrombotic Agents
Sertraline	N06AB06	Clopidogrel	B01AC04	1,24	1,09	1,41	1433	13895	10%	N	N06	Psychoanaleptics	B	B01	Antithrombotic Agents
Nicotine	N07BA01	Clopidogrel	B01AC04	1,23	1,09	1,38	4616	32109	14%	N	N07	Other Nervous System Drugs	B	B01	Antithrombotic Agents
Nystatin	A07AA02	Acetylsalicylic Acid	B01AC06	1,25	1,09	1,42	5443	27301	20%	A	A07	Antidiarrheals, Intestinal Antiinflammatory/Antiinfective Agents	B	B01	Antithrombotic Agents
Vancomycin	A07AA09	Acetylsalicylic Acid	B01AC06	1,21	1,05	1,39	1738	8706	20%	A	A07	Antidiarrheals, Intestinal Antiinflammatory/Antiinfective Agents	B	B01	Antithrombotic Agents
Loperamide	A07DA03	Acetylsalicylic Acid	B01AC06	1,32	1,17	1,47	2517	13134	19%	A	A07	Antidiarrheals, Intestinal Antiinflammatory/Antiinfective Agents	B	B01	Antithrombotic Agents
Insulin Glargine	A10AE04	Acetylsalicylic Acid	B01AC06	1,18	1,07	1,28	3494	9157	38%	A	A10	Drugs Used In Diabetes	B	B01	Antithrombotic Agents
Glimepiride	A10BB12	Acetylsalicylic Acid	B01AC06	1,23	1,11	1,36	6306	12479	51%	A	A10	Drugs Used In Diabetes	B	B01	Antithrombotic Agents
Colecalciferol	A11CC05	Acetylsalicylic Acid	B01AC06	1,16	1,06	1,28	8627	33051	26%	A	A11	Vitamins	B	B01	Antithrombotic Agents
Calcium Lactate Gluconate	A12AA06	Acetylsalicylic Acid	B01AC06	1,26	1,08	1,49	1049	5459	19%	A	A12	Mineral Supplements	B	B01	Antithrombotic Agents
Calcium Chloride	A12AA07	Acetylsalicylic Acid	B01AC06	1,39	1,08	1,71	1343	5955	23%	A	A12	Mineral Supplements	B	B01	Antithrombotic Agents
Zinc Sulfate	A12CB01	Acetylsalicylic Acid	B01AC06	1,27	1,08	1,50	1445	7997	18%	A	A12	Mineral Supplements	B	B01	Antithrombotic Agents
Dalteparin	B01AB04	Acetylsalicylic Acid	B01AC06	1,25	1,10	1,39	18354	112120	16%	B	B01	Antithrombotic Agents	B	B01	Antithrombotic Agents
Enoxaparin	B01AB05	Acetylsalicylic Acid	B01AC06	1,48	1,35	1,65	18636	64497	29%	B	B01	Antithrombotic Agents	B	B01	Antithrombotic Agents
Clopidogrel	B01AC04	Acetylsalicylic Acid	B01AC06	1,52	1,39	1,67	77796	100339	78%	B	B01	Antithrombotic Agents	B	B01	Antithrombotic Agents
Dipyridamole	B01AC07	Acetylsalicylic Acid	B01AC06	1,21	1,08	1,34	13631	16527	82%	B	B01	Antithrombotic Agents	B	B01	Antithrombotic Agents
Prasugrel	B01AC22	Acetylsalicylic Acid	B01AC06	1,23	1,07	1,42	3762	4319	87%	B	B01	Antithrombotic Agents	B	B01	Antithrombotic Agents
Ticagrelor	B01AC24	Acetylsalicylic Acid	B01AC06	1,23	1,11	1,38	27067	30399	89%	B	B01	Antithrombotic Agents	B	B01	Antithrombotic Agents
Combinations	B01AC30	Acetylsalicylic Acid	B01AC06	2,03	1,52	2,72	748	1470	51%	B	B01	Antithrombotic Agents	B	B01	Antithrombotic Agents
Fondaparinux	B01AX05	Acetylsalicylic Acid	B01AC06	1,35	1,22	1,53	40597	45836	89%	B	B01	Antithrombotic Agents	B	B01	Antithrombotic Agents
Darbepoetin Alfa	B03XA02	Acetylsalicylic Acid	B01AC06	1,20	1,07	1,35	1989	5124	39%	B	B03	Antianemic Preparations	B	B01	Antithrombotic Agents
Carbohydrates	B05BA03	Acetylsalicylic Acid	B01AC06	1,24	1,06	1,45	2466	12669	19%	B	B05	Blood Substitutes And Perfusion Solutions	B	B01	Antithrombotic Agents
Combinations	B05BA10	Acetylsalicylic Acid	B01AC06	1,26	1,06	1,48	704	4628	15%	B	B05	Blood Substitutes And Perfusion Solutions	B	B01	Antithrombotic Agents
Electrolytes	B05BB01	Acetylsalicylic Acid	B01AC06	1,18	1,07	1,31	14082	59162	24%	B	B05	Blood Substitutes And Perfusion Solutions	B	B01	Antithrombotic Agents
Magnesium Sulfate	B05XA05	Acetylsalicylic Acid	B01AC06	1,29	1,08	1,55	1312	6831	19%	B	B05	Blood Substitutes And Perfusion Solutions	B	B01	Antithrombotic Agents
Amiodarone	C01BD01	Acetylsalicylic Acid	B01AC06	1,16	1,08	1,24	9057	19513	46%	C	C01	Cardiac Therapy	B	B01	Antithrombotic Agents
Norepinephrine	C01CA03	Acetylsalicylic Acid	B01AC06	1,44	1,14	1,82	1250	3815	33%	C	C01	Cardiac Therapy	B	B01	Antithrombotic Agents
Glyceryl Trinitrate	C01DA02	Acetylsalicylic Acid	B01AC06	1,26	1,12	1,43	14081	22921	61%	C	C01	Cardiac Therapy	B	B01	Antithrombotic Agents
Isosorbide Mononitrate	C01DA14	Acetylsalicylic Acid	B01AC06	1,18	1,07	1,29	13508	18564	73%	C	C01	Cardiac Therapy	B	B01	Antithrombotic Agents
Metolazone	C03BA08	Acetylsalicylic Acid	B01AC06	1,24	1,11	1,38	1971	5217	38%	C	C03	Diuretics	B	B01	Antithrombotic Agents
Metoprolol	C07AB02	Acetylsalicylic Acid	B01AC06	1,19	1,09	1,30	75143	126814	59%	C	C07	Beta Blocking Agents	B	B01	Antithrombotic Agents
Atenolol	C07AB03	Acetylsalicylic Acid	B01AC06	1,27	1,12	1,44	2724	5964	46%	C	C07	Beta Blocking Agents	B	B01	Antithrombotic Agents
Carvedilol	C07AG02	Acetylsalicylic Acid	B01AC06	1,16	1,06	1,27	8743	16146	54%	C	C07	Beta Blocking Agents	B	B01	Antithrombotic Agents
Felodipine	C08CA02	Acetylsalicylic Acid	B01AC06	1,22	1,09	1,41	3097	7376	42%	C	C08	Calcium Channel Blockers	B	B01	Antithrombotic Agents
Verapamil	C08DA01	Acetylsalicylic Acid	B01AC06	1,17	1,07	1,30	6122	13770	44%	C	C08	Calcium Channel Blockers	B	B01	Antithrombotic Agents
Lisinopril	C09AA03	Acetylsalicylic Acid	B01AC06	1,32	1,06	1,61	1045	2365	44%	C	C09	Agents Acting On The Renin-Angiotensin System	B	B01	Antithrombotic Agents
Ramipril	C09AA05	Acetylsalicylic Acid	B01AC06	1,23	1,10	1,35	15706	30528	51%	C	C09	Agents Acting On The Renin-Angiotensin System	B	B01	Antithrombotic Agents
Trandolapril	C09AA10	Acetylsalicylic Acid	B01AC06	1,20	1,08	1,32	5808	10013	58%	C	C09	Agents Acting On The Renin-Angiotensin System	B	B01	Antithrombotic Agents
Enalapril And Diuretics	C09BA02	Acetylsalicylic Acid	B01AC06	1,67	1,25	2,28	1370	3585	38%	C	C09	Agents Acting On The Renin-Angiotensin System	B	B01	Antithrombotic Agents
Atorvastatin	C10AA05	Acetylsalicylic Acid	B01AC06	1,31	1,18	1,44	25406	35701	71%	C	C10	Lipid Modifying Agents	B	B01	Antithrombotic Agents
Rosuvastatin	C10AA07	Acetylsalicylic Acid	B01AC06	1,27	1,13	1,44	4703	7748	61%	C	C10	Lipid Modifying Agents	B	B01	Antithrombotic Agents
Tolterodine	G04BD07	Acetylsalicylic Acid	B01AC06	1,25	1,07	1,45	1717	4728	36%	G	G04	Urologicals	B	B01	Antithrombotic Agents
Alfuzosin	G04CA01	Acetylsalicylic Acid	B01AC06	1,22	1,06	1,38	3349	12872	26%	G	G04	Urologicals	B	B01	Antithrombotic Agents
Tamsulosin	G04CA02	Acetylsalicylic Acid	B01AC06	1,27	1,07	1,53	3189	7703	41%	G	G04	Urologicals	B	B01	Antithrombotic Agents
Finasteride	G04CB01	Acetylsalicylic Acid	B01AC06	1,23	1,06	1,44	2140	5014	43%	G	G04	Urologicals	B	B01	Antithrombotic Agents
Dexamethasone	H02AB02	Acetylsalicylic Acid	B01AC06	1,20	1,05	1,37	6233	109837	6%	H	H02	Corticosteroids For Systemic Use	B	B01	Antithrombotic Agents
Thiamazole	H03BB02	Acetylsalicylic Acid	B01AC06	1,21	1,05	1,39	1712	5131	33%	H	H03	Thyroid Therapy	B	B01	Antithrombotic Agents
Ampicillin	J01CA01	Acetylsalicylic Acid	B01AC06	1,29	1,15	1,44	4260	42709	10%	J	J01	Antibacterials For Systemic Use	B	B01	Antithrombotic Agents
Pivmecillinam	J01CA08	Acetylsalicylic Acid	B01AC06	1,18	1,07	1,33	22664	94681	24%	J	J01	Antibacterials For Systemic Use	B	B01	Antithrombotic Agents
Benzylpenicillin	J01CE01	Acetylsalicylic Acid	B01AC06	1,27	1,15	1,42	17909	103443	17%	J	J01	Antibacterials For Systemic Use	B	B01	Antithrombotic Agents
Phenoxymethylpenicillin	J01CE02	Acetylsalicylic Acid	B01AC06	1,20	1,07	1,35	12547	73389	17%	J	J01	Antibacterials For Systemic Use	B	B01	Antithrombotic Agents
Flucloxacillin	J01CF05	Acetylsalicylic Acid	B01AC06	1,25	1,08	1,43	3182	21694	15%	J	J01	Antibacterials For Systemic Use	B	B01	Antithrombotic Agents
Piperacillin And Enzyme Inhibitor	J01CR05	Acetylsalicylic Acid	B01AC06	1,37	1,24	1,50	10388	56931	18%	J	J01	Antibacterials For Systemic Use	B	B01	Antithrombotic Agents
Cefuroxime	J01DC02	Acetylsalicylic Acid	B01AC06	1,25	1,13	1,36	53536	319136	17%	J	J01	Antibacterials For Systemic Use	B	B01	Antithrombotic Agents
Meropenem	J01DH02	Acetylsalicylic Acid	B01AC06	1,30	1,18	1,42	7566	35734	21%	J	J01	Antibacterials For Systemic Use	B	B01	Antithrombotic Agents
Trimethoprim	J01EA01	Acetylsalicylic Acid	B01AC06	1,33	1,14	1,59	3189	13018	24%	J	J01	Antibacterials For Systemic Use	B	B01	Antithrombotic Agents
Erythromycin	J01FA01	Acetylsalicylic Acid	B01AC06	1,44	1,15	1,75	789	4961	16%	J	J01	Antibacterials For Systemic Use	B	B01	Antithrombotic Agents
Roxithromycin	J01FA06	Acetylsalicylic Acid	B01AC06	1,34	1,06	1,67	1794	8430	21%	J	J01	Antibacterials For Systemic Use	B	B01	Antithrombotic Agents
Clarithromycin	J01FA09	Acetylsalicylic Acid	B01AC06	1,23	1,09	1,38	3562	21043	17%	J	J01	Antibacterials For Systemic Use	B	B01	Antithrombotic Agents
Gentamicin	J01GB03	Acetylsalicylic Acid	B01AC06	1,29	1,16	1,46	13920	100411	14%	J	J01	Antibacterials For Systemic Use	B	B01	Antithrombotic Agents
Ciprofloxacin	J01MA02	Acetylsalicylic Acid	B01AC06	1,19	1,08	1,30	17133	85959	20%	J	J01	Antibacterials For Systemic Use	B	B01	Antithrombotic Agents
Metronidazole	J01XD01	Acetylsalicylic Acid	B01AC06	1,28	1,16	1,44	18152	145631	12%	J	J01	Antibacterials For Systemic Use	B	B01	Antithrombotic Agents
Nitrofurantoin	J01XE01	Acetylsalicylic Acid	B01AC06	1,26	1,07	1,46	3308	12798	26%	J	J01	Antibacterials For Systemic Use	B	B01	Antithrombotic Agents
Linezolid	J01XX08	Acetylsalicylic Acid	B01AC06	1,41	1,16	1,74	834	4368	19%	J	J01	Antibacterials For Systemic Use	B	B01	Antithrombotic Agents
Fluconazole	J02AC01	Acetylsalicylic Acid	B01AC06	1,21	1,09	1,33	8988	50371	18%	J	J02	Antimycotics For Systemic Use	B	B01	Antithrombotic Agents
Bicalutamide	L02BB03	Acetylsalicylic Acid	B01AC06	1,26	1,05	1,50	1214	3876	31%	L	L02	Endocrine Therapy	B	B01	Antithrombotic Agents
Ketorolac	M01AB15	Acetylsalicylic Acid	B01AC06	1,32	1,09	1,59	5837	72180	8%	M	M01	Antiinflammatory And Antirheumatic Products	B	B01	Antithrombotic Agents
Ibuprofen	M01AE01	Acetylsalicylic Acid	B01AC06	1,20	1,07	1,33	33415	356878	9%	M	M01	Antiinflammatory And Antirheumatic Products	B	B01	Antithrombotic Agents
Glucosamine	M01AX05	Acetylsalicylic Acid	B01AC06	1,22	1,06	1,41	4234	10718	40%	M	M01	Antiinflammatory And Antirheumatic Products	B	B01	Antithrombotic Agents
Chlorzoxazone	M03BB03	Acetylsalicylic Acid	B01AC06	1,16	1,05	1,28	4640	34907	13%	M	M03	Muscle Relaxants	B	B01	Antithrombotic Agents
Fentanyl	N01AH01	Acetylsalicylic Acid	B01AC06	1,29	1,10	1,50	8538	39603	22%	N	N01	Anesthetics	B	B01	Antithrombotic Agents
Ropivacaine	N01BB09	Acetylsalicylic Acid	B01AC06	1,17	1,05	1,31	1366	12526	11%	N	N01	Anesthetics	B	B01	Antithrombotic Agents
Gabapentin	N03AX12	Acetylsalicylic Acid	B01AC06	1,17	1,06	1,29	16102	79978	20%	N	N03	Antiepileptics	B	B01	Antithrombotic Agents
Pregabalin	N03AX16	Acetylsalicylic Acid	B01AC06	1,17	1,06	1,28	2047	12271	17%	N	N03	Antiepileptics	B	B01	Antithrombotic Agents
Nortriptyline	N06AA10	Acetylsalicylic Acid	B01AC06	1,22	1,06	1,38	1309	7156	18%	N	N06	Psychoanaleptics	B	B01	Antithrombotic Agents
Sertraline	N06AB06	Acetylsalicylic Acid	B01AC06	1,20	1,07	1,33	2843	13895	20%	N	N06	Psychoanaleptics	B	B01	Antithrombotic Agents
Nicotine	N07BA01	Acetylsalicylic Acid	B01AC06	1,19	1,07	1,33	8810	32109	27%	N	N07	Other Nervous System Drugs	B	B01	Antithrombotic Agents
Metronidazole	P01AB01	Acetylsalicylic Acid	B01AC06	1,29	1,13	1,47	8094	67294	12%	P	P01	Antiprotozoals	B	B01	Antithrombotic Agents
Codeine	R05DA04	Acetylsalicylic Acid	B01AC06	1,18	1,07	1,31	7988	46122	17%	R	R05	Cough And Cold Preparations	B	B01	Antithrombotic Agents
Cetirizine	R06AE07	Acetylsalicylic Acid	B01AC06	1,17	1,06	1,32	6110	33309	18%	R	R06	Antihistamines For Systemic Use	B	B01	Antithrombotic Agents
Polystyrene Sulfonate	V03AE01	Acetylsalicylic Acid	B01AC06	1,18	1,06	1,34	4313	16526	26%	V	V03	All Other Therapeutic Products	B	B01	Antithrombotic Agents
Loperamide	A07DA03	Dipyridamole	B01AC07	1,37	1,06	1,75	319	13134	2%	A	A07	Antidiarrheals, Intestinal Antiinflammatory/Antiinfective Agents	B	B01	Antithrombotic Agents
Acetylsalicylic Acid	B01AC06	Dipyridamole	B01AC07	1,24	1,08	1,44	13631	202542	7%	B	B01	Antithrombotic Agents	B	B01	Antithrombotic Agents
Simvastatin	C10AA01	Dipyridamole	B01AC07	1,23	1,06	1,44	8909	147362	6%	C	C10	Lipid Modifying Agents	B	B01	Antithrombotic Agents
Benzylpenicillin	J01CE01	Dipyridamole	B01AC07	1,31	1,10	1,55	1625	103443	2%	J	J01	Antibacterials For Systemic Use	B	B01	Antithrombotic Agents
Piperacillin And Enzyme Inhibitor	J01CR05	Dipyridamole	B01AC07	1,51	1,18	1,94	598	56931	1%	J	J01	Antibacterials For Systemic Use	B	B01	Antithrombotic Agents
Cefuroxime	J01DC02	Dipyridamole	B01AC07	1,32	1,13	1,52	5177	319136	2%	J	J01	Antibacterials For Systemic Use	B	B01	Antithrombotic Agents
Meropenem	J01DH02	Dipyridamole	B01AC07	1,35	1,13	1,63	504	35734	1%	J	J01	Antibacterials For Systemic Use	B	B01	Antithrombotic Agents
Acetylsalicylic Acid	B01AC06	Prasugrel	B01AC22	1,55	1,26	1,89	3762	202542	2%	B	B01	Antithrombotic Agents	B	B01	Antithrombotic Agents
Metoprolol	C07AB02	Prasugrel	B01AC22	1,44	1,26	1,64	3140	126814	2%	C	C07	Beta Blocking Agents	B	B01	Antithrombotic Agents
Bisoprolol	C07AB07	Prasugrel	B01AC22	1,50	1,11	2,04	89	9772	1%	C	C07	Beta Blocking Agents	B	B01	Antithrombotic Agents
Ramipril	C09AA05	Prasugrel	B01AC22	1,41	1,21	1,69	770	30528	3%	C	C09	Agents Acting On The Renin-Angiotensin System	B	B01	Antithrombotic Agents
Trandolapril	C09AA10	Prasugrel	B01AC22	1,41	1,09	1,85	132	10013	1%	C	C09	Agents Acting On The Renin-Angiotensin System	B	B01	Antithrombotic Agents
Simvastatin	C10AA01	Prasugrel	B01AC22	2,01	1,48	2,76	1787	147362	1%	C	C10	Lipid Modifying Agents	B	B01	Antithrombotic Agents
Atorvastatin	C10AA05	Prasugrel	B01AC22	1,59	1,37	1,81	2159	35701	6%	C	C10	Lipid Modifying Agents	B	B01	Antithrombotic Agents
Rosuvastatin	C10AA07	Prasugrel	B01AC22	1,42	1,09	1,84	222	7748	3%	C	C10	Lipid Modifying Agents	B	B01	Antithrombotic Agents
Glimepiride	A10BB12	Ticagrelor	B01AC24	1,27	1,05	1,53	604	12479	5%	A	A10	Drugs Used In Diabetes	B	B01	Antithrombotic Agents
Enoxaparin	B01AB05	Ticagrelor	B01AC24	1,38	1,14	1,67	1799	64497	3%	B	B01	Antithrombotic Agents	B	B01	Antithrombotic Agents
Acetylsalicylic Acid	B01AC06	Ticagrelor	B01AC24	2,57	2,28	2,88	27067	202542	13%	B	B01	Antithrombotic Agents	B	B01	Antithrombotic Agents
Fondaparinux	B01AX05	Ticagrelor	B01AC24	1,48	1,33	1,67	21701	45836	47%	B	B01	Antithrombotic Agents	B	B01	Antithrombotic Agents
Glyceryl Trinitrate	C01DA02	Ticagrelor	B01AC24	1,49	1,29	1,74	4763	22921	21%	C	C01	Cardiac Therapy	B	B01	Antithrombotic Agents
Isosorbide Mononitrate	C01DA14	Ticagrelor	B01AC24	1,19	1,07	1,33	3379	18564	18%	C	C01	Cardiac Therapy	B	B01	Antithrombotic Agents
Metoprolol	C07AB02	Ticagrelor	B01AC24	1,47	1,33	1,62	18729	126814	15%	C	C07	Beta Blocking Agents	B	B01	Antithrombotic Agents
Carvedilol	C07AG02	Ticagrelor	B01AC24	1,18	1,06	1,34	1463	16146	9%	C	C07	Beta Blocking Agents	B	B01	Antithrombotic Agents
Felodipine	C08CA02	Ticagrelor	B01AC24	1,37	1,06	1,84	349	7376	5%	C	C08	Calcium Channel Blockers	B	B01	Antithrombotic Agents
Ramipril	C09AA05	Ticagrelor	B01AC24	1,32	1,15	1,49	2883	30528	9%	C	C09	Agents Acting On The Renin-Angiotensin System	B	B01	Antithrombotic Agents
Trandolapril	C09AA10	Ticagrelor	B01AC24	1,23	1,05	1,41	928	10013	9%	C	C09	Agents Acting On The Renin-Angiotensin System	B	B01	Antithrombotic Agents
Atorvastatin	C10AA05	Ticagrelor	B01AC24	1,33	1,19	1,49	10487	35701	29%	C	C10	Lipid Modifying Agents	B	B01	Antithrombotic Agents
Esomeprazole	A02BC05	Dabigatran Etexilate	B01AE07	1,89	1,19	2,97	203	27523	1%	A	A02	Drugs For Acid Related Disorders	B	B01	Antithrombotic Agents
Dalteparin	B01AB04	Dabigatran Etexilate	B01AE07	1,63	1,14	2,26	879	112120	1%	B	B01	Antithrombotic Agents	B	B01	Antithrombotic Agents
Flecainide	C01BC04	Dabigatran Etexilate	B01AE07	1,49	1,18	1,94	442	3468	13%	C	C01	Cardiac Therapy	B	B01	Antithrombotic Agents
Metoprolol	C07AB02	Dabigatran Etexilate	B01AE07	1,26	1,12	1,41	6245	126814	5%	C	C07	Beta Blocking Agents	B	B01	Antithrombotic Agents
Verapamil	C08DA01	Dabigatran Etexilate	B01AE07	1,24	1,08	1,44	753	13770	5%	C	C08	Calcium Channel Blockers	B	B01	Antithrombotic Agents
Simvastatin	C10AA01	Dabigatran Etexilate	B01AE07	1,30	1,05	1,63	3897	147362	3%	C	C10	Lipid Modifying Agents	B	B01	Antithrombotic Agents
Rosuvastatin	C10AA07	Dabigatran Etexilate	B01AE07	1,46	1,10	1,96	250	7748	3%	C	C10	Lipid Modifying Agents	B	B01	Antithrombotic Agents
Thiamazole	H03BB02	Dabigatran Etexilate	B01AE07	1,33	1,06	1,70	200	5131	4%	H	H03	Thyroid Therapy	B	B01	Antithrombotic Agents
Piperacillin And Enzyme Inhibitor	J01CR05	Dabigatran Etexilate	B01AE07	1,38	1,15	1,67	761	56931	1%	J	J01	Antibacterials For Systemic Use	B	B01	Antithrombotic Agents
Cefuroxime	J01DC02	Dabigatran Etexilate	B01AE07	1,44	1,19	1,70	3815	319136	1%	J	J01	Antibacterials For Systemic Use	B	B01	Antithrombotic Agents
Metronidazole	J01XD01	Dabigatran Etexilate	B01AE07	1,49	1,11	2,05	731	145631	1%	J	J01	Antibacterials For Systemic Use	B	B01	Antithrombotic Agents
Oxycodone	N02AA05	Dabigatran Etexilate	B01AE07	1,45	1,30	1,62	4266	170642	2%	N	N02	Analgesics	B	B01	Antithrombotic Agents
Cyanocobalamin	B03BA01	Rivaroxaban	B01AF01	1,87	1,14	2,94	503	13426	4%	B	B03	Antianemic Preparations	B	B01	Antithrombotic Agents
Ramipril	C09AA05	Rivaroxaban	B01AF01	1,29	1,08	1,54	1074	30528	4%	C	C09	Agents Acting On The Renin-Angiotensin System	B	B01	Antithrombotic Agents
Dicloxacillin	J01CF01	Rivaroxaban	B01AF01	1,36	1,23	1,52	13603	98956	14%	J	J01	Antibacterials For Systemic Use	B	B01	Antithrombotic Agents
Cefuroxime	J01DC02	Rivaroxaban	B01AF01	1,74	1,56	1,94	12972	319136	4%	J	J01	Antibacterials For Systemic Use	B	B01	Antithrombotic Agents
Ibuprofen	M01AE01	Rivaroxaban	B01AF01	1,31	1,12	1,53	9651	356878	3%	M	M01	Antiinflammatory And Antirheumatic Products	B	B01	Antithrombotic Agents
Alendronic Acid	M05BA04	Rivaroxaban	B01AF01	1,49	1,13	1,90	684	17795	4%	M	M05	Drugs For Treatment Of Bone Diseases	B	B01	Antithrombotic Agents
Ropivacaine	N01BB09	Rivaroxaban	B01AF01	1,29	1,20	1,38	2903	12526	23%	N	N01	Anesthetics	B	B01	Antithrombotic Agents
Oxycodone	N02AA05	Rivaroxaban	B01AF01	1,27	1,16	1,38	13461	170642	8%	N	N02	Analgesics	B	B01	Antithrombotic Agents
Flecainide	C01BC04	Apixaban	B01AF02	1,57	1,12	2,21	150	3468	4%	C	C01	Cardiac Therapy	B	B01	Antithrombotic Agents
Metoprolol	C07AB02	Apixaban	B01AF02	1,39	1,23	1,57	4152	126814	3%	C	C07	Beta Blocking Agents	B	B01	Antithrombotic Agents
Atorvastatin	C10AA05	Apixaban	B01AF02	1,33	1,11	1,61	886	35701	2%	C	C10	Lipid Modifying Agents	B	B01	Antithrombotic Agents
Chlordiazepoxide	N05BA02	Apixaban	B01AF02	1,70	1,10	2,57	89	22197	0%	N	N05	Psycholeptics	B	B01	Antithrombotic Agents
Clopidogrel	B01AC04	Fondaparinux	B01AX05	2,03	1,85	2,24	25011	100339	25%	B	B01	Antithrombotic Agents	B	B01	Antithrombotic Agents
Acetylsalicylic Acid	B01AC06	Fondaparinux	B01AX05	2,87	2,58	3,21	40597	202542	20%	B	B01	Antithrombotic Agents	B	B01	Antithrombotic Agents
Glyceryl Trinitrate	C01DA02	Fondaparinux	B01AX05	1,62	1,41	1,86	6785	22921	30%	C	C01	Cardiac Therapy	B	B01	Antithrombotic Agents
Isosorbide Dinitrate	C01DA08	Fondaparinux	B01AX05	1,30	1,08	1,55	803	3897	21%	C	C01	Cardiac Therapy	B	B01	Antithrombotic Agents
Isosorbide Mononitrate	C01DA14	Fondaparinux	B01AX05	1,25	1,13	1,38	5931	18564	32%	C	C01	Cardiac Therapy	B	B01	Antithrombotic Agents
Metoprolol	C07AB02	Fondaparinux	B01AX05	1,46	1,34	1,61	28840	126814	23%	C	C07	Beta Blocking Agents	B	B01	Antithrombotic Agents
Bisoprolol	C07AB07	Fondaparinux	B01AX05	1,31	1,14	1,49	1459	9772	15%	C	C07	Beta Blocking Agents	B	B01	Antithrombotic Agents
Irbesartan	C09CA04	Fondaparinux	B01AX05	1,65	1,06	2,70	146	1905	8%	C	C09	Agents Acting On The Renin-Angiotensin System	B	B01	Antithrombotic Agents
Acetylsalicylic Acid	N02BA01	Fondaparinux	B01AX05	1,35	1,10	1,69	3209	15531	21%	N	N02	Analgesics	B	B01	Antithrombotic Agents
Dicloxacillin	J01CF01	Tranexamic Acid	B02AA02	1,31	1,19	1,46	17624	98956	18%	J	J01	Antibacterials For Systemic Use	B	B02	Antihemorrhagics
Cefuroxime	J01DC02	Tranexamic Acid	B02AA02	1,54	1,38	1,69	31012	319136	10%	J	J01	Antibacterials For Systemic Use	B	B02	Antihemorrhagics
Ropivacaine	N01BB09	Tranexamic Acid	B02AA02	1,22	1,15	1,30	4902	12526	39%	N	N01	Anesthetics	B	B02	Antihemorrhagics
Paracetamol	N02BE01	Tranexamic Acid	B02AA02	1,20	1,07	1,34	46537	754001	6%	N	N02	Analgesics	B	B02	Antihemorrhagics
Thiamine (Vit B1)	A11DA01	Phytomenadione	B02BA01	1,25	1,12	1,39	6148	53250	12%	A	A11	Vitamins	B	B02	Antihemorrhagics
Macrogol, Combinations	A06AD65	Ferrous Glycine Sulfate	B03AA01	1,68	1,27	2,21	372	49149	1%	A	A06	Drugs For Constipation	B	B03	Antianemic Preparations
Gentamicin	J01GB03	Ferrous Glycine Sulfate	B03AA01	1,46	1,11	1,94	411	100411	0%	J	J01	Antibacterials For Systemic Use	B	B03	Antianemic Preparations
Opium	A07DA02	Ferrous Fumarate	B03AA02	1,62	1,11	2,48	70	1665	4%	A	A07	Antidiarrheals, Intestinal Antiinflammatory/Antiinfective Agents	B	B03	Antianemic Preparations
Chlorprothixene	N05AF03	Ferrous Fumarate	B03AA02	1,28	1,10	1,49	221	15749	1%	N	N05	Psycholeptics	B	B03	Antianemic Preparations
Formoterol And Budesonide	R03AK07	Ferrous Fumarate	B03AA02	1,35	1,05	1,80	727	9095	8%	R	R03	Drugs For Obstructive Airway Diseases	B	B03	Antianemic Preparations
Liraglutide	A10BJ02	Ferrous Sulfate	B03AA07	1,96	1,08	3,47	50	2304	2%	A	A10	Drugs Used In Diabetes	B	B03	Antianemic Preparations
Alfacalcidol	A11CC03	Ferrous Sulfate	B03AA07	1,37	1,08	1,72	185	5789	3%	A	A11	Vitamins	B	B03	Antianemic Preparations
Colecalciferol	A11CC05	Ferrous Sulfate	B03AA07	1,27	1,07	1,56	958	33051	3%	A	A11	Vitamins	B	B03	Antianemic Preparations
Calcium Carbonate	A12AA04	Ferrous Sulfate	B03AA07	1,91	1,29	2,78	207	5966	3%	A	A12	Mineral Supplements	B	B03	Antianemic Preparations
Labetalol	C07AG01	Ferrous Sulfate	B03AA07	1,46	1,08	1,97	133	17726	1%	C	C07	Beta Blocking Agents	B	B03	Antianemic Preparations
Losartan	C09CA01	Ferrous Sulfate	B03AA07	1,29	1,07	1,55	1034	47483	2%	C	C09	Agents Acting On The Renin-Angiotensin System	B	B03	Antianemic Preparations
Simvastatin	C10AA01	Ferrous Sulfate	B03AA07	1,45	1,18	1,79	3081	147362	2%	C	C10	Lipid Modifying Agents	B	B03	Antianemic Preparations
Piperacillin And Enzyme Inhibitor	J01CR05	Ferrous Sulfate	B03AA07	1,39	1,16	1,66	878	56931	2%	J	J01	Antibacterials For Systemic Use	B	B03	Antianemic Preparations
Valproic Acid	N03AG01	Ferrous Sulfate	B03AA07	1,37	1,17	1,59	225	10017	2%	N	N03	Antiepileptics	B	B03	Antianemic Preparations
Levomepromazine	N05AA02	Ferrous Sulfate	B03AA07	1,55	1,22	1,95	112	6155	2%	N	N05	Psycholeptics	B	B03	Antianemic Preparations
Venlafaxine	N06AX16	Ferrous Sulfate	B03AA07	1,36	1,13	1,65	222	12525	2%	N	N06	Psychoanaleptics	B	B03	Antianemic Preparations
Budesonide	R03BA02	Ferrous Sulfate	B03AA07	1,48	1,09	1,97	277	21305	1%	R	R03	Drugs For Obstructive Airway Diseases	B	B03	Antianemic Preparations
Magnesium Hydroxide	A02AA04	Cyanocobalamin	B03BA01	1,47	1,20	1,84	2164	186178	1%	A	A02	Drugs For Acid Related Disorders	B	B03	Antianemic Preparations
Esomeprazole	A02BC05	Cyanocobalamin	B03BA01	1,34	1,06	1,67	446	27523	2%	A	A02	Drugs For Acid Related Disorders	B	B03	Antianemic Preparations
Carvedilol	C07AG02	Cyanocobalamin	B03BA01	1,26	1,08	1,44	440	16146	3%	C	C07	Beta Blocking Agents	B	B03	Antianemic Preparations
Amlodipine	C08CA01	Cyanocobalamin	B03BA01	1,43	1,20	1,69	2489	89621	3%	C	C08	Calcium Channel Blockers	B	B03	Antianemic Preparations
Losartan	C09CA01	Cyanocobalamin	B03BA01	1,27	1,09	1,50	1457	47483	3%	C	C09	Agents Acting On The Renin-Angiotensin System	B	B03	Antianemic Preparations
Atorvastatin	C10AA05	Cyanocobalamin	B03BA01	1,32	1,09	1,56	893	35701	3%	C	C10	Lipid Modifying Agents	B	B03	Antianemic Preparations
Solifenacin	G04BD08	Cyanocobalamin	B03BA01	1,59	1,07	2,33	165	4490	4%	G	G04	Urologicals	B	B03	Antianemic Preparations
Piperacillin And Enzyme Inhibitor	J01CR05	Cyanocobalamin	B03BA01	1,38	1,18	1,62	1194	56931	2%	J	J01	Antibacterials For Systemic Use	B	B03	Antianemic Preparations
Cefuroxime	J01DC02	Cyanocobalamin	B03BA01	1,29	1,08	1,51	3652	319136	1%	J	J01	Antibacterials For Systemic Use	B	B03	Antianemic Preparations
Meropenem	J01DH02	Cyanocobalamin	B03BA01	1,33	1,11	1,61	536	35734	1%	J	J01	Antibacterials For Systemic Use	B	B03	Antianemic Preparations
Gentamicin	J01GB03	Cyanocobalamin	B03BA01	1,55	1,21	2,05	1127	100411	1%	J	J01	Antibacterials For Systemic Use	B	B03	Antianemic Preparations
Metronidazole	J01XD01	Cyanocobalamin	B03BA01	1,39	1,13	1,72	1648	145631	1%	J	J01	Antibacterials For Systemic Use	B	B03	Antianemic Preparations
Diclofenac	M01AB05	Cyanocobalamin	B03BA01	1,46	1,06	1,99	528	123452	0%	M	M01	Antiinflammatory And Antirheumatic Products	B	B03	Antianemic Preparations
Ibuprofen	M01AE01	Cyanocobalamin	B03BA01	1,35	1,07	1,72	2330	356878	1%	M	M01	Antiinflammatory And Antirheumatic Products	B	B03	Antianemic Preparations
Allopurinol	M04AA01	Cyanocobalamin	B03BA01	1,27	1,07	1,57	765	22644	3%	M	M04	Antigout Preparations	B	B03	Antianemic Preparations
Pregabalin	N03AX16	Cyanocobalamin	B03BA01	1,27	1,08	1,47	283	12271	2%	N	N03	Antiepileptics	B	B03	Antianemic Preparations
Macrogol, Combinations	A06AD65	Hydroxocobalamin	B03BA03	1,52	1,13	2,14	272	49149	1%	A	A06	Drugs For Constipation	B	B03	Antianemic Preparations
Colecalciferol	A11CC05	Hydroxocobalamin	B03BA03	1,39	1,09	1,82	459	33051	1%	A	A11	Vitamins	B	B03	Antianemic Preparations
Chlordiazepoxide	N05BA02	Hydroxocobalamin	B03BA03	1,39	1,06	1,93	59	22197	0%	N	N05	Psycholeptics	B	B03	Antianemic Preparations
Zopiclone	N05CF01	Hydroxocobalamin	B03BA03	1,51	1,12	2,04	930	184720	1%	N	N05	Psycholeptics	B	B03	Antianemic Preparations
Mirtazapine	N06AX11	Hydroxocobalamin	B03BA03	1,42	1,05	1,89	231	27253	1%	N	N06	Psychoanaleptics	B	B03	Antianemic Preparations
Bisacodyl	A06AB02	Folic Acid	B03BB01	1,35	1,15	1,59	3484	129628	3%	A	A06	Drugs For Constipation	B	B03	Antianemic Preparations
Macrogol, Combinations	A06AD65	Folic Acid	B03BB01	1,27	1,07	1,52	1763	49149	4%	A	A06	Drugs For Constipation	B	B03	Antianemic Preparations
Colecalciferol	A11CC05	Folic Acid	B03BB01	1,23	1,09	1,39	3022	33051	9%	A	A11	Vitamins	B	B03	Antianemic Preparations
Ascorbic Acid (Vit C)	A11GA01	Folic Acid	B03BB01	1,22	1,06	1,40	3341	5202	64%	A	A11	Vitamins	B	B03	Antianemic Preparations
Zinc Sulfate	A12CB01	Folic Acid	B03BB01	1,45	1,16	1,79	491	7997	6%	A	A12	Mineral Supplements	B	B03	Antianemic Preparations
Magnesium Oxide	A12CC10	Folic Acid	B03BB01	1,49	1,16	1,89	465	5325	9%	A	A12	Mineral Supplements	B	B03	Antianemic Preparations
Warfarin	B01AA03	Folic Acid	B03BB01	1,29	1,13	1,49	1594	41888	4%	B	B01	Antithrombotic Agents	B	B03	Antianemic Preparations
Enoxaparin	B01AB05	Folic Acid	B03BB01	1,27	1,08	1,50	1705	64497	3%	B	B01	Antithrombotic Agents	B	B03	Antianemic Preparations
Tinzaparin	B01AB10	Folic Acid	B03BB01	1,24	1,10	1,41	5180	203478	3%	B	B01	Antithrombotic Agents	B	B03	Antianemic Preparations
Darbepoetin Alfa	B03XA02	Folic Acid	B03BB01	1,19	1,08	1,34	2439	5124	48%	B	B03	Antianemic Preparations	B	B03	Antianemic Preparations
Spironolactone	C03DA01	Folic Acid	B03BB01	1,27	1,11	1,47	1586	36793	4%	C	C03	Diuretics	B	B03	Antianemic Preparations
Amlodipine	C08CA01	Folic Acid	B03BB01	1,23	1,06	1,41	3533	89621	4%	C	C08	Calcium Channel Blockers	B	B03	Antianemic Preparations
Losartan	C09CA01	Folic Acid	B03BB01	1,26	1,10	1,43	1719	47483	4%	C	C09	Agents Acting On The Renin-Angiotensin System	B	B03	Antianemic Preparations
Atorvastatin	C10AA05	Folic Acid	B03BB01	1,25	1,06	1,48	963	35701	3%	C	C10	Lipid Modifying Agents	B	B03	Antianemic Preparations
Solifenacin	G04BD08	Folic Acid	B03BB01	1,49	1,06	2,06	171	4490	4%	G	G04	Urologicals	B	B03	Antianemic Preparations
Dexamethasone	H02AB02	Folic Acid	B03BB01	1,55	1,20	2,09	791	109837	1%	H	H02	Corticosteroids For Systemic Use	B	B03	Antianemic Preparations
Piperacillin And Enzyme Inhibitor	J01CR05	Folic Acid	B03BB01	1,23	1,09	1,41	2210	56931	4%	J	J01	Antibacterials For Systemic Use	B	B03	Antianemic Preparations
Gentamicin	J01GB03	Folic Acid	B03BB01	1,30	1,07	1,62	1853	100411	2%	J	J01	Antibacterials For Systemic Use	B	B03	Antianemic Preparations
Methotrexate	L04AX03	Folic Acid	B03BB01	1,41	1,20	1,67	2573	4145	62%	L	L04	Immunosuppressants	B	B03	Antianemic Preparations
Ibuprofen	M01AE01	Folic Acid	B03BB01	1,30	1,08	1,58	3697	356878	1%	M	M01	Antiinflammatory And Antirheumatic Products	B	B03	Antianemic Preparations
Buprenorphine	N02AE01	Folic Acid	B03BB01	1,23	1,06	1,42	595	10317	6%	N	N02	Analgesics	B	B03	Antianemic Preparations
Gabapentin	N03AX12	Folic Acid	B03BB01	1,23	1,08	1,41	1879	79978	2%	N	N03	Antiepileptics	B	B03	Antianemic Preparations
Bromazepam	N05BA08	Folic Acid	B03BB01	1,57	1,15	2,05	85	2173	4%	N	N05	Psycholeptics	B	B03	Antianemic Preparations
Citalopram	N06AB04	Folic Acid	B03BB01	1,23	1,07	1,41	2241	51329	4%	N	N06	Psychoanaleptics	B	B03	Antianemic Preparations
Sertraline	N06AB06	Folic Acid	B03BB01	1,26	1,06	1,49	430	13895	3%	N	N06	Psychoanaleptics	B	B03	Antianemic Preparations
Methadone	N07BC02	Folic Acid	B03BB01	1,18	1,05	1,32	397	8958	4%	N	N07	Other Nervous System Drugs	B	B03	Antianemic Preparations
Lactulose	A06AD11	Erythropoietin	B03XA01	1,36	1,06	1,79	572	112487	1%	A	A06	Drugs For Constipation	B	B03	Antianemic Preparations
Insulin (Human)	A10AC01	Erythropoietin	B03XA01	1,37	1,19	1,60	187	9921	2%	A	A10	Drugs Used In Diabetes	B	B03	Antianemic Preparations
Dalteparin	B01AB04	Darbepoetin Alfa	B03XA02	1,77	1,32	2,45	551	112120	0%	B	B01	Antithrombotic Agents	B	B03	Antianemic Preparations
Dexamethasone	H02AB02	Darbepoetin Alfa	B03XA02	1,63	1,28	2,09	362	109837	0%	H	H02	Corticosteroids For Systemic Use	B	B03	Antianemic Preparations
Dicloxacillin	J01CF01	Darbepoetin Alfa	B03XA02	1,24	1,07	1,45	935	98956	1%	J	J01	Antibacterials For Systemic Use	B	B03	Antianemic Preparations
Piperacillin And Enzyme Inhibitor	J01CR05	Darbepoetin Alfa	B03XA02	1,27	1,11	1,47	899	56931	2%	J	J01	Antibacterials For Systemic Use	B	B03	Antianemic Preparations
Ondansetron	A04AA01	Albumin	B05AA01	1,67	1,25	2,21	850	235179	0%	A	A04	Antiemetics And Antinauseants	B	B05	Blood Substitutes And Perfusion Solutions
Furosemide	C03CA01	Albumin	B05AA01	1,30	1,13	1,50	3964	171854	2%	C	C03	Diuretics	B	B05	Blood Substitutes And Perfusion Solutions
Methylprednisolone	H02AB04	Albumin	B05AA01	1,31	1,08	1,62	590	64266	1%	H	H02	Corticosteroids For Systemic Use	B	B05	Blood Substitutes And Perfusion Solutions
Metoclopramide	A03FA01	Carbohydrates	B05BA03	1,32	1,10	1,60	2307	141977	2%	A	A03	Drugs For Functional Gastrointestinal Disorders	B	B05	Blood Substitutes And Perfusion Solutions
Thiamine (Vit B1)	A11DA01	Carbohydrates	B05BA03	1,35	1,17	1,56	1766	53250	3%	A	A11	Vitamins	B	B05	Blood Substitutes And Perfusion Solutions
Dexamethasone	H02AB02	Carbohydrates	B05BA03	2,00	1,34	2,97	258	109837	0%	H	H02	Corticosteroids For Systemic Use	B	B05	Blood Substitutes And Perfusion Solutions
Methotrexate	L01BA01	Carbohydrates	B05BA03	1,68	1,32	2,07	80	1570	5%	L	L01	Antineoplastic Agents	B	B05	Blood Substitutes And Perfusion Solutions
Pantoprazole	A02BC02	Combinations	B05BA10	1,65	1,29	2,04	2229	222698	1%	A	A02	Drugs For Acid Related Disorders	B	B05	Blood Substitutes And Perfusion Solutions
Metoclopramide	A03FA01	Combinations	B05BA10	1,32	1,06	1,58	1921	141977	1%	A	A03	Drugs For Functional Gastrointestinal Disorders	B	B05	Blood Substitutes And Perfusion Solutions
Ondansetron	A04AA01	Combinations	B05BA10	1,41	1,11	1,81	1367	235179	1%	A	A04	Antiemetics And Antinauseants	B	B05	Blood Substitutes And Perfusion Solutions
Loperamide	A07DA03	Combinations	B05BA10	1,27	1,07	1,52	377	13134	3%	A	A07	Antidiarrheals, Intestinal Antiinflammatory/Antiinfective Agents	B	B05	Blood Substitutes And Perfusion Solutions
Insulin Glargine	A10AE04	Combinations	B05BA10	1,45	1,14	1,82	110	9157	1%	A	A10	Drugs Used In Diabetes	B	B05	Blood Substitutes And Perfusion Solutions
Furosemide	C03CA01	Combinations	B05BA10	1,32	1,08	1,60	2163	171854	1%	C	C03	Diuretics	B	B05	Blood Substitutes And Perfusion Solutions
Aciclovir	J05AB01	Combinations	B05BA10	1,81	1,37	2,39	163	12108	1%	J	J05	Antivirals For Systemic Use	B	B05	Blood Substitutes And Perfusion Solutions
Oxycodone	N02AA05	Combinations	B05BA10	1,26	1,09	1,47	1231	170642	1%	N	N02	Analgesics	B	B05	Blood Substitutes And Perfusion Solutions
Fentanyl	N02AB03	Combinations	B05BA10	1,25	1,10	1,44	694	29687	2%	N	N02	Analgesics	B	B05	Blood Substitutes And Perfusion Solutions
Ondansetron	A04AA01	Electrolytes	B05BB01	1,25	1,08	1,45	5714	235179	2%	A	A04	Antiemetics And Antinauseants	B	B05	Blood Substitutes And Perfusion Solutions
Aprepitant	A04AD12	Electrolytes	B05BB01	1,33	1,14	1,53	452	4879	9%	A	A04	Antiemetics And Antinauseants	B	B05	Blood Substitutes And Perfusion Solutions
Alfacalcidol	A11CC03	Electrolytes	B05BB01	1,34	1,12	1,57	567	5789	10%	A	A11	Vitamins	B	B05	Blood Substitutes And Perfusion Solutions
Calcium Carbonate	A12AA04	Electrolytes	B05BB01	1,37	1,05	1,83	424	5966	7%	A	A12	Mineral Supplements	B	B05	Blood Substitutes And Perfusion Solutions
Methotrexate	L01BA01	Electrolytes	B05BB01	1,45	1,18	1,76	348	1570	22%	L	L01	Antineoplastic Agents	B	B05	Blood Substitutes And Perfusion Solutions
Chlorzoxazone	M03BB03	Electrolytes	B05BB01	1,25	1,06	1,45	1112	34907	3%	M	M03	Muscle Relaxants	B	B05	Blood Substitutes And Perfusion Solutions
Bupivacaine, Combinations	N01BB51	Electrolytes	B05BB01	1,33	1,09	1,66	538	3045	18%	N	N01	Anesthetics	B	B05	Blood Substitutes And Perfusion Solutions
Metoclopramide	A03FA01	Electrolytes With Carbohydrates	B05BB02	1,55	1,23	1,98	1094	141977	1%	A	A03	Drugs For Functional Gastrointestinal Disorders	B	B05	Blood Substitutes And Perfusion Solutions
Aprepitant	A04AD12	Electrolytes With Carbohydrates	B05BB02	1,38	1,14	1,67	234	4879	5%	A	A04	Antiemetics And Antinauseants	B	B05	Blood Substitutes And Perfusion Solutions
Metopimazine	A04AD05	Potassium Chloride	B05XA01	1,34	1,11	1,67	232	2578	9%	A	A04	Antiemetics And Antinauseants	B	B05	Blood Substitutes And Perfusion Solutions
Electrolytes	B05BB01	Potassium Chloride	B05XA01	1,33	1,05	1,64	403	59162	1%	B	B05	Blood Substitutes And Perfusion Solutions	B	B05	Blood Substitutes And Perfusion Solutions
Furosemide	C03CA01	Potassium Chloride	B05XA01	1,39	1,15	1,69	1694	171854	1%	C	C03	Diuretics	B	B05	Blood Substitutes And Perfusion Solutions
Aciclovir	J05AB01	Potassium Chloride	B05XA01	1,31	1,13	1,51	562	12108	5%	J	J05	Antivirals For Systemic Use	B	B05	Blood Substitutes And Perfusion Solutions
Methotrexate	L01BA01	Potassium Chloride	B05XA01	1,59	1,26	1,96	104	1570	7%	L	L01	Antineoplastic Agents	B	B05	Blood Substitutes And Perfusion Solutions
Caffeine	N06BC01	Sodium Bicarbonate	B05XA02	1,33	1,09	1,64	365	2323	16%	N	N06	Psychoanaleptics	B	B05	Blood Substitutes And Perfusion Solutions
Ursodeoxycholic Acid	A05AA02	Sodium Chloride	B05XA03	1,70	1,14	2,44	62	1529	4%	A	A05	Bile And Liver Therapy	B	B05	Blood Substitutes And Perfusion Solutions
Gentamicin	J01GB03	Sodium Chloride	B05XA03	3,32	2,56	4,22	425	100411	0%	J	J01	Antibacterials For Systemic Use	B	B05	Blood Substitutes And Perfusion Solutions
Caffeine	N06BC01	Sodium Chloride	B05XA03	1,42	1,17	1,71	637	2323	27%	N	N06	Psychoanaleptics	B	B05	Blood Substitutes And Perfusion Solutions
Potassium Chloride	B05XA01	Potassium Phosphate, Incl, Combinations With Other Potassium Salts	B05XA06	1,41	1,09	1,91	93	2667	3%	B	B05	Blood Substitutes And Perfusion Solutions	B	B05	Blood Substitutes And Perfusion Solutions
Potassium Chloride	B05XA01	Magnesium Chloride	B05XA11	1,34	1,09	1,65	176	2667	7%	B	B05	Blood Substitutes And Perfusion Solutions	B	B05	Blood Substitutes And Perfusion Solutions
Aciclovir	J05AB01	Magnesium Chloride	B05XA11	1,30	1,06	1,60	322	12108	3%	J	J05	Antivirals For Systemic Use	B	B05	Blood Substitutes And Perfusion Solutions
Ciclosporin	L04AD01	Magnesium Chloride	B05XA11	1,27	1,12	1,45	239	2225	11%	L	L04	Immunosuppressants	B	B05	Blood Substitutes And Perfusion Solutions
Ascorbic Acid (Vit C)	A11GA01	Alanyl Glutamine	B05XB02	2,05	1,10	3,80	242	5202	5%	A	A11	Vitamins	B	B05	Blood Substitutes And Perfusion Solutions
Combinations	B05BA10	Alanyl Glutamine	B05XB02	1,33	1,06	1,62	269	4628	6%	B	B05	Blood Substitutes And Perfusion Solutions	B	B05	Blood Substitutes And Perfusion Solutions
Potassium Chloride	B05XA01	Alanyl Glutamine	B05XB02	1,47	1,11	1,93	101	2667	4%	B	B05	Blood Substitutes And Perfusion Solutions	B	B05	Blood Substitutes And Perfusion Solutions
Aciclovir	J05AB01	Alanyl Glutamine	B05XB02	1,40	1,10	1,77	156	12108	1%	J	J05	Antivirals For Systemic Use	B	B05	Blood Substitutes And Perfusion Solutions
Ciclosporin	L04AD01	Alanyl Glutamine	B05XB02	1,40	1,17	1,63	122	2225	5%	L	L04	Immunosuppressants	B	B05	Blood Substitutes And Perfusion Solutions
Insulin (Human)	A10AC01	Digoxin	C01AA05	1,18	1,07	1,30	1115	9921	11%	A	A10	Drugs Used In Diabetes	C	C01	Cardiac Therapy
Dalteparin	B01AB04	Digoxin	C01AA05	1,30	1,14	1,53	5914	112120	5%	B	B01	Antithrombotic Agents	C	C01	Cardiac Therapy
Enoxaparin	B01AB05	Digoxin	C01AA05	1,24	1,08	1,41	4747	64497	7%	B	B01	Antithrombotic Agents	C	C01	Cardiac Therapy
Tinzaparin	B01AB10	Digoxin	C01AA05	1,24	1,09	1,41	12064	203478	6%	B	B01	Antithrombotic Agents	C	C01	Cardiac Therapy
Clopidogrel	B01AC04	Digoxin	C01AA05	1,23	1,09	1,39	9052	100339	9%	B	B01	Antithrombotic Agents	C	C01	Cardiac Therapy
Dabigatran Etexilate	B01AE07	Digoxin	C01AA05	1,26	1,10	1,44	4251	14456	29%	B	B01	Antithrombotic Agents	C	C01	Cardiac Therapy
Rivaroxaban	B01AF01	Digoxin	C01AA05	1,26	1,10	1,46	2314	33795	7%	B	B01	Antithrombotic Agents	C	C01	Cardiac Therapy
Moxonidine	C02AC05	Digoxin	C01AA05	1,35	1,06	1,78	310	2711	11%	C	C02	Antihypertensives	C	C01	Cardiac Therapy
Metoprolol	C07AB02	Digoxin	C01AA05	1,40	1,29	1,54	27503	126814	22%	C	C07	Beta Blocking Agents	C	C01	Cardiac Therapy
Bisoprolol	C07AB07	Digoxin	C01AA05	1,22	1,08	1,38	2086	9772	21%	C	C07	Beta Blocking Agents	C	C01	Cardiac Therapy
Carvedilol	C07AG02	Digoxin	C01AA05	1,21	1,10	1,33	3139	16146	19%	C	C07	Beta Blocking Agents	C	C01	Cardiac Therapy
Verapamil	C08DA01	Digoxin	C01AA05	1,24	1,13	1,37	4251	13770	31%	C	C08	Calcium Channel Blockers	C	C01	Cardiac Therapy
Ramipril	C09AA05	Digoxin	C01AA05	1,21	1,08	1,35	4581	30528	15%	C	C09	Agents Acting On The Renin-Angiotensin System	C	C01	Cardiac Therapy
Trandolapril	C09AA10	Digoxin	C01AA05	1,22	1,09	1,36	2464	10013	25%	C	C09	Agents Acting On The Renin-Angiotensin System	C	C01	Cardiac Therapy
Simvastatin	C10AA01	Digoxin	C01AA05	1,23	1,07	1,39	15104	147362	10%	C	C10	Lipid Modifying Agents	C	C01	Cardiac Therapy
Thiamazole	H03BB02	Digoxin	C01AA05	1,29	1,10	1,49	1104	5131	22%	H	H03	Thyroid Therapy	C	C01	Cardiac Therapy
Phenoxymethylpenicillin	J01CE02	Digoxin	C01AA05	1,24	1,08	1,43	4896	73389	7%	J	J01	Antibacterials For Systemic Use	C	C01	Cardiac Therapy
Gentamicin	J01GB03	Digoxin	C01AA05	1,23	1,07	1,44	4637	100411	5%	J	J01	Antibacterials For Systemic Use	C	C01	Cardiac Therapy
Allopurinol	M04AA01	Digoxin	C01AA05	1,21	1,08	1,37	3348	22644	15%	M	M04	Antigout Preparations	C	C01	Cardiac Therapy
Sertraline	N06AB06	Digoxin	C01AA05	1,25	1,08	1,47	746	13895	5%	N	N06	Psychoanaleptics	C	C01	Cardiac Therapy
Potassium Chloride	A12BA01	Amiodarone	C01BD01	1,28	1,16	1,42	11756	185888	6%	A	A12	Mineral Supplements	C	C01	Cardiac Therapy
Warfarin	B01AA03	Amiodarone	C01BD01	1,18	1,06	1,33	5041	41888	12%	B	B01	Antithrombotic Agents	C	C01	Cardiac Therapy
Dalteparin	B01AB04	Amiodarone	C01BD01	1,30	1,08	1,59	2287	112120	2%	B	B01	Antithrombotic Agents	C	C01	Cardiac Therapy
Tinzaparin	B01AB10	Amiodarone	C01BD01	1,27	1,06	1,54	3440	203478	2%	B	B01	Antithrombotic Agents	C	C01	Cardiac Therapy
Dabigatran Etexilate	B01AE07	Amiodarone	C01BD01	1,39	1,15	1,64	1041	14456	7%	B	B01	Antithrombotic Agents	C	C01	Cardiac Therapy
Furosemide	C03CA01	Amiodarone	C01BD01	1,32	1,20	1,46	13990	171854	8%	C	C03	Diuretics	C	C01	Cardiac Therapy
Metoprolol	C07AB02	Amiodarone	C01BD01	1,32	1,20	1,47	9781	126814	8%	C	C07	Beta Blocking Agents	C	C01	Cardiac Therapy
Ramipril	C09AA05	Amiodarone	C01BD01	1,27	1,13	1,45	2162	30528	7%	C	C09	Agents Acting On The Renin-Angiotensin System	C	C01	Cardiac Therapy
Trandolapril	C09AA10	Amiodarone	C01BD01	1,22	1,07	1,40	857	10013	9%	C	C09	Agents Acting On The Renin-Angiotensin System	C	C01	Cardiac Therapy
Pantoprazole	A02BC02	Norepinephrine	C01CA03	1,75	1,34	2,24	2673	222698	1%	A	A02	Drugs For Acid Related Disorders	C	C01	Cardiac Therapy
Insulin Aspart	A10AB05	Norepinephrine	C01CA03	1,36	1,06	1,74	385	32884	1%	A	A10	Drugs Used In Diabetes	C	C01	Cardiac Therapy
Dalteparin	B01AB04	Norepinephrine	C01CA03	1,52	1,15	2,06	734	112120	1%	B	B01	Antithrombotic Agents	C	C01	Cardiac Therapy
Dopamine	C01CA04	Norepinephrine	C01CA03	1,48	1,06	2,09	571	1858	31%	C	C01	Cardiac Therapy	C	C01	Cardiac Therapy
Tranexamic Acid	B02AA02	Epinephrine	C01CA24	1,40	1,24	1,60	1149	67172	2%	B	B02	Antihemorrhagics	C	C01	Cardiac Therapy
Amoxicillin	J01CA04	Epinephrine	C01CA24	1,57	1,12	2,30	181	22904	1%	J	J01	Antibacterials For Systemic Use	C	C01	Cardiac Therapy
Dicloxacillin	J01CF01	Epinephrine	C01CA24	1,41	1,10	1,85	310	98956	0%	J	J01	Antibacterials For Systemic Use	C	C01	Cardiac Therapy
Cefuroxime	J01DC02	Epinephrine	C01CA24	1,79	1,45	2,30	1728	319136	1%	J	J01	Antibacterials For Systemic Use	C	C01	Cardiac Therapy
Oxycodone	N02AA05	Epinephrine	C01CA24	1,36	1,15	1,64	1145	170642	1%	N	N02	Analgesics	C	C01	Cardiac Therapy
Cefuroxime	J01DC02	Ephedrine	C01CA26	1,54	1,12	2,17	1003	319136	0%	J	J01	Antibacterials For Systemic Use	C	C01	Cardiac Therapy
Glimepiride	A10BB12	Glyceryl Trinitrate	C01DA02	1,24	1,06	1,46	550	12479	4%	A	A10	Drugs Used In Diabetes	C	C01	Cardiac Therapy
Ergocalciferol	A11CC01	Glyceryl Trinitrate	C01DA02	2,91	1,18	7,33	73	4009	2%	A	A11	Vitamins	C	C01	Cardiac Therapy
Clopidogrel	B01AC04	Glyceryl Trinitrate	C01DA02	1,32	1,18	1,48	8065	100339	8%	B	B01	Antithrombotic Agents	C	C01	Cardiac Therapy
Acetylsalicylic Acid	B01AC06	Glyceryl Trinitrate	C01DA02	1,57	1,38	1,79	14081	202542	7%	B	B01	Antithrombotic Agents	C	C01	Cardiac Therapy
Piperacillin And Enzyme Inhibitor	J01CR05	Glyceryl Trinitrate	C01DA02	1,35	1,18	1,57	1600	56931	3%	J	J01	Antibacterials For Systemic Use	C	C01	Cardiac Therapy
Clonazepam	N03AE01	Glyceryl Trinitrate	C01DA02	1,27	1,07	1,48	168	9617	2%	N	N03	Antiepileptics	C	C01	Cardiac Therapy
Gabapentin	N03AX12	Glyceryl Trinitrate	C01DA02	1,26	1,06	1,47	1190	79978	1%	N	N03	Antiepileptics	C	C01	Cardiac Therapy
Diazepam	N05BA01	Glyceryl Trinitrate	C01DA02	1,28	1,08	1,52	1598	74333	2%	N	N05	Psycholeptics	C	C01	Cardiac Therapy
Codeine	R05DA04	Glyceryl Trinitrate	C01DA02	1,32	1,11	1,59	823	46122	2%	R	R05	Cough And Cold Preparations	C	C01	Cardiac Therapy
Clopidogrel	B01AC04	Isosorbide Dinitrate	C01DA08	1,25	1,05	1,50	1293	100339	1%	B	B01	Antithrombotic Agents	C	C01	Cardiac Therapy
Verapamil	C08DA01	Isosorbide Dinitrate	C01DA08	1,27	1,06	1,52	295	13770	2%	C	C08	Calcium Channel Blockers	C	C01	Cardiac Therapy
Enalapril	C09AA02	Isosorbide Dinitrate	C01DA08	1,54	1,22	1,98	575	63628	1%	C	C09	Agents Acting On The Renin-Angiotensin System	C	C01	Cardiac Therapy
Trandolapril	C09AA10	Isosorbide Dinitrate	C01DA08	1,27	1,05	1,49	336	10013	3%	C	C09	Agents Acting On The Renin-Angiotensin System	C	C01	Cardiac Therapy
Atorvastatin	C10AA05	Isosorbide Dinitrate	C01DA08	1,31	1,07	1,63	414	35701	1%	C	C10	Lipid Modifying Agents	C	C01	Cardiac Therapy
Glimepiride	A10BB12	Isosorbide Mononitrate	C01DA14	1,22	1,07	1,41	817	12479	7%	A	A10	Drugs Used In Diabetes	C	C01	Cardiac Therapy
Acetylsalicylic Acid	B01AC06	Isosorbide Mononitrate	C01DA14	1,26	1,10	1,42	13508	202542	7%	B	B01	Antithrombotic Agents	C	C01	Cardiac Therapy
Bisoprolol	C07AB07	Isosorbide Mononitrate	C01DA14	1,22	1,07	1,38	1186	9772	12%	C	C07	Beta Blocking Agents	C	C01	Cardiac Therapy
Carvedilol	C07AG02	Isosorbide Mononitrate	C01DA14	1,23	1,11	1,35	1550	16146	10%	C	C07	Beta Blocking Agents	C	C01	Cardiac Therapy
Amlodipine	C08CA01	Isosorbide Mononitrate	C01DA14	1,24	1,10	1,39	5916	89621	7%	C	C08	Calcium Channel Blockers	C	C01	Cardiac Therapy
Losartan	C09CA01	Isosorbide Mononitrate	C01DA14	1,23	1,09	1,37	2619	47483	6%	C	C09	Agents Acting On The Renin-Angiotensin System	C	C01	Cardiac Therapy
Simvastatin	C10AA01	Isosorbide Mononitrate	C01DA14	1,22	1,07	1,39	9670	147362	7%	C	C10	Lipid Modifying Agents	C	C01	Cardiac Therapy
Atorvastatin	C10AA05	Isosorbide Mononitrate	C01DA14	1,26	1,12	1,41	3584	35701	10%	C	C10	Lipid Modifying Agents	C	C01	Cardiac Therapy
Rosuvastatin	C10AA07	Isosorbide Mononitrate	C01DA14	1,24	1,07	1,47	813	7748	10%	C	C10	Lipid Modifying Agents	C	C01	Cardiac Therapy
Tolterodine	G04BD07	Isosorbide Mononitrate	C01DA14	1,38	1,07	1,76	211	4728	4%	G	G04	Urologicals	C	C01	Cardiac Therapy
Ampicillin	J01CA01	Isosorbide Mononitrate	C01DA14	1,35	1,05	1,73	384	42709	1%	J	J01	Antibacterials For Systemic Use	C	C01	Cardiac Therapy
Piperacillin And Enzyme Inhibitor	J01CR05	Isosorbide Mononitrate	C01DA14	1,38	1,18	1,63	1173	56931	2%	J	J01	Antibacterials For Systemic Use	C	C01	Cardiac Therapy
Meropenem	J01DH02	Isosorbide Mononitrate	C01DA14	1,31	1,11	1,52	680	35734	2%	J	J01	Antibacterials For Systemic Use	C	C01	Cardiac Therapy
Gentamicin	J01GB03	Isosorbide Mononitrate	C01DA14	1,35	1,08	1,72	1345	100411	1%	J	J01	Antibacterials For Systemic Use	C	C01	Cardiac Therapy
Acetylcysteine	R05CB01	Isosorbide Mononitrate	C01DA14	1,31	1,10	1,55	634	13904	5%	R	R05	Cough And Cold Preparations	C	C01	Cardiac Therapy
Losartan	C09CA01	Nicorandil	C01DX16	1,54	1,08	2,16	115	47483	0%	C	C09	Agents Acting On The Renin-Angiotensin System	C	C01	Cardiac Therapy
Acetylsalicylic Acid	B01AC06	Ivabradine	C01EB17	1,56	1,06	2,23	390	202542	0%	B	B01	Antithrombotic Agents	C	C01	Cardiac Therapy
Losartan	C09CA01	Ivabradine	C01EB17	1,52	1,10	2,09	138	47483	0%	C	C09	Agents Acting On The Renin-Angiotensin System	C	C01	Cardiac Therapy
Magnesium Sulfate	B05XA05	Methyldopa (Levorotatory)	C02AB01	1,53	1,08	2,18	124	6831	2%	B	B05	Blood Substitutes And Perfusion Solutions	C	C02	Antihypertensives
Labetalol	C07AG01	Methyldopa (Levorotatory)	C02AB01	1,48	1,31	1,66	1502	17726	8%	C	C07	Beta Blocking Agents	C	C02	Antihypertensives
Nifedipine	C08CA05	Methyldopa (Levorotatory)	C02AB01	1,48	1,30	1,70	565	4413	13%	C	C08	Calcium Channel Blockers	C	C02	Antihypertensives
Ibuprofen	M01AE01	Methyldopa (Levorotatory)	C02AB01	1,94	1,40	2,71	949	356878	0%	M	M01	Antiinflammatory And Antirheumatic Products	C	C02	Antihypertensives
Codeine, Combinations Excl, Psycholeptics	N02AA59	Methyldopa (Levorotatory)	C02AB01	2,08	1,26	3,19	133	11084	1%	N	N02	Analgesics	C	C02	Antihypertensives
Metformin	A10BA02	Moxonidine	C02AC05	1,31	1,07	1,66	618	46822	1%	A	A10	Drugs Used In Diabetes	C	C02	Antihypertensives
Dalteparin	B01AB04	Moxonidine	C02AC05	1,78	1,06	2,73	348	112120	0%	B	B01	Antithrombotic Agents	C	C02	Antihypertensives
Clopidogrel	B01AC04	Moxonidine	C02AC05	1,38	1,06	1,77	611	100339	1%	B	B01	Antithrombotic Agents	C	C02	Antihypertensives
Darbepoetin Alfa	B03XA02	Moxonidine	C02AC05	1,41	1,07	1,82	114	5124	2%	B	B03	Antianemic Preparations	C	C02	Antihypertensives
Atorvastatin	C10AA05	Moxonidine	C02AC05	1,35	1,06	1,77	321	35701	1%	C	C10	Lipid Modifying Agents	C	C02	Antihypertensives
Cefuroxime	J01DC02	Moxonidine	C02AC05	1,47	1,10	1,94	835	319136	0%	J	J01	Antibacterials For Systemic Use	C	C02	Antihypertensives
Insulin Detemir	A10AE05	Doxazosin	C02CA04	1,38	1,06	1,78	72	4933	1%	A	A10	Drugs Used In Diabetes	C	C02	Antihypertensives
Tinzaparin	B01AB10	Doxazosin	C02CA04	1,56	1,13	2,18	705	203478	0%	B	B01	Antithrombotic Agents	C	C02	Antihypertensives
Acetylsalicylic Acid	B01AC06	Doxazosin	C02CA04	1,54	1,16	2,05	1455	202542	1%	B	B01	Antithrombotic Agents	C	C02	Antihypertensives
Carvedilol	C07AG02	Doxazosin	C02CA04	1,25	1,08	1,52	224	16146	1%	C	C07	Beta Blocking Agents	C	C02	Antihypertensives
Piperacillin And Enzyme Inhibitor	J01CR05	Doxazosin	C02CA04	1,39	1,08	1,80	320	56931	1%	J	J01	Antibacterials For Systemic Use	C	C02	Antihypertensives
Cefuroxime	J01DC02	Doxazosin	C02CA04	1,60	1,24	2,03	1128	319136	0%	J	J01	Antibacterials For Systemic Use	C	C02	Antihypertensives
Ibuprofen	M01AE01	Doxazosin	C02CA04	1,65	1,09	2,41	590	356878	0%	M	M01	Antiinflammatory And Antirheumatic Products	C	C02	Antihypertensives
Oxycodone	N02AA05	Doxazosin	C02CA04	1,32	1,08	1,60	572	170642	0%	N	N02	Analgesics	C	C02	Antihypertensives
Piperacillin And Enzyme Inhibitor	J01CR05	Bendroflumethiazide And Potassium	C03AB01	1,39	1,23	1,57	3506	56931	6%	J	J01	Antibacterials For Systemic Use	C	C03	Diuretics
Potassium Chloride	A12BA01	Metolazone	C03BA08	1,50	1,32	1,69	3510	185888	2%	A	A12	Mineral Supplements	C	C03	Diuretics
Warfarin	B01AA03	Metolazone	C03BA08	1,37	1,16	1,60	1131	41888	3%	B	B01	Antithrombotic Agents	C	C03	Diuretics
Furosemide	C03CA01	Metolazone	C03BA08	1,49	1,33	1,69	4616	171854	3%	C	C03	Diuretics	C	C03	Diuretics
Miconazole	A01AB09	Furosemide	C03CA01	1,36	1,11	1,71	3291	7940	41%	A	A01	Stomatological Preparations	C	C03	Diuretics
Magnesium Hydroxide	A02AA04	Furosemide	C03CA01	1,21	1,08	1,34	32453	186178	17%	A	A02	Drugs For Acid Related Disorders	C	C03	Diuretics
Omeprazole	A02BC01	Furosemide	C03CA01	1,22	1,09	1,37	5885	20102	29%	A	A02	Drugs For Acid Related Disorders	C	C03	Diuretics
Pantoprazole	A02BC02	Furosemide	C03CA01	1,20	1,10	1,31	75451	222698	34%	A	A02	Drugs For Acid Related Disorders	C	C03	Diuretics
Esomeprazole	A02BC05	Furosemide	C03CA01	1,18	1,07	1,31	10969	27523	40%	A	A02	Drugs For Acid Related Disorders	C	C03	Diuretics
Metoclopramide	A03FA01	Furosemide	C03CA01	1,17	1,07	1,30	39474	141977	28%	A	A03	Drugs For Functional Gastrointestinal Disorders	C	C03	Diuretics
Ondansetron	A04AA01	Furosemide	C03CA01	1,27	1,16	1,42	34746	235179	15%	A	A04	Antiemetics And Antinauseants	C	C03	Diuretics
Bisacodyl	A06AB02	Furosemide	C03CA01	1,19	1,08	1,32	32231	129628	25%	A	A06	Drugs For Constipation	C	C03	Diuretics
Sodium Picosulfate	A06AB08	Furosemide	C03CA01	1,25	1,14	1,38	23664	61949	38%	A	A06	Drugs For Constipation	C	C03	Diuretics
Lactulose	A06AD11	Furosemide	C03CA01	1,24	1,13	1,36	41078	112487	37%	A	A06	Drugs For Constipation	C	C03	Diuretics
Macrogol, Combinations	A06AD65	Furosemide	C03CA01	1,19	1,07	1,32	14615	49149	30%	A	A06	Drugs For Constipation	C	C03	Diuretics
Nystatin	A07AA02	Furosemide	C03CA01	1,31	1,18	1,49	11747	27301	43%	A	A07	Antidiarrheals, Intestinal Antiinflammatory/Antiinfective Agents	C	C03	Diuretics
Vancomycin	A07AA09	Furosemide	C03CA01	1,24	1,10	1,38	3869	8706	44%	A	A07	Antidiarrheals, Intestinal Antiinflammatory/Antiinfective Agents	C	C03	Diuretics
Loperamide	A07DA03	Furosemide	C03CA01	1,29	1,17	1,44	4476	13134	34%	A	A07	Antidiarrheals, Intestinal Antiinflammatory/Antiinfective Agents	C	C03	Diuretics
Budesonide	A07EA06	Furosemide	C03CA01	1,30	1,07	1,57	601	1772	34%	A	A07	Antidiarrheals, Intestinal Antiinflammatory/Antiinfective Agents	C	C03	Diuretics
Insulin Aspart	A10AB05	Furosemide	C03CA01	1,17	1,08	1,26	14484	32884	44%	A	A10	Drugs Used In Diabetes	C	C03	Diuretics
Insulin (Human)	A10AC01	Furosemide	C03CA01	1,26	1,15	1,36	4720	9921	48%	A	A10	Drugs Used In Diabetes	C	C03	Diuretics
Insulin Aspart	A10AD05	Furosemide	C03CA01	1,17	1,06	1,28	4033	7443	54%	A	A10	Drugs Used In Diabetes	C	C03	Diuretics
Insulin Glargine	A10AE04	Furosemide	C03CA01	1,27	1,16	1,39	4164	9157	45%	A	A10	Drugs Used In Diabetes	C	C03	Diuretics
Insulin Detemir	A10AE05	Furosemide	C03CA01	1,22	1,09	1,35	2041	4933	41%	A	A10	Drugs Used In Diabetes	C	C03	Diuretics
Metformin	A10BA02	Furosemide	C03CA01	1,18	1,08	1,31	17105	46822	37%	A	A10	Drugs Used In Diabetes	C	C03	Diuretics
Glimepiride	A10BB12	Furosemide	C03CA01	1,30	1,18	1,44	5441	12479	44%	A	A10	Drugs Used In Diabetes	C	C03	Diuretics
Liraglutide	A10BJ02	Furosemide	C03CA01	1,34	1,07	1,63	939	2304	41%	A	A10	Drugs Used In Diabetes	C	C03	Diuretics
Multivitamins And Other Minerals, Incl, Combinations	A11AA03	Furosemide	C03CA01	1,66	1,28	2,20	5618	17410	32%	A	A11	Vitamins	C	C03	Diuretics
Alfacalcidol	A11CC03	Furosemide	C03CA01	1,19	1,07	1,33	3873	5789	67%	A	A11	Vitamins	C	C03	Diuretics
Colecalciferol	A11CC05	Furosemide	C03CA01	1,18	1,08	1,30	10990	33051	33%	A	A11	Vitamins	C	C03	Diuretics
Thiamine (Vit B1)	A11DA01	Furosemide	C03CA01	1,20	1,08	1,31	17865	53250	34%	A	A11	Vitamins	C	C03	Diuretics
Calcium Glubionate	A12AA02	Furosemide	C03CA01	1,25	1,05	1,47	1488	2461	60%	A	A12	Mineral Supplements	C	C03	Diuretics
Calcium Carbonate	A12AA04	Furosemide	C03CA01	1,36	1,22	1,53	3222	5966	54%	A	A12	Mineral Supplements	C	C03	Diuretics
Calcium Lactate Gluconate	A12AA06	Furosemide	C03CA01	1,25	1,10	1,44	2401	5459	44%	A	A12	Mineral Supplements	C	C03	Diuretics
Calcium Chloride	A12AA07	Furosemide	C03CA01	1,42	1,21	1,65	4069	5955	68%	A	A12	Mineral Supplements	C	C03	Diuretics
Potassium Chloride	A12BA01	Furosemide	C03CA01	1,23	1,14	1,34	114492	185888	62%	A	A12	Mineral Supplements	C	C03	Diuretics
Zinc Sulfate	A12CB01	Furosemide	C03CA01	1,46	1,31	1,65	4500	7997	56%	A	A12	Mineral Supplements	C	C03	Diuretics
Magnesium Oxide	A12CC10	Furosemide	C03CA01	1,29	1,10	1,48	2400	5325	45%	A	A12	Mineral Supplements	C	C03	Diuretics
Magnesium (Different Salts In Combination)	A12CC30	Furosemide	C03CA01	1,35	1,20	1,49	6300	13725	46%	A	A12	Mineral Supplements	C	C03	Diuretics
Warfarin	B01AA03	Furosemide	C03CA01	1,28	1,15	1,39	21887	41888	52%	B	B01	Antithrombotic Agents	C	C03	Diuretics
Dalteparin	B01AB04	Furosemide	C03CA01	1,44	1,30	1,60	24510	112120	22%	B	B01	Antithrombotic Agents	C	C03	Diuretics
Enoxaparin	B01AB05	Furosemide	C03CA01	1,51	1,38	1,67	25089	64497	39%	B	B01	Antithrombotic Agents	C	C03	Diuretics
Tinzaparin	B01AB10	Furosemide	C03CA01	1,25	1,13	1,38	44185	203478	22%	B	B01	Antithrombotic Agents	C	C03	Diuretics
Clopidogrel	B01AC04	Furosemide	C03CA01	1,27	1,15	1,40	28333	100339	28%	B	B01	Antithrombotic Agents	C	C03	Diuretics
Acetylsalicylic Acid	B01AC06	Furosemide	C03CA01	1,18	1,06	1,31	66271	202542	33%	B	B01	Antithrombotic Agents	C	C03	Diuretics
Dabigatran Etexilate	B01AE07	Furosemide	C03CA01	1,28	1,13	1,46	4694	14456	32%	B	B01	Antithrombotic Agents	C	C03	Diuretics
Rivaroxaban	B01AF01	Furosemide	C03CA01	1,27	1,13	1,44	4827	33795	14%	B	B01	Antithrombotic Agents	C	C03	Diuretics
Apixaban	B01AF02	Furosemide	C03CA01	1,27	1,12	1,46	3641	8204	44%	B	B01	Antithrombotic Agents	C	C03	Diuretics
Fondaparinux	B01AX05	Furosemide	C03CA01	1,26	1,11	1,45	11995	45836	26%	B	B01	Antithrombotic Agents	C	C03	Diuretics
Tranexamic Acid	B02AA02	Furosemide	C03CA01	1,16	1,08	1,26	8238	67172	12%	B	B02	Antihemorrhagics	C	C03	Diuretics
Ferrous Fumarate	B03AA02	Furosemide	C03CA01	1,35	1,20	1,53	6586	18581	35%	B	B03	Antianemic Preparations	C	C03	Diuretics
Hydroxocobalamin	B03BA03	Furosemide	C03CA01	1,41	1,05	1,91	1137	3587	32%	B	B03	Antianemic Preparations	C	C03	Diuretics
Darbepoetin Alfa	B03XA02	Furosemide	C03CA01	1,21	1,08	1,34	3465	5124	68%	B	B03	Antianemic Preparations	C	C03	Diuretics
Albumin	B05AA01	Furosemide	C03CA01	1,34	1,17	1,51	3964	5725	69%	B	B05	Blood Substitutes And Perfusion Solutions	C	C03	Diuretics
Carbohydrates	B05BA03	Furosemide	C03CA01	1,30	1,16	1,47	5708	12669	45%	B	B05	Blood Substitutes And Perfusion Solutions	C	C03	Diuretics
Combinations	B05BA10	Furosemide	C03CA01	1,29	1,14	1,46	2163	4628	47%	B	B05	Blood Substitutes And Perfusion Solutions	C	C03	Diuretics
Electrolytes	B05BB01	Furosemide	C03CA01	1,24	1,12	1,36	17307	59162	29%	B	B05	Blood Substitutes And Perfusion Solutions	C	C03	Diuretics
Potassium Chloride	B05XA01	Furosemide	C03CA01	1,35	1,16	1,56	1694	2667	64%	B	B05	Blood Substitutes And Perfusion Solutions	C	C03	Diuretics
Magnesium Sulfate	B05XA05	Furosemide	C03CA01	1,39	1,23	1,60	3688	6831	54%	B	B05	Blood Substitutes And Perfusion Solutions	C	C03	Diuretics
Digoxin	C01AA05	Furosemide	C03CA01	1,23	1,13	1,33	33200	54778	61%	C	C01	Cardiac Therapy	C	C03	Diuretics
Amiodarone	C01BD01	Furosemide	C03CA01	1,22	1,14	1,31	13990	19513	72%	C	C01	Cardiac Therapy	C	C03	Diuretics
Norepinephrine	C01CA03	Furosemide	C03CA01	1,51	1,28	1,80	3023	3815	79%	C	C01	Cardiac Therapy	C	C03	Diuretics
Dopamine	C01CA04	Furosemide	C03CA01	1,55	1,17	2,00	1344	1858	72%	C	C01	Cardiac Therapy	C	C03	Diuretics
Glyceryl Trinitrate	C01DA02	Furosemide	C03CA01	1,38	1,22	1,57	9976	22921	44%	C	C01	Cardiac Therapy	C	C03	Diuretics
Isosorbide Dinitrate	C01DA08	Furosemide	C03CA01	1,25	1,10	1,43	2134	3897	55%	C	C01	Cardiac Therapy	C	C03	Diuretics
Isosorbide Mononitrate	C01DA14	Furosemide	C03CA01	1,17	1,07	1,28	9881	18564	53%	C	C01	Cardiac Therapy	C	C03	Diuretics
Metolazone	C03BA08	Furosemide	C03CA01	1,39	1,25	1,52	4616	5217	88%	C	C03	Diuretics	C	C03	Diuretics
Spironolactone	C03DA01	Furosemide	C03CA01	1,31	1,19	1,44	28798	36793	78%	C	C03	Diuretics	C	C03	Diuretics
Propranolol	C07AA05	Furosemide	C03CA01	1,21	1,07	1,37	2631	7255	36%	C	C07	Beta Blocking Agents	C	C03	Diuretics
Metoprolol	C07AB02	Furosemide	C03CA01	1,28	1,19	1,40	51470	126814	41%	C	C07	Beta Blocking Agents	C	C03	Diuretics
Atenolol	C07AB03	Furosemide	C03CA01	1,26	1,11	1,45	1996	5964	33%	C	C07	Beta Blocking Agents	C	C03	Diuretics
Bisoprolol	C07AB07	Furosemide	C03CA01	1,26	1,13	1,43	4542	9772	46%	C	C07	Beta Blocking Agents	C	C03	Diuretics
Labetalol	C07AG01	Furosemide	C03CA01	1,21	1,10	1,36	6918	17726	39%	C	C07	Beta Blocking Agents	C	C03	Diuretics
Carvedilol	C07AG02	Furosemide	C03CA01	1,27	1,16	1,39	10285	16146	64%	C	C07	Beta Blocking Agents	C	C03	Diuretics
Amlodipine	C08CA01	Furosemide	C03CA01	1,17	1,06	1,29	32224	89621	36%	C	C08	Calcium Channel Blockers	C	C03	Diuretics
Felodipine	C08CA02	Furosemide	C03CA01	1,27	1,11	1,43	3000	7376	41%	C	C08	Calcium Channel Blockers	C	C03	Diuretics
Verapamil	C08DA01	Furosemide	C03CA01	1,24	1,13	1,36	5796	13770	42%	C	C08	Calcium Channel Blockers	C	C03	Diuretics
Enalapril	C09AA02	Furosemide	C03CA01	1,27	1,17	1,40	24704	63628	39%	C	C09	Agents Acting On The Renin-Angiotensin System	C	C03	Diuretics
Perindopril	C09AA04	Furosemide	C03CA01	1,21	1,06	1,39	2070	4279	48%	C	C09	Agents Acting On The Renin-Angiotensin System	C	C03	Diuretics
Ramipril	C09AA05	Furosemide	C03CA01	1,36	1,23	1,51	14064	30528	46%	C	C09	Agents Acting On The Renin-Angiotensin System	C	C03	Diuretics
Trandolapril	C09AA10	Furosemide	C03CA01	1,36	1,23	1,50	5878	10013	59%	C	C09	Agents Acting On The Renin-Angiotensin System	C	C03	Diuretics
Losartan	C09CA01	Furosemide	C03CA01	1,26	1,15	1,37	17914	47483	38%	C	C09	Agents Acting On The Renin-Angiotensin System	C	C03	Diuretics
Candesartan	C09CA06	Furosemide	C03CA01	1,19	1,07	1,32	3221	8042	40%	C	C09	Agents Acting On The Renin-Angiotensin System	C	C03	Diuretics
Atorvastatin	C10AA05	Furosemide	C03CA01	1,28	1,15	1,41	11209	35701	31%	C	C10	Lipid Modifying Agents	C	C03	Diuretics
Rosuvastatin	C10AA07	Furosemide	C03CA01	1,28	1,13	1,45	2595	7748	33%	C	C10	Lipid Modifying Agents	C	C03	Diuretics
Terbinafine	D01AE15	Furosemide	C03CA01	1,42	1,07	1,91	1976	4440	45%	D	D01	Antifungals For Dermatological Use	C	C03	Diuretics
Betamethasone	D07AC01	Furosemide	C03CA01	1,39	1,09	1,77	1158	3059	38%	D	D07	Corticosteroids, Dermatological Preparations	C	C03	Diuretics
Estradiol	G03CA03	Furosemide	C03CA01	1,23	1,09	1,39	3557	10719	33%	G	G03	Sex Hormones And Modulators Of The Genital System	C	C03	Diuretics
Alfuzosin	G04CA01	Furosemide	C03CA01	1,26	1,11	1,44	3080	12872	24%	G	G04	Urologicals	C	C03	Diuretics
Terlipressin	H01BA04	Furosemide	C03CA01	1,24	1,07	1,44	1599	2807	57%	H	H01	Pituitary And Hypothalamic Hormones And Analogues	C	C03	Diuretics
Dexamethasone	H02AB02	Furosemide	C03CA01	1,40	1,25	1,55	8006	109837	7%	H	H02	Corticosteroids For Systemic Use	C	C03	Diuretics
Methylprednisolone	H02AB04	Furosemide	C03CA01	1,29	1,16	1,41	21041	64266	33%	H	H02	Corticosteroids For Systemic Use	C	C03	Diuretics
Thiamazole	H03BB02	Furosemide	C03CA01	1,32	1,15	1,50	1974	5131	38%	H	H03	Thyroid Therapy	C	C03	Diuretics
Ampicillin	J01CA01	Furosemide	C03CA01	1,19	1,07	1,31	6364	42709	15%	J	J01	Antibacterials For Systemic Use	C	C03	Diuretics
Benzylpenicillin	J01CE01	Furosemide	C03CA01	1,17	1,06	1,30	25104	103443	24%	J	J01	Antibacterials For Systemic Use	C	C03	Diuretics
Phenoxymethylpenicillin	J01CE02	Furosemide	C03CA01	1,22	1,09	1,36	17524	73389	24%	J	J01	Antibacterials For Systemic Use	C	C03	Diuretics
Dicloxacillin	J01CF01	Furosemide	C03CA01	1,19	1,08	1,33	17086	98956	17%	J	J01	Antibacterials For Systemic Use	C	C03	Diuretics
Flucloxacillin	J01CF05	Furosemide	C03CA01	1,26	1,11	1,44	4095	21694	19%	J	J01	Antibacterials For Systemic Use	C	C03	Diuretics
Piperacillin And Enzyme Inhibitor	J01CR05	Furosemide	C03CA01	1,23	1,13	1,34	21297	56931	37%	J	J01	Antibacterials For Systemic Use	C	C03	Diuretics
Cefuroxime	J01DC02	Furosemide	C03CA01	1,27	1,16	1,39	76752	319136	24%	J	J01	Antibacterials For Systemic Use	C	C03	Diuretics
Meropenem	J01DH02	Furosemide	C03CA01	1,30	1,19	1,41	18857	35734	53%	J	J01	Antibacterials For Systemic Use	C	C03	Diuretics
Trimethoprim	J01EA01	Furosemide	C03CA01	1,24	1,06	1,47	3803	13018	29%	J	J01	Antibacterials For Systemic Use	C	C03	Diuretics
Erythromycin	J01FA01	Furosemide	C03CA01	1,41	1,20	1,63	2240	4961	45%	J	J01	Antibacterials For Systemic Use	C	C03	Diuretics
Roxithromycin	J01FA06	Furosemide	C03CA01	1,34	1,10	1,67	2623	8430	31%	J	J01	Antibacterials For Systemic Use	C	C03	Diuretics
Ciprofloxacin	J01MA02	Furosemide	C03CA01	1,24	1,14	1,35	36263	85959	42%	J	J01	Antibacterials For Systemic Use	C	C03	Diuretics
Vancomycin	J01XA01	Furosemide	C03CA01	1,20	1,10	1,32	11088	22669	49%	J	J01	Antibacterials For Systemic Use	C	C03	Diuretics
Nitrofurantoin	J01XE01	Furosemide	C03CA01	1,23	1,06	1,45	3922	12798	31%	J	J01	Antibacterials For Systemic Use	C	C03	Diuretics
Linezolid	J01XX08	Furosemide	C03CA01	1,31	1,13	1,54	2220	4368	51%	J	J01	Antibacterials For Systemic Use	C	C03	Diuretics
Amphotericin B	J02AA01	Furosemide	C03CA01	1,30	1,07	1,53	953	1481	64%	J	J02	Antimycotics For Systemic Use	C	C03	Diuretics
Fluconazole	J02AC01	Furosemide	C03CA01	1,28	1,18	1,40	22293	50371	44%	J	J02	Antimycotics For Systemic Use	C	C03	Diuretics
Posaconazole	J02AC04	Furosemide	C03CA01	1,37	1,11	1,66	500	957	52%	J	J02	Antimycotics For Systemic Use	C	C03	Diuretics
Caspofungin	J02AX04	Furosemide	C03CA01	1,24	1,08	1,40	2259	3446	66%	J	J02	Antimycotics For Systemic Use	C	C03	Diuretics
Aciclovir	J05AB01	Furosemide	C03CA01	1,28	1,14	1,42	3926	12108	32%	J	J05	Antivirals For Systemic Use	C	C03	Diuretics
Immunoglobulins, Normal Human, For Intravascular Adm,	J06BA02	Furosemide	C03CA01	1,28	1,06	1,53	928	3139	30%	J	J06	Immune Sera And Immunoglobulins	C	C03	Diuretics
Methotrexate	L01BA01	Furosemide	C03CA01	1,57	1,28	1,87	388	1570	25%	L	L01	Antineoplastic Agents	C	C03	Diuretics
Mycophenolic Acid	L04AA06	Furosemide	C03CA01	1,18	1,05	1,34	1698	2946	58%	L	L04	Immunosuppressants	C	C03	Diuretics
Tacrolimus	L04AD02	Furosemide	C03CA01	1,20	1,06	1,34	1074	1862	58%	L	L04	Immunosuppressants	C	C03	Diuretics
Methotrexate	L04AX03	Furosemide	C03CA01	1,44	1,17	1,74	1182	4145	29%	L	L04	Immunosuppressants	C	C03	Diuretics
Ketorolac	M01AB15	Furosemide	C03CA01	1,34	1,16	1,58	7126	72180	10%	M	M01	Antiinflammatory And Antirheumatic Products	C	C03	Diuretics
Ibuprofen	M01AE01	Furosemide	C03CA01	1,36	1,22	1,51	34386	356878	10%	M	M01	Antiinflammatory And Antirheumatic Products	C	C03	Diuretics
Glucosamine	M01AX05	Furosemide	C03CA01	1,22	1,06	1,42	3494	10718	33%	M	M01	Antiinflammatory And Antirheumatic Products	C	C03	Diuretics
Allopurinol	M04AA01	Furosemide	C03CA01	1,24	1,13	1,39	12677	22644	56%	M	M04	Antigout Preparations	C	C03	Diuretics
Colchicine	M04AC01	Furosemide	C03CA01	1,27	1,08	1,50	2069	3707	56%	M	M04	Antigout Preparations	C	C03	Diuretics
Alendronic Acid	M05BA04	Furosemide	C03CA01	1,21	1,07	1,38	7741	17795	44%	M	M05	Drugs For Treatment Of Bone Diseases	C	C03	Diuretics
Fentanyl	N01AH01	Furosemide	C03CA01	1,39	1,23	1,56	9556	39603	24%	N	N01	Anesthetics	C	C03	Diuretics
Propofol	N01AX10	Furosemide	C03CA01	1,57	1,29	1,89	4760	6398	74%	N	N01	Anesthetics	C	C03	Diuretics
Oxycodone	N02AA05	Furosemide	C03CA01	1,16	1,07	1,26	32158	170642	19%	N	N02	Analgesics	C	C03	Diuretics
Ketobemidone	N02AB01	Furosemide	C03CA01	1,33	1,15	1,56	3019	15509	19%	N	N02	Analgesics	C	C03	Diuretics
Buprenorphine	N02AE01	Furosemide	C03CA01	1,17	1,06	1,29	4249	10317	41%	N	N02	Analgesics	C	C03	Diuretics
Tramadol	N02AX02	Furosemide	C03CA01	1,14	1,05	1,23	50634	217712	23%	N	N02	Analgesics	C	C03	Diuretics
Acetylsalicylic Acid	N02BA01	Furosemide	C03CA01	1,32	1,14	1,52	5438	15531	35%	N	N02	Analgesics	C	C03	Diuretics
Paracetamol	N02BE01	Furosemide	C03CA01	1,18	1,07	1,29	124431	754001	17%	N	N02	Analgesics	C	C03	Diuretics
Clonidine	N02CX02	Furosemide	C03CA01	1,27	1,14	1,42	2703	7318	37%	N	N02	Analgesics	C	C03	Diuretics
Gabapentin	N03AX12	Furosemide	C03CA01	1,21	1,11	1,35	20943	79978	26%	N	N03	Antiepileptics	C	C03	Diuretics
Lorazepam	N05BA06	Furosemide	C03CA01	1,27	1,14	1,42	3943	14095	28%	N	N05	Psycholeptics	C	C03	Diuretics
Midazolam	N05CD08	Furosemide	C03CA01	1,30	1,17	1,47	7681	30180	25%	N	N05	Psycholeptics	C	C03	Diuretics
Zolpidem	N05CF02	Furosemide	C03CA01	1,19	1,06	1,33	6227	18941	33%	N	N05	Psycholeptics	C	C03	Diuretics
Nortriptyline	N06AA10	Furosemide	C03CA01	1,22	1,06	1,36	1784	7156	25%	N	N06	Psychoanaleptics	C	C03	Diuretics
Sertraline	N06AB06	Furosemide	C03CA01	1,24	1,11	1,39	2713	13895	20%	N	N06	Psychoanaleptics	C	C03	Diuretics
Mirtazapine	N06AX11	Furosemide	C03CA01	1,16	1,07	1,29	8295	27253	30%	N	N06	Psychoanaleptics	C	C03	Diuretics
Nicotine	N07BA01	Furosemide	C03CA01	1,22	1,10	1,36	8473	32109	26%	N	N07	Other Nervous System Drugs	C	C03	Diuretics
Metronidazole	P01AB01	Furosemide	C03CA01	1,23	1,10	1,40	14489	67294	22%	P	P01	Antiprotozoals	C	C03	Diuretics
Quinine	P01BC01	Furosemide	C03CA01	1,19	1,06	1,31	8564	17534	49%	P	P01	Antiprotozoals	C	C03	Diuretics
Salbutamol And Sodium Cromoglicate	R03AK04	Furosemide	C03CA01	1,15	1,06	1,25	8601	15132	57%	R	R03	Drugs For Obstructive Airway Diseases	C	C03	Diuretics
Salmeterol And Fluticasone	R03AK06	Furosemide	C03CA01	1,33	1,14	1,51	3110	6533	48%	R	R03	Drugs For Obstructive Airway Diseases	C	C03	Diuretics
Formoterol And Budesonide	R03AK07	Furosemide	C03CA01	1,24	1,06	1,42	3702	9095	41%	R	R03	Drugs For Obstructive Airway Diseases	C	C03	Diuretics
Fenoterol And Ipratropium Bromide	R03AL01	Furosemide	C03CA01	1,19	1,07	1,34	7600	13126	58%	R	R03	Drugs For Obstructive Airway Diseases	C	C03	Diuretics
Budesonide	R03BA02	Furosemide	C03CA01	1,21	1,07	1,36	4964	21305	23%	R	R03	Drugs For Obstructive Airway Diseases	C	C03	Diuretics
Tiotropium Bromide	R03BB04	Furosemide	C03CA01	1,22	1,10	1,36	14548	27660	53%	R	R03	Drugs For Obstructive Airway Diseases	C	C03	Diuretics
Acetylcysteine	R05CB01	Furosemide	C03CA01	1,19	1,07	1,33	6907	13904	50%	R	R05	Cough And Cold Preparations	C	C03	Diuretics
Codeine	R05DA04	Furosemide	C03CA01	1,21	1,10	1,35	9428	46122	20%	R	R05	Cough And Cold Preparations	C	C03	Diuretics
Promethazine	R06AD02	Furosemide	C03CA01	1,18	1,08	1,31	10702	26561	40%	R	R06	Antihistamines For Systemic Use	C	C03	Diuretics
Cetirizine	R06AE07	Furosemide	C03CA01	1,19	1,08	1,33	8651	33309	26%	R	R06	Antihistamines For Systemic Use	C	C03	Diuretics
Acetazolamide	S01EC01	Furosemide	C03CA01	1,34	1,10	1,58	1177	2128	55%	S	S01	Ophthalmologicals	C	C03	Diuretics
Latanoprost	S01EE01	Furosemide	C03CA01	1,37	1,11	1,68	1918	5010	38%	S	S01	Ophthalmologicals	C	C03	Diuretics
Polystyrene Sulfonate	V03AE01	Furosemide	C03CA01	1,21	1,08	1,34	9455	16526	57%	V	V03	All Other Therapeutic Products	C	C03	Diuretics
Lactulose	A06AD11	Bumetanide	C03CA02	1,41	1,12	1,69	1140	112487	1%	A	A06	Drugs For Constipation	C	C03	Diuretics
Potassium Chloride	A12BA01	Bumetanide	C03CA02	1,34	1,20	1,53	3140	185888	2%	A	A12	Mineral Supplements	C	C03	Diuretics
Metolazone	C03BA08	Bumetanide	C03CA02	1,20	1,06	1,36	820	5217	16%	C	C03	Diuretics	C	C03	Diuretics
Spironolactone	C03DA01	Bumetanide	C03CA02	1,23	1,07	1,41	1393	36793	4%	C	C03	Diuretics	C	C03	Diuretics
Metoprolol	C07AB02	Bumetanide	C03CA02	1,29	1,10	1,51	1461	126814	1%	C	C07	Beta Blocking Agents	C	C03	Diuretics
Carvedilol	C07AG02	Bumetanide	C03CA02	1,19	1,05	1,34	578	16146	4%	C	C07	Beta Blocking Agents	C	C03	Diuretics
Ramipril	C09AA05	Bumetanide	C03CA02	1,33	1,12	1,57	495	30528	2%	C	C09	Agents Acting On The Renin-Angiotensin System	C	C03	Diuretics
Lactulose	A06AD11	Spironolactone	C03DA01	1,35	1,21	1,50	9460	112487	8%	A	A06	Drugs For Constipation	C	C03	Diuretics
Vancomycin	A07AA09	Spironolactone	C03DA01	1,28	1,07	1,53	709	8706	8%	A	A07	Antidiarrheals, Intestinal Antiinflammatory/Antiinfective Agents	C	C03	Diuretics
Insulin (Human)	A10AC01	Spironolactone	C03DA01	1,21	1,09	1,33	1154	9921	12%	A	A10	Drugs Used In Diabetes	C	C03	Diuretics
Insulin Glargine	A10AE04	Spironolactone	C03DA01	1,22	1,10	1,36	1105	9157	12%	A	A10	Drugs Used In Diabetes	C	C03	Diuretics
Insulin Detemir	A10AE05	Spironolactone	C03DA01	1,21	1,06	1,39	517	4933	10%	A	A10	Drugs Used In Diabetes	C	C03	Diuretics
Glimepiride	A10BB12	Spironolactone	C03DA01	1,23	1,09	1,40	1343	12479	11%	A	A10	Drugs Used In Diabetes	C	C03	Diuretics
Potassium Chloride	A12BA01	Spironolactone	C03DA01	1,17	1,07	1,28	22742	185888	12%	A	A12	Mineral Supplements	C	C03	Diuretics
Zinc Sulfate	A12CB01	Spironolactone	C03DA01	1,25	1,05	1,46	1243	7997	16%	A	A12	Mineral Supplements	C	C03	Diuretics
Magnesium Oxide	A12CC10	Spironolactone	C03DA01	1,44	1,21	1,71	1021	5325	19%	A	A12	Mineral Supplements	C	C03	Diuretics
Magnesium (Different Salts In Combination)	A12CC30	Spironolactone	C03DA01	1,27	1,12	1,42	2360	13725	17%	A	A12	Mineral Supplements	C	C03	Diuretics
Dalteparin	B01AB04	Spironolactone	C03DA01	1,24	1,06	1,46	4362	112120	4%	B	B01	Antithrombotic Agents	C	C03	Diuretics
Enoxaparin	B01AB05	Spironolactone	C03DA01	1,30	1,13	1,50	3250	64497	5%	B	B01	Antithrombotic Agents	C	C03	Diuretics
Albumin	B05AA01	Spironolactone	C03DA01	1,25	1,09	1,43	2146	5725	37%	B	B05	Blood Substitutes And Perfusion Solutions	C	C03	Diuretics
Carbohydrates	B05BA03	Spironolactone	C03DA01	1,30	1,11	1,52	1269	12669	10%	B	B05	Blood Substitutes And Perfusion Solutions	C	C03	Diuretics
Isosorbide Dinitrate	C01DA08	Spironolactone	C03DA01	1,38	1,15	1,70	550	3897	14%	C	C01	Cardiac Therapy	C	C03	Diuretics
Furosemide	C03CA01	Spironolactone	C03DA01	1,16	1,07	1,27	28798	171854	17%	C	C03	Diuretics	C	C03	Diuretics
Propranolol	C07AA05	Spironolactone	C03DA01	1,19	1,05	1,36	1411	7255	19%	C	C07	Beta Blocking Agents	C	C03	Diuretics
Carvedilol	C07AG02	Spironolactone	C03DA01	1,18	1,06	1,28	4338	16146	27%	C	C07	Beta Blocking Agents	C	C03	Diuretics
Enalapril	C09AA02	Spironolactone	C03DA01	1,28	1,16	1,44	5623	63628	9%	C	C09	Agents Acting On The Renin-Angiotensin System	C	C03	Diuretics
Ramipril	C09AA05	Spironolactone	C03DA01	1,25	1,12	1,39	4439	30528	15%	C	C09	Agents Acting On The Renin-Angiotensin System	C	C03	Diuretics
Trandolapril	C09AA10	Spironolactone	C03DA01	1,26	1,13	1,41	1909	10013	19%	C	C09	Agents Acting On The Renin-Angiotensin System	C	C03	Diuretics
Losartan	C09CA01	Spironolactone	C03DA01	1,24	1,12	1,38	4616	47483	10%	C	C09	Agents Acting On The Renin-Angiotensin System	C	C03	Diuretics
Atorvastatin	C10AA05	Spironolactone	C03DA01	1,21	1,06	1,36	2840	35701	8%	C	C10	Lipid Modifying Agents	C	C03	Diuretics
Dicloxacillin	J01CF01	Spironolactone	C03DA01	1,19	1,06	1,35	3795	98956	4%	J	J01	Antibacterials For Systemic Use	C	C03	Diuretics
Trimethoprim	J01EA01	Spironolactone	C03DA01	1,50	1,11	1,93	627	13018	5%	J	J01	Antibacterials For Systemic Use	C	C03	Diuretics
Gentamicin	J01GB03	Spironolactone	C03DA01	1,26	1,06	1,53	2605	100411	3%	J	J01	Antibacterials For Systemic Use	C	C03	Diuretics
Allopurinol	M04AA01	Spironolactone	C03DA01	1,21	1,06	1,36	2828	22644	12%	M	M04	Antigout Preparations	C	C03	Diuretics
Tramadol	N02AX02	Spironolactone	C03DA01	1,16	1,06	1,29	10680	217712	5%	N	N02	Analgesics	C	C03	Diuretics
Clonazepam	N03AE01	Spironolactone	C03DA01	1,23	1,08	1,40	343	9617	4%	N	N03	Antiepileptics	C	C03	Diuretics
Chlordiazepoxide	N05BA02	Spironolactone	C03DA01	1,21	1,07	1,36	1891	22197	9%	N	N05	Psycholeptics	C	C03	Diuretics
Quinine	P01BC01	Spironolactone	C03DA01	1,22	1,05	1,38	2084	17534	12%	P	P01	Antiprotozoals	C	C03	Diuretics
Thiamine (Vit B1)	A11DA01	Pentoxifylline	C04AD03	1,30	1,07	1,60	471	53250	1%	A	A11	Vitamins	C	C04	Peripheral Vasodilators
Spironolactone	C03DA01	Pentoxifylline	C04AD03	1,57	1,23	2,01	333	36793	1%	C	C03	Diuretics	C	C04	Peripheral Vasodilators
Lactulose	A06AD11	Propranolol	C07AA05	1,37	1,17	1,59	1707	112487	2%	A	A06	Drugs For Constipation	C	C07	Beta Blocking Agents
Macrogol, Combinations	A06AD65	Propranolol	C07AA05	1,46	1,06	2,05	392	49149	1%	A	A06	Drugs For Constipation	C	C07	Beta Blocking Agents
Acetylsalicylic Acid	B01AC06	Propranolol	C07AA05	1,70	1,25	2,22	1739	202542	1%	B	B01	Antithrombotic Agents	C	C07	Beta Blocking Agents
Albumin	B05AA01	Propranolol	C07AA05	1,38	1,09	1,71	352	5725	6%	B	B05	Blood Substitutes And Perfusion Solutions	C	C07	Beta Blocking Agents
Thiamazole	H03BB02	Propranolol	C07AA05	1,46	1,21	1,76	500	5131	10%	H	H03	Thyroid Therapy	C	C07	Beta Blocking Agents
Meropenem	J01DH02	Propranolol	C07AA05	1,36	1,10	1,67	360	35734	1%	J	J01	Antibacterials For Systemic Use	C	C07	Beta Blocking Agents
Zopiclone	N05CF01	Propranolol	C07AA05	1,32	1,06	1,65	2133	184720	1%	N	N05	Psycholeptics	C	C07	Beta Blocking Agents
Citalopram	N06AB04	Propranolol	C07AA05	1,34	1,10	1,66	716	51329	1%	N	N06	Psychoanaleptics	C	C07	Beta Blocking Agents
Esomeprazole	A02BC05	Metoprolol	C07AB02	1,21	1,08	1,34	4618	27523	17%	A	A02	Drugs For Acid Related Disorders	C	C07	Beta Blocking Agents
Domperidone	A03FA03	Metoprolol	C07AB02	1,27	1,09	1,52	1148	10443	11%	A	A03	Drugs For Functional Gastrointestinal Disorders	C	C07	Beta Blocking Agents
Sodium Picosulfate	A06AB08	Metoprolol	C07AB02	1,20	1,08	1,35	8914	61949	14%	A	A06	Drugs For Constipation	C	C07	Beta Blocking Agents
Nystatin	A07AA02	Metoprolol	C07AB02	1,28	1,12	1,50	4358	27301	16%	A	A07	Antidiarrheals, Intestinal Antiinflammatory/Antiinfective Agents	C	C07	Beta Blocking Agents
Vancomycin	A07AA09	Metoprolol	C07AB02	1,24	1,08	1,42	1621	8706	19%	A	A07	Antidiarrheals, Intestinal Antiinflammatory/Antiinfective Agents	C	C07	Beta Blocking Agents
Loperamide	A07DA03	Metoprolol	C07AB02	1,33	1,18	1,49	2062	13134	16%	A	A07	Antidiarrheals, Intestinal Antiinflammatory/Antiinfective Agents	C	C07	Beta Blocking Agents
Budesonide	A07EA06	Metoprolol	C07AB02	1,36	1,07	1,70	377	1772	21%	A	A07	Antidiarrheals, Intestinal Antiinflammatory/Antiinfective Agents	C	C07	Beta Blocking Agents
Insulin (Human)	A10AC01	Metoprolol	C07AB02	1,20	1,10	1,30	2561	9921	26%	A	A10	Drugs Used In Diabetes	C	C07	Beta Blocking Agents
Insulin Glargine	A10AE04	Metoprolol	C07AB02	1,19	1,08	1,30	2352	9157	26%	A	A10	Drugs Used In Diabetes	C	C07	Beta Blocking Agents
Glimepiride	A10BB12	Metoprolol	C07AB02	1,25	1,13	1,39	3680	12479	29%	A	A10	Drugs Used In Diabetes	C	C07	Beta Blocking Agents
Alfacalcidol	A11CC03	Metoprolol	C07AB02	1,17	1,06	1,31	2396	5789	41%	A	A11	Vitamins	C	C07	Beta Blocking Agents
Calcium Carbonate	A12AA04	Metoprolol	C07AB02	1,20	1,06	1,37	1768	5966	30%	A	A12	Mineral Supplements	C	C07	Beta Blocking Agents
Sodium Chloride	A12CA01	Metoprolol	C07AB02	1,22	1,05	1,42	1240	7119	17%	A	A12	Mineral Supplements	C	C07	Beta Blocking Agents
Zinc Sulfate	A12CB01	Metoprolol	C07AB02	1,32	1,11	1,55	1294	7997	16%	A	A12	Mineral Supplements	C	C07	Beta Blocking Agents
Magnesium Oxide	A12CC10	Metoprolol	C07AB02	1,40	1,14	1,69	891	5325	17%	A	A12	Mineral Supplements	C	C07	Beta Blocking Agents
Magnesium (Different Salts In Combination)	A12CC30	Metoprolol	C07AB02	1,23	1,08	1,40	2456	13725	18%	A	A12	Mineral Supplements	C	C07	Beta Blocking Agents
Warfarin	B01AA03	Metoprolol	C07AB02	1,21	1,10	1,33	17998	41888	43%	B	B01	Antithrombotic Agents	C	C07	Beta Blocking Agents
Dalteparin	B01AB04	Metoprolol	C07AB02	1,32	1,17	1,50	12335	112120	11%	B	B01	Antithrombotic Agents	C	C07	Beta Blocking Agents
Enoxaparin	B01AB05	Metoprolol	C07AB02	1,37	1,23	1,52	13231	64497	21%	B	B01	Antithrombotic Agents	C	C07	Beta Blocking Agents
Tinzaparin	B01AB10	Metoprolol	C07AB02	1,28	1,15	1,43	22014	203478	11%	B	B01	Antithrombotic Agents	C	C07	Beta Blocking Agents
Clopidogrel	B01AC04	Metoprolol	C07AB02	1,40	1,27	1,54	37635	100339	38%	B	B01	Antithrombotic Agents	C	C07	Beta Blocking Agents
Acetylsalicylic Acid	B01AC06	Metoprolol	C07AB02	1,40	1,26	1,56	75143	202542	37%	B	B01	Antithrombotic Agents	C	C07	Beta Blocking Agents
Ticagrelor	B01AC24	Metoprolol	C07AB02	1,20	1,07	1,34	18729	30399	62%	B	B01	Antithrombotic Agents	C	C07	Beta Blocking Agents
Dabigatran Etexilate	B01AE07	Metoprolol	C07AB02	1,25	1,10	1,42	6245	14456	43%	B	B01	Antithrombotic Agents	C	C07	Beta Blocking Agents
Rivaroxaban	B01AF01	Metoprolol	C07AB02	1,24	1,10	1,42	4826	33795	14%	B	B01	Antithrombotic Agents	C	C07	Beta Blocking Agents
Fondaparinux	B01AX05	Metoprolol	C07AB02	1,35	1,20	1,51	28840	45836	63%	B	B01	Antithrombotic Agents	C	C07	Beta Blocking Agents
Ferrous Fumarate	B03AA02	Metoprolol	C07AB02	1,26	1,06	1,46	2939	18581	16%	B	B03	Antianemic Preparations	C	C07	Beta Blocking Agents
Darbepoetin Alfa	B03XA02	Metoprolol	C07AB02	1,21	1,08	1,36	2101	5124	41%	B	B03	Antianemic Preparations	C	C07	Beta Blocking Agents
Carbohydrates	B05BA03	Metoprolol	C07AB02	1,33	1,13	1,55	1985	12669	16%	B	B05	Blood Substitutes And Perfusion Solutions	C	C07	Beta Blocking Agents
Combinations	B05BA10	Metoprolol	C07AB02	1,26	1,06	1,48	679	4628	15%	B	B05	Blood Substitutes And Perfusion Solutions	C	C07	Beta Blocking Agents
Magnesium Sulfate	B05XA05	Metoprolol	C07AB02	1,26	1,05	1,52	1138	6831	17%	B	B05	Blood Substitutes And Perfusion Solutions	C	C07	Beta Blocking Agents
Flecainide	C01BC04	Metoprolol	C07AB02	1,40	1,18	1,72	1998	3468	58%	C	C01	Cardiac Therapy	C	C07	Beta Blocking Agents
Glyceryl Trinitrate	C01DA02	Metoprolol	C07AB02	1,23	1,07	1,39	10060	22921	44%	C	C01	Cardiac Therapy	C	C07	Beta Blocking Agents
Isosorbide Dinitrate	C01DA08	Metoprolol	C07AB02	1,23	1,08	1,41	1809	3897	46%	C	C01	Cardiac Therapy	C	C07	Beta Blocking Agents
Isosorbide Mononitrate	C01DA14	Metoprolol	C07AB02	1,19	1,08	1,30	10442	18564	56%	C	C01	Cardiac Therapy	C	C07	Beta Blocking Agents
Bendroflumethiazide And Potassium	C03AB01	Metoprolol	C07AB02	1,25	1,08	1,43	6606	26957	25%	C	C03	Diuretics	C	C07	Beta Blocking Agents
Metolazone	C03BA08	Metoprolol	C07AB02	1,19	1,07	1,35	1624	5217	31%	C	C03	Diuretics	C	C07	Beta Blocking Agents
Felodipine	C08CA02	Metoprolol	C07AB02	1,19	1,05	1,35	2570	7376	35%	C	C08	Calcium Channel Blockers	C	C07	Beta Blocking Agents
Enalapril	C09AA02	Metoprolol	C07AB02	1,19	1,10	1,32	19747	63628	31%	C	C09	Agents Acting On The Renin-Angiotensin System	C	C07	Beta Blocking Agents
Ramipril	C09AA05	Metoprolol	C07AB02	1,25	1,13	1,39	12667	30528	41%	C	C09	Agents Acting On The Renin-Angiotensin System	C	C07	Beta Blocking Agents
Trandolapril	C09AA10	Metoprolol	C07AB02	1,26	1,14	1,40	4779	10013	48%	C	C09	Agents Acting On The Renin-Angiotensin System	C	C07	Beta Blocking Agents
Losartan	C09CA01	Metoprolol	C07AB02	1,20	1,10	1,31	15527	47483	33%	C	C09	Agents Acting On The Renin-Angiotensin System	C	C07	Beta Blocking Agents
Simvastatin	C10AA01	Metoprolol	C07AB02	1,25	1,13	1,38	54037	147362	37%	C	C10	Lipid Modifying Agents	C	C07	Beta Blocking Agents
Atorvastatin	C10AA05	Metoprolol	C07AB02	1,35	1,21	1,49	18121	35701	51%	C	C10	Lipid Modifying Agents	C	C07	Beta Blocking Agents
Rosuvastatin	C10AA07	Metoprolol	C07AB02	1,26	1,11	1,42	3194	7748	41%	C	C10	Lipid Modifying Agents	C	C07	Beta Blocking Agents
Tolterodine	G04BD07	Metoprolol	C07AB02	1,26	1,07	1,47	972	4728	21%	G	G04	Urologicals	C	C07	Beta Blocking Agents
Finasteride	G04CB01	Metoprolol	C07AB02	1,25	1,06	1,47	1354	5014	27%	G	G04	Urologicals	C	C07	Beta Blocking Agents
Thiamazole	H03BB02	Metoprolol	C07AB02	1,34	1,17	1,54	1722	5131	34%	H	H03	Thyroid Therapy	C	C07	Beta Blocking Agents
Ampicillin	J01CA01	Metoprolol	C07AB02	1,31	1,17	1,48	3264	42709	8%	J	J01	Antibacterials For Systemic Use	C	C07	Beta Blocking Agents
Pivmecillinam	J01CA08	Metoprolol	C07AB02	1,22	1,08	1,37	14854	94681	16%	J	J01	Antibacterials For Systemic Use	C	C07	Beta Blocking Agents
Benzylpenicillin	J01CE01	Metoprolol	C07AB02	1,24	1,12	1,39	12701	103443	12%	J	J01	Antibacterials For Systemic Use	C	C07	Beta Blocking Agents
Flucloxacillin	J01CF05	Metoprolol	C07AB02	1,24	1,08	1,46	2364	21694	11%	J	J01	Antibacterials For Systemic Use	C	C07	Beta Blocking Agents
Piperacillin And Enzyme Inhibitor	J01CR05	Metoprolol	C07AB02	1,29	1,17	1,42	8572	56931	15%	J	J01	Antibacterials For Systemic Use	C	C07	Beta Blocking Agents
Cefuroxime	J01DC02	Metoprolol	C07AB02	1,19	1,07	1,30	35199	319136	11%	J	J01	Antibacterials For Systemic Use	C	C07	Beta Blocking Agents
Meropenem	J01DH02	Metoprolol	C07AB02	1,18	1,07	1,29	6299	35734	18%	J	J01	Antibacterials For Systemic Use	C	C07	Beta Blocking Agents
Gentamicin	J01GB03	Metoprolol	C07AB02	1,36	1,21	1,55	9388	100411	9%	J	J01	Antibacterials For Systemic Use	C	C07	Beta Blocking Agents
Ciprofloxacin	J01MA02	Metoprolol	C07AB02	1,17	1,07	1,28	13358	85959	16%	J	J01	Antibacterials For Systemic Use	C	C07	Beta Blocking Agents
Metronidazole	J01XD01	Metoprolol	C07AB02	1,26	1,13	1,43	12986	145631	9%	J	J01	Antibacterials For Systemic Use	C	C07	Beta Blocking Agents
Nitrofurantoin	J01XE01	Metoprolol	C07AB02	1,28	1,06	1,55	2076	12798	16%	J	J01	Antibacterials For Systemic Use	C	C07	Beta Blocking Agents
Linezolid	J01XX08	Metoprolol	C07AB02	1,34	1,07	1,66	752	4368	17%	J	J01	Antibacterials For Systemic Use	C	C07	Beta Blocking Agents
Fluconazole	J02AC01	Metoprolol	C07AB02	1,23	1,11	1,36	7314	50371	15%	J	J02	Antimycotics For Systemic Use	C	C07	Beta Blocking Agents
Filgrastim	L03AA02	Metoprolol	C07AB02	1,31	1,06	1,64	338	2934	12%	L	L03	Immunostimulants	C	C07	Beta Blocking Agents
Ketorolac	M01AB15	Metoprolol	C07AB02	1,32	1,06	1,67	3751	72180	5%	M	M01	Antiinflammatory And Antirheumatic Products	C	C07	Beta Blocking Agents
Ibuprofen	M01AE01	Metoprolol	C07AB02	1,22	1,09	1,38	20472	356878	6%	M	M01	Antiinflammatory And Antirheumatic Products	C	C07	Beta Blocking Agents
Acetylsalicylic Acid	N02BA01	Metoprolol	C07AB02	1,24	1,07	1,47	4523	15531	29%	N	N02	Analgesics	C	C07	Beta Blocking Agents
Gabapentin	N03AX12	Metoprolol	C07AB02	1,16	1,05	1,30	10304	79978	13%	N	N03	Antiepileptics	C	C07	Beta Blocking Agents
Chlordiazepoxide	N05BA02	Metoprolol	C07AB02	1,24	1,11	1,40	2555	22197	12%	N	N05	Psycholeptics	C	C07	Beta Blocking Agents
Nortriptyline	N06AA10	Metoprolol	C07AB02	1,24	1,08	1,43	800	7156	11%	N	N06	Psychoanaleptics	C	C07	Beta Blocking Agents
Sertraline	N06AB06	Metoprolol	C07AB02	1,21	1,08	1,37	1813	13895	13%	N	N06	Psychoanaleptics	C	C07	Beta Blocking Agents
Memantine	N06DX01	Metoprolol	C07AB02	1,32	1,06	1,72	474	3252	15%	N	N06	Psychoanaleptics	C	C07	Beta Blocking Agents
Nicotine	N07BA01	Metoprolol	C07AB02	1,20	1,06	1,34	4872	32109	15%	N	N07	Other Nervous System Drugs	C	C07	Beta Blocking Agents
Metronidazole	P01AB01	Metoprolol	C07AB02	1,27	1,11	1,48	6027	67294	9%	P	P01	Antiprotozoals	C	C07	Beta Blocking Agents
Acetylcysteine	R05CB01	Metoprolol	C07AB02	1,21	1,07	1,38	2853	13904	21%	R	R05	Cough And Cold Preparations	C	C07	Beta Blocking Agents
Codeine	R05DA04	Metoprolol	C07AB02	1,19	1,07	1,33	5453	46122	12%	R	R05	Cough And Cold Preparations	C	C07	Beta Blocking Agents
Metronidazole	J01XD01	Atenolol	C07AB03	1,44	1,09	1,98	721	145631	0%	J	J01	Antibacterials For Systemic Use	C	C07	Beta Blocking Agents
Chlorzoxazone	M03BB03	Atenolol	C07AB03	1,46	1,07	2,04	181	34907	1%	M	M03	Muscle Relaxants	C	C07	Beta Blocking Agents
Alprazolam	N05BA12	Atenolol	C07AB03	1,63	1,10	2,51	98	10009	1%	N	N05	Psycholeptics	C	C07	Beta Blocking Agents
Zopiclone	N05CF01	Atenolol	C07AB03	1,39	1,09	1,85	1494	184720	1%	N	N05	Psycholeptics	C	C07	Beta Blocking Agents
Codeine	R05DA04	Atenolol	C07AB03	1,53	1,20	2,04	310	46122	1%	R	R05	Cough And Cold Preparations	C	C07	Beta Blocking Agents
Pantoprazole	A02BC02	Bisoprolol	C07AB07	1,44	1,19	1,76	2640	222698	1%	A	A02	Drugs For Acid Related Disorders	C	C07	Beta Blocking Agents
Dalteparin	B01AB04	Bisoprolol	C07AB07	1,45	1,19	1,80	2078	112120	2%	B	B01	Antithrombotic Agents	C	C07	Beta Blocking Agents
Clopidogrel	B01AC04	Bisoprolol	C07AB07	1,30	1,13	1,50	2687	100339	3%	B	B01	Antithrombotic Agents	C	C07	Beta Blocking Agents
Electrolytes	B05BB01	Bisoprolol	C07AB07	1,35	1,10	1,69	948	59162	2%	B	B05	Blood Substitutes And Perfusion Solutions	C	C07	Beta Blocking Agents
Isosorbide Mononitrate	C01DA14	Bisoprolol	C07AB07	1,21	1,06	1,36	1186	18564	6%	C	C01	Cardiac Therapy	C	C07	Beta Blocking Agents
Enalapril	C09AA02	Bisoprolol	C07AB07	1,27	1,07	1,45	1619	63628	3%	C	C09	Agents Acting On The Renin-Angiotensin System	C	C07	Beta Blocking Agents
Ramipril	C09AA05	Bisoprolol	C07AB07	1,25	1,08	1,46	1106	30528	4%	C	C09	Agents Acting On The Renin-Angiotensin System	C	C07	Beta Blocking Agents
Simvastatin	C10AA01	Bisoprolol	C07AB07	1,31	1,08	1,58	3944	147362	3%	C	C10	Lipid Modifying Agents	C	C07	Beta Blocking Agents
Benzylpenicillin	J01CE01	Bisoprolol	C07AB07	1,29	1,08	1,55	1309	103443	1%	J	J01	Antibacterials For Systemic Use	C	C07	Beta Blocking Agents
Piperacillin And Enzyme Inhibitor	J01CR05	Bisoprolol	C07AB07	1,30	1,10	1,51	1172	56931	2%	J	J01	Antibacterials For Systemic Use	C	C07	Beta Blocking Agents
Gentamicin	J01GB03	Bisoprolol	C07AB07	1,47	1,07	1,95	857	100411	1%	J	J01	Antibacterials For Systemic Use	C	C07	Beta Blocking Agents
Acetylsalicylic Acid	N02BA01	Bisoprolol	C07AB07	1,48	1,07	2,04	358	15531	2%	N	N02	Analgesics	C	C07	Beta Blocking Agents
Alfacalcidol	A11CC03	Labetalol	C07AG01	1,27	1,05	1,50	388	5789	7%	A	A11	Vitamins	C	C07	Beta Blocking Agents
Dipyridamole	B01AC07	Labetalol	C07AG01	1,53	1,10	2,09	338	16527	2%	B	B01	Antithrombotic Agents	C	C07	Beta Blocking Agents
Ticagrelor	B01AC24	Labetalol	C07AG01	1,53	1,12	2,19	307	30399	1%	B	B01	Antithrombotic Agents	C	C07	Beta Blocking Agents
Glyceryl Trinitrate	C01DA02	Labetalol	C07AG01	1,41	1,07	1,95	680	22921	3%	C	C01	Cardiac Therapy	C	C07	Beta Blocking Agents
Methyldopa (Levorotatory)	C02AB01	Labetalol	C07AG01	1,76	1,59	1,98	1502	2522	60%	C	C02	Antihypertensives	C	C07	Beta Blocking Agents
Carvedilol	C07AG02	Labetalol	C07AG01	1,25	1,08	1,42	816	16146	5%	C	C07	Beta Blocking Agents	C	C07	Beta Blocking Agents
Amlodipine	C08CA01	Labetalol	C07AG01	1,59	1,38	1,83	5211	89621	6%	C	C08	Calcium Channel Blockers	C	C07	Beta Blocking Agents
Felodipine	C08CA02	Labetalol	C07AG01	1,36	1,14	1,62	577	7376	8%	C	C08	Calcium Channel Blockers	C	C07	Beta Blocking Agents
Nifedipine	C08CA05	Labetalol	C07AG01	1,55	1,38	1,75	1166	4413	26%	C	C08	Calcium Channel Blockers	C	C07	Beta Blocking Agents
Enalapril	C09AA02	Labetalol	C07AG01	1,59	1,40	1,83	2816	63628	4%	C	C09	Agents Acting On The Renin-Angiotensin System	C	C07	Beta Blocking Agents
Ramipril	C09AA05	Labetalol	C07AG01	1,34	1,15	1,57	1160	30528	4%	C	C09	Agents Acting On The Renin-Angiotensin System	C	C07	Beta Blocking Agents
Losartan	C09CA01	Labetalol	C07AG01	1,47	1,27	1,73	1774	47483	4%	C	C09	Agents Acting On The Renin-Angiotensin System	C	C07	Beta Blocking Agents
Prednisolone	H02AB06	Labetalol	C07AG01	1,32	1,08	1,60	1192	109222	1%	H	H02	Corticosteroids For Systemic Use	C	C07	Beta Blocking Agents
Ibuprofen	M01AE01	Labetalol	C07AG01	1,49	1,25	1,79	4117	356878	1%	M	M01	Antiinflammatory And Antirheumatic Products	C	C07	Beta Blocking Agents
Bupivacaine, Combinations	N01BB51	Labetalol	C07AG01	1,57	1,06	2,41	82	3045	3%	N	N01	Anesthetics	C	C07	Beta Blocking Agents
Codeine, Combinations Excl, Psycholeptics	N02AA59	Labetalol	C07AG01	1,84	1,11	3,03	172	11084	2%	N	N02	Analgesics	C	C07	Beta Blocking Agents
Paracetamol	N02BE01	Labetalol	C07AG01	1,35	1,16	1,58	12547	754001	2%	N	N02	Analgesics	C	C07	Beta Blocking Agents
Gabapentin	N03AX12	Labetalol	C07AG01	1,30	1,12	1,50	2413	79978	3%	N	N03	Antiepileptics	C	C07	Beta Blocking Agents
Pantoprazole	A02BC02	Carvedilol	C07AG02	1,24	1,08	1,45	5655	222698	3%	A	A02	Drugs For Acid Related Disorders	C	C07	Beta Blocking Agents
Glimepiride	A10BB12	Carvedilol	C07AG02	1,23	1,07	1,42	727	12479	6%	A	A10	Drugs Used In Diabetes	C	C07	Beta Blocking Agents
Calcium Carbonate	A12AA04	Carvedilol	C07AG02	1,28	1,06	1,55	371	5966	6%	A	A12	Mineral Supplements	C	C07	Beta Blocking Agents
Enoxaparin	B01AB05	Carvedilol	C07AG02	1,33	1,12	1,57	1751	64497	3%	B	B01	Antithrombotic Agents	C	C07	Beta Blocking Agents
Tinzaparin	B01AB10	Carvedilol	C07AG02	1,29	1,06	1,53	3355	203478	2%	B	B01	Antithrombotic Agents	C	C07	Beta Blocking Agents
Clopidogrel	B01AC04	Carvedilol	C07AG02	1,23	1,08	1,39	4073	100339	4%	B	B01	Antithrombotic Agents	C	C07	Beta Blocking Agents
Rivaroxaban	B01AF01	Carvedilol	C07AG02	1,39	1,10	1,79	512	33795	2%	B	B01	Antithrombotic Agents	C	C07	Beta Blocking Agents
Enalapril	C09AA02	Carvedilol	C07AG02	1,26	1,12	1,42	3741	63628	6%	C	C09	Agents Acting On The Renin-Angiotensin System	C	C07	Beta Blocking Agents
Ramipril	C09AA05	Carvedilol	C07AG02	1,19	1,05	1,32	3117	30528	10%	C	C09	Agents Acting On The Renin-Angiotensin System	C	C07	Beta Blocking Agents
Trandolapril	C09AA10	Carvedilol	C07AG02	1,19	1,06	1,32	1829	10013	18%	C	C09	Agents Acting On The Renin-Angiotensin System	C	C07	Beta Blocking Agents
Losartan	C09CA01	Carvedilol	C07AG02	1,26	1,13	1,41	3034	47483	6%	C	C09	Agents Acting On The Renin-Angiotensin System	C	C07	Beta Blocking Agents
Atorvastatin	C10AA05	Carvedilol	C07AG02	1,31	1,14	1,47	2269	35701	6%	C	C10	Lipid Modifying Agents	C	C07	Beta Blocking Agents
Alfuzosin	G04CA01	Carvedilol	C07AG02	1,44	1,10	1,87	284	12872	2%	G	G04	Urologicals	C	C07	Beta Blocking Agents
Benzylpenicillin	J01CE01	Carvedilol	C07AG02	1,30	1,10	1,52	1973	103443	2%	J	J01	Antibacterials For Systemic Use	C	C07	Beta Blocking Agents
Phenoxymethylpenicillin	J01CE02	Carvedilol	C07AG02	1,30	1,07	1,61	1504	73389	2%	J	J01	Antibacterials For Systemic Use	C	C07	Beta Blocking Agents
Piperacillin And Enzyme Inhibitor	J01CR05	Carvedilol	C07AG02	1,29	1,10	1,52	1115	56931	2%	J	J01	Antibacterials For Systemic Use	C	C07	Beta Blocking Agents
Meropenem	J01DH02	Carvedilol	C07AG02	1,23	1,07	1,42	972	35734	3%	J	J01	Antibacterials For Systemic Use	C	C07	Beta Blocking Agents
Chlorzoxazone	M03BB03	Carvedilol	C07AG02	1,33	1,09	1,61	384	34907	1%	M	M03	Muscle Relaxants	C	C07	Beta Blocking Agents
Allopurinol	M04AA01	Carvedilol	C07AG02	1,21	1,06	1,41	1566	22644	7%	M	M04	Antigout Preparations	C	C07	Beta Blocking Agents
Gabapentin	N03AX12	Carvedilol	C07AG02	1,22	1,05	1,44	1292	79978	2%	N	N03	Antiepileptics	C	C07	Beta Blocking Agents
Magnesium Hydroxide	A02AA04	Amlodipine	C08CA01	1,24	1,10	1,40	15274	186178	8%	A	A02	Drugs For Acid Related Disorders	C	C08	Calcium Channel Blockers
Esomeprazole	A02BC05	Amlodipine	C08CA01	1,21	1,07	1,37	3509	27523	13%	A	A02	Drugs For Acid Related Disorders	C	C08	Calcium Channel Blockers
Bisacodyl	A06AB02	Amlodipine	C08CA01	1,29	1,15	1,45	16069	129628	12%	A	A06	Drugs For Constipation	C	C08	Calcium Channel Blockers
Sodium Picosulfate	A06AB08	Amlodipine	C08CA01	1,22	1,09	1,38	7425	61949	12%	A	A06	Drugs For Constipation	C	C08	Calcium Channel Blockers
Lactulose	A06AD11	Amlodipine	C08CA01	1,20	1,08	1,34	13648	112487	12%	A	A06	Drugs For Constipation	C	C08	Calcium Channel Blockers
Nystatin	A07AA02	Amlodipine	C08CA01	1,29	1,10	1,51	2894	27301	11%	A	A07	Antidiarrheals, Intestinal Antiinflammatory/Antiinfective Agents	C	C08	Calcium Channel Blockers
Loperamide	A07DA03	Amlodipine	C08CA01	1,28	1,11	1,45	1361	13134	10%	A	A07	Antidiarrheals, Intestinal Antiinflammatory/Antiinfective Agents	C	C08	Calcium Channel Blockers
Insulin Glargine	A10AE04	Amlodipine	C08CA01	1,22	1,10	1,34	2059	9157	22%	A	A10	Drugs Used In Diabetes	C	C08	Calcium Channel Blockers
Glimepiride	A10BB12	Amlodipine	C08CA01	1,29	1,15	1,43	3151	12479	25%	A	A10	Drugs Used In Diabetes	C	C08	Calcium Channel Blockers
Calcium Carbonate	A12AA04	Amlodipine	C08CA01	1,26	1,11	1,45	1450	5966	24%	A	A12	Mineral Supplements	C	C08	Calcium Channel Blockers
Zinc Sulfate	A12CB01	Amlodipine	C08CA01	1,30	1,06	1,57	931	7997	12%	A	A12	Mineral Supplements	C	C08	Calcium Channel Blockers
Magnesium (Different Salts In Combination)	A12CC30	Amlodipine	C08CA01	1,22	1,05	1,42	1587	13725	12%	A	A12	Mineral Supplements	C	C08	Calcium Channel Blockers
Dalteparin	B01AB04	Amlodipine	C08CA01	1,22	1,06	1,40	11128	112120	10%	B	B01	Antithrombotic Agents	C	C08	Calcium Channel Blockers
Enoxaparin	B01AB05	Amlodipine	C08CA01	1,19	1,06	1,37	8199	64497	13%	B	B01	Antithrombotic Agents	C	C08	Calcium Channel Blockers
Clopidogrel	B01AC04	Amlodipine	C08CA01	1,20	1,08	1,33	19395	100339	19%	B	B01	Antithrombotic Agents	C	C08	Calcium Channel Blockers
Acetylsalicylic Acid	B01AC06	Amlodipine	C08CA01	1,25	1,12	1,40	41115	202542	20%	B	B01	Antithrombotic Agents	C	C08	Calcium Channel Blockers
Dabigatran Etexilate	B01AE07	Amlodipine	C08CA01	1,25	1,07	1,47	2283	14456	16%	B	B01	Antithrombotic Agents	C	C08	Calcium Channel Blockers
Apixaban	B01AF02	Amlodipine	C08CA01	1,25	1,06	1,48	1308	8204	16%	B	B01	Antithrombotic Agents	C	C08	Calcium Channel Blockers
Fondaparinux	B01AX05	Amlodipine	C08CA01	1,23	1,07	1,44	7552	45836	16%	B	B01	Antithrombotic Agents	C	C08	Calcium Channel Blockers
Darbepoetin Alfa	B03XA02	Amlodipine	C08CA01	1,19	1,06	1,34	1611	5124	31%	B	B03	Antianemic Preparations	C	C08	Calcium Channel Blockers
Combinations	B05BA10	Amlodipine	C08CA01	1,32	1,07	1,57	454	4628	10%	B	B05	Blood Substitutes And Perfusion Solutions	C	C08	Calcium Channel Blockers
Isosorbide Mononitrate	C01DA14	Amlodipine	C08CA01	1,17	1,06	1,29	5916	18564	32%	C	C01	Cardiac Therapy	C	C08	Calcium Channel Blockers
Metolazone	C03BA08	Amlodipine	C08CA01	1,25	1,09	1,43	860	5217	16%	C	C03	Diuretics	C	C08	Calcium Channel Blockers
Atenolol	C07AB03	Amlodipine	C08CA01	1,29	1,12	1,48	1673	5964	28%	C	C07	Beta Blocking Agents	C	C08	Calcium Channel Blockers
Simvastatin	C10AA01	Amlodipine	C08CA01	1,20	1,07	1,33	33494	147362	23%	C	C10	Lipid Modifying Agents	C	C08	Calcium Channel Blockers
Atorvastatin	C10AA05	Amlodipine	C08CA01	1,23	1,10	1,36	8259	35701	23%	C	C10	Lipid Modifying Agents	C	C08	Calcium Channel Blockers
Rosuvastatin	C10AA07	Amlodipine	C08CA01	1,21	1,06	1,40	1984	7748	26%	C	C10	Lipid Modifying Agents	C	C08	Calcium Channel Blockers
Tolterodine	G04BD07	Amlodipine	C08CA01	1,27	1,08	1,52	858	4728	18%	G	G04	Urologicals	C	C08	Calcium Channel Blockers
Tamsulosin	G04CA02	Amlodipine	C08CA01	1,42	1,13	1,80	1570	7703	20%	G	G04	Urologicals	C	C08	Calcium Channel Blockers
Dexamethasone	H02AB02	Amlodipine	C08CA01	1,28	1,06	1,54	4734	109837	4%	H	H02	Corticosteroids For Systemic Use	C	C08	Calcium Channel Blockers
Ampicillin	J01CA01	Amlodipine	C08CA01	1,29	1,13	1,46	2392	42709	6%	J	J01	Antibacterials For Systemic Use	C	C08	Calcium Channel Blockers
Benzylpenicillin	J01CE01	Amlodipine	C08CA01	1,25	1,11	1,39	9804	103443	9%	J	J01	Antibacterials For Systemic Use	C	C08	Calcium Channel Blockers
Phenoxymethylpenicillin	J01CE02	Amlodipine	C08CA01	1,21	1,05	1,37	6498	73389	9%	J	J01	Antibacterials For Systemic Use	C	C08	Calcium Channel Blockers
Flucloxacillin	J01CF05	Amlodipine	C08CA01	1,32	1,14	1,56	1921	21694	9%	J	J01	Antibacterials For Systemic Use	C	C08	Calcium Channel Blockers
Piperacillin And Enzyme Inhibitor	J01CR05	Amlodipine	C08CA01	1,34	1,22	1,49	6548	56931	12%	J	J01	Antibacterials For Systemic Use	C	C08	Calcium Channel Blockers
Cefuroxime	J01DC02	Amlodipine	C08CA01	1,22	1,10	1,35	28364	319136	9%	J	J01	Antibacterials For Systemic Use	C	C08	Calcium Channel Blockers
Ceftriaxone	J01DD04	Amlodipine	C08CA01	1,41	1,09	1,84	818	12005	7%	J	J01	Antibacterials For Systemic Use	C	C08	Calcium Channel Blockers
Gentamicin	J01GB03	Amlodipine	C08CA01	1,22	1,08	1,40	8018	100411	8%	J	J01	Antibacterials For Systemic Use	C	C08	Calcium Channel Blockers
Metronidazole	J01XD01	Amlodipine	C08CA01	1,30	1,14	1,46	10611	145631	7%	J	J01	Antibacterials For Systemic Use	C	C08	Calcium Channel Blockers
Nitrofurantoin	J01XE01	Amlodipine	C08CA01	1,31	1,08	1,58	1631	12798	13%	J	J01	Antibacterials For Systemic Use	C	C08	Calcium Channel Blockers
Fluconazole	J02AC01	Amlodipine	C08CA01	1,23	1,09	1,36	5122	50371	10%	J	J02	Antimycotics For Systemic Use	C	C08	Calcium Channel Blockers
Ibuprofen	M01AE01	Amlodipine	C08CA01	1,29	1,13	1,44	19595	356878	5%	M	M01	Antiinflammatory And Antirheumatic Products	C	C08	Calcium Channel Blockers
Glucosamine	M01AX05	Amlodipine	C08CA01	1,30	1,06	1,58	1912	10718	18%	M	M01	Antiinflammatory And Antirheumatic Products	C	C08	Calcium Channel Blockers
Chlorzoxazone	M03BB03	Amlodipine	C08CA01	1,23	1,10	1,38	3051	34907	9%	M	M03	Muscle Relaxants	C	C08	Calcium Channel Blockers
Allopurinol	M04AA01	Amlodipine	C08CA01	1,22	1,09	1,38	4515	22644	20%	M	M04	Antigout Preparations	C	C08	Calcium Channel Blockers
Buprenorphine	N02AE01	Amlodipine	C08CA01	1,18	1,05	1,32	1552	10317	15%	N	N02	Analgesics	C	C08	Calcium Channel Blockers
Clonazepam	N03AE01	Amlodipine	C08CA01	1,19	1,05	1,36	654	9617	7%	N	N03	Antiepileptics	C	C08	Calcium Channel Blockers
Aripiprazole	N05AX12	Amlodipine	C08CA01	1,26	1,11	1,45	277	7383	4%	N	N05	Psycholeptics	C	C08	Calcium Channel Blockers
Nortriptyline	N06AA10	Amlodipine	C08CA01	1,27	1,10	1,45	745	7156	10%	N	N06	Psychoanaleptics	C	C08	Calcium Channel Blockers
Sertraline	N06AB06	Amlodipine	C08CA01	1,19	1,05	1,35	1516	13895	11%	N	N06	Psychoanaleptics	C	C08	Calcium Channel Blockers
Nicotine	N07BA01	Amlodipine	C08CA01	1,25	1,10	1,42	3516	32109	11%	N	N07	Other Nervous System Drugs	C	C08	Calcium Channel Blockers
Metronidazole	P01AB01	Amlodipine	C08CA01	1,31	1,12	1,52	4642	67294	7%	P	P01	Antiprotozoals	C	C08	Calcium Channel Blockers
Formoterol And Budesonide	R03AK07	Amlodipine	C08CA01	1,35	1,12	1,69	1446	9095	16%	R	R03	Drugs For Obstructive Airway Diseases	C	C08	Calcium Channel Blockers
Cetirizine	R06AE07	Amlodipine	C08CA01	1,19	1,06	1,37	3352	33309	10%	R	R06	Antihistamines For Systemic Use	C	C08	Calcium Channel Blockers
Polystyrene Sulfonate	V03AE01	Amlodipine	C08CA01	1,22	1,07	1,38	2476	16526	15%	V	V03	All Other Therapeutic Products	C	C08	Calcium Channel Blockers
Insulin (Human)	A10AC01	Felodipine	C08CA02	1,29	1,08	1,58	177	9921	2%	A	A10	Drugs Used In Diabetes	C	C08	Calcium Channel Blockers
Enoxaparin	B01AB05	Felodipine	C08CA02	1,39	1,08	1,83	757	64497	1%	B	B01	Antithrombotic Agents	C	C08	Calcium Channel Blockers
Digoxin	C01AA05	Felodipine	C08CA02	1,33	1,14	1,56	687	54778	1%	C	C01	Cardiac Therapy	C	C08	Calcium Channel Blockers
Ramipril	C09AA05	Felodipine	C08CA02	1,37	1,15	1,66	616	30528	2%	C	C09	Agents Acting On The Renin-Angiotensin System	C	C08	Calcium Channel Blockers
Atorvastatin	C10AA05	Felodipine	C08CA02	1,45	1,17	1,78	592	35701	2%	C	C10	Lipid Modifying Agents	C	C08	Calcium Channel Blockers
Benzylpenicillin	J01CE01	Felodipine	C08CA02	1,33	1,07	1,66	744	103443	1%	J	J01	Antibacterials For Systemic Use	C	C08	Calcium Channel Blockers
Piperacillin And Enzyme Inhibitor	J01CR05	Felodipine	C08CA02	1,35	1,08	1,71	494	56931	1%	J	J01	Antibacterials For Systemic Use	C	C08	Calcium Channel Blockers
Cefuroxime	J01DC02	Felodipine	C08CA02	1,33	1,08	1,62	2363	319136	1%	J	J01	Antibacterials For Systemic Use	C	C08	Calcium Channel Blockers
Metronidazole	J01XD01	Felodipine	C08CA02	1,46	1,06	1,97	837	145631	1%	J	J01	Antibacterials For Systemic Use	C	C08	Calcium Channel Blockers
Isosorbide Mononitrate	C01DA14	Nifedipine	C08CA05	1,49	1,08	2,06	143	18564	1%	C	C01	Cardiac Therapy	C	C08	Calcium Channel Blockers
Methyldopa (Levorotatory)	C02AB01	Nifedipine	C08CA05	1,24	1,09	1,43	565	2522	22%	C	C02	Antihypertensives	C	C08	Calcium Channel Blockers
Metoprolol	C07AB02	Nifedipine	C08CA05	1,34	1,12	1,58	1214	126814	1%	C	C07	Beta Blocking Agents	C	C08	Calcium Channel Blockers
Labetalol	C07AG01	Nifedipine	C08CA05	1,34	1,18	1,51	1166	17726	7%	C	C07	Beta Blocking Agents	C	C08	Calcium Channel Blockers
Simvastatin	C10AA01	Nifedipine	C08CA05	1,55	1,11	2,15	962	147362	1%	C	C10	Lipid Modifying Agents	C	C08	Calcium Channel Blockers
Dexamethasone	H02AB02	Nifedipine	C08CA05	1,82	1,17	2,87	185	109837	0%	H	H02	Corticosteroids For Systemic Use	C	C08	Calcium Channel Blockers
Benzylpenicillin	J01CE01	Nifedipine	C08CA05	1,48	1,11	2,05	282	103443	0%	J	J01	Antibacterials For Systemic Use	C	C08	Calcium Channel Blockers
Indometacin	M01AB01	Nifedipine	C08CA05	1,78	1,19	2,61	104	2179	5%	M	M01	Antiinflammatory And Antirheumatic Products	C	C08	Calcium Channel Blockers
Salbutamol	R03AC02	Nifedipine	C08CA05	1,34	1,07	1,68	61	24103	0%	R	R03	Drugs For Obstructive Airway Diseases	C	C08	Calcium Channel Blockers
Budesonide	R03BA02	Nifedipine	C08CA05	1,60	1,06	2,48	77	21305	0%	R	R03	Drugs For Obstructive Airway Diseases	C	C08	Calcium Channel Blockers
Magnesium Hydroxide	A02AA04	Nimodipine	C08CA06	1,57	1,09	2,24	934	186178	1%	A	A02	Drugs For Acid Related Disorders	C	C08	Calcium Channel Blockers
Ondansetron	A04AA01	Nimodipine	C08CA06	2,11	1,39	3,11	616	235179	0%	A	A04	Antiemetics And Antinauseants	C	C08	Calcium Channel Blockers
Sodium Picosulfate	A06AB08	Nimodipine	C08CA06	1,56	1,15	2,08	555	61949	1%	A	A06	Drugs For Constipation	C	C08	Calcium Channel Blockers
Tranexamic Acid	B02AA02	Nimodipine	C08CA06	1,46	1,22	1,78	417	67172	1%	B	B02	Antihemorrhagics	C	C08	Calcium Channel Blockers
Chlorzoxazone	M03BB03	Nimodipine	C08CA06	1,42	1,14	1,81	269	34907	1%	M	M03	Muscle Relaxants	C	C08	Calcium Channel Blockers
Lansoprazole	A02BC03	Lercanidipine	C08CA13	1,47	1,06	1,97	340	43753	1%	A	A02	Drugs For Acid Related Disorders	C	C08	Calcium Channel Blockers
Clopidogrel	B01AC04	Lercanidipine	C08CA13	1,39	1,09	1,78	749	100339	1%	B	B01	Antithrombotic Agents	C	C08	Calcium Channel Blockers
Piperacillin And Enzyme Inhibitor	J01CR05	Lercanidipine	C08CA13	1,38	1,08	1,76	355	56931	1%	J	J01	Antibacterials For Systemic Use	C	C08	Calcium Channel Blockers
Cefuroxime	J01DC02	Lercanidipine	C08CA13	1,51	1,16	2,01	997	319136	0%	J	J01	Antibacterials For Systemic Use	C	C08	Calcium Channel Blockers
Magnesium Hydroxide	A02AA04	Verapamil	C08DA01	1,39	1,13	1,73	2442	186178	1%	A	A02	Drugs For Acid Related Disorders	C	C08	Calcium Channel Blockers
Dalteparin	B01AB04	Verapamil	C08DA01	1,42	1,13	1,83	1511	112120	1%	B	B01	Antithrombotic Agents	C	C08	Calcium Channel Blockers
Clopidogrel	B01AC04	Verapamil	C08DA01	1,24	1,06	1,45	2491	100339	2%	B	B01	Antithrombotic Agents	C	C08	Calcium Channel Blockers
Dabigatran Etexilate	B01AE07	Verapamil	C08DA01	1,50	1,25	1,82	753	14456	5%	B	B01	Antithrombotic Agents	C	C08	Calcium Channel Blockers
Rivaroxaban	B01AF01	Verapamil	C08DA01	1,41	1,11	1,83	482	33795	1%	B	B01	Antithrombotic Agents	C	C08	Calcium Channel Blockers
Ampicillin	J01CA01	Verapamil	C08DA01	1,42	1,09	1,83	317	42709	1%	J	J01	Antibacterials For Systemic Use	C	C08	Calcium Channel Blockers
Benzylpenicillin	J01CE01	Verapamil	C08DA01	1,25	1,06	1,48	1580	103443	2%	J	J01	Antibacterials For Systemic Use	C	C08	Calcium Channel Blockers
Cefuroxime	J01DC02	Verapamil	C08DA01	1,26	1,08	1,49	4155	319136	1%	J	J01	Antibacterials For Systemic Use	C	C08	Calcium Channel Blockers
Oxycodone	N02AA05	Verapamil	C08DA01	1,21	1,07	1,37	2031	170642	1%	N	N02	Analgesics	C	C08	Calcium Channel Blockers
Oxazepam	N05BA04	Verapamil	C08DA01	1,25	1,06	1,44	1109	66284	2%	N	N05	Psycholeptics	C	C08	Calcium Channel Blockers
Isosorbide Mononitrate	C01DA14	Diltiazem	C08DB01	1,23	1,08	1,42	734	18564	4%	C	C01	Cardiac Therapy	C	C08	Calcium Channel Blockers
Piperacillin And Enzyme Inhibitor	J01CR05	Diltiazem	C08DB01	1,51	1,11	2,12	218	56931	0%	J	J01	Antibacterials For Systemic Use	C	C08	Calcium Channel Blockers
Magnesium Hydroxide	A02AA04	Enalapril	C09AA02	1,21	1,06	1,38	10169	186178	5%	A	A02	Drugs For Acid Related Disorders	C	C09	Agents Acting On The Renin-Angiotensin System
Bisacodyl	A06AB02	Enalapril	C09AA02	1,31	1,15	1,49	10077	129628	8%	A	A06	Drugs For Constipation	C	C09	Agents Acting On The Renin-Angiotensin System
Macrogol, Combinations	A06AD65	Enalapril	C09AA02	1,23	1,07	1,42	3916	49149	8%	A	A06	Drugs For Constipation	C	C09	Agents Acting On The Renin-Angiotensin System
Nystatin	A07AA02	Enalapril	C09AA02	1,30	1,09	1,59	2010	27301	7%	A	A07	Antidiarrheals, Intestinal Antiinflammatory/Antiinfective Agents	C	C09	Agents Acting On The Renin-Angiotensin System
Loperamide	A07DA03	Enalapril	C09AA02	1,35	1,16	1,57	990	13134	8%	A	A07	Antidiarrheals, Intestinal Antiinflammatory/Antiinfective Agents	C	C09	Agents Acting On The Renin-Angiotensin System
Insulin (Human)	A10AC01	Enalapril	C09AA02	1,16	1,06	1,27	2010	9921	20%	A	A10	Drugs Used In Diabetes	C	C09	Agents Acting On The Renin-Angiotensin System
Insulin Glargine	A10AE04	Enalapril	C09AA02	1,18	1,08	1,31	1507	9157	16%	A	A10	Drugs Used In Diabetes	C	C09	Agents Acting On The Renin-Angiotensin System
Insulin Detemir	A10AE05	Enalapril	C09AA02	1,19	1,06	1,33	1045	4933	21%	A	A10	Drugs Used In Diabetes	C	C09	Agents Acting On The Renin-Angiotensin System
Metformin	A10BA02	Enalapril	C09AA02	1,21	1,09	1,34	9754	46822	21%	A	A10	Drugs Used In Diabetes	C	C09	Agents Acting On The Renin-Angiotensin System
Glimepiride	A10BB12	Enalapril	C09AA02	1,22	1,09	1,36	2836	12479	23%	A	A10	Drugs Used In Diabetes	C	C09	Agents Acting On The Renin-Angiotensin System
Magnesium Oxide	A12CC10	Enalapril	C09AA02	1,37	1,07	1,77	467	5325	9%	A	A12	Mineral Supplements	C	C09	Agents Acting On The Renin-Angiotensin System
Warfarin	B01AA03	Enalapril	C09AA02	1,19	1,07	1,32	6267	41888	15%	B	B01	Antithrombotic Agents	C	C09	Agents Acting On The Renin-Angiotensin System
Enoxaparin	B01AB05	Enalapril	C09AA02	1,33	1,16	1,55	5011	64497	8%	B	B01	Antithrombotic Agents	C	C09	Agents Acting On The Renin-Angiotensin System
Clopidogrel	B01AC04	Enalapril	C09AA02	1,17	1,06	1,30	14447	100339	14%	B	B01	Antithrombotic Agents	C	C09	Agents Acting On The Renin-Angiotensin System
Acetylsalicylic Acid	B01AC06	Enalapril	C09AA02	1,31	1,17	1,48	29714	202542	15%	B	B01	Antithrombotic Agents	C	C09	Agents Acting On The Renin-Angiotensin System
Fondaparinux	B01AX05	Enalapril	C09AA02	1,26	1,06	1,49	5636	45836	12%	B	B01	Antithrombotic Agents	C	C09	Agents Acting On The Renin-Angiotensin System
Tranexamic Acid	B02AA02	Enalapril	C09AA02	1,19	1,06	1,35	3038	67172	5%	B	B02	Antihemorrhagics	C	C09	Agents Acting On The Renin-Angiotensin System
Ferrous Fumarate	B03AA02	Enalapril	C09AA02	1,32	1,10	1,58	1906	18581	10%	B	B03	Antianemic Preparations	C	C09	Agents Acting On The Renin-Angiotensin System
Darbepoetin Alfa	B03XA02	Enalapril	C09AA02	1,22	1,06	1,41	735	5124	14%	B	B03	Antianemic Preparations	C	C09	Agents Acting On The Renin-Angiotensin System
Combinations	B05BA10	Enalapril	C09AA02	1,34	1,07	1,70	285	4628	6%	B	B05	Blood Substitutes And Perfusion Solutions	C	C09	Agents Acting On The Renin-Angiotensin System
Electrolytes	B05BB01	Enalapril	C09AA02	1,23	1,09	1,40	5232	59162	9%	B	B05	Blood Substitutes And Perfusion Solutions	C	C09	Agents Acting On The Renin-Angiotensin System
Bendroflumethiazide And Potassium	C03AB01	Enalapril	C09AA02	1,26	1,07	1,45	4890	26957	18%	C	C03	Diuretics	C	C09	Agents Acting On The Renin-Angiotensin System
Metoprolol	C07AB02	Enalapril	C09AA02	1,16	1,06	1,28	19747	126814	16%	C	C07	Beta Blocking Agents	C	C09	Agents Acting On The Renin-Angiotensin System
Labetalol	C07AG01	Enalapril	C09AA02	1,18	1,06	1,34	2816	17726	16%	C	C07	Beta Blocking Agents	C	C09	Agents Acting On The Renin-Angiotensin System
Carvedilol	C07AG02	Enalapril	C09AA02	1,21	1,10	1,33	3741	16146	23%	C	C07	Beta Blocking Agents	C	C09	Agents Acting On The Renin-Angiotensin System
Simvastatin	C10AA01	Enalapril	C09AA02	1,23	1,10	1,38	26031	147362	18%	C	C10	Lipid Modifying Agents	C	C09	Agents Acting On The Renin-Angiotensin System
Dexamethasone	H02AB02	Enalapril	C09AA02	1,35	1,06	1,66	2900	109837	3%	H	H02	Corticosteroids For Systemic Use	C	C09	Agents Acting On The Renin-Angiotensin System
Thiamazole	H03BB02	Enalapril	C09AA02	1,30	1,10	1,55	668	5131	13%	H	H03	Thyroid Therapy	C	C09	Agents Acting On The Renin-Angiotensin System
Ampicillin	J01CA01	Enalapril	C09AA02	1,29	1,12	1,49	1700	42709	4%	J	J01	Antibacterials For Systemic Use	C	C09	Agents Acting On The Renin-Angiotensin System
Benzylpenicillin	J01CE01	Enalapril	C09AA02	1,21	1,08	1,37	7126	103443	7%	J	J01	Antibacterials For Systemic Use	C	C09	Agents Acting On The Renin-Angiotensin System
Flucloxacillin	J01CF05	Enalapril	C09AA02	1,27	1,07	1,50	1387	21694	6%	J	J01	Antibacterials For Systemic Use	C	C09	Agents Acting On The Renin-Angiotensin System
Piperacillin And Enzyme Inhibitor	J01CR05	Enalapril	C09AA02	1,28	1,14	1,42	4101	56931	7%	J	J01	Antibacterials For Systemic Use	C	C09	Agents Acting On The Renin-Angiotensin System
Cefuroxime	J01DC02	Enalapril	C09AA02	1,28	1,15	1,42	19225	319136	6%	J	J01	Antibacterials For Systemic Use	C	C09	Agents Acting On The Renin-Angiotensin System
Meropenem	J01DH02	Enalapril	C09AA02	1,23	1,09	1,36	2470	35734	7%	J	J01	Antibacterials For Systemic Use	C	C09	Agents Acting On The Renin-Angiotensin System
Gentamicin	J01GB03	Enalapril	C09AA02	1,32	1,14	1,53	5539	100411	6%	J	J01	Antibacterials For Systemic Use	C	C09	Agents Acting On The Renin-Angiotensin System
Metronidazole	J01XD01	Enalapril	C09AA02	1,38	1,21	1,57	7439	145631	5%	J	J01	Antibacterials For Systemic Use	C	C09	Agents Acting On The Renin-Angiotensin System
Fluconazole	J02AC01	Enalapril	C09AA02	1,23	1,09	1,40	3387	50371	7%	J	J02	Antimycotics For Systemic Use	C	C09	Agents Acting On The Renin-Angiotensin System
Allopurinol	M04AA01	Enalapril	C09AA02	1,25	1,10	1,41	3377	22644	15%	M	M04	Antigout Preparations	C	C09	Agents Acting On The Renin-Angiotensin System
Alendronic Acid	M05BA04	Enalapril	C09AA02	1,30	1,10	1,52	2311	17795	13%	M	M05	Drugs For Treatment Of Bone Diseases	C	C09	Agents Acting On The Renin-Angiotensin System
Acetylsalicylic Acid	N02BA01	Enalapril	C09AA02	1,34	1,06	1,67	1859	15531	12%	N	N02	Analgesics	C	C09	Agents Acting On The Renin-Angiotensin System
Risperidone	N05AX08	Enalapril	C09AA02	1,22	1,06	1,40	601	10303	6%	N	N05	Psycholeptics	C	C09	Agents Acting On The Renin-Angiotensin System
Oxazepam	N05BA04	Enalapril	C09AA02	1,22	1,10	1,38	4666	66284	7%	N	N05	Psycholeptics	C	C09	Agents Acting On The Renin-Angiotensin System
Nortriptyline	N06AA10	Enalapril	C09AA02	1,26	1,08	1,46	537	7156	8%	N	N06	Psychoanaleptics	C	C09	Agents Acting On The Renin-Angiotensin System
Mirtazapine	N06AX11	Enalapril	C09AA02	1,20	1,07	1,33	2573	27253	9%	N	N06	Psychoanaleptics	C	C09	Agents Acting On The Renin-Angiotensin System
Memantine	N06DX01	Enalapril	C09AA02	1,40	1,06	1,85	315	3252	10%	N	N06	Psychoanaleptics	C	C09	Agents Acting On The Renin-Angiotensin System
Metronidazole	P01AB01	Enalapril	C09AA02	1,37	1,17	1,62	3520	67294	5%	P	P01	Antiprotozoals	C	C09	Agents Acting On The Renin-Angiotensin System
Polystyrene Sulfonate	V03AE01	Enalapril	C09AA02	1,21	1,05	1,37	2381	16526	14%	V	V03	All Other Therapeutic Products	C	C09	Agents Acting On The Renin-Angiotensin System
Insulin Aspart	A10AB05	Lisinopril	C09AA03	1,39	1,10	1,78	158	32884	0%	A	A10	Drugs Used In Diabetes	C	C09	Agents Acting On The Renin-Angiotensin System
Clopidogrel	B01AC04	Perindopril	C09AA04	1,32	1,06	1,59	1032	100339	1%	B	B01	Antithrombotic Agents	C	C09	Agents Acting On The Renin-Angiotensin System
Carvedilol	C07AG02	Perindopril	C09AA04	1,29	1,12	1,48	483	16146	3%	C	C07	Beta Blocking Agents	C	C09	Agents Acting On The Renin-Angiotensin System
Atorvastatin	C10AA05	Perindopril	C09AA04	1,34	1,11	1,65	311	35701	1%	C	C10	Lipid Modifying Agents	C	C09	Agents Acting On The Renin-Angiotensin System
Morphine	N02AA01	Perindopril	C09AA04	1,51	1,18	1,94	1033	384348	0%	N	N02	Analgesics	C	C09	Agents Acting On The Renin-Angiotensin System
Zopiclone	N05CF01	Perindopril	C09AA04	1,54	1,10	2,06	1044	184720	1%	N	N05	Psycholeptics	C	C09	Agents Acting On The Renin-Angiotensin System
Citalopram	N06AB04	Perindopril	C09AA04	1,51	1,14	2,04	386	51329	1%	N	N06	Psychoanaleptics	C	C09	Agents Acting On The Renin-Angiotensin System
Magnesium Hydroxide	A02AA04	Ramipril	C09AA05	1,29	1,08	1,54	4435	186178	2%	A	A02	Drugs For Acid Related Disorders	C	C09	Agents Acting On The Renin-Angiotensin System
Loperamide	A07DA03	Ramipril	C09AA05	1,38	1,11	1,74	407	13134	3%	A	A07	Antidiarrheals, Intestinal Antiinflammatory/Antiinfective Agents	C	C09	Agents Acting On The Renin-Angiotensin System
Insulin (Human)	A10AC01	Ramipril	C09AA05	1,23	1,10	1,37	765	9921	8%	A	A10	Drugs Used In Diabetes	C	C09	Agents Acting On The Renin-Angiotensin System
Insulin Glargine	A10AE04	Ramipril	C09AA05	1,19	1,08	1,34	877	9157	10%	A	A10	Drugs Used In Diabetes	C	C09	Agents Acting On The Renin-Angiotensin System
Glimepiride	A10BB12	Ramipril	C09AA05	1,24	1,08	1,40	1204	12479	10%	A	A10	Drugs Used In Diabetes	C	C09	Agents Acting On The Renin-Angiotensin System
Magnesium (Different Salts In Combination)	A12CC30	Ramipril	C09AA05	1,33	1,06	1,67	431	13725	3%	A	A12	Mineral Supplements	C	C09	Agents Acting On The Renin-Angiotensin System
Dalteparin	B01AB04	Ramipril	C09AA05	1,30	1,09	1,58	4016	112120	4%	B	B01	Antithrombotic Agents	C	C09	Agents Acting On The Renin-Angiotensin System
Acetylsalicylic Acid	B01AC06	Ramipril	C09AA05	1,20	1,05	1,37	15706	202542	8%	B	B01	Antithrombotic Agents	C	C09	Agents Acting On The Renin-Angiotensin System
Dipyridamole	B01AC07	Ramipril	C09AA05	1,30	1,08	1,62	800	16527	5%	B	B01	Antithrombotic Agents	C	C09	Agents Acting On The Renin-Angiotensin System
Combinations	B05BA10	Ramipril	C09AA05	1,60	1,19	2,17	176	4628	4%	B	B05	Blood Substitutes And Perfusion Solutions	C	C09	Agents Acting On The Renin-Angiotensin System
Bumetanide	C03CA02	Ramipril	C09AA05	1,20	1,07	1,37	495	4595	11%	C	C03	Diuretics	C	C09	Agents Acting On The Renin-Angiotensin System
Spironolactone	C03DA01	Ramipril	C09AA05	1,19	1,06	1,34	4439	36793	12%	C	C03	Diuretics	C	C09	Agents Acting On The Renin-Angiotensin System
Metoprolol	C07AB02	Ramipril	C09AA05	1,25	1,14	1,38	12667	126814	10%	C	C07	Beta Blocking Agents	C	C09	Agents Acting On The Renin-Angiotensin System
Carvedilol	C07AG02	Ramipril	C09AA05	1,19	1,08	1,31	3117	16146	19%	C	C07	Beta Blocking Agents	C	C09	Agents Acting On The Renin-Angiotensin System
Atorvastatin	C10AA05	Ramipril	C09AA05	1,24	1,09	1,40	3950	35701	11%	C	C10	Lipid Modifying Agents	C	C09	Agents Acting On The Renin-Angiotensin System
Benzylpenicillin	J01CE01	Ramipril	C09AA05	1,28	1,12	1,47	3486	103443	3%	J	J01	Antibacterials For Systemic Use	C	C09	Agents Acting On The Renin-Angiotensin System
Piperacillin And Enzyme Inhibitor	J01CR05	Ramipril	C09AA05	1,32	1,17	1,50	2571	56931	5%	J	J01	Antibacterials For Systemic Use	C	C09	Agents Acting On The Renin-Angiotensin System
Cefuroxime	J01DC02	Ramipril	C09AA05	1,23	1,08	1,41	8461	319136	3%	J	J01	Antibacterials For Systemic Use	C	C09	Agents Acting On The Renin-Angiotensin System
Chlorzoxazone	M03BB03	Ramipril	C09AA05	1,30	1,09	1,51	789	34907	2%	M	M03	Muscle Relaxants	C	C09	Agents Acting On The Renin-Angiotensin System
Alendronic Acid	M05BA04	Ramipril	C09AA05	1,39	1,10	1,74	969	17795	5%	M	M05	Drugs For Treatment Of Bone Diseases	C	C09	Agents Acting On The Renin-Angiotensin System
Tramadol	N02AX02	Ramipril	C09AA05	1,20	1,08	1,34	7831	217712	4%	N	N02	Analgesics	C	C09	Agents Acting On The Renin-Angiotensin System
Lithium	N05AN01	Ramipril	C09AA05	1,37	1,06	1,74	85	4210	2%	N	N05	Psycholeptics	C	C09	Agents Acting On The Renin-Angiotensin System
Sertraline	N06AB06	Ramipril	C09AA05	1,27	1,08	1,51	450	13895	3%	N	N06	Psychoanaleptics	C	C09	Agents Acting On The Renin-Angiotensin System
Pantoprazole	A02BC02	Trandolapril	C09AA10	1,30	1,09	1,51	3535	222698	2%	A	A02	Drugs For Acid Related Disorders	C	C09	Agents Acting On The Renin-Angiotensin System
Bisacodyl	A06AB02	Trandolapril	C09AA10	1,49	1,18	1,86	1491	129628	1%	A	A06	Drugs For Constipation	C	C09	Agents Acting On The Renin-Angiotensin System
Loperamide	A07DA03	Trandolapril	C09AA10	1,47	1,05	2,00	147	13134	1%	A	A07	Antidiarrheals, Intestinal Antiinflammatory/Antiinfective Agents	C	C09	Agents Acting On The Renin-Angiotensin System
Glimepiride	A10BB12	Trandolapril	C09AA10	1,27	1,07	1,50	509	12479	4%	A	A10	Drugs Used In Diabetes	C	C09	Agents Acting On The Renin-Angiotensin System
Dabigatran Etexilate	B01AE07	Trandolapril	C09AA10	1,37	1,08	1,76	391	14456	3%	B	B01	Antithrombotic Agents	C	C09	Agents Acting On The Renin-Angiotensin System
Rivaroxaban	B01AF01	Trandolapril	C09AA10	1,42	1,12	1,84	315	33795	1%	B	B01	Antithrombotic Agents	C	C09	Agents Acting On The Renin-Angiotensin System
Carvedilol	C07AG02	Trandolapril	C09AA10	1,22	1,10	1,36	1829	16146	11%	C	C07	Beta Blocking Agents	C	C09	Agents Acting On The Renin-Angiotensin System
Tamsulosin	G04CA02	Trandolapril	C09AA10	1,69	1,06	2,66	216	7703	3%	G	G04	Urologicals	C	C09	Agents Acting On The Renin-Angiotensin System
Pivmecillinam	J01CA08	Trandolapril	C09AA10	1,36	1,10	1,71	1543	94681	2%	J	J01	Antibacterials For Systemic Use	C	C09	Agents Acting On The Renin-Angiotensin System
Benzylpenicillin	J01CE01	Trandolapril	C09AA10	1,28	1,07	1,56	1026	103443	1%	J	J01	Antibacterials For Systemic Use	C	C09	Agents Acting On The Renin-Angiotensin System
Tramadol	N02AX02	Trandolapril	C09AA10	1,24	1,08	1,43	2841	217712	1%	N	N02	Analgesics	C	C09	Agents Acting On The Renin-Angiotensin System
Piperacillin And Enzyme Inhibitor	J01CR05	Enalapril And Diuretics	C09BA02	1,44	1,15	1,86	487	56931	1%	J	J01	Antibacterials For Systemic Use	C	C09	Agents Acting On The Renin-Angiotensin System
Magnesium Hydroxide	A02AA04	Losartan	C09CA01	1,22	1,05	1,41	8275	186178	4%	A	A02	Drugs For Acid Related Disorders	C	C09	Agents Acting On The Renin-Angiotensin System
Lactulose	A06AD11	Losartan	C09CA01	1,24	1,09	1,42	6337	112487	6%	A	A06	Drugs For Constipation	C	C09	Agents Acting On The Renin-Angiotensin System
Vancomycin	A07AA09	Losartan	C09CA01	1,32	1,10	1,61	561	8706	6%	A	A07	Antidiarrheals, Intestinal Antiinflammatory/Antiinfective Agents	C	C09	Agents Acting On The Renin-Angiotensin System
Loperamide	A07DA03	Losartan	C09CA01	1,40	1,19	1,66	737	13134	6%	A	A07	Antidiarrheals, Intestinal Antiinflammatory/Antiinfective Agents	C	C09	Agents Acting On The Renin-Angiotensin System
Insulin (Human)	A10AC01	Losartan	C09CA01	1,18	1,07	1,30	1317	9921	13%	A	A10	Drugs Used In Diabetes	C	C09	Agents Acting On The Renin-Angiotensin System
Insulin Glargine	A10AE04	Losartan	C09CA01	1,23	1,10	1,36	1432	9157	16%	A	A10	Drugs Used In Diabetes	C	C09	Agents Acting On The Renin-Angiotensin System
Glimepiride	A10BB12	Losartan	C09CA01	1,32	1,18	1,51	1701	12479	14%	A	A10	Drugs Used In Diabetes	C	C09	Agents Acting On The Renin-Angiotensin System
Colecalciferol	A11CC05	Losartan	C09CA01	1,31	1,17	1,50	2943	33051	9%	A	A11	Vitamins	C	C09	Agents Acting On The Renin-Angiotensin System
Warfarin	B01AA03	Losartan	C09CA01	1,20	1,06	1,34	4571	41888	11%	B	B01	Antithrombotic Agents	C	C09	Agents Acting On The Renin-Angiotensin System
Dalteparin	B01AB04	Losartan	C09CA01	1,30	1,09	1,54	5227	112120	5%	B	B01	Antithrombotic Agents	C	C09	Agents Acting On The Renin-Angiotensin System
Enoxaparin	B01AB05	Losartan	C09CA01	1,32	1,13	1,54	3598	64497	6%	B	B01	Antithrombotic Agents	C	C09	Agents Acting On The Renin-Angiotensin System
Clopidogrel	B01AC04	Losartan	C09CA01	1,23	1,10	1,37	10194	100339	10%	B	B01	Antithrombotic Agents	C	C09	Agents Acting On The Renin-Angiotensin System
Acetylsalicylic Acid	B01AC06	Losartan	C09CA01	1,21	1,06	1,36	21129	202542	10%	B	B01	Antithrombotic Agents	C	C09	Agents Acting On The Renin-Angiotensin System
Dipyridamole	B01AC07	Losartan	C09CA01	1,35	1,15	1,62	1346	16527	8%	B	B01	Antithrombotic Agents	C	C09	Agents Acting On The Renin-Angiotensin System
Apixaban	B01AF02	Losartan	C09CA01	1,29	1,09	1,54	1093	8204	13%	B	B01	Antithrombotic Agents	C	C09	Agents Acting On The Renin-Angiotensin System
Fondaparinux	B01AX05	Losartan	C09CA01	1,33	1,10	1,58	3908	45836	9%	B	B01	Antithrombotic Agents	C	C09	Agents Acting On The Renin-Angiotensin System
Combinations	B05BA10	Losartan	C09CA01	1,43	1,12	1,84	207	4628	4%	B	B05	Blood Substitutes And Perfusion Solutions	C	C09	Agents Acting On The Renin-Angiotensin System
Electrolytes	B05BB01	Losartan	C09CA01	1,22	1,08	1,40	3881	59162	7%	B	B05	Blood Substitutes And Perfusion Solutions	C	C09	Agents Acting On The Renin-Angiotensin System
Flecainide	C01BC04	Losartan	C09CA01	1,47	1,14	1,89	299	3468	9%	C	C01	Cardiac Therapy	C	C09	Agents Acting On The Renin-Angiotensin System
Isosorbide Mononitrate	C01DA14	Losartan	C09CA01	1,21	1,09	1,35	2619	18564	14%	C	C01	Cardiac Therapy	C	C09	Agents Acting On The Renin-Angiotensin System
Metolazone	C03BA08	Losartan	C09CA01	1,24	1,06	1,45	474	5217	9%	C	C03	Diuretics	C	C09	Agents Acting On The Renin-Angiotensin System
Bumetanide	C03CA02	Losartan	C09CA01	1,20	1,07	1,38	524	4595	11%	C	C03	Diuretics	C	C09	Agents Acting On The Renin-Angiotensin System
Carvedilol	C07AG02	Losartan	C09CA01	1,18	1,07	1,29	3034	16146	19%	C	C07	Beta Blocking Agents	C	C09	Agents Acting On The Renin-Angiotensin System
Amlodipine	C08CA01	Losartan	C09CA01	1,19	1,06	1,33	13812	89621	15%	C	C08	Calcium Channel Blockers	C	C09	Agents Acting On The Renin-Angiotensin System
Verapamil	C08DA01	Losartan	C09CA01	1,19	1,07	1,35	1619	13770	12%	C	C08	Calcium Channel Blockers	C	C09	Agents Acting On The Renin-Angiotensin System
Simvastatin	C10AA01	Losartan	C09CA01	1,23	1,08	1,38	17454	147362	12%	C	C10	Lipid Modifying Agents	C	C09	Agents Acting On The Renin-Angiotensin System
Atorvastatin	C10AA05	Losartan	C09CA01	1,32	1,17	1,47	5309	35701	15%	C	C10	Lipid Modifying Agents	C	C09	Agents Acting On The Renin-Angiotensin System
Rosuvastatin	C10AA07	Losartan	C09CA01	1,25	1,08	1,45	1346	7748	17%	C	C10	Lipid Modifying Agents	C	C09	Agents Acting On The Renin-Angiotensin System
Alfuzosin	G04CA01	Losartan	C09CA01	1,31	1,07	1,59	930	12872	7%	G	G04	Urologicals	C	C09	Agents Acting On The Renin-Angiotensin System
Ampicillin	J01CA01	Losartan	C09CA01	1,32	1,15	1,53	1474	42709	3%	J	J01	Antibacterials For Systemic Use	C	C09	Agents Acting On The Renin-Angiotensin System
Benzylpenicillin	J01CE01	Losartan	C09CA01	1,24	1,09	1,40	5297	103443	5%	J	J01	Antibacterials For Systemic Use	C	C09	Agents Acting On The Renin-Angiotensin System
Piperacillin And Enzyme Inhibitor	J01CR05	Losartan	C09CA01	1,43	1,26	1,59	3523	56931	6%	J	J01	Antibacterials For Systemic Use	C	C09	Agents Acting On The Renin-Angiotensin System
Cefuroxime	J01DC02	Losartan	C09CA01	1,21	1,08	1,37	13424	319136	4%	J	J01	Antibacterials For Systemic Use	C	C09	Agents Acting On The Renin-Angiotensin System
Meropenem	J01DH02	Losartan	C09CA01	1,30	1,15	1,47	1816	35734	5%	J	J01	Antibacterials For Systemic Use	C	C09	Agents Acting On The Renin-Angiotensin System
Gentamicin	J01GB03	Losartan	C09CA01	1,34	1,14	1,58	4095	100411	4%	J	J01	Antibacterials For Systemic Use	C	C09	Agents Acting On The Renin-Angiotensin System
Ciprofloxacin	J01MA02	Losartan	C09CA01	1,21	1,08	1,37	4440	85959	5%	J	J01	Antibacterials For Systemic Use	C	C09	Agents Acting On The Renin-Angiotensin System
Metronidazole	J01XD01	Losartan	C09CA01	1,32	1,15	1,53	5423	145631	4%	J	J01	Antibacterials For Systemic Use	C	C09	Agents Acting On The Renin-Angiotensin System
Fluconazole	J02AC01	Losartan	C09CA01	1,22	1,07	1,41	2379	50371	5%	J	J02	Antimycotics For Systemic Use	C	C09	Agents Acting On The Renin-Angiotensin System
Diclofenac	M01AB05	Losartan	C09CA01	1,38	1,14	1,68	1884	123452	2%	M	M01	Antiinflammatory And Antirheumatic Products	C	C09	Agents Acting On The Renin-Angiotensin System
Ibuprofen	M01AE01	Losartan	C09CA01	1,24	1,07	1,43	9803	356878	3%	M	M01	Antiinflammatory And Antirheumatic Products	C	C09	Agents Acting On The Renin-Angiotensin System
Chlorzoxazone	M03BB03	Losartan	C09CA01	1,21	1,06	1,37	1753	34907	5%	M	M03	Muscle Relaxants	C	C09	Agents Acting On The Renin-Angiotensin System
Baclofen	M03BX01	Losartan	C09CA01	1,27	1,05	1,54	175	3894	4%	M	M03	Muscle Relaxants	C	C09	Agents Acting On The Renin-Angiotensin System
Allopurinol	M04AA01	Losartan	C09CA01	1,22	1,08	1,38	2759	22644	12%	M	M04	Antigout Preparations	C	C09	Agents Acting On The Renin-Angiotensin System
Buprenorphine	N02AE01	Losartan	C09CA01	1,23	1,06	1,39	764	10317	7%	N	N02	Analgesics	C	C09	Agents Acting On The Renin-Angiotensin System
Carbamazepine	N03AF01	Losartan	C09CA01	1,25	1,06	1,47	239	3169	8%	N	N03	Antiepileptics	C	C09	Agents Acting On The Renin-Angiotensin System
Aripiprazole	N05AX12	Losartan	C09CA01	1,32	1,10	1,62	119	7383	2%	N	N05	Psycholeptics	C	C09	Agents Acting On The Renin-Angiotensin System
Sertraline	N06AB06	Losartan	C09CA01	1,22	1,05	1,42	872	13895	6%	N	N06	Psychoanaleptics	C	C09	Agents Acting On The Renin-Angiotensin System
Venlafaxine	N06AX16	Losartan	C09CA01	1,19	1,05	1,36	782	12525	6%	N	N06	Psychoanaleptics	C	C09	Agents Acting On The Renin-Angiotensin System
Nicotine	N07BA01	Losartan	C09CA01	1,26	1,07	1,48	1403	32109	4%	N	N07	Other Nervous System Drugs	C	C09	Agents Acting On The Renin-Angiotensin System
Metronidazole	P01AB01	Losartan	C09CA01	1,31	1,07	1,62	2400	67294	4%	P	P01	Antiprotozoals	C	C09	Agents Acting On The Renin-Angiotensin System
Insulin Aspart	A10AB05	Irbesartan	C09CA04	1,46	1,15	1,82	167	32884	1%	A	A10	Drugs Used In Diabetes	C	C09	Agents Acting On The Renin-Angiotensin System
Clopidogrel	B01AC04	Candesartan	C09CA06	1,32	1,09	1,58	1646	100339	2%	B	B01	Antithrombotic Agents	C	C09	Agents Acting On The Renin-Angiotensin System
Carvedilol	C07AG02	Candesartan	C09CA06	1,29	1,12	1,47	614	16146	4%	C	C07	Beta Blocking Agents	C	C09	Agents Acting On The Renin-Angiotensin System
Dexamethasone	H02AB02	Candesartan	C09CA06	1,72	1,06	2,72	244	109837	0%	H	H02	Corticosteroids For Systemic Use	C	C09	Agents Acting On The Renin-Angiotensin System
Ciprofloxacin	J01MA02	Candesartan	C09CA06	1,34	1,07	1,68	722	85959	1%	J	J01	Antibacterials For Systemic Use	C	C09	Agents Acting On The Renin-Angiotensin System
Chlordiazepoxide	N05BA02	Candesartan	C09CA06	1,61	1,08	2,32	112	22197	1%	N	N05	Psycholeptics	C	C09	Agents Acting On The Renin-Angiotensin System
Dalteparin	B01AB04	Losartan And Diuretics	C09DA01	1,39	1,06	1,82	1815	112120	2%	B	B01	Antithrombotic Agents	C	C09	Agents Acting On The Renin-Angiotensin System
Acetylsalicylic Acid	B01AC06	Losartan And Diuretics	C09DA01	1,42	1,08	1,84	2307	202542	1%	B	B01	Antithrombotic Agents	C	C09	Agents Acting On The Renin-Angiotensin System
Combinations	B05BA10	Losartan And Diuretics	C09DA01	1,73	1,05	2,78	54	4628	1%	B	B05	Blood Substitutes And Perfusion Solutions	C	C09	Agents Acting On The Renin-Angiotensin System
Piperacillin And Enzyme Inhibitor	J01CR05	Losartan And Diuretics	C09DA01	1,48	1,24	1,78	918	56931	2%	J	J01	Antibacterials For Systemic Use	C	C09	Agents Acting On The Renin-Angiotensin System
Formoterol And Budesonide	R03AK07	Losartan And Diuretics	C09DA01	1,66	1,14	2,54	296	9095	3%	R	R03	Drugs For Obstructive Airway Diseases	C	C09	Agents Acting On The Renin-Angiotensin System
Bisacodyl	A06AB02	Simvastatin	C10AA01	1,21	1,09	1,35	21934	129628	17%	A	A06	Drugs For Constipation	C	C10	Lipid Modifying Agents
Macrogol, Combinations	A06AD65	Simvastatin	C10AA01	1,22	1,08	1,37	7882	49149	16%	A	A06	Drugs For Constipation	C	C10	Lipid Modifying Agents
Nystatin	A07AA02	Simvastatin	C10AA01	1,31	1,13	1,49	4226	27301	15%	A	A07	Antidiarrheals, Intestinal Antiinflammatory/Antiinfective Agents	C	C10	Lipid Modifying Agents
Vancomycin	A07AA09	Simvastatin	C10AA01	1,25	1,08	1,43	1474	8706	17%	A	A07	Antidiarrheals, Intestinal Antiinflammatory/Antiinfective Agents	C	C10	Lipid Modifying Agents
Loperamide	A07DA03	Simvastatin	C10AA01	1,30	1,15	1,45	2088	13134	16%	A	A07	Antidiarrheals, Intestinal Antiinflammatory/Antiinfective Agents	C	C10	Lipid Modifying Agents
Insulin (Human)	A10AC01	Simvastatin	C10AA01	1,19	1,08	1,28	4021	9921	41%	A	A10	Drugs Used In Diabetes	C	C10	Lipid Modifying Agents
Insulin Glargine	A10AE04	Simvastatin	C10AA01	1,19	1,08	1,30	3519	9157	38%	A	A10	Drugs Used In Diabetes	C	C10	Lipid Modifying Agents
Glimepiride	A10BB12	Simvastatin	C10AA01	1,24	1,11	1,36	6363	12479	51%	A	A10	Drugs Used In Diabetes	C	C10	Lipid Modifying Agents
Calcium Chloride	A12AA07	Simvastatin	C10AA01	1,43	1,08	1,90	893	5955	15%	A	A12	Mineral Supplements	C	C10	Lipid Modifying Agents
Zinc Sulfate	A12CB01	Simvastatin	C10AA01	1,38	1,16	1,66	1111	7997	14%	A	A12	Mineral Supplements	C	C10	Lipid Modifying Agents
Magnesium (Different Salts In Combination)	A12CC30	Simvastatin	C10AA01	1,25	1,09	1,43	2111	13725	15%	A	A12	Mineral Supplements	C	C10	Lipid Modifying Agents
Warfarin	B01AA03	Simvastatin	C10AA01	1,18	1,07	1,29	13237	41888	32%	B	B01	Antithrombotic Agents	C	C10	Lipid Modifying Agents
Dalteparin	B01AB04	Simvastatin	C10AA01	1,20	1,07	1,37	15682	112120	14%	B	B01	Antithrombotic Agents	C	C10	Lipid Modifying Agents
Enoxaparin	B01AB05	Simvastatin	C10AA01	1,35	1,22	1,52	13363	64497	21%	B	B01	Antithrombotic Agents	C	C10	Lipid Modifying Agents
Tinzaparin	B01AB10	Simvastatin	C10AA01	1,18	1,06	1,33	26839	203478	13%	B	B01	Antithrombotic Agents	C	C10	Lipid Modifying Agents
Clopidogrel	B01AC04	Simvastatin	C10AA01	1,29	1,17	1,41	55260	100339	55%	B	B01	Antithrombotic Agents	C	C10	Lipid Modifying Agents
Acetylsalicylic Acid	B01AC06	Simvastatin	C10AA01	1,45	1,31	1,61	94621	202542	47%	B	B01	Antithrombotic Agents	C	C10	Lipid Modifying Agents
Dipyridamole	B01AC07	Simvastatin	C10AA01	1,19	1,06	1,33	8909	16527	54%	B	B01	Antithrombotic Agents	C	C10	Lipid Modifying Agents
Dabigatran Etexilate	B01AE07	Simvastatin	C10AA01	1,23	1,08	1,42	3897	14456	27%	B	B01	Antithrombotic Agents	C	C10	Lipid Modifying Agents
Apixaban	B01AF02	Simvastatin	C10AA01	1,22	1,05	1,42	1875	8204	23%	B	B01	Antithrombotic Agents	C	C10	Lipid Modifying Agents
Fondaparinux	B01AX05	Simvastatin	C10AA01	1,34	1,19	1,51	25797	45836	56%	B	B01	Antithrombotic Agents	C	C10	Lipid Modifying Agents
Tranexamic Acid	B02AA02	Simvastatin	C10AA01	1,21	1,10	1,32	7017	67172	10%	B	B02	Antihemorrhagics	C	C10	Lipid Modifying Agents
Darbepoetin Alfa	B03XA02	Simvastatin	C10AA01	1,18	1,06	1,34	1409	5124	27%	B	B03	Antianemic Preparations	C	C10	Lipid Modifying Agents
Carbohydrates	B05BA03	Simvastatin	C10AA01	1,29	1,08	1,52	1895	12669	15%	B	B05	Blood Substitutes And Perfusion Solutions	C	C10	Lipid Modifying Agents
Combinations	B05BA10	Simvastatin	C10AA01	1,47	1,22	1,76	560	4628	12%	B	B05	Blood Substitutes And Perfusion Solutions	C	C10	Lipid Modifying Agents
Electrolytes	B05BB01	Simvastatin	C10AA01	1,19	1,07	1,33	11018	59162	19%	B	B05	Blood Substitutes And Perfusion Solutions	C	C10	Lipid Modifying Agents
Magnesium Sulfate	B05XA05	Simvastatin	C10AA01	1,46	1,21	1,77	951	6831	14%	B	B05	Blood Substitutes And Perfusion Solutions	C	C10	Lipid Modifying Agents
Amiodarone	C01BD01	Simvastatin	C10AA01	1,16	1,07	1,24	6126	19513	31%	C	C01	Cardiac Therapy	C	C10	Lipid Modifying Agents
Isosorbide Mononitrate	C01DA14	Simvastatin	C10AA01	1,20	1,09	1,31	9670	18564	52%	C	C01	Cardiac Therapy	C	C10	Lipid Modifying Agents
Metolazone	C03BA08	Simvastatin	C10AA01	1,25	1,11	1,40	1351	5217	26%	C	C03	Diuretics	C	C10	Lipid Modifying Agents
Metoprolol	C07AB02	Simvastatin	C10AA01	1,20	1,10	1,31	54037	126814	43%	C	C07	Beta Blocking Agents	C	C10	Lipid Modifying Agents
Atenolol	C07AB03	Simvastatin	C10AA01	1,23	1,09	1,41	2225	5964	37%	C	C07	Beta Blocking Agents	C	C10	Lipid Modifying Agents
Labetalol	C07AG01	Simvastatin	C10AA01	1,20	1,06	1,35	4541	17726	26%	C	C07	Beta Blocking Agents	C	C10	Lipid Modifying Agents
Carvedilol	C07AG02	Simvastatin	C10AA01	1,17	1,07	1,28	6875	16146	43%	C	C07	Beta Blocking Agents	C	C10	Lipid Modifying Agents
Verapamil	C08DA01	Simvastatin	C10AA01	1,20	1,10	1,33	4620	13770	34%	C	C08	Calcium Channel Blockers	C	C10	Lipid Modifying Agents
Enalapril	C09AA02	Simvastatin	C10AA01	1,19	1,09	1,31	26031	63628	41%	C	C09	Agents Acting On The Renin-Angiotensin System	C	C10	Lipid Modifying Agents
Ramipril	C09AA05	Simvastatin	C10AA01	1,22	1,10	1,35	12366	30528	41%	C	C09	Agents Acting On The Renin-Angiotensin System	C	C10	Lipid Modifying Agents
Trandolapril	C09AA10	Simvastatin	C10AA01	1,22	1,10	1,35	4756	10013	47%	C	C09	Agents Acting On The Renin-Angiotensin System	C	C10	Lipid Modifying Agents
Losartan	C09CA01	Simvastatin	C10AA01	1,19	1,08	1,29	17454	47483	37%	C	C09	Agents Acting On The Renin-Angiotensin System	C	C10	Lipid Modifying Agents
Tolterodine	G04BD07	Simvastatin	C10AA01	1,26	1,09	1,47	1392	4728	29%	G	G04	Urologicals	C	C10	Lipid Modifying Agents
Alfuzosin	G04CA01	Simvastatin	C10AA01	1,26	1,08	1,43	2882	12872	22%	G	G04	Urologicals	C	C10	Lipid Modifying Agents
Thiamazole	H03BB02	Simvastatin	C10AA01	1,26	1,11	1,46	1278	5131	25%	H	H03	Thyroid Therapy	C	C10	Lipid Modifying Agents
Ampicillin	J01CA01	Simvastatin	C10AA01	1,35	1,19	1,49	3877	42709	9%	J	J01	Antibacterials For Systemic Use	C	C10	Lipid Modifying Agents
Pivmecillinam	J01CA08	Simvastatin	C10AA01	1,26	1,12	1,40	17841	94681	19%	J	J01	Antibacterials For Systemic Use	C	C10	Lipid Modifying Agents
Benzylpenicillin	J01CE01	Simvastatin	C10AA01	1,30	1,17	1,44	15283	103443	15%	J	J01	Antibacterials For Systemic Use	C	C10	Lipid Modifying Agents
Flucloxacillin	J01CF05	Simvastatin	C10AA01	1,24	1,08	1,43	2921	21694	13%	J	J01	Antibacterials For Systemic Use	C	C10	Lipid Modifying Agents
Piperacillin And Enzyme Inhibitor	J01CR05	Simvastatin	C10AA01	1,37	1,25	1,51	8554	56931	15%	J	J01	Antibacterials For Systemic Use	C	C10	Lipid Modifying Agents
Cefuroxime	J01DC02	Simvastatin	C10AA01	1,28	1,16	1,40	43888	319136	14%	J	J01	Antibacterials For Systemic Use	C	C10	Lipid Modifying Agents
Meropenem	J01DH02	Simvastatin	C10AA01	1,33	1,21	1,46	5383	35734	15%	J	J01	Antibacterials For Systemic Use	C	C10	Lipid Modifying Agents
Erythromycin	J01FA01	Simvastatin	C10AA01	1,34	1,05	1,71	612	4961	12%	J	J01	Antibacterials For Systemic Use	C	C10	Lipid Modifying Agents
Clarithromycin	J01FA09	Simvastatin	C10AA01	1,21	1,08	1,39	2944	21043	14%	J	J01	Antibacterials For Systemic Use	C	C10	Lipid Modifying Agents
Gentamicin	J01GB03	Simvastatin	C10AA01	1,38	1,23	1,55	12537	100411	12%	J	J01	Antibacterials For Systemic Use	C	C10	Lipid Modifying Agents
Ciprofloxacin	J01MA02	Simvastatin	C10AA01	1,21	1,11	1,33	13632	85959	16%	J	J01	Antibacterials For Systemic Use	C	C10	Lipid Modifying Agents
Vancomycin	J01XA01	Simvastatin	C10AA01	1,17	1,05	1,28	3410	22669	15%	J	J01	Antibacterials For Systemic Use	C	C10	Lipid Modifying Agents
Metronidazole	J01XD01	Simvastatin	C10AA01	1,35	1,21	1,52	16105	145631	11%	J	J01	Antibacterials For Systemic Use	C	C10	Lipid Modifying Agents
Nitrofurantoin	J01XE01	Simvastatin	C10AA01	1,26	1,07	1,48	2733	12798	21%	J	J01	Antibacterials For Systemic Use	C	C10	Lipid Modifying Agents
Linezolid	J01XX08	Simvastatin	C10AA01	1,34	1,06	1,70	577	4368	13%	J	J01	Antibacterials For Systemic Use	C	C10	Lipid Modifying Agents
Fluconazole	J02AC01	Simvastatin	C10AA01	1,18	1,06	1,31	7104	50371	14%	J	J02	Antimycotics For Systemic Use	C	C10	Lipid Modifying Agents
Caspofungin	J02AX04	Simvastatin	C10AA01	1,29	1,07	1,57	381	3446	11%	J	J02	Antimycotics For Systemic Use	C	C10	Lipid Modifying Agents
Filgrastim	L03AA02	Simvastatin	C10AA01	1,38	1,07	1,76	254	2934	9%	L	L03	Immunostimulants	C	C10	Lipid Modifying Agents
Diclofenac	M01AB05	Simvastatin	C10AA01	1,30	1,13	1,47	6558	123452	5%	M	M01	Antiinflammatory And Antirheumatic Products	C	C10	Lipid Modifying Agents
Ketorolac	M01AB15	Simvastatin	C10AA01	1,35	1,10	1,67	4829	72180	7%	M	M01	Antiinflammatory And Antirheumatic Products	C	C10	Lipid Modifying Agents
Ibuprofen	M01AE01	Simvastatin	C10AA01	1,19	1,06	1,32	29217	356878	8%	M	M01	Antiinflammatory And Antirheumatic Products	C	C10	Lipid Modifying Agents
Chlorzoxazone	M03BB03	Simvastatin	C10AA01	1,17	1,06	1,29	4423	34907	13%	M	M03	Muscle Relaxants	C	C10	Lipid Modifying Agents
Colchicine	M04AC01	Simvastatin	C10AA01	1,26	1,05	1,51	1061	3707	29%	M	M04	Antigout Preparations	C	C10	Lipid Modifying Agents
Acetylsalicylic Acid	N02BA01	Simvastatin	C10AA01	1,23	1,07	1,44	6208	15531	40%	N	N02	Analgesics	C	C10	Lipid Modifying Agents
Fosphenytoin	N03AB05	Simvastatin	C10AA01	1,38	1,08	1,75	253	1587	16%	N	N03	Antiepileptics	C	C10	Lipid Modifying Agents
Pregabalin	N03AX16	Simvastatin	C10AA01	1,18	1,07	1,29	1847	12271	15%	N	N03	Antiepileptics	C	C10	Lipid Modifying Agents
Lithium	N05AN01	Simvastatin	C10AA01	1,24	1,08	1,43	654	4210	16%	N	N05	Psycholeptics	C	C10	Lipid Modifying Agents
Aripiprazole	N05AX12	Simvastatin	C10AA01	1,17	1,06	1,30	703	7383	10%	N	N05	Psycholeptics	C	C10	Lipid Modifying Agents
Chlordiazepoxide	N05BA02	Simvastatin	C10AA01	1,17	1,05	1,30	2979	22197	13%	N	N05	Psycholeptics	C	C10	Lipid Modifying Agents
Lorazepam	N05BA06	Simvastatin	C10AA01	1,25	1,10	1,42	1318	14095	9%	N	N05	Psycholeptics	C	C10	Lipid Modifying Agents
Melatonin	N05CH01	Simvastatin	C10AA01	1,26	1,07	1,47	1136	9355	12%	N	N05	Psycholeptics	C	C10	Lipid Modifying Agents
Nortriptyline	N06AA10	Simvastatin	C10AA01	1,26	1,11	1,42	1221	7156	17%	N	N06	Psychoanaleptics	C	C10	Lipid Modifying Agents
Sertraline	N06AB06	Simvastatin	C10AA01	1,24	1,11	1,39	2526	13895	18%	N	N06	Psychoanaleptics	C	C10	Lipid Modifying Agents
Venlafaxine	N06AX16	Simvastatin	C10AA01	1,19	1,07	1,31	2429	12525	19%	N	N06	Psychoanaleptics	C	C10	Lipid Modifying Agents
Nicotine	N07BA01	Simvastatin	C10AA01	1,20	1,07	1,34	7173	32109	22%	N	N07	Other Nervous System Drugs	C	C10	Lipid Modifying Agents
Disulfiram	N07BB01	Simvastatin	C10AA01	1,29	1,13	1,49	1464	10027	15%	N	N07	Other Nervous System Drugs	C	C10	Lipid Modifying Agents
Metronidazole	P01AB01	Simvastatin	C10AA01	1,34	1,16	1,53	7165	67294	11%	P	P01	Antiprotozoals	C	C10	Lipid Modifying Agents
Acetylcysteine	R05CB01	Simvastatin	C10AA01	1,22	1,09	1,38	3363	13904	24%	R	R05	Cough And Cold Preparations	C	C10	Lipid Modifying Agents
Codeine	R05DA04	Simvastatin	C10AA01	1,20	1,08	1,33	6388	46122	14%	R	R05	Cough And Cold Preparations	C	C10	Lipid Modifying Agents
Cetirizine	R06AE07	Simvastatin	C10AA01	1,23	1,09	1,38	5054	33309	15%	R	R06	Antihistamines For Systemic Use	C	C10	Lipid Modifying Agents
Magnesium Hydroxide	A02AA04	Atorvastatin	C10AA05	1,32	1,10	1,56	4309	186178	2%	A	A02	Drugs For Acid Related Disorders	C	C10	Lipid Modifying Agents
Insulin (Human)	A10AC01	Atorvastatin	C10AA05	1,19	1,08	1,33	889	9921	9%	A	A10	Drugs Used In Diabetes	C	C10	Lipid Modifying Agents
Glimepiride	A10BB12	Atorvastatin	C10AA05	1,25	1,11	1,44	1182	12479	9%	A	A10	Drugs Used In Diabetes	C	C10	Lipid Modifying Agents
Colecalciferol	A11CC05	Atorvastatin	C10AA05	1,23	1,08	1,43	1674	33051	5%	A	A11	Vitamins	C	C10	Lipid Modifying Agents
Magnesium (Different Salts In Combination)	A12CC30	Atorvastatin	C10AA05	1,39	1,07	1,83	397	13725	3%	A	A12	Mineral Supplements	C	C10	Lipid Modifying Agents
Dalteparin	B01AB04	Atorvastatin	C10AA05	1,53	1,27	1,91	2687	112120	2%	B	B01	Antithrombotic Agents	C	C10	Lipid Modifying Agents
Enoxaparin	B01AB05	Atorvastatin	C10AA05	1,51	1,30	1,73	3554	64497	6%	B	B01	Antithrombotic Agents	C	C10	Lipid Modifying Agents
Clopidogrel	B01AC04	Atorvastatin	C10AA05	1,24	1,11	1,37	11295	100339	11%	B	B01	Antithrombotic Agents	C	C10	Lipid Modifying Agents
Acetylsalicylic Acid	B01AC06	Atorvastatin	C10AA05	1,51	1,34	1,70	25406	202542	13%	B	B01	Antithrombotic Agents	C	C10	Lipid Modifying Agents
Ticagrelor	B01AC24	Atorvastatin	C10AA05	1,26	1,13	1,43	10487	30399	34%	B	B01	Antithrombotic Agents	C	C10	Lipid Modifying Agents
Dabigatran Etexilate	B01AE07	Atorvastatin	C10AA05	1,31	1,08	1,58	960	14456	7%	B	B01	Antithrombotic Agents	C	C10	Lipid Modifying Agents
Tranexamic Acid	B02AA02	Atorvastatin	C10AA05	1,30	1,08	1,56	1137	67172	2%	B	B02	Antihemorrhagics	C	C10	Lipid Modifying Agents
Isosorbide Dinitrate	C01DA08	Atorvastatin	C10AA05	1,34	1,09	1,59	414	3897	11%	C	C01	Cardiac Therapy	C	C10	Lipid Modifying Agents
Metolazone	C03BA08	Atorvastatin	C10AA05	1,30	1,11	1,54	397	5217	8%	C	C03	Diuretics	C	C10	Lipid Modifying Agents
Metoprolol	C07AB02	Atorvastatin	C10AA05	1,17	1,07	1,29	18121	126814	14%	C	C07	Beta Blocking Agents	C	C10	Lipid Modifying Agents
Carvedilol	C07AG02	Atorvastatin	C10AA05	1,17	1,06	1,29	2269	16146	14%	C	C07	Beta Blocking Agents	C	C10	Lipid Modifying Agents
Felodipine	C08CA02	Atorvastatin	C10AA05	1,28	1,06	1,54	592	7376	8%	C	C08	Calcium Channel Blockers	C	C10	Lipid Modifying Agents
Ramipril	C09AA05	Atorvastatin	C10AA05	1,22	1,08	1,36	3950	30528	13%	C	C09	Agents Acting On The Renin-Angiotensin System	C	C10	Lipid Modifying Agents
Losartan	C09CA01	Atorvastatin	C10AA05	1,19	1,07	1,32	5309	47483	11%	C	C09	Agents Acting On The Renin-Angiotensin System	C	C10	Lipid Modifying Agents
Tamsulosin	G04CA02	Atorvastatin	C10AA05	1,49	1,09	2,02	524	7703	7%	G	G04	Urologicals	C	C10	Lipid Modifying Agents
Benzylpenicillin	J01CE01	Atorvastatin	C10AA05	1,24	1,10	1,46	2476	103443	2%	J	J01	Antibacterials For Systemic Use	C	C10	Lipid Modifying Agents
Piperacillin And Enzyme Inhibitor	J01CR05	Atorvastatin	C10AA05	1,33	1,16	1,53	1933	56931	3%	J	J01	Antibacterials For Systemic Use	C	C10	Lipid Modifying Agents
Cefuroxime	J01DC02	Atorvastatin	C10AA05	1,23	1,06	1,40	7666	319136	2%	J	J01	Antibacterials For Systemic Use	C	C10	Lipid Modifying Agents
Meropenem	J01DH02	Atorvastatin	C10AA05	1,23	1,09	1,41	1290	35734	4%	J	J01	Antibacterials For Systemic Use	C	C10	Lipid Modifying Agents
Gentamicin	J01GB03	Atorvastatin	C10AA05	1,32	1,06	1,63	2158	100411	2%	J	J01	Antibacterials For Systemic Use	C	C10	Lipid Modifying Agents
Ciprofloxacin	J01MA02	Atorvastatin	C10AA05	1,20	1,05	1,37	2373	85959	3%	J	J01	Antibacterials For Systemic Use	C	C10	Lipid Modifying Agents
Ibuprofen	M01AE01	Atorvastatin	C10AA05	1,49	1,26	1,75	5676	356878	2%	M	M01	Antiinflammatory And Antirheumatic Products	C	C10	Lipid Modifying Agents
Chlorzoxazone	M03BB03	Atorvastatin	C10AA05	1,22	1,06	1,40	1089	34907	3%	M	M03	Muscle Relaxants	C	C10	Lipid Modifying Agents
Alendronic Acid	M05BA04	Atorvastatin	C10AA05	1,34	1,07	1,67	851	17795	5%	M	M05	Drugs For Treatment Of Bone Diseases	C	C10	Lipid Modifying Agents
Buprenorphine	N02AE01	Atorvastatin	C10AA05	1,27	1,06	1,53	320	10317	3%	N	N02	Analgesics	C	C10	Lipid Modifying Agents
Acetylsalicylic Acid	N02BA01	Atorvastatin	C10AA05	1,44	1,15	1,81	985	15531	6%	N	N02	Analgesics	C	C10	Lipid Modifying Agents
Gabapentin	N03AX12	Atorvastatin	C10AA05	1,23	1,10	1,40	3301	79978	4%	N	N03	Antiepileptics	C	C10	Lipid Modifying Agents
Quetiapine	N05AH04	Atorvastatin	C10AA05	1,17	1,06	1,31	489	24727	2%	N	N05	Psycholeptics	C	C10	Lipid Modifying Agents
Nortriptyline	N06AA10	Atorvastatin	C10AA05	1,42	1,16	1,74	209	7156	3%	N	N06	Psychoanaleptics	C	C10	Lipid Modifying Agents
Mirtazapine	N06AX11	Atorvastatin	C10AA05	1,27	1,11	1,46	946	27253	3%	N	N06	Psychoanaleptics	C	C10	Lipid Modifying Agents
Nicotine	N07BA01	Atorvastatin	C10AA05	1,23	1,05	1,44	1724	32109	5%	N	N07	Other Nervous System Drugs	C	C10	Lipid Modifying Agents
Omeprazole	A02BC01	Rosuvastatin	C10AA07	1,47	1,11	1,89	341	20102	2%	A	A02	Drugs For Acid Related Disorders	C	C10	Lipid Modifying Agents
Insulin Aspart	A10AB05	Rosuvastatin	C10AA07	1,25	1,08	1,45	687	32884	2%	A	A10	Drugs Used In Diabetes	C	C10	Lipid Modifying Agents
Insulin (Human)	A10AC01	Rosuvastatin	C10AA07	1,26	1,06	1,46	231	9921	2%	A	A10	Drugs Used In Diabetes	C	C10	Lipid Modifying Agents
Insulin Glargine	A10AE04	Rosuvastatin	C10AA07	1,28	1,12	1,48	327	9157	4%	A	A10	Drugs Used In Diabetes	C	C10	Lipid Modifying Agents
Metoprolol	C07AB02	Rosuvastatin	C10AA07	1,24	1,09	1,42	3194	126814	3%	C	C07	Beta Blocking Agents	C	C10	Lipid Modifying Agents
Enalapril	C09AA02	Rosuvastatin	C10AA07	1,28	1,05	1,52	1169	63628	2%	C	C09	Agents Acting On The Renin-Angiotensin System	C	C10	Lipid Modifying Agents
Piperacillin And Enzyme Inhibitor	J01CR05	Rosuvastatin	C10AA07	1,44	1,17	1,79	550	56931	1%	J	J01	Antibacterials For Systemic Use	C	C10	Lipid Modifying Agents
Cefuroxime	J01DC02	Rosuvastatin	C10AA07	1,37	1,11	1,67	2303	319136	1%	J	J01	Antibacterials For Systemic Use	C	C10	Lipid Modifying Agents
Quinine	P01BC01	Rosuvastatin	C10AA07	1,48	1,12	1,93	279	17534	2%	P	P01	Antiprotozoals	C	C10	Lipid Modifying Agents
Codeine	R05DA04	Rosuvastatin	C10AA07	1,39	1,09	1,74	358	46122	1%	R	R05	Cough And Cold Preparations	C	C10	Lipid Modifying Agents
Clopidogrel	B01AC04	Ezetimibe	C10AX09	1,43	1,19	1,74	1088	100339	1%	B	B01	Antithrombotic Agents	C	C10	Lipid Modifying Agents
Magnesium Hydroxide	A02AA04	Miconazole	D01AC02	1,42	1,06	1,88	1575	186178	1%	A	A02	Drugs For Acid Related Disorders	D	D01	Antifungals For Dermatological Use
Metopimazine	A04AD05	Miconazole	D01AC02	1,62	1,22	2,12	54	2578	2%	A	A04	Antiemetics And Antinauseants	D	D01	Antifungals For Dermatological Use
Macrogol, Combinations	A06AD65	Miconazole	D01AC02	1,47	1,08	2,01	657	49149	1%	A	A06	Drugs For Constipation	D	D01	Antifungals For Dermatological Use
Methotrexate	L04AX03	Miconazole	D01AC02	1,88	1,11	3,33	74	4145	2%	L	L04	Immunosuppressants	D	D01	Antifungals For Dermatological Use
Baclofen	M03BX01	Ketoconazole	D01AC08	1,30	1,06	1,56	69	3894	2%	M	M03	Muscle Relaxants	D	D01	Antifungals For Dermatological Use
Potassium Chloride	A12BA01	Terbinafine	D01AE15	1,33	1,10	1,58	2059	185888	1%	A	A12	Mineral Supplements	D	D01	Antifungals For Dermatological Use
Tramadol	N02AX02	Terbinafine	D01AE15	1,46	1,14	1,89	1059	217712	0%	N	N02	Analgesics	D	D01	Antifungals For Dermatological Use
Hydrocortisone Butyrate	D07AB02	Hydrocortisone	D07AA02	1,61	1,13	2,27	169	6197	3%	D	D07	Corticosteroids, Dermatological Preparations	D	D07	Corticosteroids, Dermatological Preparations
Metopimazine	A04AD05	Hydrocortisone Butyrate	D07AB02	1,60	1,14	2,34	66	2578	3%	A	A04	Antiemetics And Antinauseants	D	D07	Corticosteroids, Dermatological Preparations
[truncated: 1,994 more rows]
