# Supplementary material for: Drug dosage modifications in 24 million in-patient prescriptions covering eight years: A Danish population-wide study of polypharmacy
Source: PLOS Digit Health. 2023 Sep 7;2(9):e0000336. doi: 10.1371/journal.pdig.0000336 (PMC10484442; doi:10.1371/journal.pdig.0000336)
Supplement: S3 Table — List of co-medication pairs with ORs >1 for dosage adjustment and their association with discontinuation (cessation of treatment). OR: Odds Ratio. (TSV) [file pdig.0000336.s019.tsv]

Index ATC	Index drug	Co-medication ATC	Co-medication	discontinuation_estimate	discontinuation_std.error	discontinuation_p.value	discontinuation_p.value.bonferroni
A01AB03	Chlorhexidine	N03AE01	Clonazepam	261488432.604384	2084.3902436434	0.992580901561659	1
A01AB09	Miconazole	C03CA01	Furosemide	286.138922252146	0.708227154521585	1.3847254449346e-15	5.51674617261945e-12
A01AB09	Miconazole	N02BE01	Paracetamol	63.4735933966299	0.294490112092281	4.1186880907710794e-45	1.6408853353632e-41
A02AA04	Magnesium Hydroxide	A02BC01	Omeprazole	35.5219211498189	0.723688727304845	8.08653293119549e-7	0.00322167471978828
A02AA04	Magnesium Hydroxide	A02BC03	Lansoprazole	20.7987064753245	0.271615841741312	5.49913195718484e-29	2.19085417174244e-25
A02AA04	Magnesium Hydroxide	A06AB08	Sodium Picosulfate	6.42375222825969	0.191461629011378	2.60881144997829e-22	1.0393504816713499e-18
A02AA04	Magnesium Hydroxide	A06AD11	Lactulose	6.43888006740829	0.160508159865268	3.985064057292219e-31	1.58764952042522e-27
A02AA04	Magnesium Hydroxide	A06AD65	Macrogol, Combinations	13.7153664731243	0.317848174907098	1.7472883234036001e-16	6.96119668043994e-13
A02AA04	Magnesium Hydroxide	A10AC01	Insulin (Human)	57058052.0174883	818.833442311979	0.982598716082017	1
A02AA04	Magnesium Hydroxide	A10AE04	Insulin Glargine	105033032.804386	894.686213000844	0.983529745083333	1
A02AA04	Magnesium Hydroxide	A11AA03	Multivitamins And Other Minerals, Incl. Combinations	32.4118781797902	0.723564486734904	1.52841358596934e-6	0.00608919972650185
A02AA04	Magnesium Hydroxide	A11CC05	Colecalciferol	22.3815297017206	0.397470638107307	5.280680455314861e-15	2.1038230933974397e-11
A02AA04	Magnesium Hydroxide	A11GA01	Ascorbic Acid (Vit C)	136733295.150638	1539.49774389078	0.990291096053435	1
A02AA04	Magnesium Hydroxide	A12BA01	Potassium Chloride	2.70372774670759	0.0766448412621128	1.64906999454315e-38	6.569894858259909e-35
A02AA04	Magnesium Hydroxide	B01AA03	Warfarin	12.5138180586333	0.22999109656267	4.4302901489593e-28	1.76502759534539e-24
A02AA04	Magnesium Hydroxide	B01AB04	Dalteparin	9.44476221584086	0.12360214008977	9.44852949185571e-74	3.76429414955532e-70
A02AA04	Magnesium Hydroxide	B01AB05	Enoxaparin	6.92920165508767	0.125144100991512	5.694148053651989e-54	2.26854858457495e-50
A02AA04	Magnesium Hydroxide	B01AB10	Tinzaparin	2.86596351009814	0.0580465576397632	1.56953322752089e-73	6.253020378443229e-70
A02AA04	Magnesium Hydroxide	B03BA01	Cyanocobalamin	106959872.853021	671.475517267219	0.978034347753192	1
A02AA04	Magnesium Hydroxide	C03CA01	Furosemide	2.75499417492782	0.0644531313024756	1.0473923385895499e-55	4.1728110769407706e-52
A02AA04	Magnesium Hydroxide	C08CA01	Amlodipine	8.46165321973007	0.156591354617757	2.3900767258037e-42	9.52206567560194e-39
A02AA04	Magnesium Hydroxide	C08CA06	Nimodipine	9.93420301982135	0.542570999021763	2.31958325936208e-5	0.0924121970529853
A02AA04	Magnesium Hydroxide	C08DA01	Verapamil	41.9613382401202	0.743924355428376	5.08646185047034e-7	0.00202644640122738
A02AA04	Magnesium Hydroxide	C09AA02	Enalapril	14.7803346621687	0.223698658001025	2.19362803433677e-33	8.739414088797689e-30
A02AA04	Magnesium Hydroxide	C09AA05	Ramipril	159.769416533712	1.01042540154991	5.13010942531819e-7	0.00204383559504677
A02AA04	Magnesium Hydroxide	C09CA01	Losartan	25.1146921875198	0.346134670313732	1.24607414557833e-20	4.96435939598407e-17
A02AA04	Magnesium Hydroxide	C10AA05	Atorvastatin	35.1978353408963	0.532629044579705	2.2986295251109897e-11	9.15774002804218e-8
A02AA04	Magnesium Hydroxide	D01AC02	Miconazole	30.6586003281961	1.02254150891491	8.155678622056e-4	1
A02AA04	Magnesium Hydroxide	G03CA03	Estradiol	110.72504304735	1.01428941230122	3.47169355015481e-6	0.0138312271038168
A02AA04	Magnesium Hydroxide	H02AB06	Prednisolone	6.83632088261295	0.165243596241387	2.80655691066356e-31	1.11813227320836e-27
A02AA04	Magnesium Hydroxide	H03AA01	Levothyroxine Sodium	21.7020704197542	0.369171426404704	7.6855322422157e-17	3.06191604529874e-13
A02AA04	Magnesium Hydroxide	M03BB03	Chlorzoxazone	8.73007450172028	0.22407255421077	4.04513803659192e-22	1.61158299377822e-18
A02AA04	Magnesium Hydroxide	N02AA01	Morphine	1.88503772803961	0.043398578645154	2.5131814756718498e-48	1.0012514999076599e-44
A02AA04	Magnesium Hydroxide	N02AA05	Oxycodone	5.3368431720481	0.100340929973751	1.56421213675867e-62	6.23182115284654e-59
A02AA04	Magnesium Hydroxide	N02AX02	Tramadol	3.94394150642154	0.080502296093524	3.7921282120867e-65	1.5107838796953401e-61
A02AA04	Magnesium Hydroxide	N02BE01	Paracetamol	1.15993142945814	0.0279210421039389	1.07487986457112e-7	4.2823213804513e-4
A02AA04	Magnesium Hydroxide	N03AF01	Carbamazepine	228211776.866864	1231.97848938639	0.987536073099121	1
A02AA04	Magnesium Hydroxide	N03AX12	Gabapentin	4.55004357308014	0.130208939593599	2.6978020363675096e-31	1.07480433128882e-27
A02AA04	Magnesium Hydroxide	N03AX14	Levetiracetam	98131570.5125862	912.299616483793	0.983907115608746	1
A02AA04	Magnesium Hydroxide	N03AX16	Pregabalin	39.5336132168853	1.01677873435002	2.9864622393417e-4	1
A02AA04	Magnesium Hydroxide	N05AF03	Chlorprothixene	20.5328364937779	0.641658763351806	2.48071985946451e-6	0.00988318792010661
A02AA04	Magnesium Hydroxide	N05AH02	Clozapine	232155066.043739	2353.20490041604	0.993468732068275	1
A02AA04	Magnesium Hydroxide	N05CF01	Zopiclone	4.02238948910835	0.0747974420980719	2.7364504065029497e-77	1.0902018419507801e-73
A02AA04	Magnesium Hydroxide	N06AA09	Amitriptyline	35.0790178808567	0.615455989614925	7.450784559162041e-9	2.96839256837016e-5
A02AA04	Magnesium Hydroxide	N06AA10	Nortriptyline	26.4619818709827	0.736370636950346	8.64915775758978e-6	0.0344582445062377
A02AA04	Magnesium Hydroxide	N06AB04	Citalopram	14.1583882266998	0.238718628520586	1.22363076225847e-28	4.874944956837739e-25
A02AA04	Magnesium Hydroxide	N06AB06	Sertraline	108.596117436553	1.10492999517159	2.21070158738731e-5	0.0880743512415104
A02AA04	Magnesium Hydroxide	N06AX03	Mianserin	85698017.3176488	972.714419037923	0.985017622812027	1
A02AA04	Magnesium Hydroxide	N06AX21	Duloxetine	51006643.0214551	1012.36705887325	0.986013270516696	1
A02AA04	Magnesium Hydroxide	P01BC01	Quinine	18.6702313493166	0.399565724777247	2.38402486503422e-13	9.49795506229633e-10
A02AA04	Magnesium Hydroxide	R03AC03	Terbutaline	63.3966417561431	1.035562634894	6.15171311374327e-5	0.245084250451532
A02AA04	Magnesium Hydroxide	R03BB04	Tiotropium Bromide	32.7045681015092	0.44671143279734	5.852513702128131e-15	2.3316414589278497e-11
A02AA04	Magnesium Hydroxide	R06AE07	Cetirizine	16.2624359393539	0.429371288371529	8.29161028612284e-11	3.30337753799134e-7
A02AA04	Magnesium Hydroxide	R06AX13	Loratadine	455576012.268356	2392.88953493949	0.993352263626496	1
A02AD01	Ordinary Salt Combinations	N02BE01	Paracetamol	69.7592138371996	0.381882532450534	1.04735986120044e-28	4.17268168702255e-25
A02AD01	Ordinary Salt Combinations	N05AF05	Zuclopenthixol	276976129.103149	1234.17375611399	0.987433058628943	1
A02AD01	Ordinary Salt Combinations	N05AH04	Quetiapine	174890885.49473	619.541756552335	0.975560614971056	1
A02BC01	Omeprazole	A03FA03	Domperidone	211721055.653319	1653.82479620023	0.990751301455326	1
A02BC01	Omeprazole	A10AD05	Insulin Aspart	186599243.228945	936.632395952893	0.983777792962274	1
A02BC01	Omeprazole	C03CA01	Furosemide	124.312456584446	0.451310153710073	1.18090025886082e-26	4.7047066313015095e-23
A02BC01	Omeprazole	C10AA07	Rosuvastatin	7543208427.16912	1234.20971675701	0.985297482174883	1
A02BC01	Omeprazole	N02AX02	Tramadol	614.940801053133	1.00198700039705	1.46677395559385e-10	5.8436274390859e-7
A02BC01	Omeprazole	N04AB02	Orphenadrine (Chloride)	159638255.718278	1370.34140398004	0.989002519975151	1
A02BC01	Omeprazole	N05CD02	Nitrazepam	206705932.298297	1256.98645700501	0.987846844777371	1
A02BC01	Omeprazole	N06AB04	Citalopram	90836231.5166147	378.597738487724	0.961396536794554	1
A02BC01	Omeprazole	N06AB06	Sertraline	102668840.372548	765.134731724993	0.980765262067034	1
A02BC02	Pantoprazole	A02AD01	Ordinary Salt Combinations	108317013.070051	1101.35003272785	0.986597696669643	1
A02BC02	Pantoprazole	A02BX13	Alginic Acid	61989555.3464634	1484.22832748462	0.990354801877953	1
A02BC02	Pantoprazole	A03FA01	Metoclopramide	3.66250820801194	0.0978044733046353	3.3249646981957596e-40	1.3246659357611899e-36
A02BC02	Pantoprazole	A10AB05	Insulin Aspart	9.11502141475732	0.235506157628861	6.36854639361447e-21	2.53722888321601e-17
A02BC02	Pantoprazole	A11DA01	Thiamine (Vit B1)	5.02554464411798	0.153796816330176	8.838253027615349e-26	3.52116000620196e-22
A02BC02	Pantoprazole	A12AA07	Calcium Chloride	5.23033485824465	0.804375688834634	0.0397012349478756	1
A02BC02	Pantoprazole	B01AB05	Enoxaparin	5.2251738901082	0.129370326564893	2.09236795327979e-37	8.335993925866679e-34
A02BC02	Pantoprazole	B05BA10	Combinations	86529841.2675202	1076.0123407292	0.9864486339964	1
A02BC02	Pantoprazole	C01CA03	Norepinephrine	15.7590001865552	1.03925965913457	0.00797217211871156	1
A02BC02	Pantoprazole	C03CA01	Furosemide	1.73426647723885	0.0547432966885608	8.50721302696063e-24	3.3892736699411195e-20
A02BC02	Pantoprazole	C07AB07	Bisoprolol	38.9108433952314	1.01714647545571	3.1876428123496e-4	1
A02BC02	Pantoprazole	C07AG02	Carvedilol	29.6803856244074	0.599804268354646	1.57988501712936e-8	6.29426190824337e-5
A02BC02	Pantoprazole	C09AA10	Trandolapril	198185684.472627	1023.52140258357	0.985107813129208	1
A02BC02	Pantoprazole	H01BA04	Terlipressin	2.67642911624607	0.86099920734748	0.252864361929149	1
A02BC02	Pantoprazole	J01CA04	Amoxicillin	13.5609437846815	1.03996365186476	0.0121759053679336	1
A02BC02	Pantoprazole	J01FA09	Clarithromycin	23.709940849861	1.02365143588176	0.00198313452191823	1
A02BC02	Pantoprazole	J01MA02	Ciprofloxacin	4.46346415905606	0.156808826527619	1.43105054933507e-21	5.7013053885509195e-18
A02BC02	Pantoprazole	J02AC01	Fluconazole	5.6166696125951	0.166356157139889	3.2642159170466096e-25	1.30046362135137e-21
A02BC02	Pantoprazole	J02AX04	Caspofungin	3.86272229324434	0.519253267203966	0.00925387254381489	1
A02BC02	Pantoprazole	J04AB02	Rifampicin	127102722.481499	1180.47331036769	0.987387847253734	1
A02BC02	Pantoprazole	L02BG04	Letrozole	105399548.455265	1977.91151389788	0.992548037837963	1
A02BC02	Pantoprazole	M05BA04	Alendronic Acid	17.6288606251164	0.316549683856195	1.2455196901922e-19	4.96215044572572e-16
A02BC02	Pantoprazole	N02AB03	Fentanyl	7.64121072151231	0.194545888500353	1.42209584428693e-25	5.665629843639129e-22
A02BC02	Pantoprazole	N03AA02	Phenobarbital	108733970.447047	1378.25139713575	0.989287917017453	1
A02BC02	Pantoprazole	N05AD01	Haloperidol	7.46328472828601	0.185261094208009	2.00455447407478e-27	7.98614502471392e-24
A02BC02	Pantoprazole	N05AH03	Olanzapine	21.7467939273191	0.598679093037344	2.69282095659995e-7	0.00107281986910942
A02BC02	Pantoprazole	N05AN01	Lithium	272066981.901746	1223.56641263236	0.987335782421978	1
A02BC02	Pantoprazole	N07BA01	Nicotine	15.3528173810404	0.370276268158692	1.62649567146732e-13	6.4799587551258e-10
A02BC03	Lansoprazole	A12CB02	Zinc Gluconate	82561844.4990844	1206.64944556649	0.987946680851273	1
A02BC03	Lansoprazole	C08CA13	Lercanidipine	49015160.2817371	1201.60010020665	0.988242226884861	1
A02BC03	Lansoprazole	N04AA02	Biperiden	116617274.272949	1721.04060953241	0.991388962258562	1
A02BC05	Esomeprazole	A10BB12	Glimepiride	182677637.883431	770.612320895443	0.980305527780611	1
A02BC05	Esomeprazole	A11DA01	Thiamine (Vit B1)	23.4527454718254	0.221723951898132	6.02396544232231e-46	2.3999478322212097e-42
A02BC05	Esomeprazole	B01AB05	Enoxaparin	33.5183304931161	0.343087953519723	1.35772698273101e-24	5.40918429920034e-21
A02BC05	Esomeprazole	B01AE07	Dabigatran Etexilate	87888529.9394004	1291.10487012536	0.98869644031679	1
A02BC05	Esomeprazole	B03BA01	Cyanocobalamin	186848867.348338	845.47476625372	0.982027762711976	1
A02BC05	Esomeprazole	C03CA01	Furosemide	4.44906485184598	0.0666729613391975	5.11794751937271e-111	2.0389902917180894e-107
A02BC05	Esomeprazole	C07AB02	Metoprolol	17.8012971479708	0.18388606428604	2.9338387363903798e-55	1.1688413525779301e-51
A02BC05	Esomeprazole	C08CA01	Amlodipine	42.0520415984145	0.310313435406875	1.96767736659902e-33	7.8392266285305e-30
A02BC05	Esomeprazole	N02BE01	Paracetamol	3.17586515395111	0.0505669922288415	1.38140785865017e-115	5.503528908862279e-112
A02BC05	Esomeprazole	R03AL01	Fenoterol And Ipratropium Bromide	177830635.395403	804.631727949784	0.981164699683575	1
A02BC05	Esomeprazole	R03BB04	Tiotropium Bromide	80.7268216511828	0.600965533397951	2.73796367517135e-13	1.0908047281882701e-9
A03BB01	Butylscopolamine	H02AB02	Dexamethasone	60109902.5778551	2345.31346564108	0.993906435824871	1
A03BB01	Butylscopolamine	N02AA05	Oxycodone	108063396.797974	991.655689809679	0.985117218358298	1
A03BB01	Butylscopolamine	N05AD01	Haloperidol	52766210.6833163	735.635618613326	0.980715848882481	1
A03FA01	Metoclopramide	A02BC02	Pantoprazole	2.43805854473062	0.0466378532370135	2.12562531672969e-81	8.46849126185109e-78
A03FA01	Metoclopramide	A02BC05	Esomeprazole	13.7672398953273	0.254436533583949	6.601326683863e-25	2.62996855085102e-21
A03FA01	Metoclopramide	A06AB08	Sodium Picosulfate	5.78435743437185	0.104483629646038	2.50737467587772e-63	9.98938070869684e-60
A03FA01	Metoclopramide	A09AA02	Multienzymes (Lipase, Protease Etc.)	55.3886491708349	1.01453679920762	7.59430971202605e-5	0.302557298927118
A03FA01	Metoclopramide	B05BA03	Carbohydrates	63199421.8171284	759.79134862321	0.981139410583862	1
A03FA01	Metoclopramide	B05BA10	Combinations	82.0379060018867	0.720548970327323	9.56998325743742e-10	3.81268132976307e-6
A03FA01	Metoclopramide	B05BB02	Electrolytes With Carbohydrates	35.2423383596832	1.02255839655992	4.9460310005967e-4	1
A03FA01	Metoclopramide	C03CA01	Furosemide	2.38981830152185	0.0482228416353431	5.85236570177578e-73	2.33158249558747e-69
A03FA01	Metoclopramide	H02AB07	Prednisone	79640363.9471759	917.273436369651	0.984175942744841	1
A03FA01	Metoclopramide	J01DH02	Meropenem	4.01746546953255	0.129231764102531	5.26483888503373e-27	2.0975118117974397e-23
A03FA01	Metoclopramide	J02AC01	Fluconazole	6.70152015967954	0.111565591565152	3.42053725251539e-65	1.36274204140213e-61
A03FA01	Metoclopramide	J05AB01	Aciclovir	9.73169386462149	0.277912974200344	2.66903666590401e-16	1.06334420769616e-12
A03FA01	Metoclopramide	J05AB11	Valaciclovir	11.5023077954566	0.516695042355651	2.27578713258611e-6	0.00906673593622306
A03FA01	Metoclopramide	L01AA01	Cyclophosphamide	76182375.143997	1598.50217087721	0.990941389142272	1
A03FA01	Metoclopramide	L01CA02	Vincristine	155780837.053136	8923.71419649572	0.998313342242213	1
A03FA01	Metoclopramide	L01DB01	Doxorubicin	1	0	1	1
A03FA01	Metoclopramide	L01XC02	Rituximab	90420599.4459695	2733.79872297988	0.994653182840229	1
A03FA01	Metoclopramide	L04AA06	Mycophenolic Acid	32.6903536689741	0.55296798937528	2.86125447019953e-10	1.13992378092749e-6
A03FA01	Metoclopramide	L04AD01	Ciclosporin	19.2637011189533	0.610527046867782	1.26383115858338e-6	0.00503510333579619
A03FA01	Metoclopramide	L04AX03	Methotrexate	202545575.418999	1115.29197171278	0.986317509777876	1
A03FA01	Metoclopramide	N02AB03	Fentanyl	14.3577578433255	0.197446335984106	1.70230322421151e-41	6.78197604525866e-38
A03FA01	Metoclopramide	N05BA06	Lorazepam	9.36031822101979	0.224624462751089	2.36171567177354e-23	9.40907523634578e-20
A03FA01	Metoclopramide	S01XA20	Artificial Tears And Other Indifferent Preparations	199916131.885335	1328.64707965387	0.988522333887394	1
A03FA01	Metoclopramide	V03AF01	Mesna	91294707.7008631	2050.13288025703	0.992866456198345	1
A03FA03	Domperidone	A02BC02	Pantoprazole	151.538535528006	0.503007932191072	1.8342510431916397e-23	7.307656156075489e-20
A03FA03	Domperidone	A04AA01	Ondansetron	237.063759108858	1.0015543708083	4.76557125924445e-8	1.8986035896829e-4
A03FA03	Domperidone	A06AB08	Sodium Picosulfate	265.517861511073	1.00881290061852	3.14941289034995e-8	1.2547260955154e-4
A03FA03	Domperidone	A06AD11	Lactulose	107112448.27143	410.434959131608	0.964068824564329	1
A03FA03	Domperidone	B01AB10	Tinzaparin	121788613.083231	379.296867287528	0.96085153480485	1
A03FA03	Domperidone	C07AB02	Metoprolol	147716303.194236	500.686449840296	0.970030504944227	1
A03FA03	Domperidone	H02AB07	Prednisone	225370863.330026	3177.53523837219	0.995170525371516	1
A03FA03	Domperidone	L01CA02	Vincristine	132275331.135539	4132.89319790008	0.996389767230535	1
A03FA03	Domperidone	N02AA05	Oxycodone	114168823.682959	447.604152701846	0.966937158679405	1
A03FA03	Domperidone	N02BE01	Paracetamol	131.551145657423	0.503235551698566	3.13405576244787e-22	1.2486078157592299e-18
A03FA03	Domperidone	N05BA06	Lorazepam	241091611.488447	633.366632460102	0.975689692584751	1
A04AA01	Ondansetron	A02BC02	Pantoprazole	2.24596490984342	0.0451468999606092	7.90266968375538e-72	3.1484236020081403e-68
A04AA01	Ondansetron	A02BC05	Esomeprazole	28.2424217890877	0.464530688372929	6.39291780899755e-13	2.5469384551046203e-9
A04AA01	Ondansetron	A03FA01	Metoclopramide	3.74391736525414	0.0863016088564643	8.03946328482082e-53	3.2029221726726097e-49
A04AA01	Ondansetron	A03FA03	Domperidone	17.5501932580271	0.47400496070749	1.49987877803501e-9	5.97551705169148e-6
A04AA01	Ondansetron	A04AD05	Metopimazine	7.12097957907666	0.333486648039174	3.94630449988982e-9	1.5722077127561e-5
A04AA01	Ondansetron	A06AB08	Sodium Picosulfate	6.91979576447347	0.167750757753704	9.17353819642625e-31	3.65473761745622e-27
A04AA01	Ondansetron	A06AD11	Lactulose	5.7248193266441	0.129241114852912	1.55460121618156e-41	6.193531245267341e-38
A04AA01	Ondansetron	A10AB05	Insulin Aspart	20.8209866867905	0.348063610579272	2.7228727927630798e-18	1.08479252063681e-14
A04AA01	Ondansetron	A11HA02	Pyridoxine (Vit B6)	171875074.848962	3285.37299580548	0.995394853114139	1
A04AA01	Ondansetron	A12CC10	Magnesium Oxide	189076113.48852	1200.33988229663	0.987332609489606	1
A04AA01	Ondansetron	B05AA01	Albumin	11.245489218255	1.09220645263097	0.0267142352485719	1
A04AA01	Ondansetron	B05BA10	Combinations	24.2235814987495	0.730924184163227	1.29658765168681e-5	0.0516560520432025
A04AA01	Ondansetron	B05BB01	Electrolytes	112.329398216562	1.01098499713	3.01003031756725e-6	0.0119919607851879
A04AA01	Ondansetron	C03CA01	Furosemide	2.16788551139558	0.0618934948177016	7.33937373922379e-36	2.92400649770676e-32
A04AA01	Ondansetron	C08CA06	Nimodipine	3.76640876591933	0.483373544471306	0.0060793163324897	1
A04AA01	Ondansetron	G03CA03	Estradiol	58.9573541779797	0.748023103992448	5.0336339541977e-8	2.0053997673523e-4
A04AA01	Ondansetron	H02AB06	Prednisolone	6.86489929807758	0.150577366408121	1.78111424015399e-37	7.0959591327735e-34
A04AA01	Ondansetron	J02AC01	Fluconazole	4.08386460646435	0.124012569973919	7.765417130347929e-30	3.09374218473062e-26
A04AA01	Ondansetron	J05AB01	Aciclovir	18.802141278456	0.267376308745085	5.14260173071018e-28	2.04881252951494e-24
A04AA01	Ondansetron	L01BC01	Cytarabine	79008698.1427007	2726.86605577846	0.994679064701294	1
A04AA01	Ondansetron	L01CB01	Etoposide	1	0	1	1
A04AA01	Ondansetron	L02BG04	Letrozole	49610417.4082834	1142.31426231903	0.987623618449549	1
A04AA01	Ondansetron	L04AD01	Ciclosporin	7.03084846898076	0.550142709703783	3.9247371251126e-4	1
A04AA01	Ondansetron	M04AA01	Allopurinol	16.6469286550035	0.228448748197308	7.99293053600937e-35	3.1843835255461298e-31
A04AA01	Ondansetron	M05BA03	Pamidronic Acid	44.267648503143	1.12729193221219	7.7305915555585e-4	1
A04AA01	Ondansetron	N01AX01	N01AX01	78844351.6812598	5212.88428904599	0.9972169160559	1
A04AA01	Ondansetron	N01BB51	Bupivacaine, Combinations	64591752.4921718	1455.68067719386	0.990143120078302	1
A04AA01	Ondansetron	N02AB03	Fentanyl	10.1152389067953	0.236592224935904	1.36233435706313e-22	5.427540078539509e-19
A04AA01	Ondansetron	N03AE01	Clonazepam	27.3699305133078	1.03004466854149	0.00131395605779684	1
A04AA01	Ondansetron	N03AF02	Oxcarbazepine	19.4667440013077	1.05389849993256	0.00484923582924234	1
A04AA01	Ondansetron	N03AX09	Lamotrigine	93.262194108367	1.08899320998317	3.11655850921218e-5	0.124163691007013
A04AA01	Ondansetron	N03AX14	Levetiracetam	89915380.1058573	894.397897704273	0.983663043469213	1
A04AA01	Ondansetron	N05AD01	Haloperidol	10.2543165541751	0.278361448349779	6.15881756796619e-17	2.45367291907773e-13
A04AA01	Ondansetron	N05BA06	Lorazepam	8.71382451247475	0.235846844971233	4.3387126442962396e-20	1.72854311748762e-16
A04AA01	Ondansetron	N05BA09	Clobazam	133600056.135184	1508.79380839151	0.990105788041616	1
A04AA01	Ondansetron	N05CD02	Nitrazepam	176997602.058284	1550.43613915745	0.990226773997692	1
A04AA01	Ondansetron	P01BC01	Quinine	64.736031699237	0.722987358239141	8.013434335073791e-9	3.1925522390934e-5
A04AA01	Ondansetron	S01BA01	Dexamethasone	23.4865788476477	0.735014248618048	1.75183645778849e-5	0.0697931644782935
A04AA01	Ondansetron	V03AF01	Mesna	5.4562236393761	1.17783439359914	0.149705236794016	1
A04AA05	Palonosetron	J01DH02	Meropenem	32.5396975691852	1.17897173355142	0.0031387519244341	1
A04AD05	Metopimazine	B05XA01	Potassium Chloride	23.047453882153	1.03652812977141	0.00247006056170886	1
A04AD05	Metopimazine	D01AC02	Miconazole	99857452.5513546	2388.88029931356	0.993848041286651	1
A04AD05	Metopimazine	D07AB02	Hydrocortisone Butyrate	150548651.062527	1962.49451320318	0.992344552520328	1
A04AD05	Metopimazine	J01DH02	Meropenem	23.7801338697307	0.425126833609648	9.062454960271161e-14	3.61048205617203e-10
A04AD05	Metopimazine	L04AD01	Ciclosporin	200536673.189124	1151.82182485538	0.986758311214162	1
A04AD05	Metopimazine	M04AA01	Allopurinol	138.563380017768	1.0051053300493	9.28201531553927e-7	0.00369795490171085
A04AD05	Metopimazine	V03AF07	Rasburicase	70909957.7937906	2069.40872389303	0.993030321694421	1
A04AD12	Aprepitant	B05BB01	Electrolytes	842163668.210361	1147.75460830542	0.985713987799217	1
A04AD12	Aprepitant	B05BB02	Electrolytes With Carbohydrates	17430121542.3331	1952.58528009529	0.990364144298083	1
A04AD12	Aprepitant	H02AB02	Dexamethasone	107713160.869046	576.870642103352	0.974423497968669	1
A04AD12	Aprepitant	L01AA01	Cyclophosphamide	62570225.854141	2359.30455760251	0.993929005104562	1
A04AD12	Aprepitant	M04AA01	Allopurinol	531.247352751164	1.0024430293464	3.85139120152849e-10	1.53439425468895e-6
A04AD12	Aprepitant	V03AF01	Mesna	47618828.8999043	1103.58505265043	0.987218937552301	1
A05AA02	Ursodeoxycholic Acid	B05XA03	Sodium Chloride	166945222.544476	2105.65981559771	0.992825866078617	1
A05AA02	Ursodeoxycholic Acid	N03AA02	Phenobarbital	144744967.96088	2405.94498811404	0.993768567169605	1
A05AA02	Ursodeoxycholic Acid	N06BC01	Caffeine	334910153228007e77	31622.6719524892	0.994682672986658	1
A06AB02	Bisacodyl	A02AA04	Magnesium Hydroxide	4.30194470305907	0.0975674368569908	1.4568432173175399e-50	5.804063377793081e-47
A06AB02	Bisacodyl	A02BC02	Pantoprazole	2.21519738333068	0.0405502606977954	1.18068873920458e-85	4.70386393699105e-82
A06AB02	Bisacodyl	A02BC03	Lansoprazole	20.1321054796836	0.221022867706712	5.001049146772549e-42	1.99241798007418e-38
A06AB02	Bisacodyl	A04AA01	Ondansetron	3.29789596450461	0.078630228472216	5.10704472446967e-52	2.0346466182287198e-48
A06AB02	Bisacodyl	A06AD11	Lactulose	4.59071084729693	0.110768098023932	4.510188479612139e-43	1.79685909027748e-39
A06AB02	Bisacodyl	A06AD65	Macrogol, Combinations	17.8944380739323	0.241968195987545	9.205660914138999e-33	3.66753530819298e-29
A06AB02	Bisacodyl	A06AG10	Docusate Sodium, Incl. Combinations	24.8906354813527	1.03067175756528	0.00181569702334473	1
A06AB02	Bisacodyl	A11DA01	Thiamine (Vit B1)	13.9349514116271	0.23035051394652	2.74794839750937e-30	1.09478264156773e-26
A06AB02	Bisacodyl	A12AA04	Calcium Carbonate	36.005984758934	0.59837673785731	2.11120229446382e-9	8.41102994114386e-6
A06AB02	Bisacodyl	A12BA01	Potassium Chloride	2.79319747257483	0.0595502612405034	1.13703052333052e-66	4.52992960494879e-63
A06AB02	Bisacodyl	B01AB04	Dalteparin	5.76893403684868	0.076002862980814	1.21780869307163e-117	4.85174983319737e-114
A06AB02	Bisacodyl	B01AB10	Tinzaparin	4.48975176884861	0.0773660782458153	6.160958289218029e-84	2.45452578242446e-80
A06AB02	Bisacodyl	B01AC04	Clopidogrel	11.0783073891029	0.162018493544672	7.61762189641654e-50	3.03486056353235e-46
A06AB02	Bisacodyl	B03BB01	Folic Acid	45.9353879752936	0.512545985086574	8.1977002155471e-14	3.26596376587396e-10
A06AB02	Bisacodyl	C03CA01	Furosemide	2.21043187963998	0.0538619742618242	4.3694569878266e-49	1.7407916639501198e-45
A06AB02	Bisacodyl	C08CA01	Amlodipine	7.36587732073277	0.107060591336834	1.2240790782736e-77	4.87673104784202e-74
A06AB02	Bisacodyl	C09AA02	Enalapril	12.2912124531554	0.169468829892344	1.3720313923651899e-49	5.466173067182921e-46
A06AB02	Bisacodyl	C09AA10	Trandolapril	85.8945865661049	1.01838615761106	1.22706245313986e-5	0.048886168133092
A06AB02	Bisacodyl	C10AA01	Simvastatin	5.73489861787515	0.081859316755761	5.23376594047876e-101	2.0851323506867398e-97
A06AB02	Bisacodyl	H02AB02	Dexamethasone	2.43037447961761	0.539861642788465	0.0999801443537002	1
A06AB02	Bisacodyl	H02AB06	Prednisolone	7.40825214537593	0.147056873079045	3.13780594143282e-42	1.25010188706684e-38
A06AB02	Bisacodyl	J02AC01	Fluconazole	9.21088321381797	0.260532499634492	1.5615851638135102e-17	6.22135529263302e-14
A06AB02	Bisacodyl	L04AX03	Methotrexate	85.7871797424049	1.03501028448893	1.69813919662169e-5	0.0676538655934081
A06AB02	Bisacodyl	M03BB03	Chlorzoxazone	6.76641829095611	0.17533192892835	1.0924932376504e-27	4.35249305879919e-24
A06AB02	Bisacodyl	M05BA04	Alendronic Acid	22.9172086073692	0.28797083464323	1.50474985332323e-27	5.9949234156397505e-24
A06AB02	Bisacodyl	N01BB09	Ropivacaine	5.78283747890962	0.625613557331321	0.00503044922861128	1
A06AB02	Bisacodyl	N02AA01	Morphine	1.779599356589	0.0414540216833089	5.96655617709523e-44	2.37707598095474e-40
A06AB02	Bisacodyl	N02AA05	Oxycodone	2.91723996181878	0.0601634074744073	7.65800494144935e-71	3.0509491686734205e-67
A06AB02	Bisacodyl	N02AB03	Fentanyl	13.6195242380273	0.24885519835183	9.19770399991375e-26	3.66436527356564e-22
A06AB02	Bisacodyl	N02AE01	Buprenorphine	37.7376391745178	0.512366932292419	1.3799342219095999e-12	5.497657940087851e-9
A06AB02	Bisacodyl	N02BE01	Paracetamol	1.19122360962515	0.026600271701435	4.7628400049558796e-11	1.89751545797442e-7
A06AB02	Bisacodyl	N04AB02	Orphenadrine (Chloride)	9.31651321015617	1.1212306629186	0.0465379643035162	1
A06AB02	Bisacodyl	N05AD01	Haloperidol	9.44706631646416	0.200183545466673	3.31860803556912e-29	1.3221334413707398e-25
A06AB02	Bisacodyl	N05AF03	Chlorprothixene	22.9517986183008	0.772106658888124	4.94433436917345e-5	0.19698228126787
A06AB02	Bisacodyl	N05AF05	Zuclopenthixol	14.3009665424298	1.06874657292933	0.0128029856480641	1
A06AB02	Bisacodyl	N05AH04	Quetiapine	28.7639072365403	0.6239666007195	7.30530791901183e-8	2.9104346749343e-4
A06AB02	Bisacodyl	N05BA06	Lorazepam	52.1630269617002	1.01589242080222	9.9211385471142e-5	0.39525815971703
A06AB02	Bisacodyl	N05CF01	Zopiclone	4.34064364357075	0.071850353771706	8.74609129875436e-93	3.484442773423739e-89
A06AB02	Bisacodyl	N06AB10	Escitalopram	72.0375888908531	1.01493390380061	2.50606458295657e-5	0.0998416129849898
A06AB02	Bisacodyl	N06AX11	Mirtazapine	12.991073592487	0.286934414523396	4.0076672640652197e-19	1.5966546380035802e-15
A06AB02	Bisacodyl	N07BA01	Nicotine	16.9186132478844	0.317650730390552	5.37895829788745e-19	2.14297698587836e-15
A06AB02	Bisacodyl	N07BC02	Methadone	53.9403617924741	1.01421703266764	8.42497894271253e-5	0.335651161077667
A06AB02	Bisacodyl	R03AC18	Indacaterol	217062290.617784	1523.76492108759	0.98994888036250706	1
A06AB02	Bisacodyl	R03AL01	Fenoterol And Ipratropium Bromide	40.9650514443086	0.594144152508321	4.1347859413311503e-10	1.64729871902633e-6
A06AB02	Bisacodyl	R03AL01	Fenoterol And Ipratropium Bromide	40.9650514443086	0.594144152508321	4.1347859413311503e-10	1.64729871902633e-6
A06AB02	Bisacodyl	S01ED01	Timolol	108946520.241533	1724.25552754571	0.991436500379529	1
A06AB08	Sodium Picosulfate	A02BC02	Pantoprazole	3.079437666325	0.0530502973705999	9.24591610363043e-100	3.68357297568636e-96
A06AB08	Sodium Picosulfate	A03FA01	Metoclopramide	4.37209201464833	0.0736202736202928	2.5419438864667293e-89	1.01271044436835e-85
A06AB08	Sodium Picosulfate	A06AD11	Lactulose	1.99554411821648	0.0556719762542433	2.2923266891768097e-35	9.13262952968041e-32
A06AB08	Sodium Picosulfate	A06AG10	Docusate Sodium, Incl. Combinations	98074261.8970715	706.006784353074	0.9792064327013	1
A06AB08	Sodium Picosulfate	A10AB01	Insulin (Human)	11.9756536502276	0.193578523883625	1.1697040774564901e-37	4.660101044586659e-34
A06AB08	Sodium Picosulfate	A10AB05	Insulin Aspart	16.4721502030513	0.235937865781319	1.60372558526735e-32	6.38924273170512e-29
A06AB08	Sodium Picosulfate	A10AD05	Insulin Aspart	291009100.432162	691.01863167122394	0.977500167621232	1
A06AB08	Sodium Picosulfate	A11DA01	Thiamine (Vit B1)	6.39353233840603	0.13431195784971	2.1199541193307296e-43	8.44589721141363e-40
A06AB08	Sodium Picosulfate	A12BA01	Potassium Chloride	2.78169185279346	0.0539117144889721	2.66441445176551e-80	1.06150271758338e-76
A06AB08	Sodium Picosulfate	A12CB01	Zinc Sulfate	13.7135963608696	0.295716541203297	8.414731459794e-19	3.3524290135819303e-15
A06AB08	Sodium Picosulfate	B01AB05	Enoxaparin	9.12590805030231	0.119785129266635	4.411862013677e-76	1.75768582624892e-72
A06AB08	Sodium Picosulfate	B01AB10	Tinzaparin	7.48631126782544	0.0856606145956798	4.021139484015099e-122	1.6020219704316197e-118
A06AB08	Sodium Picosulfate	C03CA01	Furosemide	2.30032550425414	0.0455028241747965	7.188192109846249e-75	2.86377573656275e-71
A06AB08	Sodium Picosulfate	C07AB02	Metoprolol	8.01354771174829	0.112473534557482	1.9414553953421397e-76	7.73475829504309e-73
A06AB08	Sodium Picosulfate	C08CA01	Amlodipine	12.6519991384629	0.144720052359761	7.605833241805729e-69	3.0301639635354e-65
A06AB08	Sodium Picosulfate	C08CA06	Nimodipine	53.1483402585377	0.736795344328861	6.95271714032098e-8	2.7699625087038e-4
A06AB08	Sodium Picosulfate	H02AB06	Prednisolone	6.82033258974008	0.106601100600087	1.6201194749529199e-72	6.454555988212429e-69
A06AB08	Sodium Picosulfate	L04AD01	Ciclosporin	11.5521421311211	0.533094386550177	4.43374885634883e-6	0.0176640554436937
A06AB08	Sodium Picosulfate	M05BA04	Alendronic Acid	28.1716254447518	0.349617721951147	1.31622294633307e-21	5.2438322181909495e-18
A06AB08	Sodium Picosulfate	N02AA01	Morphine	2.65543136408577	0.0473273097336066	1.3267618451292e-94	5.28581919099473e-91
A06AB08	Sodium Picosulfate	N02AB03	Fentanyl	12.0048825376794	0.163898734362908	6.14920288268609e-52	2.44984242846214e-48
A06AB08	Sodium Picosulfate	N02BE01	Paracetamol	1.61846423123817	0.0306657582953272	1.4928868954425598e-55	5.94766139144316e-52
A06AB08	Sodium Picosulfate	N05AH02	Clozapine	12.804073192445	0.636793791580361	6.22634080963945e-5	0.248057417856036
A06AB08	Sodium Picosulfate	N06AA09	Amitriptyline	163.534521411393	1.01007590977922	4.50732540131897e-7	0.00179571843988548
A06AB08	Sodium Picosulfate	N06AX16	Venlafaxine	53.5431338286226	0.725191072007242	4.04487774648934e-8	1.6114792942013e-4
A06AD04	Magnesium Sulfate	A04AA01	Ondansetron	182884764.415053	868.198299342886	0.982517779727898	1
A06AD04	Magnesium Sulfate	A06AD11	Lactulose	220557388.453014	767.30177199717	0.980024688082941	1
A06AD04	Magnesium Sulfate	A11DA01	Thiamine (Vit B1)	285369145.436054	804.445553977562	0.980691380848175	1
A06AD04	Magnesium Sulfate	A12BA01	Potassium Chloride	59.4010522418991	0.727378492900888	1.96434597170028e-8	7.82595435125391e-5
A06AD04	Magnesium Sulfate	B01AB04	Dalteparin	164031838.148519	627.331743161969	0.975945493451418	1
A06AD04	Magnesium Sulfate	J01XA01	Vancomycin	166046445.604609	1247.0751935242	0.987890383689459	1
A06AD11	Lactulose	A02BC02	Pantoprazole	2.76601791418344	0.0509035581316299	7.148522651066738e-89	2.84797142418499e-85
A06AD11	Lactulose	A02BC05	Esomeprazole	12.0789245793008	0.226041396793775	2.9883504458583497e-28	1.19055881762997e-24
A06AD11	Lactulose	A03FA01	Metoclopramide	3.94794597146349	0.0796279671884575	1.21717684077622e-66	4.84923253365246e-63
A06AD11	Lactulose	A06AB08	Sodium Picosulfate	3.75868581121712	0.0990285401630472	8.98332031520314e-41	3.57895481357693e-37
A06AD11	Lactulose	A06AD04	Magnesium Sulfate	168238134.719454	2244.46457365539	0.993266783846004	1
A06AD11	Lactulose	A06AG10	Docusate Sodium, Incl. Combinations	37.7572866096644	1.01977665389623	3.697849427514e-4	1
A06AD11	Lactulose	A07AA11	Rifaximin	1726099637.38965	3891.58706480724	0.995639253136464	1
A06AD11	Lactulose	A10AB05	Insulin Aspart	15.9971435379785	0.230165768916122	2.0538819187606e-33	8.18266556434223e-30
A06AD11	Lactulose	A10AE04	Insulin Glargine	56.1573767268086	0.73321651881283	3.93336040806539e-8	1.5670507865732e-4
A06AD11	Lactulose	A11DA01	Thiamine (Vit B1)	9.2406503971618	0.133039901678731	1.0386170026160299e-62	4.13785013842226e-59
A06AD11	Lactulose	A12BA01	Potassium Chloride	2.84844519488037	0.0549984488777793	9.12818152675301e-81	3.6366675202584e-77
A06AD11	Lactulose	A12CC30	Magnesium (Different Salts In Combination)	27.2708287248032	0.513207393191118	1.18310355022238e-10	4.71348454408596e-7
A06AD11	Lactulose	B03XA01	Erythropoietin	397317044.585643	1000.52915172864	0.984211075989291	1
A06AD11	Lactulose	C03CA01	Furosemide	2.17700657447747	0.0468225567187359	5.43905110767416e-62	2.16691796129739e-58
A06AD11	Lactulose	C03CA02	Bumetanide	114282480.045786	885.798048731706	0.983288499707714	1
A06AD11	Lactulose	C03DA01	Spironolactone	11.4663585160792	0.157676140184584	5.44017640534323e-54	2.16736627988874e-50
A06AD11	Lactulose	C07AA05	Propranolol	31.8495027631141	0.604081293521121	1.00788049122505e-8	4.0153958770406e-5
A06AD11	Lactulose	C08CA01	Amlodipine	10.9780127529569	0.134965693661715	1.66687692080224e-70	6.64083765247612e-67
A06AD11	Lactulose	C09CA01	Losartan	20.6398523108403	0.268891566293712	2.11125100069079e-29	8.411223986752109e-26
A06AD11	Lactulose	H03AA01	Levothyroxine Sodium	21.6524024300592	0.289862808377226	2.71011086502046e-26	1.07970816862415e-22
A06AD11	Lactulose	L04AD01	Ciclosporin	66.472227430869	1.05753367782349	7.23374115291635e-5	0.288192247532187
A06AD11	Lactulose	M05BA04	Alendronic Acid	21.46393939241	0.287679564443386	1.58303164983065e-26	6.30679809292531e-23
A06AD11	Lactulose	N02AA01	Morphine	2.6406579136638	0.0516806517542307	9.290252365597121e-79	3.7012365424538893e-75
A06AD11	Lactulose	N02AB03	Fentanyl	9.01719120567175	0.177606026103402	3.2674306465464695e-35	1.3017443695841098e-31
A06AD11	Lactulose	N02AE01	Buprenorphine	23.6589669831722	0.402261410736679	3.6941861968492604e-15	1.47176378082475e-11
A06AD11	Lactulose	N02BE01	Paracetamol	1.47806383874095	0.0299141465576771	5.4415599465301804e-39	2.16791748269762e-35
A06AD11	Lactulose	N03AE01	Clonazepam	32.4954900491389	0.592396090343436	4.1951991207116904e-9	1.67136732969154e-5
A06AD11	Lactulose	N04AA02	Biperiden	142640420.533708	1634.00412314813	0.990831956318384	1
A06AD11	Lactulose	N05AH04	Quetiapine	6.84034127194441	0.209905962600794	5.16709719439048e-20	2.05857152224517e-16
A06AD11	Lactulose	N05BA02	Chlordiazepoxide	16.6636389744711	0.424508001524155	3.4249833443554296e-11	1.3645133643912e-7
A06AD11	Lactulose	N05CF01	Zopiclone	3.69309685417546	0.062859723045496	6.06327572025092e-96	2.4156090469479696e-92
A06AD11	Lactulose	N06AX03	Mianserin	32.8322221508468	0.752695457608404	3.50873557607395e-6	0.0139788025350786
A06AD11	Lactulose	N07BA01	Nicotine	31.3214989577828	0.36452067110711	3.4254140801923805e-21	1.3646849695486401e-17
A06AD11	Lactulose	R03AL01	Fenoterol And Ipratropium Bromide	36.9351907753802	0.523032892003921	5.18363509683121e-12	2.06516022257755e-8
A06AD65	Macrogol, Combinations	A02BC02	Pantoprazole	5.33503999621717	0.078714540442562	2.1307035768476197e-100	8.488723050160919e-97
A06AD65	Macrogol, Combinations	A06AB02	Bisacodyl	3.6767279352691	0.08475104434659	2.90219965815982e-53	1.15623634381087e-49
A06AD65	Macrogol, Combinations	A06AB08	Sodium Picosulfate	11.7685447735377	0.186751969381011	8.58576844246008e-40	3.4205701474760994e-36
A06AD65	Macrogol, Combinations	A10AB05	Insulin Aspart	17.0298344074553	0.255970614232608	1.65214312978078e-28	6.582138229046629e-25
A06AD65	Macrogol, Combinations	A11CC01	Ergocalciferol	103196259.593528	1481.07958978023	0.990059751420391	1
A06AD65	Macrogol, Combinations	B03AA01	Ferrous Glycine Sulfate	20.4368540985608	0.77476164039814	9.83854421185066e-5	0.39196760140013
A06AD65	Macrogol, Combinations	B03BA03	Hydroxocobalamin	98684991.7233931	1380.98698001792	0.989365156773583	1
A06AD65	Macrogol, Combinations	B03BB01	Folic Acid	73.814712359727	0.714853231818141	1.7724038570901701e-9	7.06125696664724e-6
A06AD65	Macrogol, Combinations	C03CA01	Furosemide	3.31191342360524	0.0627015584056076	2.58232917843287e-81	1.02879994468766e-77
A06AD65	Macrogol, Combinations	C07AA05	Propranolol	127044558.145262	1064.36077116815	0.986012447756665	1
A06AD65	Macrogol, Combinations	C09AA02	Enalapril	23.5904873929932	0.268156764871667	4.53872536333877e-32	1.80822818475417e-28
A06AD65	Macrogol, Combinations	C10AA01	Simvastatin	13.9504559676568	0.142150415773239	9.76645788632873e-77	3.89095682191337e-73
A06AD65	Macrogol, Combinations	D01AC02	Miconazole	68686377.5574752	879.754473785336	0.983635358681433	1
A06AD65	Macrogol, Combinations	G03CA03	Estradiol	43.8734114437449	0.718592385899854	1.42415511561516e-7	5.6738339806108e-4
A06AD65	Macrogol, Combinations	L04AX03	Methotrexate	218750153.109003	1092.36901732079	0.985974208798909	1
A06AD65	Macrogol, Combinations	N02AA01	Morphine	3.32975055225684	0.0589200655026028	1.21154821176584e-92	4.826808075675109e-89
A06AD65	Macrogol, Combinations	N02AA05	Oxycodone	7.66996102879212	0.108805265278593	3.13276142229028e-78	1.24809215064045e-74
A06AD65	Macrogol, Combinations	N02AB03	Fentanyl	32.0617871004526	0.308608975696956	2.70067736223761e-29	1.0759498611154598e-25
A06AD65	Macrogol, Combinations	N02BE01	Paracetamol	1.80718531125064	0.0358490734255423	3.25234645773997e-61	1.2957348287636e-57
A06AD65	Macrogol, Combinations	N02CX02	Clonidine	33.2225323520397	1.02325528393828	6.1794945594153e-4	1
A06AD65	Macrogol, Combinations	N03AX16	Pregabalin	99.7169384461507	1.00685672363596	4.85417300279348e-6	0.0193390252431292
A06AD65	Macrogol, Combinations	N05BA08	Bromazepam	97041188.6903255	1553.07235770866	0.99055210172558406	1
A06AD65	Macrogol, Combinations	N05CF01	Zopiclone	6.0526171845411	0.0872303320997106	1.1845834288249098e-94	4.71938038043844e-91
A06AD65	Macrogol, Combinations	N06AB04	Citalopram	32.4602380351435	0.32401024156187	6.57230379207279e-27	2.6184058307618e-23
A06AD65	Macrogol, Combinations	N06AB05	Paroxetine	143802184.234149	1612.00822856187	0.990702849014744	1
A06AD65	Macrogol, Combinations	R03AK04	Salbutamol And Sodium Cromoglicate	16.3423641394128	0.250962468649402	8.74643110366538e-29	3.48457815170029e-25
A06AD65	Macrogol, Combinations	S01XA20	Artificial Tears And Other Indifferent Preparations	93382227.4761257	885.131565184119	0.983457942542358	1
A06AG10	Docusate Sodium, Incl. Combinations	B01AB04	Dalteparin	113807650.610599	536.077367854405	0.972396108252178	1
A06AG10	Docusate Sodium, Incl. Combinations	N02BE01	Paracetamol	98.2367975468288	1.0056277346574	5.07389896038348e-6	0.0202144134581678
A07AA02	Nystatin	A02BC02	Pantoprazole	155.256489440057	0.237353529083482	2.92943946671684e-100	1.16708868353999e-96
A07AA02	Nystatin	A10AB05	Insulin Aspart	394363948.059772	437.69214671474	0.963931322965271	1
A07AA02	Nystatin	A10BB12	Glimepiride	384805661.136411	818.280271693613	0.980726351207259	1
A07AA02	Nystatin	A12BA01	Potassium Chloride	147.435935679249	0.251543029957222	1.0791804131535799e-87	4.299454766003859e-84
A07AA02	Nystatin	B01AB05	Enoxaparin	870.193561960547	1.00144804378945	1.3901602233389699e-11	5.53839832978246e-8
A07AA02	Nystatin	B01AC06	Acetylsalicylic Acid	802.326871611872	0.580609681774658	1.069523046928e-30	4.26097981896115e-27
A07AA02	Nystatin	C03CA01	Furosemide	287.385502023653	0.31726210922445103	3.29167493306005e-71	1.31140329333112e-67
A07AA02	Nystatin	C07AB02	Metoprolol	1716.10265610395	1.00012281547195	9.55615241286186e-14	3.80717112128417e-10
A07AA02	Nystatin	C08CA01	Amlodipine	370458676.205236	322.784242577203	0.951259497316297	1
A07AA02	Nystatin	C09AA02	Enalapril	327700623.544353	390.517889296011	0.959955639024358	1
A07AA02	Nystatin	C10AA01	Simvastatin	755.892404376358	0.583334865478281	6.45861778461277e-30	2.57311332538973e-26
A07AA02	Nystatin	N02AA01	Morphine	182.116007065795	0.268840679356505	1.6924455264483198e-83	6.74270297737011e-80
A07AA02	Nystatin	N02BE01	Paracetamol	82.1624574016947	0.169227874079373	1.2820968596222e-149	5.107873888734839e-146
A07AA09	Vancomycin	A02BC02	Pantoprazole	334.323585496868	0.579260579277925	1.0841080393974499e-23	4.31908642895944e-20
A07AA09	Vancomycin	A10AB05	Insulin Aspart	321448884.1516	700.51704586376	0.977691899342363	1
A07AA09	Vancomycin	A11DA01	Thiamine (Vit B1)	367892519.048084	552.052524486306	0.97149986686021494	1
A07AA09	Vancomycin	A12CB01	Zinc Sulfate	272703921.499576	1265.92195529916	0.987757997597919	1
A07AA09	Vancomycin	B01AB04	Dalteparin	402689763.593561	714.100519155979	0.977864462591479	1
A07AA09	Vancomycin	B01AC04	Clopidogrel	283824191.395757	618.866694399312	0.97491001196673	1
A07AA09	Vancomycin	B01AC06	Acetylsalicylic Acid	375.667374480886	0.716142131934625	1.24558985223389e-16	4.96242997129982e-13
A07AA09	Vancomycin	C03CA01	Furosemide	174.892359629604	0.410736277853071	2.9737862900665098e-36	1.1847564579624999e-32
A07AA09	Vancomycin	C03DA01	Spironolactone	353038689.808703	651.011544185473	0.975881161516376	1
A07AA09	Vancomycin	C07AB02	Metoprolol	327.818880675648	0.715893831879667	5.90654626029887e-16	2.35316803010307e-12
A07AA09	Vancomycin	C09CA01	Losartan	345784424.515102	706.259426480787	0.977790820339304	1
A07AA09	Vancomycin	C10AA01	Simvastatin	853.112344943453	1.01591257688896	3.06984229895417e-11	1.22302517190334e-7
A07AA09	Vancomycin	N02AX02	Tramadol	307370608.629728	358.438053281424	0.956517491406649	1
A07AA09	Vancomycin	N02BE01	Paracetamol	140.990841956932	0.356554610978268	8.46766032786564e-44	3.37351587462167e-40
A07AA09	Vancomycin	N06AB04	Citalopram	337535822.958501	558.858056532454	0.97196966080561	1
A07AA09	Vancomycin	N07BC02	Methadone	263995324.541004	1539.14156285927	0.989947823378745	1
A07AA09	Vancomycin	R03AL01	Fenoterol And Ipratropium Bromide	364017271.392102	1007.70280315308	0.984392754172839	1
A07AA09	Vancomycin	R03BB04	Tiotropium Bromide	362796152.700999	694.071793464727	0.977345752512463	1
A07DA02	Opium	A02BC02	Pantoprazole	175.802248227636	1.00581027586721	2.75473609823939e-7	0.00109748686153857
A07DA02	Opium	A07DA03	Loperamide	134.701461765501	1.00607274050694	1.09657345553562e-6	0.00436874864685391
A07DA02	Opium	B03AA02	Ferrous Fumarate	115481576.39204	1988.5071654059	0.992551090583108	1
A07DA02	Opium	N03AA02	Phenobarbital	1919708814.0839	3013.83008886461	0.994341091053343	1
A07DA02	Opium	N05CF01	Zopiclone	212488286.790346	813.273011061985	0.981190156056209	1
A07DA03	Loperamide	A02BC02	Pantoprazole	171.342626520035	0.501865935382076	1.19472578240024e-24	4.75978751708256e-21
A07DA03	Loperamide	A04AA01	Ondansetron	80928016.8899091	288.777052846762	0.949722063681699	1
A07DA03	Loperamide	A10AB05	Insulin Aspart	181382935.674408	630.752341994699	0.975948767506949	1
A07DA03	Loperamide	A10AE04	Insulin Glargine	152316328.489843	1206.87086861238	0.987544063104089	1
A07DA03	Loperamide	A10BA02	Metformin	110811815.998281	603.719206174923	0.975523104995645	1
A07DA03	Loperamide	A11DA01	Thiamine (Vit B1)	231.249484943562	1.00625103841703	6.31371018680059e-8	2.5153821384213e-4
A07DA03	Loperamide	A12AA04	Calcium Carbonate	129728060.667659	1248.56072125337	0.988062505881477	1
A07DA03	Loperamide	A12BA01	Potassium Chloride	621.631933675797	1.00111186104868	1.31692581623716e-10	5.24663245188885e-7
A07DA03	Loperamide	A12CC30	Magnesium (Different Salts In Combination)	97101693.6225658	556.803551757947	0.973650595315485	1
A07DA03	Loperamide	B01AA03	Warfarin	153090845.418545	656.847605466529	0.977109908289224	1
A07DA03	Loperamide	B01AB04	Dalteparin	310.048378832385	1.00226022039627	1.04172698602988e-8	4.15024031234304e-5
A07DA03	Loperamide	B01AB05	Enoxaparin	139378828.350252	491.84376016406	0.969586133700202	1
A07DA03	Loperamide	B01AB10	Tinzaparin	455.978252219376	1.00261117902828	1.01839667432778e-9	4.05729235052188e-6
A07DA03	Loperamide	B01AC06	Acetylsalicylic Acid	438.88946677488	1.00326642678668	1.3241539036716602e-9	5.27542915222789e-6
A07DA03	Loperamide	B01AC07	Dipyridamole	171422153.464424	968.9105664114	0.98438799302064	1
A07DA03	Loperamide	B05BA10	Combinations	134088963.941259	911.499728035293	0.983619771368304	1
A07DA03	Loperamide	C03CA01	Furosemide	329.835193695196	0.708754053380646	2.80588852530515e-16	1.11786598848157e-12
A07DA03	Loperamide	C07AB02	Metoprolol	361.549486473315	1.00333290054823	4.3361343684579106e-9	1.72751593239363e-5
A07DA03	Loperamide	C08CA01	Amlodipine	177320006.316761	457.75139156371	0.966902893942079	1
A07DA03	Loperamide	C09AA02	Enalapril	134698320.447751	556.970290170281	0.973189899341343	1
A07DA03	Loperamide	C09AA05	Ramipril	201092446.779446	855.937100669505	0.98217894040371	1
A07DA03	Loperamide	C09AA10	Trandolapril	104401952.351487	1456.18887943095	0.989883487188379	1
A07DA03	Loperamide	C09CA01	Losartan	134661687.612214	638.51443400755	0.976613082060733	1
A07DA03	Loperamide	C10AA01	Simvastatin	418.70677478479	1.00418249331603	1.8321938342866602e-9	7.29946023579805e-6
A07DA03	Loperamide	H03AA01	Levothyroxine Sodium	137018406.128759	717.142887312974	0.979157338794002	1
A07DA03	Loperamide	N02AA01	Morphine	193.459604640208	0.579580040733491	1.04385030130587e-19	4.1586996004025897e-16
A07DA03	Loperamide	N02AB03	Fentanyl	136431440.480037	535.700648099384	0.972106816753444	1
A07DA03	Loperamide	N02AX02	Tramadol	447.817204348286	1.00158033870128	1.09606317339829e-9	4.36671568281879e-6
A07DA03	Loperamide	N02BE01	Paracetamol	83.6692491852973	0.357506835318258	3.24568757634083e-35	1.2930819304141898e-31
A07DA03	Loperamide	N05CF01	Zopiclone	143.768098678593	0.502667443869849	4.9002191698603897e-23	1.9522473172723798e-19
A07DA03	Loperamide	N06AB04	Citalopram	245.688892924521	1.00513216228978	4.35139731905068e-8	1.7335966919097e-4
A07EA06	Budesonide	A02BC02	Pantoprazole	50.0675640189727	1.01495140756496	1.1538721097398e-4	0.45970264852036
A07EA06	Budesonide	A07DA03	Loperamide	155924958.150105	1781.36374913309	0.991550451459384	1
A07EA06	Budesonide	A12BA01	Potassium Chloride	16.5993996068581	0.597078041266257	2.53627762744321e-6	0.0101045300677337
A07EA06	Budesonide	C03CA01	Furosemide	26.1133039048545	0.724705896655298	6.73961665294147e-6	0.0268506327453188
A07EA06	Budesonide	C07AB02	Metoprolol	65113152.8630574	894.937433791536	0.983960574193489	1
A07EA06	Budesonide	N02BE01	Paracetamol	71655580.56899	627.767266984452	0.977014338272193	1
A07EA06	Budesonide	N06AB04	Citalopram	129284320.69015	1762.66034019342	0.991545603380843	1
A07EC01	Sulfasalazine	A02BC02	Pantoprazole	25.104834939783	1.02187830503201	0.00161018694991893	1
A07EC02	Mesalazine	H02AB04	Methylprednisolone	53872580.5943176	583.416383688156	0.975657449890335	1
A07EC02	Mesalazine	H02AB06	Prednisolone	101.479513985998	1.00618424870468	4.4015136550255e-6	0.0175356304016216
A07FA01	Lactic Acid Producing Organisms	N06BC01	Caffeine	42854960.2835783	2758.40310224505	0.994916843231243	1
A09AA02	Multienzymes (Lipase, Protease Etc.)	A10AE04	Insulin Glargine	70884600.2822993	1674.99275317335	0.991389376969979	1
A09AA02	Multienzymes (Lipase, Protease Etc.)	A11DA01	Thiamine (Vit B1)	99544757.1278454	1166.58651806279	0.987404855408021	1
A09AA02	Multienzymes (Lipase, Protease Etc.)	N02AB01	Ketobemidone	404631746.443781	5615.59596913255	0.997184122075346	1
A10AB05	Insulin Aspart	A02BC02	Pantoprazole	3.88643242802571	0.0695666391594553	8.42360766041016e-85	3.35596529190741e-81
A10AB05	Insulin Aspart	A10AC01	Insulin (Human)	56.2315010849994	0.505691855243391	1.60942212513029e-15	6.4119377465190795e-12
A10AB05	Insulin Aspart	A10AE04	Insulin Glargine	36.6425106715809	0.324219999063958	1.15601113029445e-28	4.605548343093089e-25
A10AB05	Insulin Aspart	A10AE05	Insulin Detemir	67.8866729761185	0.713769542658297	3.4367736565676704e-9	1.36921062477656e-5
A10AB05	Insulin Aspart	A11DA01	Thiamine (Vit B1)	16.3389433645117	0.231711044988486	1.7992408991448598e-33	7.16817574219312e-30
A10AB05	Insulin Aspart	B01AB04	Dalteparin	13.339760235217	0.173907254777014	3.4315382142437397e-50	1.36712482455471e-46
A10AB05	Insulin Aspart	B01AB05	Enoxaparin	20.7513921961532	0.346669449508713	2.17450529093616e-18	8.663229079089661e-15
A10AB05	Insulin Aspart	C01CA03	Norepinephrine	68755621.9495119	1157.82484503291	0.987564529300954	1
A10AB05	Insulin Aspart	C03CA01	Furosemide	3.02476156823452	0.0600737046465828	8.344880088616969e-76	3.3246002273049997e-72
A10AB05	Insulin Aspart	C09AA03	Lisinopril	339743793.111931	2519.98178176663	0.993780412144811	1
A10AB05	Insulin Aspart	C09CA04	Irbesartan	141599493.138409	1477.36737677904	0.98986392666213	1
A10AB05	Insulin Aspart	C10AA07	Rosuvastatin	55.1398429198474	1.01443861232963	7.72421197672952e-5	0.307732605152904
A10AB05	Insulin Aspart	G04BD07	Tolterodine	1770529172.2148	1820.9107002357	0.990669393691531	1
A10AB05	Insulin Aspart	J01CR05	Piperacillin And Enzyme Inhibitor	13.2879868988735	0.234549060696129	2.7668044659526e-28	1.10229489923552e-24
A10AB05	Insulin Aspart	J01XD01	Metronidazole	8.35076528201812	0.176200494768821	2.05818076011111e-33	8.19979214828266e-30
A10AB05	Insulin Aspart	N02AA01	Morphine	3.9400426818643	0.0822122747049891	1.87337636309089e-62	7.46353143055411e-59
A10AB05	Insulin Aspart	N02BE01	Paracetamol	2.22847030295075	0.0471966597444059	1.1903710814103001e-64	4.74243838833864e-61
A10AB05	Insulin Aspart	R03AK04	Salbutamol And Sodium Cromoglicate	26.4158119902645	0.397921492379561	1.90905942958826e-16	7.60569276747963e-13
A10AC01	Insulin (Human)	A02BC02	Pantoprazole	39.5957916471884	0.383792714352106	9.22951881833276e-22	3.67704029722377e-18
A10AC01	Insulin (Human)	A02BC05	Esomeprazole	62695718.9549158	687.671809939914	0.979171117161255	1
A10AC01	Insulin (Human)	A06AB08	Sodium Picosulfate	72148489.0851432	535.504724692968	0.973045306765545	1
A10AC01	Insulin (Human)	A06AD11	Lactulose	63333318.946494	397.517867416034	0.963955685122314	1
A10AC01	Insulin (Human)	A10AB01	Insulin (Human)	166.892958332413	1.00355421471791	3.41039962591334e-7	0.00135870321096387
A10AC01	Insulin (Human)	A10AB05	Insulin Aspart	102.222741732952	0.58099140859275	1.66244272385357e-15	6.623171811832619e-12
A10AC01	Insulin (Human)	A11DA01	Thiamine (Vit B1)	86.7617521671541	1.0086077197622	9.64083064230807e-6	0.0384090692789554
A10AC01	Insulin (Human)	A12BA01	Potassium Chloride	43.5346688407061	0.413819758454245	7.593025492327309e-20	3.0250613561432e-16
A10AC01	Insulin (Human)	B01AB05	Enoxaparin	113148072.82006	639.625558802192	0.97687074193721	1
A10AC01	Insulin (Human)	B03XA01	Erythropoietin	122799285.218958	1264.52073266766	0.988247792755065	1
A10AC01	Insulin (Human)	C01AA05	Digoxin	57987795.1948874	527.995547520793	0.97299209193972	1
A10AC01	Insulin (Human)	C03CA01	Furosemide	24.6861588747237	0.284066267053342	1.5222190858354e-29	6.06452083796823e-26
A10AC01	Insulin (Human)	C03DA01	Spironolactone	108.150555477679	1.00644592566045	3.2630328101915e-6	0.0129999227158029
A10AC01	Insulin (Human)	C07AB02	Metoprolol	148.319222389917	1.00477359261638	6.50407060966402e-7	0.00259122173089015
A10AC01	Insulin (Human)	C08CA02	Felodipine	113312965.317203	1313.65032168898	0.988736113918115	1
A10AC01	Insulin (Human)	C09AA02	Enalapril	154918471.407412	636.864316239098	0.976377016580232	1
A10AC01	Insulin (Human)	C09AA05	Ramipril	71534601.3998817	638.2112281412	0.977392495608341	1
A10AC01	Insulin (Human)	C09CA01	Losartan	210270472.17575	772.283030461276	0.980202834441268	1
A10AC01	Insulin (Human)	C10AA01	Simvastatin	89.2051619539186	0.508787174096038	1.07758056861725e-18	4.29308098537112e-15
A10AC01	Insulin (Human)	C10AA05	Atorvastatin	31.5752913307561	0.734767317520965	2.61955849483513e-6	0.0104363210434232
A10AC01	Insulin (Human)	C10AA07	Rosuvastatin	59300133.8811029	1165.95340992239	0.987752448465069	1
A10AC01	Insulin (Human)	G03CA03	Estradiol	107353961.228727	1508.38039107719	0.990218763006021	1
A10AC01	Insulin (Human)	H02AB06	Prednisolone	74685584.0655334	419.110693883754	0.965497949387844	1
A10AC01	Insulin (Human)	H03AA01	Levothyroxine Sodium	71439158.6995193	692.944829878232	0.979179307482334	1
A10AC01	Insulin (Human)	J02AC01	Fluconazole	65133970.7078889	572.277795546396	0.974919278502084	1
A10AC01	Insulin (Human)	J05AB14	Valganciclovir	152637162.283262	2108.37951832475	0.992869027319692	1
A10AC01	Insulin (Human)	L04AA06	Mycophenolic Acid	199241419.737951	1513.65766035673	0.989926922382492	1
A10AC01	Insulin (Human)	L04AD01	Ciclosporin	5573861586.15132	2051.55967268718	0.991272370484665	1
A10AC01	Insulin (Human)	L04AD02	Tacrolimus	237951545.301936	1882.35393995569	0.991824602809152	1
A10AC01	Insulin (Human)	M04AA01	Allopurinol	120859037.747591	1122.94785035692	0.986777604971145	1
A10AC01	Insulin (Human)	N02AA05	Oxycodone	145.374494465252	1.00507234332226	7.2634520670256e-7	0.002893759303503
A10AC01	Insulin (Human)	N02AX02	Tramadol	122.62824902251	0.711338850286093	1.37314825091308e-11	5.47062263163771e-8
A10AC01	Insulin (Human)	N02BE01	Paracetamol	24.6023616049823	0.27372869901426	1.2627017518129798e-31	5.03060377922291e-28
A10AC01	Insulin (Human)	N05AD01	Haloperidol	92.3089097087276	1.00764356599216	7.09512159558176e-6	0.0282669644367977
A10AC01	Insulin (Human)	N05AF03	Chlorprothixene	128467195.914992	1490.04494460342	0.990002274919929	1
A10AC01	Insulin (Human)	N05AF05	Zuclopenthixol	311605220759185e6	41369.9044518498	0.999089899205349	1
A10AC01	Insulin (Human)	N05AH04	Quetiapine	187818047.202724	1896.88930094583	0.991986759252067	1
A10AC01	Insulin (Human)	N05CF01	Zopiclone	78.2342646631349	0.582323366996663	7.06016129029466e-14	2.81276825805339e-10
A10AC01	Insulin (Human)	N05CH01	Melatonin	404237821.548922	2681.219679046	0.994102704618687	1
A10AC01	Insulin (Human)	N06AB04	Citalopram	80147922.7373612	569.25033712808	0.974495343039143	1
A10AC01	Insulin (Human)	N06AX11	Mirtazapine	86334001.0130384	879.516756220386	0.983423532040318	1
A10AC01	Insulin (Human)	N07BC02	Methadone	93142592.2883314	1443.69562457628	0.989859010648372	1
A10AC01	Insulin (Human)	R03AL01	Fenoterol And Ipratropium Bromide	92335042.0175865	1110.67925129341	0.986824924278912	1
A10AC01	Insulin (Human)	R03AL01	Fenoterol And Ipratropium Bromide	92335042.0175865	1110.67925129341	0.986824924278912	1
A10AD05	Insulin Aspart	A10AB05	Insulin Aspart	58.5597263009809	0.583715829217524	3.11021883648264e-12	1.23911118445468e-8
A10AD05	Insulin Aspart	A12CC30	Magnesium (Different Salts In Combination)	63139933.6146875	942.077359734377	0.984789117560078	1
A10AD05	Insulin Aspart	C03CA01	Furosemide	42.8824165524374	0.453098518509607	1.08565731880224e-16	4.32525875810812e-13
A10AD05	Insulin Aspart	J05AB14	Valganciclovir	91820526.1590289	2025.99534731396	0.992779208425901	1
A10AD05	Insulin Aspart	L04AA06	Mycophenolic Acid	174910674.015739	1375.3401742844	0.988989489420435	1
A10AD05	Insulin Aspart	N06AB06	Sertraline	93517770.6914659	1431.05905044297	0.989767227201908	1
A10AD05	Insulin Aspart	R03AC03	Terbutaline	54969076.2104907	1623.50617432064	0.991241279068253	1
A10AE04	Insulin Glargine	A02BC02	Pantoprazole	46.6431154097555	0.453063598236668	2.22873182250479e-17	8.8792675808590806e-14
A10AE04	Insulin Glargine	A09AA02	Multienzymes (Lipase, Protease Etc.)	59647365.2267414	1566.57283060154	0.990881379765217	1
A10AE04	Insulin Glargine	A10AB05	Insulin Aspart	71.4881488099012	0.450931341255461	2.84564965773807e-21	1.13370682364285e-17
A10AE04	Insulin Glargine	A10AB06	Insulin Glulisine	162757231.211306	2478.17090435863	0.99391241678143	1
A10AE04	Insulin Glargine	A10BA02	Metformin	107139454.404498	495.200674147432	0.970215766078339	1
A10AE04	Insulin Glargine	A11CC03	Alfacalcidol	329871370.091029	1447.40302527364	0.989187946440924	1
A10AE04	Insulin Glargine	A11DA01	Thiamine (Vit B1)	50.6828137592452	1.01181431570435	1.0456376078875e-4	0.416582022982404
A10AE04	Insulin Glargine	A12AA04	Calcium Carbonate	90344381.6960432	2098.84210820341	0.993035982628126	1
A10AE04	Insulin Glargine	A12BA01	Potassium Chloride	174.720941109506	1.00218218539471	2.57795110618181e-7	0.00102705572070283
A10AE04	Insulin Glargine	A12CB01	Zinc Sulfate	101673369.15339	2234.71747591589	0.993417221143844	1
A10AE04	Insulin Glargine	A12CC10	Magnesium Oxide	65356968.0186414	1351.02299541841	0.989372640534487	1
A10AE04	Insulin Glargine	A12CC30	Magnesium (Different Salts In Combination)	69846479.749443	1015.55500643974	0.985810241948399	1
A10AE04	Insulin Glargine	B01AA03	Warfarin	52991150.2650684	653.621059127981	0.97829149977018	1
A10AE04	Insulin Glargine	B01AC06	Acetylsalicylic Acid	97.1930997804207	0.712532836664266	1.3348969912313101e-10	5.31822961306554e-7
A10AE04	Insulin Glargine	B05BA10	Combinations	115264673.831619	1676.46388875098	0.99116555843740894	1
A10AE04	Insulin Glargine	C03CA01	Furosemide	39.1953344595319	0.414284414806938	8.355853767198689e-19	3.3289721408519605e-15
A10AE04	Insulin Glargine	C03DA01	Spironolactone	59740160.8307076	532.806440426318	0.973191304998014	1
A10AE04	Insulin Glargine	C07AB02	Metoprolol	141096670.829006	593.013608944546	0.974756447317495	1
A10AE04	Insulin Glargine	C08CA01	Amlodipine	112.940093068928	1.00603779780794	2.62093300485529e-6	0.0104417970913435
A10AE04	Insulin Glargine	C09AA02	Enalapril	55181467.6527855	456.366765427207	0.968841762577113	1
A10AE04	Insulin Glargine	C09AA05	Ramipril	97397455.0454144	993.091565226849	0.985222211292587	1
A10AE04	Insulin Glargine	C09CA01	Losartan	136673640.220915	743.521904511367	0.979899347799411	1
A10AE04	Insulin Glargine	C10AA01	Simvastatin	68.6821792786238	0.582545541043956	3.86064274146586e-13	1.5380800682e-9
A10AE04	Insulin Glargine	C10AA07	Rosuvastatin	131468565.1603	1487.33078888601	0.989971643535731	1
A10AE04	Insulin Glargine	D07AC01	Betamethasone	1074173414.23053	2768.5879810295	0.99400715896789	1
A10AE04	Insulin Glargine	D07AC13	Mometasone	37035803791202e9	17679.8229333862	0.997654787220989	1
A10AE04	Insulin Glargine	G04CA01	Alfuzosin	77286998.5221916	2100.33071285229	0.99310021725031	1
A10AE04	Insulin Glargine	H02AB06	Prednisolone	48258838.2921204	468.237989536492	0.969859585800588	1
A10AE04	Insulin Glargine	H03AA01	Levothyroxine Sodium	138041809.006563	1123.69877072596	0.986692064737395	1
A10AE04	Insulin Glargine	H03BB02	Thiamazole	87750204.6799122	1852.43597060087	0.992122224175272	1
A10AE04	Insulin Glargine	L04AA06	Mycophenolic Acid	109517358.168211	1851.21743203471	0.992021537644566	1
A10AE04	Insulin Glargine	L04AX01	Azathioprine	118677471.977677	2339.01966995764	0.993658005551391	1
A10AE04	Insulin Glargine	N02AB03	Fentanyl	94652833.7138707	782.787326024305	0.981281780178688	1
A10AE04	Insulin Glargine	N02AX02	Tramadol	107.678514897104	0.711054727326233	4.6862743719118e-11	1.86701170976966e-7
A10AE04	Insulin Glargine	N02BE01	Paracetamol	31.3899428066453	0.339836075424694	3.61070080088499e-24	1.43850319907258e-20
A10AE04	Insulin Glargine	N03AA02	Phenobarbital	54105927.4663944	2081.17332768827	0.993173407788096	1
A10AE04	Insulin Glargine	N03AG01	Valproic Acid	184800423.389428	2676.26382954701	0.994325135490499	1
A10AE04	Insulin Glargine	N04BC05	Pramipexole	87545350.0631924	1700.90510415522	0.991421528223004	1
A10AE04	Insulin Glargine	N05AA02	Levomepromazine	139098159.880424	3089.96251647665	0.995158260173602	1
A10AE04	Insulin Glargine	N05AD01	Haloperidol	69627101.1598201	645.214597714052	0.97767122969246	1
A10AE04	Insulin Glargine	N05AF03	Chlorprothixene	166564511.25264	2207.22530765487	0.99315680089041	1
A10AE04	Insulin Glargine	N05AH03	Olanzapine	71229104.0406225	1215.31208814631	0.988129512218917	1
A10AE04	Insulin Glargine	N05AX12	Aripiprazole	131530595.396234	1886.50914157365	0.992093328375356	1
A10AE04	Insulin Glargine	N05CF02	Zolpidem	118725605.011912	1649.17838195648	0.991005087480166	1
A10AE04	Insulin Glargine	N06AB04	Citalopram	53321861.00656	617.569541054036	0.977016540571671	1
A10AE04	Insulin Glargine	N06AX16	Venlafaxine	95616653.9559143	1198.08563659218	0.987762779416435	1
A10AE04	Insulin Glargine	N07BA01	Nicotine	56070590.6943255	822.671805490457	0.982696820732324	1
A10AE04	Insulin Glargine	N07BB01	Disulfiram	159415759.811331	2332.96801344107	0.993540630690904	1
A10AE04	Insulin Glargine	P01BC01	Quinine	30.0176440112876	1.02035059404471	8.5625824912341e-4	1
A10AE04	Insulin Glargine	R03AL01	Fenoterol And Ipratropium Bromide	101992441.209881	1086.63884839669	0.98646044019679	1
A10AE04	Insulin Glargine	R03AL02	Salbutamol And Ipratropium Bromide	63017444.7208508	1628.91737150398	0.991203447961462	1
A10AE04	Insulin Glargine	R06AD02	Promethazine	116487463.90741	1423.62249438443	0.98959069249971	1
A10AE05	Insulin Detemir	A02BC02	Pantoprazole	26.523004101389	0.510861128210189	1.39313964566609e-10	5.5502683483337e-7
A10AE05	Insulin Detemir	A10AB05	Insulin Aspart	37.041364773501	0.508207655402222	1.18249076509938e-12	4.71104320815593e-9
A10AE05	Insulin Detemir	A11DA01	Thiamine (Vit B1)	115969249.29053	1455.61725582778	0.989821922370435	1
A10AE05	Insulin Detemir	A12BA01	Potassium Chloride	24.7963129575251	0.590726358744033	5.47458831777229e-8	2.1810759858004e-4
A10AE05	Insulin Detemir	B01AB05	Enoxaparin	109531538.40772	767.024451753029	0.980745353993236	1
A10AE05	Insulin Detemir	C02CA04	Doxazosin	210284672.724991	2958.4399104045	0.994831555984344	1
A10AE05	Insulin Detemir	C03CA01	Furosemide	19.9866478221646	0.459784529128553	7.314579951461809e-11	2.91412865266239e-7
A10AE05	Insulin Detemir	C03DA01	Spironolactone	138208444.119466	1258.67585430103	0.988118296182227	1
A10AE05	Insulin Detemir	C09AA02	Enalapril	131642272.705766	876.454920603446	0.982981670706063	1
A10AE05	Insulin Detemir	N02AB03	Fentanyl	87632850.5392072	984.448360049293	0.985178089673837	1
A10AE05	Insulin Detemir	N02AE01	Buprenorphine	107342708.869743	3053.53320760775	0.995168213074808	1
A10AE05	Insulin Detemir	N05CF01	Zopiclone	37.9595207295716	0.718225541563438	4.12274568967819e-7	0.00164250188276779
A10AE05	Insulin Detemir	N06AX16	Venlafaxine	137808110.332808	2897.47380173718	0.994839177595004	1
A10AE05	Insulin Detemir	R03AL01	Fenoterol And Ipratropium Bromide	436589582.899237	2695.32299541264	0.994110771290102	1
A10BA02	Metformin	A10AB05	Insulin Aspart	6.70395183737267	0.15463186154603	8.546352664617519e-35	3.4048669015836198e-31
A10BA02	Metformin	A10AE04	Insulin Glargine	80.7278046713559	1.00775309159484	1.3167642126634e-5	0.0524598862325099
A10BA02	Metformin	A10BB12	Glimepiride	14.7383169016396	0.312873482948232	8.02981927123275e-18	3.19907999765913e-14
A10BA02	Metformin	A10BX07	A10BX07	149294050.518655	1147.58124804416	0.986914517869422	1
A10BA02	Metformin	A12BA01	Potassium Chloride	3.05270115218635	0.102183280139722	9.06662117015114e-28	3.61214187418821e-24
A10BA02	Metformin	C02AC05	Moxonidine	79569983.1674804	1492.03041983723	0.99027173054528	1
A10BA02	Metformin	C03CA01	Furosemide	2.346988255395	0.0835057504654837	1.67345825982789e-24	6.66705770715431e-21
A10BA02	Metformin	C09AA02	Enalapril	12.9958159003859	0.253684001046143	5.01212674100141e-24	1.99683129361496e-20
A10BA02	Metformin	N03AE01	Clonazepam	84810399.819206	1628.75293575633	0.991057072947261	1
A10BA02	Metformin	N03AX16	Pregabalin	28.1173008434519	1.03762599249715	0.0013026179560795	1
A10BA02	Metformin	N05AH04	Quetiapine	18.5481494078569	0.756519305838523	1.1326104564337e-4	0.451232005843202
A10BA02	Metformin	N06AX11	Mirtazapine	15.9032228775959	0.601470477152571	4.23309108352107e-6	0.0168646348767479
A10BA02	Metformin	R03BB04	Tiotropium Bromide	16.3837335153709	0.479224384526096	5.378067198202431e-9	2.14262197176385e-5
A10BA02	Metformin	R03DC03	Montelukast	88277609.166725	2382.33742950062	0.993872425502401	1
A10BB12	Glimepiride	A02BC02	Pantoprazole	89.8670040351875	0.503853906212459	4.343778295359589e-19	1.73056127287126e-15
A10BB12	Glimepiride	A02BC03	Lansoprazole	74402385.2876618	491.769920451518	0.97059929363492	1
A10BB12	Glimepiride	A10AB01	Insulin (Human)	75169951.971757	403.328230906704	0.964135980910017	1
A10BB12	Glimepiride	A10AB05	Insulin Aspart	103131296.339274	333.44986587535	0.955871423301832	1
A10BB12	Glimepiride	A10BA02	Metformin	118.398504802012	0.58050617118142	1.96901510202594e-16	7.84455616647135e-13
A10BB12	Glimepiride	A10BH01	Sitagliptin	83461366.2322351	1069.04575394673	0.986387276674759	1
A10BB12	Glimepiride	A11DA01	Thiamine (Vit B1)	84541559.7238165	598.451948219582	0.975668334185027	1
A10BB12	Glimepiride	A12BA01	Potassium Chloride	112.866964902521	0.579780721817717	3.58785691930528e-16	1.4294021966512199e-12
A10BB12	Glimepiride	B01AB05	Enoxaparin	149573085.16756	584.69444495469	0.974317828285407	1
A10BB12	Glimepiride	B01AC04	Clopidogrel	167.652910484489	1.00464174176353	3.4284199919418e-7	0.00136588252478961
A10BB12	Glimepiride	B01AC06	Acetylsalicylic Acid	74.526203343963	0.413315289325191	1.7963831428456299e-25	7.15679044109699e-22
A10BB12	Glimepiride	B01AC24	Ticagrelor	64428176.8740068	716.360273642783	0.979974733918235	1
A10BB12	Glimepiride	C01DA02	Glyceryl Trinitrate	115387286.020111	1267.43359559936	0.988313988468457	1
A10BB12	Glimepiride	C01DA14	Isosorbide Mononitrate	134045931.332056	988.784166681008	0.984900167352506	1
A10BB12	Glimepiride	C03CA01	Furosemide	68.6635259614246	0.411915585526677	9.904129085527248e-25	3.94580502767406e-21
A10BB12	Glimepiride	C03DA01	Spironolactone	107.905585458852	1.00566602736792	3.24166387166371e-6	0.0129147888647082
A10BB12	Glimepiride	C07AB02	Metoprolol	122.580233491582	0.711452637330448	1.3887004332055499e-11	5.53258252589091e-8
A10BB12	Glimepiride	C07AG02	Carvedilol	241235499.397142	1022.61850604982	0.984941322447527	1
A10BB12	Glimepiride	C08CA01	Amlodipine	217.471355909259	1.00393673084565	8.2779712005142593e-08	3.2979437262848e-4
A10BB12	Glimepiride	C09AA02	Enalapril	195.437323614664	1.00362786917693	1.47085512452546e-7	5.8598868161094e-4
A10BB12	Glimepiride	C09AA05	Ramipril	64427649.1883276	496.40114238726	0.971104683443346	1
A10BB12	Glimepiride	C09AA10	Trandolapril	53894816.885437	777.577767392739	0.981734129424424	1
A10BB12	Glimepiride	C09CA01	Losartan	137010769.353333	695.272586179947	0.978501938036582	1
A10BB12	Glimepiride	C10AA01	Simvastatin	80.4171164819477	0.413581402039766	2.73856451270623e-26	1.09104410186216e-22
A10BB12	Glimepiride	C10AA05	Atorvastatin	197205258.115609	814.125887562125	0.981282990056629	1
A10BB12	Glimepiride	H03AA01	Levothyroxine Sodium	64631909.451587	670.003850539645	0.978585783349924	1
A10BB12	Glimepiride	N02BE01	Paracetamol	51.8477840346358	0.337537953237761	1.3143809109046199e-31	5.23649354904401e-28
A10BB12	Glimepiride	N05AH04	Quetiapine	62331957.8448735	1067.39687356412	0.98658442276332	1
A10BB12	Glimepiride	N06AB04	Citalopram	66378413.4122612	532.518355308648	0.97301902266157	1
A10BJ02	Liraglutide	A02BC02	Pantoprazole	63.4752813632079	1.0100403909154	3.96704469372829e-5	0.158047060598135
A10BJ02	Liraglutide	A10AE04	Insulin Glargine	118853398.342903	1245.61643747655	0.988090365133548	1
A10BJ02	Liraglutide	A10BA02	Metformin	27.0891337283512	0.654748250685863	4.6850756233298e-7	0.00186653412833459
A10BJ02	Liraglutide	B03AA07	Ferrous Sulfate	4680829863508831e183	67904.9074260201	0.99462492781142	1
A10BJ02	Liraglutide	C03CA01	Furosemide	31.4018912059379	0.720159224385608	1.69919282188756e-6	0.00676958420240004
A11AA03	Multivitamins And Other Minerals, Incl. Combinations	A02BC02	Pantoprazole	170736805.248526	238.858700636655	0.936746925317907	1
A11AA03	Multivitamins And Other Minerals, Incl. Combinations	A06AB08	Sodium Picosulfate	129921379.135127	437.695586705538	0.965953722534844	1
A11AA03	Multivitamins And Other Minerals, Incl. Combinations	A11DA01	Thiamine (Vit B1)	92967929.6431736	395.865865244281	0.96303253154066	1
A11AA03	Multivitamins And Other Minerals, Incl. Combinations	A11GA01	Ascorbic Acid (Vit C)	66944796.3916239	896.973906429479	0.98397231276372	1
A11AA03	Multivitamins And Other Minerals, Incl. Combinations	B01AB04	Dalteparin	219194945.367492	201.00913438629	0.923881734300826	1
A11AA03	Multivitamins And Other Minerals, Incl. Combinations	C03CA01	Furosemide	440.78564271154403	0.708309470941225	8.261339739364201e-18	3.2913177521627e-14
A11AA03	Multivitamins And Other Minerals, Incl. Combinations	R03AK04	Salbutamol And Sodium Cromoglicate	137304976.914311	470.843949117917	0.968255749464403	1
A11CC01	Ergocalciferol	C01DA02	Glyceryl Trinitrate	1625267377.29933	4046.90225679714	0.995818478978098	1
A11CC03	Alfacalcidol	A02BC02	Pantoprazole	21.180471049825	0.418875775885384	3.1285076913644e-13	1.24639746423958e-9
A11CC03	Alfacalcidol	A12AA02	Calcium Glubionate	127501880.962083	1576.15835083827	0.990552292197615	1
A11CC03	Alfacalcidol	A12AA06	Calcium Lactate Gluconate	113420968.380394	938.109570321147	0.984226687630083	1
A11CC03	Alfacalcidol	A12CC30	Magnesium (Different Salts In Combination)	166298260.20113	1440.93846558316	0.989518666496127	1
A11CC03	Alfacalcidol	B03AA07	Ferrous Sulfate	138729442.09673	2102.28579107353	0.992884616180223	1
A11CC03	Alfacalcidol	B05BB01	Electrolytes	108632728.874987	1190.32680466084	0.987597482461409	1
A11CC03	Alfacalcidol	C03CA01	Furosemide	37.5581237482238	0.454359998335179	1.46080635106196e-15	5.81985250263085e-12
A11CC03	Alfacalcidol	C07AB02	Metoprolol	125.778860149778	1.00827958599347	1.62815998984424e-6	0.00648658939953945
A11CC03	Alfacalcidol	C07AG01	Labetalol	121018619.483427	1456.4506190868	0.989804399651208	1
A11CC03	Alfacalcidol	D07AB02	Hydrocortisone Butyrate	184602619.640085	3298.18435967394	0.995395459369345	1
A11CC03	Alfacalcidol	H02AB06	Prednisolone	51128443.9092825	458.888584029	0.969145447750207	1
A11CC03	Alfacalcidol	L04AA06	Mycophenolic Acid	73851504.8845028	736.777587235644	0.980381772635195	1
A11CC03	Alfacalcidol	S01XA20	Artificial Tears And Other Indifferent Preparations	96213438.344688	2439.03403383339	0.993986701925044	1
A11CC05	Colecalciferol	A02BC02	Pantoprazole	3.90767899192585	0.0729515802416624	6.827184871162319e-78	2.71995045267107e-74
A11CC05	Colecalciferol	A03FA01	Metoclopramide	20.1402717179563	0.297680291408406	6.30238040431044e-24	2.5108683530772798e-20
A11CC05	Colecalciferol	A10AB05	Insulin Aspart	19.7614811681281	0.313315837270982	1.6810605571759801e-21	6.6973452597891e-18
A11CC05	Colecalciferol	A10BA02	Metformin	21.114436605333	0.391516843171902	6.69539538615657e-15	2.6674455218447798e-11
A11CC05	Colecalciferol	A11DA01	Thiamine (Vit B1)	11.6507633495146	0.255891369105968	8.361865463188689e-22	3.33136720053437e-18
A11CC05	Colecalciferol	B01AC04	Clopidogrel	23.4767009091591	0.362490736579455	3.13532512939342e-18	1.2491135315503401e-14
A11CC05	Colecalciferol	B01AC06	Acetylsalicylic Acid	8.43190703827576	0.146356820088601	4.5349537511917097e-48	1.80672557447478e-44
A11CC05	Colecalciferol	B03AA07	Ferrous Sulfate	53236334.3837505	640.097181043406	0.977827210688664	1
A11CC05	Colecalciferol	B03BA03	Hydroxocobalamin	74256934.1252405	978.776519429458	0.985227200814412	1
A11CC05	Colecalciferol	B03BB01	Folic Acid	38.8293252347364	0.455160040655091	9.03407331503147e-16	3.59917480870854e-12
A11CC05	Colecalciferol	C03CA01	Furosemide	4.41126699879291	0.0929148941370954	1.9597769631259598e-57	7.807751421093829e-54
A11CC05	Colecalciferol	C09CA01	Losartan	21.1520149378215	0.364383273296923	5.51913797499389e-17	2.19882456923757e-13
A11CC05	Colecalciferol	C10AA05	Atorvastatin	44.171267670599	0.719068422781077	1.37895051578698e-7	5.4937388548953e-4
A11CC05	Colecalciferol	D07AC13	Mometasone	84505951.4358213	1196.67972006372	0.987830754184794	1
A11CC05	Colecalciferol	G03CA03	Estradiol	65225908.861754	736.454581247605	0.980507688961669	1
A11CC05	Colecalciferol	H03AA01	Levothyroxine Sodium	149.408778907093	1.00443242878852	6.20926376814113e-7	0.00247377068522743
A11CC05	Colecalciferol	N02AA01	Morphine	4.73575183105112	0.0914855476252093	8.38812142137911e-65	3.34182757427744e-61
A11CC05	Colecalciferol	N02BE01	Paracetamol	1.97981505206167	0.0461295704795578	1.3359081828868e-49	5.32225820062101e-46
A11CC05	Colecalciferol	N03AG01	Valproic Acid	75197650.9919807	787.685804113077	0.981631176793496	1
A11CC05	Colecalciferol	N03AX14	Levetiracetam	52963675.6659432	1063.18066477338	0.986653436396626	1
A11CC05	Colecalciferol	N05AH02	Clozapine	151611995.36879	1147.46899003777	0.98690252629134	1
A11CC05	Colecalciferol	N05AH03	Olanzapine	20.0232186325641	0.365862218468942	2.58388207939078e-16	1.02941862042929e-12
A11CC05	Colecalciferol	N05BA04	Oxazepam	7.79918838578696	0.156616916953976	2.70436997597241e-39	1.07742099842741e-35
A11CC05	Colecalciferol	N05CH01	Melatonin	26.7555075654323	0.724439148421728	5.70750694937457e-6	0.0227387076863083
A11CC05	Colecalciferol	N06AB04	Citalopram	31.1904868306633	0.386234991151445	5.253243299959399e-19	2.0928921307038304e-15
A11CC05	Colecalciferol	N06AB06	Sertraline	24.7440646565414	0.514964083329148	4.6436172098762004e-10	1.85001709641468e-6
A11CC05	Colecalciferol	N06AX11	Mirtazapine	39.9911950351488	0.508276747431613	3.95223713907367e-13	1.57457127620695e-9
A11CC05	Colecalciferol	P01BC01	Quinine	68.1461392889743	1.01014165446157	2.92446579324944e-5	0.116510717203058
A11CC05	Colecalciferol	R03AC03	Terbutaline	85306024.6882183	807.987134961917	0.981968113337733	1
A11DA01	Thiamine (Vit B1)	A02BC02	Pantoprazole	2.6355830403168	0.0624955613781159	3.1218339007641396e-54	1.24373862606443e-50
A11DA01	Thiamine (Vit B1)	A06AD11	Lactulose	5.26230525024899	0.102807157841621	1.0945450520334701e-58	4.36066748730134e-55
A11DA01	Thiamine (Vit B1)	A10AB01	Insulin (Human)	9.78812282674043	0.267746802291332	1.59723521419918e-17	6.36338509336953e-14
A11DA01	Thiamine (Vit B1)	A12AA06	Calcium Lactate Gluconate	17.6987125206438	0.736174316992334	9.48991902406052e-5	0.378078373918571
A11DA01	Thiamine (Vit B1)	A12CC30	Magnesium (Different Salts In Combination)	18.4264946018219	0.313883126506995	1.6471097471948498e-20	6.562085232824281e-17
A11DA01	Thiamine (Vit B1)	B01AB04	Dalteparin	11.4373343606367	0.185558571125428	2.13923922107211e-39	8.52272905675129e-36
A11DA01	Thiamine (Vit B1)	B01AB10	Tinzaparin	6.09699085109743	0.119599623991447	1.28203491895953e-51	5.1076271171347697e-48
A11DA01	Thiamine (Vit B1)	B02BA01	Phytomenadione	7.73144446655773	0.267794746501087	2.21394433415178e-14	8.820354227260689e-11
A11DA01	Thiamine (Vit B1)	B05BA03	Carbohydrates	83010473.6437199	670.679224558201	0.978309726620539	1
A11DA01	Thiamine (Vit B1)	C03CA01	Furosemide	2.37003427047667	0.0624688419040217	2.1173002297317594e-43	8.43532411525133e-40
A11DA01	Thiamine (Vit B1)	C04AD03	Pentoxifylline	178212397.346522	1218.79221104436	0.987563109470361	1
A11DA01	Thiamine (Vit B1)	H01BA04	Terlipressin	15.636668651215	1.05241689189476	0.00898378331866347	1
A11DA01	Thiamine (Vit B1)	J01CR05	Piperacillin And Enzyme Inhibitor	19.6054768485436	0.326959666993388	8.91289957688671e-20	3.55089919143167e-16
A11DA01	Thiamine (Vit B1)	J01DD01	Cefotaxime	85831349.9158158	1170.54272764531	0.987548442879293	1
A11DA01	Thiamine (Vit B1)	J01MA02	Ciprofloxacin	3.85408617696829	0.124680177805208	2.74500096575876e-27	1.0936083847582899e-23
A11DA01	Thiamine (Vit B1)	J01XD01	Metronidazole	4.18998548060177	0.13175828291384	1.53868505791419e-27	6.13012127073013e-24
A11DA01	Thiamine (Vit B1)	N03AA02	Phenobarbital	14.7691491331927	0.300793962790703	3.50860256507561e-19	1.39782726192612e-15
A11DA01	Thiamine (Vit B1)	N05AD01	Haloperidol	7.83925393744647	0.140675827198164	1.61891912887127e-48	6.44977380942314e-45
A11DA01	Thiamine (Vit B1)	N05BA01	Diazepam	8.88668791283337	0.184443559220265	2.31085932691251e-32	9.20646355841944e-29
A11DA01	Thiamine (Vit B1)	N05BA02	Chlordiazepoxide	6.57056325743487	0.104594706290972	1.98387431795397e-72	7.90375528272862e-69
A11DA01	Thiamine (Vit B1)	R03AK04	Salbutamol And Sodium Cromoglicate	21.4318276998344	0.404001099398189	3.29147475117426e-14	1.31132354086783e-10
A11DA01	Thiamine (Vit B1)	R03AL01	Fenoterol And Ipratropium Bromide	115479433.41071	688.537199648229	0.978489737921118	1
A11DA01	Thiamine (Vit B1)	R03BA05	Fluticasone	47401475.4984278	1740.30444163668	0.991896992407403	1
A11DA01	Thiamine (Vit B1)	S01AA13	Fusidic Acid	95329971.2977296	768.198378029652	0.980918965507156	1
A11DA01	Thiamine (Vit B1)	V03AB23	Acetylcysteine	3.05787374347312	1.16672426234037	0.338063633307658	1
A11GA01	Ascorbic Acid (Vit C)	A02AA04	Magnesium Hydroxide	127553122.353302	774.974021154601	0.980786049224282	1
A11GA01	Ascorbic Acid (Vit C)	A02BC02	Pantoprazole	67.6230262445579	0.453210750505468	1.43127108676077e-20	5.702184009654911e-17
A11GA01	Ascorbic Acid (Vit C)	A11DA01	Thiamine (Vit B1)	37.6534059641837	0.587984708004766	6.78814864654776e-10	2.70439842078463e-6
A11GA01	Ascorbic Acid (Vit C)	B01AB04	Dalteparin	254535259.019227	702.388923876517	0.978016365241	1
A11GA01	Ascorbic Acid (Vit C)	B01AB05	Enoxaparin	218826996.43754	567.927915375143	0.973025643982852	1
A11GA01	Ascorbic Acid (Vit C)	B03BB01	Folic Acid	23.9409592324052	0.34460265378923	3.1062802564181e-20	1.23754205415697e-16
A11GA01	Ascorbic Acid (Vit C)	B05XB02	Alanyl Glutamine	275845113.678757	1154.87844402268	0.986573103076861	1
A11GA01	Ascorbic Acid (Vit C)	N02BE01	Paracetamol	28.0871920246229	0.31267183138337	1.45024170292088e-26	5.77776294443679e-23
A12AA02	Calcium Glubionate	A02BC02	Pantoprazole	124118232.070632	496.837113237131	0.970077749006708	1
A12AA02	Calcium Glubionate	A11CC03	Alfacalcidol	151996500.04405501	930.2704562469	0.983842748744521	1
A12AA02	Calcium Glubionate	C03CA01	Furosemide	108526922.269636	550.166342415183	0.973171598117035	1
A12AA04	Calcium Carbonate	A02BC02	Pantoprazole	43.7307259271479	0.507735617354895	9.994049527620211e-14	3.98162933180389e-10
A12AA04	Calcium Carbonate	A03FA01	Metoclopramide	111.852803184809	1.00593215986776	2.74053252916287e-6	0.0109182815961849
A12AA04	Calcium Carbonate	A10AB05	Insulin Aspart	83710555.1301446	770.621918151062	0.981113501882797	1
A12AA04	Calcium Carbonate	A10AD05	Insulin Aspart	166582487.473243	1719.39675517447	0.991215262952395	1
A12AA04	Calcium Carbonate	A12AA02	Calcium Glubionate	91188263.2088601	1934.35861648766	0.992439996510569	1
A12AA04	Calcium Carbonate	A12AA06	Calcium Lactate Gluconate	57122330.3727262	1421.00451029678	0.989971596866539	1
A12AA04	Calcium Carbonate	B03AA07	Ferrous Sulfate	90169836.6829203	1217.02233247815	0.987991622397338	1
A12AA04	Calcium Carbonate	B05BB01	Electrolytes	114963404.848034	1416.81984923323	0.98954813260823	1
A12AA04	Calcium Carbonate	C03CA01	Furosemide	86.0937594614621	0.711878831316793	3.88196718728595e-10	1.54657572741472e-6
A12AA04	Calcium Carbonate	C07AB02	Metoprolol	112.44583516002	1.00952711834463	2.89821194240602e-6	0.0115464763785456
A12AA04	Calcium Carbonate	C07AG02	Carvedilol	188822740.382235	1363.7390996158	0.988851058006859	1
A12AA04	Calcium Carbonate	C08CA01	Amlodipine	56511833.6840689	453.188203316232	0.968581427679141	1
A12AA04	Calcium Carbonate	H02AB06	Prednisolone	130186993.369155	793.237250128998	0.981207789253787	1
A12AA04	Calcium Carbonate	J01DH02	Meropenem	162624940.774547	1169.24274255793	0.987098562821213	1
A12AA04	Calcium Carbonate	J04AB02	Rifampicin	185445554.890374	3069.47919322097	0.995051197660781	1
A12AA04	Calcium Carbonate	L04AA06	Mycophenolic Acid	220032425.592184	899.699732098271	0.982965841406639	1
A12AA04	Calcium Carbonate	L04AD01	Ciclosporin	139661240.089104	2298.4119511508	0.993489442260323	1
A12AA04	Calcium Carbonate	L04AD02	Tacrolimus	90417957.5742103	1265.47315193079	0.988449618677135	1
A12AA04	Calcium Carbonate	N02AX02	Tramadol	176.632296517953	1.00590710267135	2.69399855525466e-7	0.00107328902441346
A12AA04	Calcium Carbonate	N02BE01	Paracetamol	43.000010236534	0.457486267616544	2.01057770159051e-16	8.01014156313659e-13
A12AA04	Calcium Carbonate	N05CF01	Zopiclone	73605769.4165803	370.77831390638	0.961035152911384	1
A12AA04	Calcium Carbonate	N06AB04	Citalopram	80845326.0131775	698.144292451606	0.979193020711906	1
A12AA06	Calcium Lactate Gluconate	A02BC02	Pantoprazole	481.770780894148	1.00184692193329	7.00036008751185e-10	2.78894345886472e-6
A12AA06	Calcium Lactate Gluconate	A11CC03	Alfacalcidol	137291130.559284	525.46507559459	0.971554179332734	1
A12AA06	Calcium Lactate Gluconate	A12BA01	Potassium Chloride	270.371891923263	1.00249655807848	2.32555912782563e-8	9.26502756525731e-5
A12AA06	Calcium Lactate Gluconate	B01AC06	Acetylsalicylic Acid	217813994.359958	536.941368174709	0.971476506976112	1
A12AA06	Calcium Lactate Gluconate	C03CA01	Furosemide	205.614174946949	0.709743958529722	6.1844201674386e-14	2.46387299470754e-10
A12AA06	Calcium Lactate Gluconate	H03AA01	Levothyroxine Sodium	86998972.4984553	633.477919843935	0.976977211971771	1
A12AA06	Calcium Lactate Gluconate	H03AA02	Liothyronine Sodium	193148502.799194	3098.18517230775	0.995086568924875	1
A12AA06	Calcium Lactate Gluconate	N02BE01	Paracetamol	127.855858742444	0.58175507076763	7.53057084005255e-17	3.00017942267694e-13
A12AA07	Calcium Chloride	A02BC02	Pantoprazole	404.500509724295	1.00176940732122	2.0721140327841503e-9	8.25530230661205e-6
A12AA07	Calcium Chloride	B01AB04	Dalteparin	862.248113790634	1.00323393255932	1.6085401194269597e-11	6.40842383579701e-8
A12AA07	Calcium Chloride	B01AB10	Tinzaparin	146391686.870485	551.915103208867	0.97282415025704	1
A12AA07	Calcium Chloride	B01AC06	Acetylsalicylic Acid	146.177039736642	0.71322759152488	2.7665648963888597e-12	1.10219945472132e-8
A12AA07	Calcium Chloride	C03CA01	Furosemide	408.097006061381	1.00549535901973	2.24994273046758e-9	8.96377183818284e-6
A12AA07	Calcium Chloride	C10AA01	Simvastatin	213945831.392228	589.578146437231	0.9740463402585	1
A12AA07	Calcium Chloride	J01CR05	Piperacillin And Enzyme Inhibitor	386.607405939236	1.00268511709447	2.82501192979272e-9	1.12548475282942e-5
A12AA07	Calcium Chloride	J01DH02	Meropenem	165.374780139567	1.00400029556222	3.62123965048197e-7	0.00144270187675202
A12AA07	Calcium Chloride	J01MA02	Ciprofloxacin	140.810851691438	0.710659004222897	3.36114527788505e-12	1.3390802787094e-8
A12AA07	Calcium Chloride	J01XD01	Metronidazole	358.59600643954	1.00196745872781	4.34099853025433e-9	1.72945381445333e-5
A12AA07	Calcium Chloride	N02BE01	Paracetamol	89.4476752257745	0.454098805643099	4.34289231351546e-23	1.7302082977045598e-19
A12AA07	Calcium Chloride	P01BC01	Quinine	352541641.48482	1458.56037465154	0.989234292969638	1
A12BA01	Potassium Chloride	A02BC02	Pantoprazole	2.5961750484651	0.0529361913876793	1.29891186113577e-72	5.17486485476491e-69
A12BA01	Potassium Chloride	A03FA01	Metoclopramide	4.20550881443499	0.0909842298150232	3.80525169574334e-56	1.5160122755841501e-52
A12BA01	Potassium Chloride	A06AD04	Magnesium Sulfate	98961225.5893667	1366.0400006716	0.989247166606796	1
A12BA01	Potassium Chloride	A06AD11	Lactulose	5.26461685168493	0.104734403168345	1.2134735431689198e-56	4.83447859598498e-53
A12BA01	Potassium Chloride	A10AB01	Insulin (Human)	13.533623438911	0.335242926402988	7.78607692691885e-15	3.10197304768447e-11
A12BA01	Potassium Chloride	A11DA01	Thiamine (Vit B1)	6.67080974217997	0.121502787123593	5.41218783021153e-55	2.15621563155627e-51
A12BA01	Potassium Chloride	A12AA06	Calcium Lactate Gluconate	114328404.030063	883.548390846596	0.983245593024078	1
A12BA01	Potassium Chloride	A12CB01	Zinc Sulfate	26.1304925799415	0.593407804808236	3.82121210204469e-8	1.5223709014546e-4
A12BA01	Potassium Chloride	A12CC10	Magnesium Oxide	68202568.9806654	713.265142114986	0.979824189967087	1
A12BA01	Potassium Chloride	A12CC30	Magnesium (Different Salts In Combination)	11.3723983281889	0.265219097375763	4.8763004302664594e-20	1.94271809141816e-16
A12BA01	Potassium Chloride	B01AB05	Enoxaparin	5.95074301397552	0.16683819721734	1.1325557109185699e-26	4.51210195229958e-23
A12BA01	Potassium Chloride	B01AB10	Tinzaparin	6.66778028759814	0.113225381029078	5.0569205545147e-63	2.0146771489186602e-59
A12BA01	Potassium Chloride	C01BD01	Amiodarone	5.29933999024339	0.237020944671035	1.98419024700742e-12	7.905013944077561e-9
A12BA01	Potassium Chloride	C03BA08	Metolazone	12.2838258826397	0.748602768425489	8.0630857619268e-4	1
A12BA01	Potassium Chloride	C03CA01	Furosemide	1.44801950546296	0.0460673609124414	9.282774776525539e-16	3.6982574709677795e-12
A12BA01	Potassium Chloride	C03CA02	Bumetanide	30.6198870980559	1.01930584213566	7.8837859701215e-4	1
A12BA01	Potassium Chloride	C03DA01	Spironolactone	6.67285936946364	0.169372646063178	3.79540655112438e-29	1.51208996996795e-25
A12BA01	Potassium Chloride	D01AE15	Terbinafine	95981190.5027092	1017.17086508808	0.985583492703175	1
A12BA01	Potassium Chloride	J01CR05	Piperacillin And Enzyme Inhibitor	9.79274619780846	0.231490145058185	6.436258693145879e-23	2.5642054633493197e-19
A12BA01	Potassium Chloride	J01DH02	Meropenem	3.5430804183228	0.153170604145252	1.47215568878526e-16	5.86506826412048e-13
A12BA01	Potassium Chloride	J01MA02	Ciprofloxacin	4.98014938515148	0.133489466242279	2.56722666365785e-33	1.02278310280129e-29
A12BA01	Potassium Chloride	J01XA01	Vancomycin	11.5262838055006	0.28308807644357	5.84293729596604e-18	2.32782621871287e-14
A12BA01	Potassium Chloride	J01XD01	Metronidazole	4.63726277426213	0.141023685988591	1.4596628193421e-27	5.81529667225893e-24
A12BA01	Potassium Chloride	J02AC01	Fluconazole	5.25555421607127	0.134651074787744	6.82363513900045e-35	2.7185362393777797e-31
A12BA01	Potassium Chloride	J02AX04	Caspofungin	8.56952814613292	0.549619638051351	9.28539443052254e-5	0.369930114112018
A12BA01	Potassium Chloride	J04AB02	Rifampicin	45.6796395070727	1.03261094402904	2.1478461903305e-4	0.855701922227679
A12BA01	Potassium Chloride	J05AB01	Aciclovir	7.40518410084181	0.408696268484215	9.63528866214308e-7	0.0038386990029978
A12BA01	Potassium Chloride	L03AA02	Filgrastim	13.78366165562	0.797529077366938	0.00100360166917502	1
A12BA01	Potassium Chloride	N02AB03	Fentanyl	19.2589547149642	0.277922029501527	1.8760063747363998e-26	7.474009396949819e-23
A12BA01	Potassium Chloride	N05AD01	Haloperidol	6.9986818168038	0.155329750794641	5.35415605382753e-36	2.13309577184489e-32
A12BA01	Potassium Chloride	N05AH03	Olanzapine	27.1955420298015	0.593400418459183	2.60184204479817e-8	1.0365738706475e-4
A12BA01	Potassium Chloride	N05BA02	Chlordiazepoxide	7.61266192511429	0.257607009246015	3.2870927489059705e-15	1.3095777511641398e-11
A12BA01	Potassium Chloride	N06AB05	Paroxetine	260525467.047044	1284.29011539225	0.987961451493414	1
A12BA01	Potassium Chloride	N07BA01	Nicotine	43.3337187327796	0.508994740480351	1.31490685176266e-13	5.23858889742244e-10
A12BA01	Potassium Chloride	R03AK04	Salbutamol And Sodium Cromoglicate	15.2856148675631	0.397269641742531	6.689566648030289e-12	2.66512335257527e-8
A12BA01	Potassium Chloride	R03AL01	Fenoterol And Ipratropium Bromide	32.3165435639929	0.515829454216699	1.60752111474375e-11	6.4043641211391e-8
A12BA01	Potassium Chloride	R03AL02	Salbutamol And Ipratropium Bromide	75040153.4406056	1032.49196867087	0.985987568523901	1
A12CA01	Sodium Chloride	A07FA01	Lactic Acid Producing Organisms	6670359102.45049	1933.90881913011	0.990667353775897	1
A12CA01	Sodium Chloride	A10AB01	Insulin (Human)	153972011.730291	1316.98574425686	0.988578896440319	1
A12CA01	Sodium Chloride	A10AB05	Insulin Aspart	168740060.111683	945.356425207693	0.984012368826253	1
A12CA01	Sodium Chloride	A10AD05	Insulin Aspart	162386509.517072	1761.49026308175	0.99143673442809	1
A12CA01	Sodium Chloride	A12BA01	Potassium Chloride	298.923597521935	1.00205297217249	1.28152862574621e-8	5.1056100449729e-5
A12CA01	Sodium Chloride	C07AB02	Metoprolol	168831241.314621	496.886829851307	0.969587056217917	1
A12CA01	Sodium Chloride	J02AC01	Fluconazole	99038149.079051	685.833840430441	0.978583586671946	1
A12CA01	Sodium Chloride	M05BA04	Alendronic Acid	231051055.96501	822.327793142915	0.981315996315462	1
A12CA01	Sodium Chloride	N05CF02	Zolpidem	109758044.486588	1165.41744070214	0.987325361263272	1
A12CA01	Sodium Chloride	N06AB06	Sertraline	119552272.883846	1461.03182016628	0.989843024103655	1
A12CA01	Sodium Chloride	N06BC01	Caffeine	167918790.358845	1713.27093558683	0.991180133582428	1
A12CB01	Zinc Sulfate	A02BC02	Pantoprazole	172.827848181961	0.502511524684071	1.1461929886537901e-24	4.5664328667967e-21
A12CB01	Zinc Sulfate	A06AB08	Sodium Picosulfate	625.639477591886	1.00181077826124	1.30030332809154e-10	5.1804084591167e-7
A12CB01	Zinc Sulfate	A06AD04	Magnesium Sulfate	62970289.6850662	870.262200324575	0.983536533463811	1
A12CB01	Zinc Sulfate	A06AD11	Lactulose	182011313.58587	368.744830037601	0.958863958548226	1
A12CB01	Zinc Sulfate	A11DA01	Thiamine (Vit B1)	725.359039065975	1.00685787731192	6.07811823264343e-11	2.42152230388514e-7
A12CB01	Zinc Sulfate	A12BA01	Potassium Chloride	414.377948379039	0.709508731061568	1.99133078723399e-17	7.93346185634022e-14
A12CB01	Zinc Sulfate	A12CC10	Magnesium Oxide	127708527.233645	779.788495304566	0.98090340940053	1
A12CB01	Zinc Sulfate	B01AB04	Dalteparin	529768853.734575	342.553090606717	0.953237366336932	1
A12CB01	Zinc Sulfate	B01AB05	Enoxaparin	283484480.469384	561.741801077856	0.972361223745336	1
A12CB01	Zinc Sulfate	B01AC06	Acetylsalicylic Acid	486714480.278113	430.504614393832	0.962940016241912	1
A12CB01	Zinc Sulfate	B03BB01	Folic Acid	191615936.84516	772.979834088862	0.980316542472051	1
A12CB01	Zinc Sulfate	C03CA01	Furosemide	208.209354766464	0.502297357480804	2.2019531126166998e-26	8.772581200664929e-23
A12CB01	Zinc Sulfate	C03DA01	Spironolactone	179451557.751052	483.097105357306	0.968618695818228	1
A12CB01	Zinc Sulfate	C07AB02	Metoprolol	310060320.299042	473.336000743643	0.967050837295458	1
A12CB01	Zinc Sulfate	C08CA01	Amlodipine	363081149.920908	555.987598475292	0.971720375464217	1
A12CB01	Zinc Sulfate	C10AA01	Simvastatin	502812652.929986	499.457414666574	0.968001452718369	1
A12CB01	Zinc Sulfate	J01DH02	Meropenem	171907287.401405	434.479307444488	0.965188084654259	1
A12CB01	Zinc Sulfate	N02AA01	Morphine	383.272807649365	0.709126186077729	4.9095697430992504e-17	1.9559725856507399e-13
A12CB01	Zinc Sulfate	N02AB03	Fentanyl	262552873.025088	736.910806114529	0.979012417031289	1
A12CB01	Zinc Sulfate	N02BE01	Paracetamol	200.435374764488	0.503378613069078	6.29471916715302e-26	2.50781611619376e-22
A12CB01	Zinc Sulfate	R03AK04	Salbutamol And Sodium Cromoglicate	477536828.612649	557.393012163058	0.971399657894906	1
A12CB01	Zinc Sulfate	R03AL01	Fenoterol And Ipratropium Bromide	203358225.081519	696.774666967731	0.97809622309864	1
A12CB01	Zinc Sulfate	R03AL02	Salbutamol And Ipratropium Bromide	332269809.728289	1231.11840634976	0.987283923752523	1
A12CC10	Magnesium Oxide	A02BC02	Pantoprazole	67.5535689498284	0.583558745271594	5.22326570389738e-13	2.0809490564327202e-9
A12CC10	Magnesium Oxide	A02BC03	Lansoprazole	92328536.109523	512.059254142941	0.971427596433935	1
A12CC10	Magnesium Oxide	A06AD11	Lactulose	91566564.6147834	517.068547161753	0.971717065212442	1
A12CC10	Magnesium Oxide	A07DA03	Loperamide	78178202.3808501	851.661384646601	0.982974391241697	1
A12CC10	Magnesium Oxide	A11DA01	Thiamine (Vit B1)	169.445735338546	1.00563186223877	3.32919645944974e-7	0.00132635186944478
A12CC10	Magnesium Oxide	A12BA01	Potassium Chloride	50.4577963294051	0.506981801166128	1.03993055405384e-14	4.1430833273505003e-11
A12CC10	Magnesium Oxide	A12CB01	Zinc Sulfate	131080587.979383	787.366948021583	0.981060778125969	1
A12CC10	Magnesium Oxide	A12CB02	Zinc Gluconate	76431233.95585	1477.88195701126	0.990200328150701	1
A12CC10	Magnesium Oxide	B03BB01	Folic Acid	61687749.1255648	793.36206372486	0.981961689112184	1
A12CC10	Magnesium Oxide	C03CA01	Furosemide	83216616.3699786	358.427495817634	0.959420772136476	1
A12CC10	Magnesium Oxide	C03DA01	Spironolactone	90275521.9884393	532.81742509401	0.972573961369197	1
A12CC10	Magnesium Oxide	C07AB02	Metoprolol	95355195.9747071	588.015159230714	0.975073358208143	1
A12CC10	Magnesium Oxide	C09AA02	Enalapril	126882769.180631	784.493942536249	0.981024526166438	1
A12CC10	Magnesium Oxide	N02AA01	Morphine	105769099.119245	399.02789211911397	0.963067588760062	1
A12CC10	Magnesium Oxide	N02BE01	Paracetamol	96.2369667955145	0.581404231338694	4.00412776965448e-15	1.59524450343034e-11
A12CC10	Magnesium Oxide	R03AK04	Salbutamol And Sodium Cromoglicate	140701669.03416	706.133911256239	0.978802504391962	1
A12CC30	Magnesium (Different Salts In Combination)	A02BC02	Pantoprazole	46.8373744503787	0.253852217588368	7.2130711941693e-52	2.8736875637570496e-48
A12CC30	Magnesium (Different Salts In Combination)	A03FA01	Metoclopramide	172.161397293635	0.579685855583537	6.60133887461286e-19	2.6299734076457604e-15
A12CC30	Magnesium (Different Salts In Combination)	A06AD11	Lactulose	432.442507868293	1.00197286003528	1.38254381301018e-9	5.50805455103256e-6
A12CC30	Magnesium (Different Salts In Combination)	A07DA03	Loperamide	90815293.9490308	572.688073074749	0.974474390424491	1
A12CC30	Magnesium (Different Salts In Combination)	A10AB05	Insulin Aspart	147.705689175702	1.00691596423159	7.01628968784128e-7	0.00279528981163597
A12CC30	Magnesium (Different Salts In Combination)	A11CC05	Colecalciferol	80841971.3143037	509.855928511323	0.971511952125014	1
A12CC30	Magnesium (Different Salts In Combination)	A11DA01	Thiamine (Vit B1)	226.928060745094	0.588066311202166	2.8481745897204696e-20	1.13471275654464e-16
A12CC30	Magnesium (Different Salts In Combination)	A12BA01	Potassium Chloride	60.4424366201187	0.381425963058127	5.70103446990207e-27	2.27129213280898e-23
A12CC30	Magnesium (Different Salts In Combination)	B01AB05	Enoxaparin	146364962.118835	516.557645353272	0.970965088194623	1
A12CC30	Magnesium (Different Salts In Combination)	C03CA01	Furosemide	71.6161278339591	0.336489216829471	6.4019277567130994e-37	2.5505280182745e-33
A12CC30	Magnesium (Different Salts In Combination)	C03DA01	Spironolactone	131.844984372182	0.713355705421089	7.74501515945266e-12	3.08561403952594e-8
A12CC30	Magnesium (Different Salts In Combination)	C07AB02	Metoprolol	352.304692155576	1.00543231261416	5.450137207964421e-9	2.17133466365302e-5
A12CC30	Magnesium (Different Salts In Combination)	C08CA01	Amlodipine	90830334.3354429	437.828053278748	0.966615726878535	1
A12CC30	Magnesium (Different Salts In Combination)	C09AA05	Ramipril	113851519.933743	812.460276214224	0.981783975379735	1
A12CC30	Magnesium (Different Salts In Combination)	C10AA01	Simvastatin	141473616.417988	368.235084890226	0.959352279134403	1
A12CC30	Magnesium (Different Salts In Combination)	C10AA05	Atorvastatin	155891456.870313	837.719798002206	0.982033900423037	1
A12CC30	Magnesium (Different Salts In Combination)	D07AB02	Hydrocortisone Butyrate	107986342.62175	1068.32143458783	0.986185670337614	1
A12CC30	Magnesium (Different Salts In Combination)	H03AA01	Levothyroxine Sodium	166318628.704347	656.421063360201	0.976994346279155	1
A12CC30	Magnesium (Different Salts In Combination)	J01DH02	Meropenem	76.0574454177667	0.582505327514843	1.0380774381300099e-13	4.13570051350996e-10
A12CC30	Magnesium (Different Salts In Combination)	J01MA02	Ciprofloxacin	263.389170724307	1.00193994820668	2.65417625377132e-8	1.0574238195024e-4
A12CC30	Magnesium (Different Salts In Combination)	J02AC03	Voriconazole	113681154.898666	910.711581534549	0.983750218415958	1
A12CC30	Magnesium (Different Salts In Combination)	J05AB14	Valganciclovir	117245384.142744	762.954205346625	0.980571502124505	1
A12CC30	Magnesium (Different Salts In Combination)	L04AD01	Ciclosporin	87615525.4921224	661.346609339394	0.977938607234505	1
A12CC30	Magnesium (Different Salts In Combination)	L04AD02	Tacrolimus	71774123.180157	618.831379287636	0.976680390205929	1
A12CC30	Magnesium (Different Salts In Combination)	M05BA04	Alendronic Acid	142187855.137504	702.749609606795	0.97868852023100406	1
A12CC30	Magnesium (Different Salts In Combination)	N02AG02	Ketobemidone And Antispasmodics	115041795.571173	1104.32290355122	0.986590259673602	1
A12CC30	Magnesium (Different Salts In Combination)	N02AX02	Tramadol	163.959035942268	0.580487947026378	1.5629266123625699e-18	6.2266996236524805e-15
A12CC30	Magnesium (Different Salts In Combination)	N02BE01	Paracetamol	52.8643793560174	0.261793614907398	6.9212186961782e-52	2.7574135285574e-48
A12CC30	Magnesium (Different Salts In Combination)	N05AD01	Haloperidol	119678253.984765	431.134159832988	0.965587733651612	1
A12CC30	Magnesium (Different Salts In Combination)	N05AX12	Aripiprazole	143295307.98055	2494.38509225294	0.993992722229345	1
A12CC30	Magnesium (Different Salts In Combination)	N05CF01	Zopiclone	123.622613148753	0.450481297101969	1.09141102807876e-26	4.34818153586578e-23
A12CC30	Magnesium (Different Salts In Combination)	N07BA01	Nicotine	179322049.280481	538.978000750596	0.971871931235016	1
A12CC30	Magnesium (Different Salts In Combination)	R03BB04	Tiotropium Bromide	257974768.027991	615.438007628816	0.974894019366385	1
B01AA03	Warfarin	A02AA04	Magnesium Hydroxide	8.74883749535833	0.194160930191223	5.67079005829703e-29	2.25924275922554e-25
B01AA03	Warfarin	A02BC02	Pantoprazole	3.99926867107507	0.0860440526617202	2.1940977655297e-58	8.741285497870319e-55
B01AA03	Warfarin	A04AA01	Ondansetron	6.33112881891461	0.178301102241166	4.169651819228629e-25	1.66118928478069e-21
B01AA03	Warfarin	A06AB02	Bisacodyl	5.22546946663626	0.147570764919585	3.84934570583423e-29	1.53357932920436e-25
B01AA03	Warfarin	A07EC02	Mesalazine	148787002.210334	1855.11563804244	0.991906512526187	1
B01AA03	Warfarin	A10AB01	Insulin (Human)	6.5083720980796	0.299431036372002	3.96256933608158e-10	1.5786876234949e-6
B01AA03	Warfarin	A10BJ02	Liraglutide	47188930.836962	1697.43010092312	0.991694443152066	1
B01AA03	Warfarin	A11CC01	Ergocalciferol	138994902.617248	2356.42693567868	0.993651347388684	1
B01AA03	Warfarin	A12BA01	Potassium Chloride	3.05254531875698	0.0699160621291687	2.36394906875377e-57	9.41797308991502e-54
B01AA03	Warfarin	B01AB04	Dalteparin	13.2900001341889	0.227983874442732	7.644811163611849e-30	3.04569276758296e-26
B01AA03	Warfarin	B01AB05	Enoxaparin	4.781948146118	0.143622836587534	1.21049466648216e-27	4.8226107512649304e-24
B01AA03	Warfarin	B01AB10	Tinzaparin	9.03012885597454	0.133425830641397	4.13286226944388e-61	1.64653232814644e-57
B01AA03	Warfarin	B03BB01	Folic Acid	16.9078157384501	0.426906907398742	3.4991381726615e-11	1.39405664798834e-7
B01AA03	Warfarin	C01BD01	Amiodarone	7.26538042318982	0.231389458162761	1.0304709451934401e-17	4.10539624565067e-14
B01AA03	Warfarin	C03BA08	Metolazone	5.96354056796584	0.494087337267413	3.0143200954108e-4	1
B01AA03	Warfarin	C03CA01	Furosemide	1.9534309485283	0.0564488935774937	1.86841878694365e-32	7.4437804471835e-29
B01AA03	Warfarin	C07AB02	Metoprolol	5.33982588620322	0.0989178106301959	2.47509759805453e-64	9.86078883064925e-61
B01AA03	Warfarin	C09AA02	Enalapril	35.2962724232623	0.340770288726035	1.3466115935755398e-25	5.36490058880495e-22
B01AA03	Warfarin	C09CA01	Losartan	35.8717637233281	0.417635031684303	1.0173911970311999e-17	4.0532865289723e-14
B01AA03	Warfarin	C10AA01	Simvastatin	7.14575633699823	0.113654334565335	4.4941314741567305e-67	1.79046197930404e-63
B01AA03	Warfarin	G04CA01	Alfuzosin	114148970.38448	1195.90070500478	0.98762224128573	1
B01AA03	Warfarin	H02AB06	Prednisolone	6.99681972232683	0.159778883512211	4.17631751461176e-34	1.6638448978213298e-30
B01AA03	Warfarin	H03AA01	Levothyroxine Sodium	41.9481708649521	0.596719728151932	3.80987627043852e-10	1.51785470614271e-6
B01AA03	Warfarin	J01DH02	Meropenem	8.97728155380845	0.288488607093699	2.79298445433391e-14	1.11272500660663e-10
B01AA03	Warfarin	L04AD02	Tacrolimus	11.8290233932001	1.07738924316732	0.0218425236573062	1
B01AA03	Warfarin	M05BA04	Alendronic Acid	24.0425905366868	0.516925868766688	7.67934436677259e-10	3.0594507957222e-6
B01AA03	Warfarin	N02AA01	Morphine	3.6428855570293	0.0881397459392832	1.04348122183621e-48	4.15722918779546e-45
B01AA03	Warfarin	N02AA05	Oxycodone	7.64111748179015	0.175762955526825	5.86128696281583e-31	2.33513672598583e-27
B01AA03	Warfarin	N02AB03	Fentanyl	15.3029886761332	0.46781438650951	5.49393694683297e-9	2.18878447961826e-5
B01AA03	Warfarin	N02AG02	Ketobemidone And Antispasmodics	94760265.7794925	858.806835985487	0.982937353369926	1
B01AA03	Warfarin	N02BE01	Paracetamol	1.73974564697088	0.0449545278743043	7.26885198331379e-35	2.89591063015221e-31
B01AA03	Warfarin	N05AH04	Quetiapine	58995207.7413782	1019.16667490717	0.98599268508917	1
B01AA03	Warfarin	N05CF01	Zopiclone	5.12876735142731	0.10946710933085	1.95768511004151e-50	7.799417478405381e-47
B01AA03	Warfarin	N06AB10	Escitalopram	66198521.9824844	831.99610579294006	0.982731508181006	1
B01AA03	Warfarin	N07BA01	Nicotine	71.5887837594384	1.01243551823553	2.45955402190218e-5	0.0979886322325829
B01AA03	Warfarin	N07BC02	Methadone	80666869.3524734	1122.04895281334	0.987054468459206	1
B01AA03	Warfarin	R03BA05	Fluticasone	119914839.395795	2628.59582326819	0.994353503166387	1
B01AA03	Warfarin	R03BB04	Tiotropium Bromide	15.4491129517847	0.351409884944663	6.6905768177055e-15	2.6655258041738698e-11
B01AA03	Warfarin	S01EE01	Latanoprost	104885313.421009	1687.12474606407	0.99126600480389	1
B01AB04	Dalteparin	A02BC02	Pantoprazole	3.11161831064538	0.0507226746532242	6.248167515995991e-111	2.4892699383727998e-107
B01AB04	Dalteparin	A02BC05	Esomeprazole	17.7360708246303	0.30130483518469803	1.37659865372348e-21	5.4843690364343394e-18
B01AB04	Dalteparin	A10AB05	Insulin Aspart	11.4981484846806	0.190080158837432	8.80461211560009e-38	3.5077574668550797e-34
B01AB04	Dalteparin	A10AE05	Insulin Detemir	73.159363222531	1.01680405928446	2.42468350032702e-5	0.0965993906530285
B01AB04	Dalteparin	A10BB12	Glimepiride	76.9446732279896	0.729175521367783	2.58232309637347e-9	1.02879752159519e-5
B01AB04	Dalteparin	A11DA01	Thiamine (Vit B1)	10.5767349140003	0.169089092328756	3.1817504582019696e-44	1.26760938254766e-40
B01AB04	Dalteparin	A12BA01	Potassium Chloride	3.15931841571563	0.0545474187949906	1.0013539389704898e-98	3.9893940928584295e-95
B01AB04	Dalteparin	B01AA03	Warfarin	18.0843039236303	0.172325272291251	2.44526745599753e-63	9.74194554469416e-60
B01AB04	Dalteparin	B01AC04	Clopidogrel	15.332130385308	0.190236513857585	1.06080539789478e-46	4.226248705212799e-43
B01AB04	Dalteparin	B01AC06	Acetylsalicylic Acid	6.43475979755237	0.0829764144526131	1.72698564691865e-111	6.880310817323899e-108
B01AB04	Dalteparin	B01AE07	Dabigatran Etexilate	170342268.881926	938.762011063353	0.983892047019802	1
B01AB04	Dalteparin	B03XA02	Darbepoetin Alfa	44.4882717051639	0.731987657313272	2.16221450382155e-7	8.614262583225e-4
B01AB04	Dalteparin	C01AA05	Digoxin	16.4992785634975	0.218774913307411	1.37417771084718e-37	5.47472400001517e-34
B01AB04	Dalteparin	C01BD01	Amiodarone	10.9264876276275	0.375031302172741	1.81803556917041e-10	7.24305370757491e-7
B01AB04	Dalteparin	C01CA03	Norepinephrine	201805368.829142	4169.72263442386	0.99634082500961	1
B01AB04	Dalteparin	C02AC05	Moxonidine	162786173.423007	1390.9140046649	0.989153969860785	1
B01AB04	Dalteparin	C03CA01	Furosemide	2.57149339497537	0.0486072498281345	4.221696255175979e-84	1.68192378806211e-80
B01AB04	Dalteparin	C03DA01	Spironolactone	16.9699868798263	0.215365998339443	1.76740480829392e-39	7.04134075624298e-36
B01AB04	Dalteparin	C07AB02	Metoprolol	9.04884835355136	0.109474688959729	4.92464961858232e-90	1.9619804080432e-86
B01AB04	Dalteparin	C07AB07	Bisoprolol	52.231171935809	0.591591283018602	2.2855962538369e-11	9.10581547528621e-8
B01AB04	Dalteparin	C08CA01	Amlodipine	11.0509569224675	0.127807427234448	7.84989254301046e-79	3.1273971891353696e-75
B01AB04	Dalteparin	C08DA01	Verapamil	57.3075977951067	0.719005802491438	1.7958502644855e-8	7.15466745371023e-5
B01AB04	Dalteparin	C09AA05	Ramipril	29.4305748012103	0.305154836272476	1.5168581828701299e-28	6.0431630005546e-25
B01AB04	Dalteparin	C09CA01	Losartan	17.0174167274336	0.245834543180186	9.418343801023268e-31	3.75226817032767e-27
B01AB04	Dalteparin	C09DA01	Losartan And Diuretics	113.211087453213	1.01260483053975	3.00636190555053e-6	0.0119773458317133
B01AB04	Dalteparin	C10AA01	Simvastatin	7.59950502758118	0.0937813276558666	1.03032876882763e-103	4.104829815009279e-100
B01AB04	Dalteparin	C10AA05	Atorvastatin	76.1512471043004	0.719993293522507	1.7688563957222602e-9	7.04712388055748e-6
B01AB04	Dalteparin	D07AB02	Hydrocortisone Butyrate	189884987.282644	1307.67364305652	0.988369666690775	1
B01AB04	Dalteparin	G03CA03	Estradiol	108.17621808901	1.01819821565952	4.22391844864143e-6	0.0168280910993875
B01AB04	Dalteparin	H02AB06	Prednisolone	8.63278704989337	0.12114920330584	8.05533447084911e-71	3.20924525318629e-67
B01AB04	Dalteparin	J01CR05	Piperacillin And Enzyme Inhibitor	4.65167474234766	0.119352005701638	5.85037424643954e-38	2.33078909978151e-34
B01AB04	Dalteparin	J01MA02	Ciprofloxacin	5.93090469291911	0.180907814879434	7.552858600094499e-23	3.0090588662776496e-19
B01AB04	Dalteparin	M04AA01	Allopurinol	21.0886562518825	0.371174137092254	2.14367847196764e-16	8.54041503231908e-13
B01AB04	Dalteparin	M05BA04	Alendronic Acid	39.8675773542736	0.363659615121049	3.87754478715608e-24	1.54481384320298e-20
B01AB04	Dalteparin	N01AH06	Remifentanil	109113807.747017	2755.09539048703	0.994640091865614	1
B01AB04	Dalteparin	N02AA01	Morphine	2.53184910250516	0.0471943233051673	2.9859254375887498e-86	1.18959269433536e-82
B01AB04	Dalteparin	N02AG02	Ketobemidone And Antispasmodics	64635004.1373248	556.877516924709	0.974236929337565	1
B01AB04	Dalteparin	N02BE01	Paracetamol	1.27585892911118	0.02659589123678	5.1874575375312295e-20	2.06668308295244e-16
B01AB04	Dalteparin	N05AA02	Levomepromazine	13.862138270253901	1.05608771312369	0.0127912390726512	1
B01AB04	Dalteparin	N05CF01	Zopiclone	4.73539870624587	0.0709905263254181	2.3145691341161897e-106	9.2212434303189e-103
B01AB04	Dalteparin	N06AB04	Citalopram	27.2617039369545	0.238901075146422	1.5414357776549097e-43	6.14108013817716e-40
B01AB04	Dalteparin	P01BC01	Quinine	24.8551572201011	0.333297576289967	5.4066744293253895e-22	2.15401909264324e-18
B01AB04	Dalteparin	R03AC02	Salbutamol	38.2563602955801	0.4633191080376	3.67161225394681e-15	1.46277032197241e-11
B01AB04	Dalteparin	R03AK04	Salbutamol And Sodium Cromoglicate	14.0091525478455	0.194554973269679	6.203837378571709e-42	2.47160881162297e-38
B01AB04	Dalteparin	R03AL01	Fenoterol And Ipratropium Bromide	58.6324120767833	1.02821092836248	7.50803994077678e-5	0.299120311240547
B01AB04	Dalteparin	R03BA02	Budesonide	15.7959783384323	0.350514958894537	3.45045190223436e-15	1.3746600378501699e-11
B01AB05	Enoxaparin	A02BC02	Pantoprazole	2.45440364765803	0.0364456221123708	5.166007388246159e-134	2.05813734347727e-130
B01AB05	Enoxaparin	A03FA01	Metoclopramide	5.5881557503583	0.0950947454960854	3.54996792314879e-73	1.4143072205824799e-69
B01AB05	Enoxaparin	A06AB08	Sodium Picosulfate	4.60417945089137	0.122962342588276	2.08330515195201e-35	8.29988772537681e-32
B01AB05	Enoxaparin	A10AD05	Insulin Aspart	241171834.96036	877.281089439694	0.982447195130493	1
B01AB05	Enoxaparin	A10AE04	Insulin Glargine	63.9630185804493	0.731669574943611	1.32112408379963e-8	5.26335834985773e-5
B01AB05	Enoxaparin	A10BA02	Metformin	27.847668586616	0.228855077564175	7.114974041554359e-48	2.8346056581552596e-44
B01AB05	Enoxaparin	A10BJ02	Liraglutide	359967895.542857	1251.48575843376	0.987439814174895	1
B01AB05	Enoxaparin	A11CC03	Alfacalcidol	74.5765674650721	0.737596804808457	5.0420950012913806e-9	2.00877064851449e-5
B01AB05	Enoxaparin	A11CC05	Colecalciferol	102.115362971144	0.715113307695437	9.862147282188829e-11	3.92907947722403e-7
B01AB05	Enoxaparin	A11DA01	Thiamine (Vit B1)	11.7473615667623	0.192198041275229	1.29713153750499e-37	5.16777204541988e-34
B01AB05	Enoxaparin	A11GA01	Ascorbic Acid (Vit C)	41.5093023830283	0.590268765077501	2.75026937646511e-10	1.0957073195837e-6
B01AB05	Enoxaparin	A12BA01	Potassium Chloride	2.97966416206333	0.0502379228012187	1.00490071530348e-104	4.00352444976906e-101
B01AB05	Enoxaparin	A12CB01	Zinc Sulfate	39.1577362090962	0.720517299303744	3.57631466036275e-7	0.00142480376068852
B01AB05	Enoxaparin	B01AA03	Warfarin	10.0846245745439	0.111532296347124	2.2602827722920197e-95	9.004966564811409e-92
B01AB05	Enoxaparin	B01AC04	Clopidogrel	8.45839175215756	0.127329940562886	4.1337485370301703e-63	1.64688541715282e-59
B01AB05	Enoxaparin	B01AC06	Acetylsalicylic Acid	3.19648877479195	0.0473903607161294	8.848725433506129e-133	3.52533221270884e-129
B01AB05	Enoxaparin	B01AC24	Ticagrelor	25.4405905888142	0.354395235862702	6.72301383068078e-20	2.67844871014322e-16
B01AB05	Enoxaparin	B03BB01	Folic Acid	20.4944127066529	0.30303722008935	2.1410859347870398e-23	8.53008636419157e-20
B01AB05	Enoxaparin	C01AA05	Digoxin	15.8711006453217	0.2101384235052	1.57995807804844e-39	6.294552982944989e-36
B01AB05	Enoxaparin	C03CA01	Furosemide	1.74655265910883	0.0387470354188024	5.816511124145871e-47	2.3172980318597195e-43
B01AB05	Enoxaparin	C03DA01	Spironolactone	20.8909703030994	0.228180622329199	1.7761626006237798e-40	7.07623180088514e-37
B01AB05	Enoxaparin	C07AB02	Metoprolol	5.51572922397611	0.0694725891483977	2.0911554208152998e-133	8.33116319652816e-130
B01AB05	Enoxaparin	C07AG02	Carvedilol	38.2202361201448	0.393416951366543	2.02860696699354e-20	8.081970156502261e-17
B01AB05	Enoxaparin	C08CA01	Amlodipine	9.93937621260538	0.113908937327904	2.16011955189703e-90	8.60591629475777e-87
B01AB05	Enoxaparin	C08CA02	Felodipine	67.2409860766117	1.01107639363687	3.15222304440758e-5	0.125584566089198
B01AB05	Enoxaparin	C09AA02	Enalapril	20.2848917351201	0.182563923815493	4.5726219650576905e-61	1.82173259087898e-57
B01AB05	Enoxaparin	C09CA01	Losartan	31.1779531960126	0.263265328233171	5.17961324465852e-39	2.0635579166719498e-35
B01AB05	Enoxaparin	C10AA01	Simvastatin	8.09096133113824	0.0792582939237281	2.3922497013878096e-153	9.530722810329029e-150
B01AB05	Enoxaparin	C10AA05	Atorvastatin	20.300487320784	0.197919479443919	2.9683337966335103e-52	1.18258418457879e-48
B01AB05	Enoxaparin	H02AB06	Prednisolone	15.4761416335097	0.197825922962788	1.3259930761907197e-43	5.282756415543829e-40
B01AB05	Enoxaparin	J01DH02	Meropenem	3.49117350881749	0.105104122512544	1.25304225516937e-32	4.9921203445947697e-29
B01AB05	Enoxaparin	J01MA02	Ciprofloxacin	3.82939410312645	0.107556952715198	9.165057180390909e-36	3.65135878066774e-32
B01AB05	Enoxaparin	L04AD01	Ciclosporin	45.4861079255875	0.750099717126572	3.59578540320487e-7	0.00143256090463682
B01AB05	Enoxaparin	M04AA01	Allopurinol	44.0677178516491	0.398158514875131	1.94192883822644e-21	7.73664449149414e-18
B01AB05	Enoxaparin	M05BA04	Alendronic Acid	107.754260979515	0.595868089444405	4.034855191930991e-15	1.6074863084653097e-11
B01AB05	Enoxaparin	N02BE01	Paracetamol	1.34964348582629	0.0259003671557667	5.409581896489479e-31	2.15517742756141e-27
B01AB05	Enoxaparin	N03AG01	Valproic Acid	204257989.087104	1116.2446639823	0.986323169455433	1
B01AB05	Enoxaparin	N03AX14	Levetiracetam	88446908.5832267	1217.77617147177	0.988011694350886	1
B01AB05	Enoxaparin	N05AD01	Haloperidol	8.84228873326523	0.169938143471575	1.17986081835621e-37	4.70056550033114e-34
B01AB05	Enoxaparin	N05CF01	Zopiclone	5.26546350960224	0.075671010685807	8.193634492032158e-107	3.26434398162561e-103
B01AB05	Enoxaparin	N06AB04	Citalopram	25.6429758565787	0.273536144229228	1.89885748290302e-32	7.565048211885629e-29
B01AB05	Enoxaparin	N06AB06	Sertraline	139470481.920252	979.2616113339	0.984721034183414	1
B01AB05	Enoxaparin	N06AX11	Mirtazapine	48.2963170170538	0.596775759768504	8.18433736262509e-11	3.26064000526984e-7
B01AB05	Enoxaparin	N07BC02	Methadone	61.4216254922262	1.01682573864762	5.12999760658808e-5	0.204379104646469
B01AB10	Tinzaparin	A02BC02	Pantoprazole	2.573192278181	0.0561029851856463	1.1103168526777301e-63	4.42350234106808e-60
B01AB10	Tinzaparin	A06AD65	Macrogol, Combinations	16.0902760206644	0.335161372895626	1.14025668926539e-16	4.5427826500333097e-13
B01AB10	Tinzaparin	A09AA02	Multienzymes (Lipase, Protease Etc.)	93822071.4193755	1327.23358769466	0.988964844773354	1
B01AB10	Tinzaparin	A10AB05	Insulin Aspart	11.4679588832576	0.245682884042751	3.0918903460056395e-23	1.23180911384865e-19
B01AB10	Tinzaparin	A10AE04	Insulin Glargine	17.613569190211	0.527719422714356	5.44976004046294e-8	2.1711844001204e-4
B01AB10	Tinzaparin	A11DA01	Thiamine (Vit B1)	8.51620418946988	0.173478807015919	5.046100596323e-35	2.01036647757508e-31
B01AB10	Tinzaparin	A11GA01	Ascorbic Acid (Vit C)	7.96974967016964	0.411761553213348	4.63322446197196e-7	0.00184587662564963
B01AB10	Tinzaparin	A12AA12	A12AA12	374077820.671452	2295.66490710293	0.993139230959903	1
B01AB10	Tinzaparin	A12BA01	Potassium Chloride	2.82563138458232	0.0623765500663774	2.8972832414981197e-62	1.15427764341285e-58
B01AB10	Tinzaparin	B01AA03	Warfarin	17.5115205067867	0.206047144619731	6.86925097433872e-44	2.7367095881765498e-40
B01AB10	Tinzaparin	B03BB01	Folic Acid	15.9968153565018	0.296144063357199	7.85196453973482e-21	3.12822267263035e-17
B01AB10	Tinzaparin	C01AA05	Digoxin	8.93038230795652	0.159477477921814	6.810825723025658e-43	2.71343296805342e-39
B01AB10	Tinzaparin	C01BD01	Amiodarone	15.1075649865557	0.426399412935266	1.91848361561349e-10	7.64323872460414e-7
B01AB10	Tinzaparin	C02CA04	Doxazosin	89641157.0583597	1191.76353636335	0.987741067499003	1
B01AB10	Tinzaparin	C03CA01	Furosemide	2.37562892445201	0.0533437349957983	3.61224412656636e-59	1.43911806002404e-55
B01AB10	Tinzaparin	C07AB02	Metoprolol	5.10758605547425	0.0993090321263746	1.35919477018842e-60	5.41503196443067e-57
B01AB10	Tinzaparin	C07AG02	Carvedilol	41.5660474918241	0.538397133364544	4.42408003663715e-12	1.76255348659624e-8
B01AB10	Tinzaparin	C10AA01	Simvastatin	4.48096705215603	0.0838186777629137	1.31686306567915e-71	5.2463824536657306e-68
B01AB10	Tinzaparin	G03CA03	Estradiol	97.7621397853892	1.01538009086101	6.38793142584054e-6	0.0254495188005487
B01AB10	Tinzaparin	H02AB06	Prednisolone	5.42227238934653	0.110801990843332	1.47708920127018e-52	5.8847233778604e-49
B01AB10	Tinzaparin	H02AB07	Prednisone	15.7053105552415	1.10839558444742	0.0129671035504056	1
B01AB10	Tinzaparin	J05AB01	Aciclovir	19.4065063855216	0.737573246780928	5.80095538562947e-5	0.231110062563478
B01AB10	Tinzaparin	L04AD01	Ciclosporin	300121354.690742	1548.34084205086	0.989941457153046	1
B01AB10	Tinzaparin	M05BA04	Alendronic Acid	25.196075536159	0.351179009269239	3.99625327248538e-20	1.59210730375818e-16
B01AB10	Tinzaparin	N03AX14	Levetiracetam	114.52516560172	1.01177878811748	2.79135715017878e-6	0.0111207668863123
B01AB10	Tinzaparin	N06AX16	Venlafaxine	82.7110130931755	1.13617685925906	1.0184693608106e-4	0.405758193346951
B01AB10	Tinzaparin	N06BA04	Methylphenidate	198345023.013955	1493.14635066925	0.989790965659887	1
B01AB10	Tinzaparin	N07BC02	Methadone	97245468.2280498	726.947431361301	0.979814599823474	1
B01AB10	Tinzaparin	R03AL01	Fenoterol And Ipratropium Bromide	33.9208661369698	0.511776165065987	5.74305328496671e-12	2.28803242873074e-8
B01AC04	Clopidogrel	A02BC01	Omeprazole	58.2120643207148	1.01058034911614	5.7818078747569e-5	0.230347225730315
B01AC04	Clopidogrel	A02BC02	Pantoprazole	2.69655971374442	0.0785325824334241	1.4172656506321598e-36	5.6463863521185295e-33
B01AC04	Clopidogrel	A10AB05	Insulin Aspart	10.1593079317884	0.266081868467284	2.95750194886181e-18	1.17826877642655e-14
B01AC04	Clopidogrel	A10BA02	Metformin	9.54332092643247	0.228220215661709	4.86027194632307e-23	1.93633234341511e-19
B01AC04	Clopidogrel	A10BB01	Glibenclamide	59020184.2623163	1823.22715466237	0.99216958213721	1
B01AC04	Clopidogrel	A10BB12	Glimepiride	117723306.44888	903.361517688201	0.983587169728179	1
B01AC04	Clopidogrel	B01AB05	Enoxaparin	14.337902748182	0.368065121368336	4.65944789858571e-13	1.85632404279655e-9
B01AC04	Clopidogrel	B01AC06	Acetylsalicylic Acid	1.74219386825611	0.0412412901047549	2.65636048748137e-41	1.05829401821258e-37
B01AC04	Clopidogrel	B01AX05	Fondaparinux	6.17957062712864	0.183491729273176	3.2245362755369795e-23	1.2846552521739298e-19
B01AC04	Clopidogrel	C01AA05	Digoxin	9.12816232537576	0.227618993783224	2.59734719313421e-22	1.03478312174467e-18
B01AC04	Clopidogrel	C01DA02	Glyceryl Trinitrate	15.466711526309	0.366527080874351	7.89854624783477e-14	3.14678082513737e-10
B01AC04	Clopidogrel	C01DA08	Isosorbide Dinitrate	16.168938942089	0.744262488976765	1.8446306405938e-4	0.734900847212578
B01AC04	Clopidogrel	C02AC05	Moxonidine	204869168.393445	1631.58055016921	0.990641301445676	1
B01AC04	Clopidogrel	C03CA01	Furosemide	2.29336547614715	0.0653396488651107	5.67854006834267e-37	2.26233036322772e-33
B01AC04	Clopidogrel	C07AB02	Metoprolol	3.04971789350036	0.0787758469801692	1.7466232893623098e-45	6.95854718481944e-42
B01AC04	Clopidogrel	C07AB07	Bisoprolol	140663405.935427	862.091953316485	0.98263684863119	1
B01AC04	Clopidogrel	C07AG02	Carvedilol	13.7351467740176	0.395051571735514	3.3130505002181896e-11	1.31991931928693e-7
B01AC04	Clopidogrel	C08CA01	Amlodipine	7.21358567450913	0.136229576394918	1.1316718681796002e-47	4.508580722827529e-44
B01AC04	Clopidogrel	C08CA13	Lercanidipine	160591962.422207	1582.47190551549	0.990473654725444	1
B01AC04	Clopidogrel	C08DA01	Verapamil	60.2888011250828	1.01038158127276	4.97011252043327e-5	0.198009282814061
B01AC04	Clopidogrel	C09AA02	Enalapril	13.1830808210966	0.205505075083146	4.0130052509578597e-36	1.5987812919816101e-32
B01AC04	Clopidogrel	C09AA04	Perindopril	56320900.8429995	1408.81172634963	0.989892810683468	1
B01AC04	Clopidogrel	C09CA01	Losartan	11.535049153003	0.230277121482049	2.42278014157155e-26	9.65235608402105e-23
B01AC04	Clopidogrel	C09CA06	Candesartan	101575733.813168	1158.37214393152	0.987301636747152	1
B01AC04	Clopidogrel	C10AA01	Simvastatin	2.38736637134076	0.0564109418801787	1.09578001212226e-53	4.36558756829508e-50
B01AC04	Clopidogrel	C10AA05	Atorvastatin	13.6419326717682	0.289868310730647	1.9696025240474898e-19	7.846896455805201e-16
B01AC04	Clopidogrel	C10AX09	Ezetimibe	146886730.799574	1257.24066630926	0.98806608981859	1
B01AC04	Clopidogrel	G04CA01	Alfuzosin	104717146.248142	1173.84802065945	0.987448336240445	1
B01AC04	Clopidogrel	G04CA02	Tamsulosin	64018328.7922414	706.342332876469	0.979697986041301	1
B01AC04	Clopidogrel	H03AA01	Levothyroxine Sodium	19.69993587127	0.391661388519796	2.7370517863412302e-14	1.09044143167835e-10
B01AC04	Clopidogrel	H03BB02	Thiamazole	139915261.653262	1525.21539373008	0.990188151430104	1
B01AC04	Clopidogrel	M04AA01	Allopurinol	90.5260539228866	1.00647724727401	7.58264593079815e-6	0.0302092613882998
B01AC04	Clopidogrel	M05BA04	Alendronic Acid	18.046132760404	0.347340072925259	8.165515229356461e-17	3.25314126737561e-13
B01AC04	Clopidogrel	N02AA01	Morphine	3.03946918022921	0.0897273339492765	2.9764314024430695e-35	1.1858102707333198e-31
B01AC04	Clopidogrel	N02BA01	Acetylsalicylic Acid	26.2117825430746	1.02388320999304	0.0014226241560842	1
B01AC04	Clopidogrel	N03AX12	Gabapentin	11.0432857693732	0.351707169078931	8.54842398253889e-12	3.40569211464349e-8
B01AC04	Clopidogrel	N06AB10	Escitalopram	49.1900458347854	1.01492739664184	1.2384162861041e-4	0.493385048383882
B01AC04	Clopidogrel	N06AX11	Mirtazapine	28.2368885221861	0.511510441546405	6.537078879594929e-11	2.60437222563062e-7
B01AC04	Clopidogrel	P01BC01	Quinine	22.4327472496422	0.519272716187852	2.09646689664966e-9	8.35232411625225e-6
B01AC04	Clopidogrel	R03AC02	Salbutamol	114794800.300581	1288.41472967792	0.988507463235855	1
B01AC04	Clopidogrel	R03AC12	Salmeterol	56322144.4357079	1445.26144592918	0.990147690265595	1
B01AC04	Clopidogrel	R03AL01	Fenoterol And Ipratropium Bromide	71668760.4413864	750.105755010386	0.980762191570168	1
B01AC04	Clopidogrel	R03BB04	Tiotropium Bromide	15.5695985309672	0.348117639877687	3.1156397452785802e-15	1.2412708745189898e-11
B01AC06	Acetylsalicylic Acid	A02BC03	Lansoprazole	21.5813377085588	0.342852606028596	3.25800259551138e-19	1.2979882340517302e-15
B01AC06	Acetylsalicylic Acid	A07EC01	Sulfasalazine	85784877.936213	1445.19484055949	0.989914957728377	1
B01AC06	Acetylsalicylic Acid	A10AC01	Insulin (Human)	44.62055122809	0.72040911937038	1.34743431553623e-7	5.3681783130963e-4
B01AC06	Acetylsalicylic Acid	A10BA02	Metformin	11.8787020721818	0.204365613999038	9.41688190504051e-34	3.75168575096814e-30
B01AC06	Acetylsalicylic Acid	A10BB12	Glimepiride	24.1323765330725	0.513469282957739	5.64318614020775e-10	2.24824535825877e-6
B01AC06	Acetylsalicylic Acid	A10BH01	Sitagliptin	126742210.542068	1706.01281545939	0.991274176516212	1
B01AC06	Acetylsalicylic Acid	A10BX07	A10BX07	110759690.967203	2495.42051714965	0.99407755969571	1
B01AC06	Acetylsalicylic Acid	A11DA01	Thiamine (Vit B1)	7.78496363414329	0.246645861802407	8.76612350565117e-17	3.49242360465143e-13
B01AC06	Acetylsalicylic Acid	A12CC10	Magnesium Oxide	76029985.0276169	1250.15624270179	0.988418716277973	1
B01AC06	Acetylsalicylic Acid	B01AB05	Enoxaparin	4.72140696162068	0.124569995791557	1.2380985850412e-35	4.93258476280414e-32
B01AC06	Acetylsalicylic Acid	B01AC04	Clopidogrel	3.6847553185485	0.0748215799874378	4.81209485995588e-68	1.91713859220642e-64
B01AC06	Acetylsalicylic Acid	B01AC07	Dipyridamole	15.1236923995028	0.463260684469373	4.536028641296631e-9	1.80715381069258e-5
B01AC06	Acetylsalicylic Acid	B01AC22	Prasugrel	12.6341039155118	0.400688484962887	2.4499586769466003e-10	9.76063536895525e-7
B01AC06	Acetylsalicylic Acid	B01AC24	Ticagrelor	7.51294685095907	0.182321466398128	1.94278923185142e-28	7.74007229969606e-25
B01AC06	Acetylsalicylic Acid	B01AX05	Fondaparinux	5.31930492338626	0.142823105144556	1.2421085515528399e-31	4.94856046938651e-28
B01AC06	Acetylsalicylic Acid	C01DA02	Glyceryl Trinitrate	32.3273623756815	0.509668709380036	9.107358360297399e-12	3.62837157074248e-8
B01AC06	Acetylsalicylic Acid	C01DA14	Isosorbide Mononitrate	9.10239848183253	0.266643360257643	1.2037181693009002e-16	4.79561318649479e-13
B01AC06	Acetylsalicylic Acid	C01EB17	Ivabradine	114109709.224429	2731.66925555069	0.994581051185058	1
B01AC06	Acetylsalicylic Acid	C02CA04	Doxazosin	182458787.37415	1435.23915560088	0.989425495002065	1
B01AC06	Acetylsalicylic Acid	C03CA01	Furosemide	1.86148414968683	0.0550586199157544	1.54438317859585e-29	6.15282258352587e-26
B01AC06	Acetylsalicylic Acid	C07AA05	Propranolol	23.776304768957498	1.02842305391532	0.00206227124080784	1
B01AC06	Acetylsalicylic Acid	C07AB02	Metoprolol	2.67350952284844	0.0666378838959249	2.7631235767800197e-49	1.1008284329891599e-45
B01AC06	Acetylsalicylic Acid	C08CA01	Amlodipine	6.14856482233253	0.117189932865078	3.57426524596345e-54	1.42398727399184e-50
B01AC06	Acetylsalicylic Acid	C09AA02	Enalapril	8.45451755879507	0.156824816029169	3.39770303245037e-42	1.35364488812823e-38
B01AC06	Acetylsalicylic Acid	C09AA05	Ramipril	18.0796829897493	0.299017763858427	3.63171922555776e-22	1.44687693946221e-18
B01AC06	Acetylsalicylic Acid	C09CA01	Losartan	8.74474460071682	0.201903297473892	6.60036957782789e-27	2.6295872398066298e-23
B01AC06	Acetylsalicylic Acid	C09DA01	Losartan And Diuretics	154839271.385419	1394.93375219531	0.98921384798234	1
B01AC06	Acetylsalicylic Acid	C10AA01	Simvastatin	2.34246434443842	0.0532437546091423	1.5764052342404698e-57	6.280398453214029e-54
B01AC06	Acetylsalicylic Acid	C10AA05	Atorvastatin	10.8299388757532	0.215935962703401	2.66343678648566e-28	1.06111321573589e-24
B01AC06	Acetylsalicylic Acid	G03CA03	Estradiol	85.3619539857317	1.00953159720125	1.05825547263719e-5	0.0421608980298656
B01AC06	Acetylsalicylic Acid	G04BD08	Solifenacin	83154421.3199154	877.705279945759	0.983423429391195	1
B01AC06	Acetylsalicylic Acid	G04CA01	Alfuzosin	11.8091567926981	0.526975370038375	2.79971290271368e-6	0.0111540562044113
B01AC06	Acetylsalicylic Acid	G04CA02	Tamsulosin	58872782.7018817	650.324138248453	0.978052384644298	1
B01AC06	Acetylsalicylic Acid	H03AA01	Levothyroxine Sodium	15.0933222524185	0.314183666198321	5.66760360468457e-18	2.25797327610633e-14
B01AC06	Acetylsalicylic Acid	L04AX03	Methotrexate	114410289.672646	1112.52798785689	0.98669309675805	1
B01AC06	Acetylsalicylic Acid	M04AA01	Allopurinol	24.538966468776	0.45928867599376	3.2178263394408397e-12	1.28198201363323e-8
B01AC06	Acetylsalicylic Acid	M05BA04	Alendronic Acid	20.8959584885292	0.365780313095186	9.587560666302e-17	3.81968416945472e-13
B01AC06	Acetylsalicylic Acid	N03AF01	Carbamazepine	136041537.092677	1982.19786626096	0.992461431001588	1
B01AC06	Acetylsalicylic Acid	N05AX12	Aripiprazole	91214457.7502905	1631.69688641385	0.991037613383139	1
B01AC06	Acetylsalicylic Acid	N06AX11	Mirtazapine	17.7039269503018	0.399671230563386	6.46130733398203e-13	2.5741848418584403e-9
B01AC06	Acetylsalicylic Acid	N06AX16	Venlafaxine	16.5290000239322	0.732763103804235	1.2911769627756e-4	0.514404901969831
B01AC06	Acetylsalicylic Acid	R03AC13	Formoterol	13.9848816017706	1.05129887949811	0.0120986146097432	1
B01AC06	Acetylsalicylic Acid	R03AK04	Salbutamol And Sodium Cromoglicate	14.2102000068497	0.471383025300448	1.80046591394342e-8	7.17305620115059e-5
B01AC06	Acetylsalicylic Acid	R06AX26	Fexofenadine	269703057.411964	2344.94126169842	0.993394707849465	1
B01AC07	Dipyridamole	B01AC06	Acetylsalicylic Acid	37.0633419966485	0.421494245241941	1.02587670429286e-17	4.08709278990275e-14
B01AC07	Dipyridamole	C07AG01	Labetalol	47531567.1667845	1571.59925563918	0.991025808999329	1
B01AC07	Dipyridamole	C09AA05	Ramipril	56689157.8953272	620.473937905662	0.977045381724893	1
B01AC07	Dipyridamole	C09CA01	Losartan	150748258.094569	773.432987881608	0.980575463843683	1
B01AC07	Dipyridamole	C10AA01	Simvastatin	340.442350591548	0.707739797859713	1.75350386757576e-16	6.98595940842183e-13
B01AC07	Dipyridamole	M01AX05	Glucosamine	67141997.0595342	801.977600621679	0.982071168966224	1
B01AC07	Dipyridamole	N02BE01	Paracetamol	38.7865985567044	0.28177080067044	1.53882206219763e-38	6.13066709579536e-35
B01AC07	Dipyridamole	N06AA09	Amitriptyline	110870574.903093	953.602876444341	0.984501951432273	1
B01AC07	Dipyridamole	N07BA01	Nicotine	56803592.7059033	562.255686967604	0.97466646770643	1
B01AC22	Prasugrel	B01AC06	Acetylsalicylic Acid	5.98264075162113	0.591979014457021	0.00251248633346175	1
B01AC24	Ticagrelor	B01AC06	Acetylsalicylic Acid	11.1010517644915	0.253263468595324	2.0179657382167998e-21	8.039575501055729e-18
B01AC24	Ticagrelor	C07AB02	Metoprolol	35.3181395413234	0.249596738966252	2.89010031406617e-46	1.15141596512396e-42
B01AC24	Ticagrelor	C07AG01	Labetalol	83790913.9992511	2755.57687556657	0.994717487953315	1
B01AC24	Ticagrelor	C10AA05	Atorvastatin	46.4572051990044	0.340098439674853	1.52955050845582e-29	6.093729225687989e-26
B01AC30	Combinations	B01AC06	Acetylsalicylic Acid	100809762.941873	1020.82651983427	0.985596756359647	1
B01AE07	Dabigatran Etexilate	A02BC02	Pantoprazole	63.8571434881617	0.58220071924115	9.36401009365268e-13	3.7306216213112304e-9
B01AE07	Dabigatran Etexilate	A06AB02	Bisacodyl	160196055.143574	410.815524681825	0.963321124740917	1
B01AE07	Dabigatran Etexilate	A12BA01	Potassium Chloride	84.896150244718	0.711603018410305	4.33556054443969e-10	1.72728732090477e-6
B01AE07	Dabigatran Etexilate	C01AA05	Digoxin	141.003374897932	1.0549726515657	2.71990000707197e-6	0.0108360816281747
B01AE07	Dabigatran Etexilate	C01BD01	Amiodarone	68395575.8270176	894.094969159151	0.983901582610939	1
B01AE07	Dabigatran Etexilate	C03CA01	Furosemide	63.1372021886071	0.582339033482071	1.0920343966596899e-12	4.3506650362922105e-9
B01AE07	Dabigatran Etexilate	C07AB02	Metoprolol	271.160011524989	1.02954563839901	5.27081703102364e-8	2.0998935051598e-4
B01AE07	Dabigatran Etexilate	C08CA01	Amlodipine	83032638.3191422	589.518052515887	0.975324078364036	1
B01AE07	Dabigatran Etexilate	C08DA01	Verapamil	56504469.8840745	1009.29074778586	0.985889733315147	1
B01AE07	Dabigatran Etexilate	C09AA10	Trandolapril	90734010.434203	1380.79360787161	0.98941220254615	1
B01AE07	Dabigatran Etexilate	C10AA01	Simvastatin	78.6223242101339	0.715659641460094	1.0687640233024e-9	4.25795586883676e-6
B01AE07	Dabigatran Etexilate	C10AA05	Atorvastatin	35.0789823969765	1.02160475948813	4.9700302200319e-4	1
B01AE07	Dabigatran Etexilate	N02AA05	Oxycodone	89389750.3040171	434.451063835142	0.966385719195885	1
B01AE07	Dabigatran Etexilate	N02BE01	Paracetamol	29.4434617914975	0.36042874860725	6.31686045697204e-21	2.51663720605766e-17
B01AE07	Dabigatran Etexilate	N05AX08	Risperidone	421431165.696859	2776.45235741866	0.994293009351147	1
B01AE07	Dabigatran Etexilate	P01BC01	Quinine	94872170.4781221	1358.38411306475	0.9892113507812	1
B01AE07	Dabigatran Etexilate	R03AC02	Salbutamol	85109872.6578343	1234.66838861086	0.988200552312112	1
B01AF01	Rivaroxaban	A11CC05	Colecalciferol	130481249.428549	968.906303135882	0.984612612089704	1
B01AF01	Rivaroxaban	A11DA01	Thiamine (Vit B1)	73874203.5736241	578.634558575303	0.975021176742808	1
B01AF01	Rivaroxaban	A12BA01	Potassium Chloride	88.5089455290689	0.503567275128368	5.45089843501499e-19	2.17163793650997e-15
B01AF01	Rivaroxaban	C01AA05	Digoxin	111366223.273289	606.900698524684	0.975644819619939	1
B01AF01	Rivaroxaban	C03CA01	Furosemide	56.5898748461128	0.382149392755867	4.52448511248494e-26	1.8025548688139999e-22
B01AF01	Rivaroxaban	C07AB02	Metoprolol	142439980.367165	412.06159953812	0.963659201245739	1
B01AF01	Rivaroxaban	C07AG02	Carvedilol	79040874.730382	761.757406451271	0.980953867970377	1
B01AF01	Rivaroxaban	C08DA01	Verapamil	53767334.5230086	791.931382304542	0.982067524182377	1
B01AF01	Rivaroxaban	C09AA10	Trandolapril	135030635.082215	1594.31536190918	0.990631173902876	1
B01AF01	Rivaroxaban	H03AA01	Levothyroxine Sodium	134770061.741431	819.898119377992	0.981785093005561	1
B01AF01	Rivaroxaban	M03BX01	Baclofen	205528491.811334	2104.19831469009	0.992742046399398	1
B01AF01	Rivaroxaban	N02BE01	Paracetamol	60.5982733457465	0.30997997011713	5.12582668795208e-40	2.04212935248011e-36
B01AF01	Rivaroxaban	R03AL01	Fenoterol And Ipratropium Bromide	114773766.707458	866.215691597339	0.982906813078038	1
B01AF01	Rivaroxaban	R03BB04	Tiotropium Bromide	83934059.2441323	606.70273216244	0.976008609379552	1
B01AF02	Apixaban	A02BC02	Pantoprazole	105.930811477717	1.00535420867772	3.51875773567076e-6	0.0140187308189123
B01AF02	Apixaban	A12BA01	Potassium Chloride	27.4473319977236	0.510051710019787	8.35941887398733e-11	3.33039247939655e-7
B01AF02	Apixaban	C03CA01	Furosemide	62.7523067742964	0.713196830062774	6.48592110543307e-9	2.58399096840454e-5
B01AF02	Apixaban	C08CA01	Amlodipine	77367370.9983561	798.880761268444	0.981860137793287	1
B01AF02	Apixaban	C09CA01	Losartan	71539003.6017038	881.326546353379	0.983627713586618	1
B01AF02	Apixaban	C10AA01	Simvastatin	61662860.8015413	666.295029058978	0.978522906930375	1
B01AF02	Apixaban	G03CA03	Estradiol	94912714.7019844	1917.81990380896	0.992358149422845	1
B01AF02	Apixaban	M04AA01	Allopurinol	95352645.0719522	1422.74287080967	0.989696522262078	1
B01AF02	Apixaban	M05BA04	Alendronic Acid	56916939.2218461	915.324334491934	0.984435021615763	1
B01AF02	Apixaban	N02BE01	Paracetamol	72.5337452419969	0.712486017571101	1.82320718123988e-9	7.26365741005968e-6
B01AF02	Apixaban	N06AB04	Citalopram	81527230.0673105	1259.24381892233	0.988458060962611	1
B01AX05	Fondaparinux	A02BC02	Pantoprazole	39.1767764373646	0.183413877092697	5.624920601713169e-89	2.24096836772253e-85
B01AX05	Fondaparinux	A10AB05	Insulin Aspart	237340817.504256	474.481722293892	0.967579416198727	1
B01AX05	Fondaparinux	A10BA02	Metformin	200.691124856864	0.581028179209754	7.18675740381338e-20	2.8632041496792498e-16
B01AX05	Fondaparinux	B01AC06	Acetylsalicylic Acid	8.10455804427437	0.122037672242893	6.76283154034362e-66	2.6943120856729004e-62
B01AX05	Fondaparinux	B01AC24	Ticagrelor	300.265278913162	0.37887769681773	3.1174484804516e-51	1.2419914746119202e-47
B01AX05	Fondaparinux	C03CA01	Furosemide	38.1330857760342	0.152037884303867	9.57418197898573e-127	3.81435410042791e-123
B01AX05	Fondaparinux	C07AB02	Metoprolol	30.3291920339733	0.114754929867948	2.8014491523429295e-194	1.1160973422934198e-190
B01AX05	Fondaparinux	C08CA01	Amlodipine	112.369660357558	0.356657212209435	5.22219223540092e-40	2.0805213865837298e-36
B01AX05	Fondaparinux	C09AA02	Enalapril	272.362386595573	0.57942407822488	3.7733716274808e-22	1.5033112563883499e-18
B01AX05	Fondaparinux	C09CA01	Losartan	143542347.033282	283.493189412208	0.947176776795185	1
B01AX05	Fondaparinux	C10AA01	Simvastatin	32.8441553186447	0.1145165985114	3.38608486360689e-204	1.34901620966099e-200
B01AX05	Fondaparinux	H03AA01	Levothyroxine Sodium	107731942.151992	407.159689923274	0.96376869583549	1
B01AX05	Fondaparinux	J01MA14	Moxifloxacin	225233521.378078	2182.4121473713	0.992968681679054	1
B01AX05	Fondaparinux	N02AA01	Morphine	146.550936851075	0.355506288000614	1.03703475374707e-44	4.13154645892833e-41
B02AA02	Tranexamic Acid	A02BC02	Pantoprazole	4.13149322423294	0.0738114857017267	2.5294667856870898e-82	1.0077395674177399e-78
B02AA02	Tranexamic Acid	A06AB08	Sodium Picosulfate	53.1724503605917	0.511680941670107	8.122092313479861e-15	3.2358415776903794e-11
B02AA02	Tranexamic Acid	A11DA01	Thiamine (Vit B1)	14.2653073040652	0.272297990522208	1.65936093486163e-22	6.610893964488729e-19
B02AA02	Tranexamic Acid	A12BA01	Potassium Chloride	7.6139548523027	0.133271933966574	2.17237829656418e-52	8.654755133511689e-49
B02AA02	Tranexamic Acid	B01AB04	Dalteparin	43.1865924926417	0.463702616615111	4.63994879768358e-16	1.84855560099714e-12
B02AA02	Tranexamic Acid	C01CA24	Epinephrine	25.0100434115456	1.22009367424104	0.00832615587214281	1
B02AA02	Tranexamic Acid	C03CA01	Furosemide	4.03805608922555	0.0933050207739011	1.3575734979968099e-50	5.40857281601929e-47
B02AA02	Tranexamic Acid	C08CA06	Nimodipine	27.9543610331909	0.737002627785378	6.21091709735186e-6	0.0247442937158498
B02AA02	Tranexamic Acid	C09AA02	Enalapril	22.8600125490426	0.388728130934067	8.257200831301749e-16	3.2896688111906197e-12
B02AA02	Tranexamic Acid	C10AA01	Simvastatin	19.6244787698797	0.248494878106618	4.56535334640535e-33	1.8188367732078898e-29
B02AA02	Tranexamic Acid	C10AA05	Atorvastatin	88251197.1015351	991.621863208292	0.985279644200537	1
B02AA02	Tranexamic Acid	G03DA02	Medroxyprogesterone	33.5393401132968	1.12722713617095	0.00183168283481132	1
B02AA02	Tranexamic Acid	H01BA04	Terlipressin	93559162.3479143	1145.48323197577	0.987216024092936	1
B02AA02	Tranexamic Acid	H02AB01	Betamethasone	1	0	1	1
B02AA02	Tranexamic Acid	H02AB04	Methylprednisolone	28.7399611061932	1.01720703998309	9.6176248996803e-4	1
B02AA02	Tranexamic Acid	H03AA01	Levothyroxine Sodium	48.6791169172593	0.719161326074647	6.57281084754409e-8	2.6186078416615e-4
B02AA02	Tranexamic Acid	J01CE01	Benzylpenicillin	86912973.1135071	1075.53370170067	0.986439326888132	1
B02AA02	Tranexamic Acid	J01CF01	Dicloxacillin	65792676.8506865	654.842009888696	0.978068413574403	1
B02AA02	Tranexamic Acid	M01AB08	Etodolac	67768137.4310062	1882.78638729379	0.992358709642904	1
B02AA02	Tranexamic Acid	M03BB03	Chlorzoxazone	57.8627870837968	0.514726039537401	3.17190712610049e-15	1.2636877990384399e-11
B02AA02	Tranexamic Acid	M04AA01	Allopurinol	113.508123092159	1.00753474522531	2.64673338726056e-6	0.0105445858148461
B02AA02	Tranexamic Acid	N02AA05	Oxycodone	5.68559101413101	0.133044570341232	5.3712661132665e-39	2.13991241952537e-35
B02AA02	Tranexamic Acid	N02BE01	Paracetamol	2.65982064668318	0.0537062644492261	3.9253926844040105e-74	1.5638764454665598e-70
B02AA02	Tranexamic Acid	N03AX12	Gabapentin	20.9548526118624	0.340961120177506	4.5413536466744e-19	1.8092752928350803e-15
B02AA02	Tranexamic Acid	R03BB04	Tiotropium Bromide	36.2215752163713	0.73534595727818	1.05235711513911e-6	0.00419259074671421
B03AA01	Ferrous Glycine Sulfate	A06AD11	Lactulose	136890856.42253	580.455329094716	0.974252060706972	1
B03AA01	Ferrous Glycine Sulfate	A12BA01	Potassium Chloride	132.353617380954	1.00550865631891	1.1815168223455e-6	0.00470716302022447
B03AA01	Ferrous Glycine Sulfate	B01AB04	Dalteparin	311306275.805918	839.5664399251	0.98141630199134	1
B03AA01	Ferrous Glycine Sulfate	J01DD04	Ceftriaxone	1	0	1	1
B03AA01	Ferrous Glycine Sulfate	N02BE01	Paracetamol	62.7538185290752	0.584093123621507	1.37472236627814e-12	5.47689390725211e-9
B03AA01	Ferrous Glycine Sulfate	N06BC01	Caffeine	27.3848302489546	0.753246754288634	1.11132293298717e-5	0.0442751056502089
B03AA01	Ferrous Glycine Sulfate	S01FB01	Phenylephrine	140899735.308302	2529.74792174341	0.99408201239684	1
B03AA02	Ferrous Fumarate	A02AA04	Magnesium Hydroxide	113696551.897268	506.135032902478	0.970765344733021	1
B03AA02	Ferrous Fumarate	A02BC03	Lansoprazole	332.922741151153	1.00114555634688	6.5816575390040506e-9	2.62213236353921e-5
B03AA02	Ferrous Fumarate	A06AB02	Bisacodyl	58780649.5206421	283.405918001838	0.949668864304003	1
B03AA02	Ferrous Fumarate	A06AD65	Macrogol, Combinations	53279703.3552217	305.676025657789	0.953587441091027	1
B03AA02	Ferrous Fumarate	A10AE05	Insulin Detemir	187565413.918595	1883.26130487186	0.991929344594419	1
B03AA02	Ferrous Fumarate	A12BA01	Potassium Chloride	415.883937305673	1.00137525267509	1.72142627760868e-9	6.85816228999298e-6
B03AA02	Ferrous Fumarate	B01AA03	Warfarin	52549274.1916743	442.629782085337	0.9679633161973	1
B03AA02	Ferrous Fumarate	B01AB04	Dalteparin	565.029564281816	1.00098279923511	2.44120598335131e-10	9.72576463767162e-7
B03AA02	Ferrous Fumarate	C03CA01	Furosemide	151.849582922636	0.579660124335008	4.50587738877199e-18	1.79514155168676e-14
B03AA02	Ferrous Fumarate	C07AB02	Metoprolol	187.807704337486	1.00350716092881	1.81725253621531e-7	7.2399341042818e-4
B03AA02	Ferrous Fumarate	C09AA02	Enalapril	64508939.9886536	398.006672542779	0.963963088844567	1
B03AA02	Ferrous Fumarate	D07AB02	Hydrocortisone Butyrate	121645465.866339	1430.41202834439	0.989615932244198	1
B03AA02	Ferrous Fumarate	N02BE01	Paracetamol	225.649541669422	0.709049808266959	2.12880809852454e-14	8.481171464521769e-11
B03AA02	Ferrous Fumarate	N04BC05	Pramipexole	73809226.0784298	1335.3786926377	0.989175485062338	1
B03AA07	Ferrous Sulfate	N02BE01	Paracetamol	54.2428134817087	0.337832546285199	3.04558459282578e-32	1.21336090178179e-28
B03BA01	Cyanocobalamin	A12CC10	Magnesium Oxide	69948687.6918215	2264.3050306508	0.993635021260289	1
B03BA01	Cyanocobalamin	B01AF01	Rivaroxaban	122473573.369363	1257.20172194117	0.988181065695517	1
B03BA01	Cyanocobalamin	J01DH02	Meropenem	41.1703237828925	1.0156314783141	2.5172483681904e-4	1
B03BA03	Hydroxocobalamin	C03CA01	Furosemide	91740556.6710751	528.435963126099	0.972322360388746	1
B03BB01	Folic Acid	A02BC02	Pantoprazole	3.29085439843408	0.0857779355587613	7.658286759556189e-44	3.05106144500719e-40
B03BB01	Folic Acid	A11DA01	Thiamine (Vit B1)	9.35824541533304	0.219432968525743	2.1734759251942302e-24	8.65912808597381e-21
B03BB01	Folic Acid	A12CC10	Magnesium Oxide	318085867.897477	825.091560001833	0.981069514101112	1
B03BB01	Folic Acid	N02BE01	Paracetamol	2.23360104816385	0.0597898937109095	3.49349005368947e-41	1.39180643738988e-37
B03BB01	Folic Acid	N03AX14	Levetiracetam	106544160.56885	1216.25874631001	0.987874630696638	1
B03XA01	Erythropoietin	A03FA01	Metoclopramide	54.7348062346903	1.0151979639996	8.06095403125265e-5	0.321148408605106
B03XA01	Erythropoietin	B01AB05	Enoxaparin	92708033.4935588	1779.18220672623	0.991773239704013	1
B03XA01	Erythropoietin	N05CF01	Zopiclone	77313159.9125921	602.379773842162	0.975945273759578	1
B03XA02	Darbepoetin Alfa	A02BC02	Pantoprazole	20.7482163309906	0.458455922766127	3.7278997034169095e-11	1.4851952418413e-7
B03XA02	Darbepoetin Alfa	A03FA01	Metoclopramide	122220876.000875	696.100666138114	0.97865839111652	1
B03XA02	Darbepoetin Alfa	A06AD65	Macrogol, Combinations	71699733.8281287	1348.92191664613	0.989301306955927	1
B03XA02	Darbepoetin Alfa	A07AA02	Nystatin	112775808.890552	1282.64538263955	0.988466810247944	1
B03XA02	Darbepoetin Alfa	A11CC03	Alfacalcidol	83.3565907474955	1.04628997128177	2.36365573927398e-5	0.0941680446526754
B03XA02	Darbepoetin Alfa	A12AA04	Calcium Carbonate	63415131.5442585	726.997655341943	0.980285070689921	1
B03XA02	Darbepoetin Alfa	B01AC06	Acetylsalicylic Acid	23.0255314273508	0.59428658272507	1.30650538061619e-7	5.2051174363749e-4
B03XA02	Darbepoetin Alfa	B03BB01	Folic Acid	90.5418222635186	1.00893340662247	7.97268801680327e-6	0.0317631890589442
B03XA02	Darbepoetin Alfa	C02AC05	Moxonidine	101658777764.934	7217.3301416885	0.997198097821211	1
B03XA02	Darbepoetin Alfa	C03CA01	Furosemide	20.1998801655681	0.419387359767065	7.67559008767694e-13	3.0579550909304904e-9
B03XA02	Darbepoetin Alfa	C07AB02	Metoprolol	73.842983977785	1.0133489839911	2.18329438176417e-5	0.0869824481694845
B03XA02	Darbepoetin Alfa	C08CA01	Amlodipine	85653229.8443383	716.879110100597	0.979672392766719	1
B03XA02	Darbepoetin Alfa	C09AA02	Enalapril	54248813.1634982	1038.28984688293	0.986315090519946	1
B03XA02	Darbepoetin Alfa	C10AA01	Simvastatin	80.440268767079	1.02209485746836	1.76538087931751e-5	0.0703327742320096
B03XA02	Darbepoetin Alfa	J04AB02	Rifampicin	74749120.6011433	1426.68644667786	0.989861138047715	1
B03XA02	Darbepoetin Alfa	N02AA05	Oxycodone	94.2373512114902	1.00710655170237	6.36944488104379e-6	0.0253758684060785
B03XA02	Darbepoetin Alfa	N02AB03	Fentanyl	129179943.431261	1369.45586331803	0.989118742323699	1
B03XA02	Darbepoetin Alfa	N02AG02	Ketobemidone And Antispasmodics	115999075.598404	1182.80202330325	0.98747433335317	1
B03XA02	Darbepoetin Alfa	N02BE01	Paracetamol	17.620964869152	0.460570298558478	4.681421165812411e-10	1.86507819245966e-6
B03XA02	Darbepoetin Alfa	N05CF01	Zopiclone	57.9425467629937	0.715159438839722	1.37647827239557e-8	5.48388943722395e-5
B03XA02	Darbepoetin Alfa	N06AX11	Mirtazapine	53156812.5824695	1945.80671348204	0.992705762280176	1
B03XA02	Darbepoetin Alfa	N07BA01	Nicotine	85586352.6718825	1346.44874113789	0.989176755751209	1
B05AA01	Albumin	A02BC02	Pantoprazole	129.9779167223	0.384312056862447	9.22600357862045e-37	3.6756398257223896e-33
B05AA01	Albumin	A06AD11	Lactulose	311.592434731583	0.710538958302062	6.43634492619317e-16	2.5642398185953597e-12
B05AA01	Albumin	A11DA01	Thiamine (Vit B1)	106.499148087999	0.385161319346006	8.28068801606995e-34	3.29902610560227e-30
B05AA01	Albumin	C03CA01	Furosemide	59.5841003531724	0.36298726282232	2.05777368684194e-29	8.19817036837829e-26
B05AA01	Albumin	C03DA01	Spironolactone	246.017643904014	0.581131681815197	2.70387741311926e-21	1.07722476138671e-17
B05AA01	Albumin	C07AA05	Propranolol	317643798.334729	942.73548432124	0.983432661711716	1
B05AA01	Albumin	H01BA04	Terlipressin	67.5130810063382	1.01665953281524	3.42349614556063e-5	0.136392086439136
B05AA01	Albumin	N02BE01	Paracetamol	336.359976791511	0.708907495062148	2.26309620328584e-16	9.01617527389079e-13
B05AA01	Albumin	N06AB04	Citalopram	485786765.388309	1020.18318668445	0.984358014643806	1
B05BA03	Carbohydrates	A02BC02	Pantoprazole	256.382385837606	0.501934599209413	2.17795494040834e-28	8.676972482586828e-25
B05BA03	Carbohydrates	A06AD11	Lactulose	239036999.253868	369.245920827083	0.958331587224583	1
B05BA03	Carbohydrates	A11DA01	Thiamine (Vit B1)	404.140736702362	1.00092374819894	2.0195818150296603e-9	8.04601395107816e-6
B05BA03	Carbohydrates	B01AC06	Acetylsalicylic Acid	713.746154404856	1.0017786183422	5.4220071774740596e-11	2.1601276595056701e-07
B05BA03	Carbohydrates	C03CA01	Furosemide	146.845876824973	0.380192647227242	2.42144143160387e-39	9.64702266350982e-36
B05BA03	Carbohydrates	C03DA01	Spironolactone	199.719977489415	0.711913027100067	1.00382389993864e-13	3.99923441735554e-10
B05BA03	Carbohydrates	C07AB02	Metoprolol	259890286.466687	394.062514222751	0.960784392600645	1
B05BA03	Carbohydrates	C10AA01	Simvastatin	241560955.023499	402.439883931161	0.96174492190465	1
B05BA03	Carbohydrates	H03AA01	Levothyroxine Sodium	340449130.495785	696.035988455052	0.977482514133976	1
B05BA03	Carbohydrates	J01CR05	Piperacillin And Enzyme Inhibitor	127637070.893437	508.808432983828	0.970737635580271	1
B05BA03	Carbohydrates	N02BE01	Paracetamol	269.305812188863	0.448670232271425	1.0603219171343499e-35	4.22432251786325e-32
B05BA10	Combinations	A02BC02	Pantoprazole	236.276029255138	0.50234977110275	1.45344490317974e-27	5.79052449426808e-24
B05BA10	Combinations	A10BA02	Metformin	356750692.441675	789.739734394899	0.980106418590916	1
B05BA10	Combinations	A11AA03	Multivitamins And Other Minerals, Incl. Combinations	245366303.130235	451.530601918609	0.965873758193647	1
B05BA10	Combinations	A11DA01	Thiamine (Vit B1)	170338459.443315	408.168742485587	0.962963574997512	1
B05BA10	Combinations	B01AB04	Dalteparin	1984.89528498411	1.00118618440406	3.34222356670289e-14	1.3315418689744301e-10
B05BA10	Combinations	B01AC06	Acetylsalicylic Acid	270088339.555345	408.050362520144	0.962052488478638	1
B05BA10	Combinations	B05XB02	Alanyl Glutamine	118286152.073377	1091.94004322689	0.986417885777558	1
B05BA10	Combinations	C03CA01	Furosemide	518.642618460549	0.709198951321249	1.20249288131143e-18	4.79073163914474e-15
B05BA10	Combinations	C07AB02	Metoprolol	241800599.512258	413.079043683961	0.962727570448484	1
B05BA10	Combinations	C08CA01	Amlodipine	421.440725557379	1.00853661575792	2.0660985897651e-9	8.23133678162416e-6
B05BA10	Combinations	C09AA02	Enalapril	334367385.02496	636.128546756226	0.975385171861268	1
B05BA10	Combinations	C09AA05	Ramipril	300487035.097871	809.686652217219	0.980765487450336	1
B05BA10	Combinations	C09CA01	Losartan	329485746.047248	761.249640598498	0.979445358304593	1
B05BA10	Combinations	C09DA01	Losartan And Diuretics	885587685.113284	1412.11768810266	0.988359862010028	1
B05BA10	Combinations	C10AA01	Simvastatin	563.382137624383	1.00500464449521	2.9303986233052e-10	1.16747081152479e-6
B05BA10	Combinations	H03AA01	Levothyroxine Sodium	223731133.45259	865.263762649466	0.982272653022904	1
B05BA10	Combinations	N02AA01	Morphine	199244294.816942	224.787187366138	0.93225031615704	1
B05BA10	Combinations	N02AA05	Oxycodone	296.983509290787	0.709709059175438	1.0357198071764501e-15	4.12630771179098e-12
B05BA10	Combinations	N02AB03	Fentanyl	174417294.318737	418.132803309903	0.96380042940213	1
B05BA10	Combinations	N02BE01	Paracetamol	315.753062515116	0.507785505043454	8.9606745908929e-30	3.56993275701173e-26
B05BA10	Combinations	N05CF01	Zopiclone	424.204241653875	0.709684057923952	1.52515352118206e-17	6.07621162838933e-14
B05BA10	Combinations	R03AK06	Salmeterol And Fluticasone	358792820.933587	1145.48841279194	0.986279948957491	1
B05BA10	Combinations	R03BB04	Tiotropium Bromide	276884987.116884	784.935018973188	0.980242208231602	1
B05BB01	Electrolytes	A02BC02	Pantoprazole	8.77685539058593	0.0710381613002562	2.4920998096135e-205	9.92852564150018e-202
B05BB01	Electrolytes	A10AB05	Insulin Aspart	60.3219428440426	0.360516604542301	5.7832738278487696e-30	2.3040562930149498e-26
B05BB01	Electrolytes	A10AE04	Insulin Glargine	85.1459449537305	0.716125114572393	5.43046702045495e-10	2.16349806094925e-6
B05BB01	Electrolytes	A11CC03	Alfacalcidol	92.4245762354969	1.01411260158471	8.06682402658176e-6	0.0321382269219017
B05BB01	Electrolytes	A11DA01	Thiamine (Vit B1)	25.6494877836181	0.202324791320297	7.137532694701561e-58	2.8435930255691e-54
B05BB01	Electrolytes	B01AC06	Acetylsalicylic Acid	14.6360550251021	0.0988717927929098	3.2260846405619494e-162	1.2852721207998799e-158
B05BB01	Electrolytes	B05XA01	Potassium Chloride	34.9356834515313	1.02366345957886	5.1782104007874e-4	1
B05BB01	Electrolytes	C03CA01	Furosemide	5.8273344253954	0.0559234243726549	5.02121732861397e-218	2.00045298371981e-214
B05BB01	Electrolytes	C07AB07	Bisoprolol	194.313759220301	1.00582170213447	1.61471415999056e-7	6.4330212134023e-4
B05BB01	Electrolytes	C09AA02	Enalapril	43.870623174986	0.23541955090526	4.731789269801e-58	1.88514484508872e-54
B05BB01	Electrolytes	C09CA01	Losartan	58.5021373444054	0.307353626349489	5.22202233208801e-40	2.0804536971038598e-36
B05BB01	Electrolytes	C10AA01	Simvastatin	27.9007104994092	0.140470034906515	3.9154583552764695e-124	1.5599186087421497e-120
B05BB01	Electrolytes	H03AA01	Levothyroxine Sodium	101.781335995385	0.453626716431722	2.17925519391363e-24	8.6821526925519e-21
B05BB01	Electrolytes	N02BE01	Paracetamol	3.99396459073693	0.0370622478053836	1.51669369822696e-293	6.04250769373621e-293
B05BB01	Electrolytes	N03AG01	Valproic Acid	187954267.049442	767.368163936084	0.980192684733218	1
B05BB01	Electrolytes	N06AX16	Venlafaxine	199606547.917805	825.407031989705	0.981527060047834	1
B05BB02	Electrolytes With Carbohydrates	J01CR05	Piperacillin And Enzyme Inhibitor	80713444.3438332	512.82955976946	0.971679543839704	1
B05BB02	Electrolytes With Carbohydrates	N02BE01	Paracetamol	124.184704886584	0.711693222060306	1.2434771381645e-11	4.95401291844737e-8
B05XA01	Potassium Chloride	A02BC02	Pantoprazole	158.400505251081	0.71541066056056	1.44126558048654e-12	5.74200207265838e-9
B05XA01	Potassium Chloride	A03FA01	Metoclopramide	316.622729732143	1.00518727684987	1.01622629331916e-8	4.04864555258353e-5
B05XA01	Potassium Chloride	A04AD05	Metopimazine	35.9654778207263	0.739486035916752	1.26827718449298e-6	0.00505281630302003
B05XA01	Potassium Chloride	B05XA06	Potassium Phosphate, Incl. Combinations With Other Potassium Salts	406058172.045458	1780.51592398616	0.991117548324095	1
B05XA01	Potassium Chloride	B05XA11	Magnesium Chloride	173999984.863092	817.300356417398	0.981477858096366	1
B05XA01	Potassium Chloride	B05XB02	Alanyl Glutamine	188840179.901766	1717.58551708092	0.991147745182764	1
B05XA01	Potassium Chloride	C03CA01	Furosemide	87.0469284291663	0.589329887923122	3.48610507903444e-14	1.38886426348732e-10
B05XA01	Potassium Chloride	J01DH02	Meropenem	240.672801981516	1.00395117768913	4.71178044355841e-8	1.8771733287136e-4
B05XA01	Potassium Chloride	J01MA02	Ciprofloxacin	186.31741448477499	1.00416103058252	1.93172698766064e-7	7.6960003188399e-4
B05XA01	Potassium Chloride	J02AX04	Caspofungin	273637784.738302	1066.86584827629	0.985471557859831	1
B05XA01	Potassium Chloride	J05AB01	Aciclovir	114973333.098355	452.320737295377	0.967269351708365	1
B05XA01	Potassium Chloride	J06BA02	Immunoglobulins, Normal Human, For Intravascular Adm.	139517018.309207	817.271146326772	0.981692768154344	1
B05XA01	Potassium Chloride	L04AD01	Ciclosporin	116876486.70005	825.881608960918	0.98205462504467	1
B05XA01	Potassium Chloride	N02AA01	Morphine	88.1808738160603	0.583297895426639	1.59809269312626e-14	6.366801289415019e-11
B05XA01	Potassium Chloride	N02AX02	Tramadol	278756354.408647	805.410730716604	0.980737734736566	1
B05XA01	Potassium Chloride	N02BE01	Paracetamol	266.804532207885	1.00462976610013	2.68585078203118e-8	1.0700429515612e-4
B05XA01	Potassium Chloride	N05BA06	Lorazepam	193747102.480558	524.029338433002	0.970952159991406	1
B05XA01	Potassium Chloride	N05CF01	Zopiclone	331.245509361508	1.01158960064129	9.672295103109771e-9	3.85344236907893e-5
B05XA01	Potassium Chloride	N06BC01	Caffeine	169026407.811105	1492.93234612967	0.989874980906891	1
B05XA01	Potassium Chloride	R05DA04	Codeine	149566502.887985	801.266877806649	0.981257929113161	1
B05XA02	Sodium Bicarbonate	N02AA01	Morphine	93502299.6193969	767.929459142473	0.980932392445375	1
B05XA02	Sodium Bicarbonate	N06BC01	Caffeine	180532478.447	951.424741635835	0.984057687962038	1
B05XA03	Sodium Chloride	A05AA02	Ursodeoxycholic Acid	182863311.573012	1370.56772677756	0.988925269983488	1
B05XA03	Sodium Chloride	A06AD11	Lactulose	196413081.942672	526.833200352565	0.971086003987762	1
B05XA03	Sodium Chloride	N03AA02	Phenobarbital	310474575.711133	1262.56442574441	0.987643480519566	1
B05XA03	Sodium Chloride	N06BC01	Caffeine	332.60581302096	1.2266169619977	2.20002099899132e-6	0.00876488365998142
B05XA05	Magnesium Sulfate	A02BC02	Pantoprazole	215.300714655287	0.712000049415454	4.5231016209058e-14	1.80200368576887e-10
B05XA05	Magnesium Sulfate	A02BC03	Lansoprazole	140641377.81239	711.127537413946	0.978951801906345	1
B05XA05	Magnesium Sulfate	A11DA01	Thiamine (Vit B1)	141340739.594981	396.288075635406	0.962229363795144	1
B05XA05	Magnesium Sulfate	A12BA01	Potassium Chloride	195.056991146628	0.709981081526593	1.1077864789733399e-13	4.41342133222979e-10
B05XA05	Magnesium Sulfate	B01AB04	Dalteparin	497.555261677743	1.00827379052636	7.33211728836558e-10	2.92111552768485e-6
B05XA05	Magnesium Sulfate	B01AB05	Enoxaparin	353204471.005201	532.085124199078	0.970491886798254	1
B05XA05	Magnesium Sulfate	B01AC06	Acetylsalicylic Acid	478.945114734073	1.00940151721735	9.71008755629369e-10	3.86849888242741e-6
B05XA05	Magnesium Sulfate	C02AB01	Methyldopa (Levorotatory)	149791037.973227	2606.76594671919	0.994238129321155	1
B05XA05	Magnesium Sulfate	C03CA01	Furosemide	122.33533369693	0.580778811549669	1.26940068004491e-16	5.05729230929892e-13
B05XA05	Magnesium Sulfate	C07AB02	Metoprolol	162839878.042885	500.336837916083	0.969854242934398	1
B05XA05	Magnesium Sulfate	C10AA01	Simvastatin	245011387.305989	537.899329021775	0.971352861637506	1
B05XA05	Magnesium Sulfate	H03AA01	Levothyroxine Sodium	433967548.298152	963.463777368906	0.983530689135022	1
B05XA05	Magnesium Sulfate	J01DH02	Meropenem	154.084796973575	0.71122052874487	1.41169698534217e-12	5.624200789603211e-9
B05XA05	Magnesium Sulfate	L04AD01	Ciclosporin	182642101.58843	1413.98987892237	0.989266025488383	1
B05XA05	Magnesium Sulfate	N02BE01	Paracetamol	78.8188366294685	0.452098053997393	4.46974239302326e-22	1.78074536938047e-18
B05XA05	Magnesium Sulfate	R03AK04	Salbutamol And Sodium Cromoglicate	226319809.255312	672.360244324141	0.977174173849319	1
C01AA05	Digoxin	A11DA01	Thiamine (Vit B1)	7.21709874611235	0.257093204829035	1.4981446351421502e-14	5.96860822640632e-11
C01AA05	Digoxin	A12BA01	Potassium Chloride	2.09138146097295	0.0579476326701304	3.89574892072238e-37	1.5520663700158e-33
C01AA05	Digoxin	B01AB04	Dalteparin	11.4441714070558	0.248952634413024	1.2314443875206e-22	4.90607443988207e-19
C01AA05	Digoxin	B01AB10	Tinzaparin	7.48757814612485	0.153624054979859	3.08205116667706e-39	1.22788918480414e-35
C01AA05	Digoxin	C03CA01	Furosemide	1.63522093964947	0.0483360197717505	2.58647660607859e-24	1.03045227986171e-20
C01AA05	Digoxin	C08CA02	Felodipine	129324564.642768	1536.29391387034	0.990299779512499	1
C01AA05	Digoxin	H02AB06	Prednisolone	5.22602822848465	0.128608324390894	7.75127698906288e-38	3.08810875244265e-34
C01AA05	Digoxin	J01CR05	Piperacillin And Enzyme Inhibitor	20.140343012383	0.364447617606112	1.73492765452591e-16	6.91195177563123e-13
C01AA05	Digoxin	J01XD01	Metronidazole	9.03248679149255	0.237694432238134	2.0623403652979e-20	8.21636401534683e-17
C01AA05	Digoxin	M05BA04	Alendronic Acid	25.619210527963	0.419297921877641	1.03261586821434e-14	4.11394161896593e-11
C01AA05	Digoxin	N05BA02	Chlordiazepoxide	11.8431815310561	0.615273820791995	5.88635724168358e-5	0.234512472508674
C01AA05	Digoxin	N05CD02	Nitrazepam	66215838.5312453	1208.38021993445	0.988109606262174	1
C01AA05	Digoxin	R03AK04	Salbutamol And Sodium Cromoglicate	56.4677799724587	0.717337627340855	1.87547128768486e-8	7.47187761013648e-5
C01AA05	Digoxin	R03AL01	Fenoterol And Ipratropium Bromide	89.5576407802545	1.00745240962823	8.13376156645748e-6	0.0324049060807666
C01AA05	Digoxin	R03AL01	Fenoterol And Ipratropium Bromide	89.5576407802545	1.00745240962823	8.13376156645748e-6	0.0324049060807666
C01AA05	Digoxin	R03AL02	Salbutamol And Ipratropium Bromide	92061477.8000643	1093.63679254611	0.986621796785592	1
C01BC04	Flecainide	B01AE07	Dabigatran Etexilate	76675622.3237973	1283.2008412288	0.988711676471489	1
C01BC04	Flecainide	B01AF02	Apixaban	60790278.8182701	1413.23271973335	0.989881316833832	1
C01BC04	Flecainide	C07AB02	Metoprolol	100940957.353371	1017.932332393	0.985554790244277	1
C01BC04	Flecainide	C09CA01	Losartan	92012559.8491292	1650.98216675127	0.991138089642879	1
C01BD01	Amiodarone	A02BC02	Pantoprazole	70.8965726490325	0.260799550459854	5.204068217454989e-60	2.0733007778340697e-56
C01BD01	Amiodarone	B01AC06	Acetylsalicylic Acid	82.0648093227726	0.239586834994479	1.4066835943729098e-75	5.60422743998167e-72
C01BD01	Amiodarone	C03CA01	Furosemide	27.8244518433789	0.206073628526265	1.34734749133188e-58	5.3678324054662094e-55
C01BD01	Amiodarone	C10AA01	Simvastatin	177.393186048136	0.382027750896948	7.405837980277059e-42	2.9504858513423803e-38
C01BD01	Amiodarone	M05BA04	Alendronic Acid	180159555.346285	731.267238347306	0.979261259366283	1
C01BD01	Amiodarone	N02BE01	Paracetamol	50.696510767088	0.208113063282488	2.25245885916203e-79	8.973796094901529e-76
C01BD01	Amiodarone	N07BB01	Disulfiram	890151520.779608	2983.77448592118	0.994489597478851	1
C01CA03	Norepinephrine	A02BC02	Pantoprazole	118.404120289346	0.422335108332055	1.2528146217863999e-29	4.99121345319702e-26
C01CA03	Norepinephrine	A12BA01	Potassium Chloride	352.72471109519	0.580657648447477	5.42369449916045e-24	2.16079988846552e-20
C01CA03	Norepinephrine	B01AB10	Tinzaparin	1697.2451501253	1.00814608284486	1.62296708075264e-13	6.46590084971852e-10
C01CA03	Norepinephrine	B01AC06	Acetylsalicylic Acid	148.155716658048	0.419877489795021	1.12671604013275e-32	4.4888367038888797e-29
C01CA03	Norepinephrine	C03CA01	Furosemide	59.9272502302102	0.410974405359804	2.2903457518481598e-23	9.12473747536307e-20
C01CA03	Norepinephrine	J01MA02	Ciprofloxacin	578.116136255261	1.00195656598812	2.19047194553825e-10	8.72684023102439e-7
C01CA03	Norepinephrine	J01XD01	Metronidazole	204.439890658452	0.504618458703009	5.46307678641185e-26	2.17648979170648e-22
C01CA03	Norepinephrine	N02BE01	Paracetamol	97.0379467048592	0.421577104781719	1.94363779193014e-27	7.74345296304968e-24
C01CA04	Dopamine	C01CA03	Norepinephrine	73.6674086229246	1.01152609140584	2.13229039175168e-5	0.0849504492073869
C01CA04	Dopamine	C03CA01	Furosemide	164.560312489142	0.747938414295579	8.908120144805849e-12	3.54899506569065e-8
C01CA04	Dopamine	N02AA01	Morphine	213569334.439633	588.902178875701	0.974018945145169	1
C01CA04	Dopamine	N05CD08	Midazolam	480833317.631515	1076.47267066561	0.985183443268075	1
C01DA02	Glyceryl Trinitrate	A03FA01	Metoclopramide	62283147.9338845	312.347198543839	0.954179453762782	1
C01DA02	Glyceryl Trinitrate	B01AC06	Acetylsalicylic Acid	29.0853465521956	0.236517112446836	4.5194262494906805e-46	1.8005394177970898e-42
C01DA02	Glyceryl Trinitrate	B01AC24	Ticagrelor	220.186939049241	1.00146654806419	7.18120785740718e-8	2.860993210391e-4
C01DA02	Glyceryl Trinitrate	B01AX05	Fondaparinux	196.476450240183	1.00320940238567	1.41223638142237e-7	5.6263497435867e-4
C01DA02	Glyceryl Trinitrate	C03CA01	Furosemide	26.4059358762239	0.24843537422564	1.19311020781366e-39	4.75335106792962e-36
C01DA02	Glyceryl Trinitrate	C07AB02	Metoprolol	61.2608254107731	0.35808877751859	1.4479529100725898e-30	5.7686443937292e-27
C01DA02	Glyceryl Trinitrate	C07AG01	Labetalol	73737814.6176469	688.245761311985	0.979000482744032	1
C01DA02	Glyceryl Trinitrate	N02AA01	Morphine	48.3295345801286	0.337170171479546	1.29286084276568e-30	5.1507575975784696e-27
C01DA02	Glyceryl Trinitrate	N05CF02	Zolpidem	126002969.258552	1418.06166202608	0.989505698272741	1
C01DA08	Isosorbide Dinitrate	B01AX05	Fondaparinux	24.9735779877716	1.02222289141134	0.00164468333739132	1
C01DA08	Isosorbide Dinitrate	C03CA01	Furosemide	41.5759913057397	0.585407890133192	1.92266445263448e-10	7.65989517929577e-7
C01DA08	Isosorbide Dinitrate	C03DA01	Spironolactone	59736053.3138505	760.738655459501	0.981221987234472	1
C01DA08	Isosorbide Dinitrate	C07AB02	Metoprolol	126543978.708398	676.524779672231	0.978000025174476	1
C01DA08	Isosorbide Dinitrate	C10AA05	Atorvastatin	30.5497027994841	1.02381992571916	8.3838399298126e-4	1
C01DA14	Isosorbide Mononitrate	A12BA01	Potassium Chloride	3.84270565406814	0.11090725674159	6.6543972319378e-34	2.65111185720402e-30
C01DA14	Isosorbide Mononitrate	B01AC04	Clopidogrel	6.59041029150518	0.173755162011802	1.94806772278204e-27	7.761101807563651e-24
C01DA14	Isosorbide Mononitrate	B01AC06	Acetylsalicylic Acid	3.3627070213198	0.0907306151145918	9.49650659669594e-41	3.78340822812366e-37
C01DA14	Isosorbide Mononitrate	B01AC24	Ticagrelor	41.3466802263357	0.585632573397698	2.0773979502338002e-10	8.27635343373146e-7
C01DA14	Isosorbide Mononitrate	B01AX05	Fondaparinux	16.1501484721615	0.328207191517423	2.32793853371575e-17	9.274507118323551e-14
C01DA14	Isosorbide Mononitrate	C03CA01	Furosemide	2.98952978800755	0.0874391338171174	5.49570347838069e-36	2.18948826578687e-32
C01DA14	Isosorbide Mononitrate	C07AB02	Metoprolol	5.1264136249467	0.112817791987951	1.46116188108151e-47	5.821268934228739e-44
C01DA14	Isosorbide Mononitrate	C07AB07	Bisoprolol	29.411882467525	0.721663850699625	2.79196461099495e-6	0.0111231870102039
C01DA14	Isosorbide Mononitrate	C08CA01	Amlodipine	13.3402204122925	0.237220650035103	9.10726397173198e-28	3.6283339663380204e-24
C01DA14	Isosorbide Mononitrate	C08CA05	Nifedipine	104581471.942563	2687.38653676778	0.994517646478906	1
C01DA14	Isosorbide Mononitrate	C08DB01	Diltiazem	97177526.5292894	1168.49755174995	0.987441884809529	1
C01DA14	Isosorbide Mononitrate	C09CA01	Losartan	36.4180353562072	0.51047546078338	1.8871279442971498e-12	7.51831773007985e-9
C01DA14	Isosorbide Mononitrate	C10AA01	Simvastatin	7.06979825286112	0.129564666077673	1.73601601557737e-51	6.91628780606024e-48
C01DA14	Isosorbide Mononitrate	H03AA01	Levothyroxine Sodium	35.5129388855726	0.720232355386866	7.17408280055983e-7	0.00285815458774304
C01DA14	Isosorbide Mononitrate	M04AA01	Allopurinol	106945185.945022	857.883426374522	0.982806510142409	1
C01DA14	Isosorbide Mononitrate	N02AA01	Morphine	4.18458003258278	0.118867898097683	2.1372991276874197e-33	8.51499972470668e-30
C01DA14	Isosorbide Mononitrate	N04BC05	Pramipexole	63272725.89583	1415.14725369563	0.98987244085317	1
C01DA14	Isosorbide Mononitrate	N05AX08	Risperidone	112678216.718025	2438.4449092987	0.993933562158091	1
C01DA14	Isosorbide Mononitrate	N05CF02	Zolpidem	83934402.2117581	754.954917365158	0.980718818844213	1
C01DA14	Isosorbide Mononitrate	R03AC02	Salbutamol	64699440.6571339	957.575058540192	0.985014939594728	1
C01DA14	Isosorbide Mononitrate	R03AC03	Terbutaline	255358260.783527	1620.00747324286	0.990465955196809	1
C02AB01	Methyldopa (Levorotatory)	C07AG01	Labetalol	79828855.0968102	457.004231009211	0.968241014963033	1
C02AB01	Methyldopa (Levorotatory)	C08CA05	Nifedipine	60941598.8342378	745.410287100877	0.980814535334864	1
C02AB01	Methyldopa (Levorotatory)	H03AA01	Levothyroxine Sodium	157263100.42009	1809.7509992843	0.991679216610516	1
C02AB01	Methyldopa (Levorotatory)	N02BE01	Paracetamol	41.2627455389714	0.725613066332667	2.94952101829062e-7	0.00117508917368698
C02AC05	Moxonidine	C01AA05	Digoxin	57986867.3404456	1014.09208601254	0.985936160744673	1
C03AB01	Bendroflumethiazide And Potassium	A10BA02	Metformin	65045997.3850332	335.065602737363	0.957179931577914	1
C03AB01	Bendroflumethiazide And Potassium	C07AB02	Metoprolol	139302193.463212	351.061368036888	0.95740077011169	1
C03AB01	Bendroflumethiazide And Potassium	C09AA02	Enalapril	58735325.8505471	245.716801153381	0.941964076625707	1
C03AB01	Bendroflumethiazide And Potassium	N02BE01	Paracetamol	104.827953941952	0.33554049695116	1.0300561153988897e-43	4.103743563749179e-40
C03AB01	Bendroflumethiazide And Potassium	N05AH03	Olanzapine	119784051.607175	838.157630318387	0.982294031082257	1
C03BA08	Metolazone	A02BC02	Pantoprazole	106.454459481986	0.411855205348991	8.96617827718077e-30	3.57212542562882e-26
C03BA08	Metolazone	A04AA01	Ondansetron	306514499.227642	559.374879688463	0.972132976953033	1
C03BA08	Metolazone	A10AB01	Insulin (Human)	317637618.680417	531.220330101033	0.970603177099333	1
C03BA08	Metolazone	A10AB05	Insulin Aspart	313.783651443954	1.01547905846924	1.50427116700141e-8	5.99301632933362e-5
C03BA08	Metolazone	A10AE04	Insulin Glargine	327069649.188149	1080.56404043493	0.985524028658793	1
C03BA08	Metolazone	A12BA01	Potassium Chloride	51.3101155914016	0.322484243143066	2.71191583752065e-34	1.0804272696682299e-30
C03BA08	Metolazone	B01AA03	Warfarin	175.92268903355	0.710990382870387	3.55228476294725e-13	1.41523024955818e-9
C03BA08	Metolazone	B01AB05	Enoxaparin	471.751063671217	1.00099495281581	7.732084896046301e-10	3.08046262258485e-6
C03BA08	Metolazone	B01AC04	Clopidogrel	263909005.614689	696.234869865728	0.977780671634887	1
C03BA08	Metolazone	B01AC06	Acetylsalicylic Acid	172.396792090247	0.504659711429307	1.89298524919571e-24	7.54165323279571e-21
C03BA08	Metolazone	C03CA01	Furosemide	25.8897051479917	0.407258378743636	1.3533990634062202e-15	5.3919418686103796e-12
C03BA08	Metolazone	C03CA02	Bumetanide	124269337.156547	620.679656386702	0.97604447432055	1
C03BA08	Metolazone	C07AB02	Metoprolol	545.046796610091	1.00150277608101	3.14580873385878e-10	1.25329019956934e-6
C03BA08	Metolazone	C08CA01	Amlodipine	274242412.829214	607.266365182212	0.974475991479602	1
C03BA08	Metolazone	C09CA01	Losartan	259599529.919462	801.492979961218	0.980714454558073	1
C03BA08	Metolazone	C10AA01	Simvastatin	324.28044912367	0.714348882411328	5.79569365084064e-16	2.3090043504949097e-12
C03BA08	Metolazone	C10AA05	Atorvastatin	255436661.87322	907.583273032552	0.982982646690043	1
C03BA08	Metolazone	H03AA01	Levothyroxine Sodium	329318551.395259	1091.95226797447	0.985669979471095	1
C03BA08	Metolazone	J01DH02	Meropenem	310.222889857356	1.00143996590364	1.00999737050878e-8	4.02382952410698e-5
C03BA08	Metolazone	L04AD01	Ciclosporin	234208366.553109	1268.05840055163	0.987874361849427	1
C03BA08	Metolazone	L04AX01	Azathioprine	477164666.874419	1799.46563580787	0.991139538250475	1
C03BA08	Metolazone	M04AA01	Allopurinol	214705356.830885	674.601461512521	0.977312271980131	1
C03BA08	Metolazone	N02BE01	Paracetamol	59.8875033536721	0.326190470020023	4.1677425834088796e-36	1.6604286452301e-32
C03BA08	Metolazone	N05CF01	Zopiclone	487.043071838242	1.00028568892483	6.148149161979671e-10	2.4494226261327e-6
C03BA08	Metolazone	P01BC01	Quinine	217161153.112331	946.64527066036	0.9838215403459	1
C03CA01	Furosemide	A12CB01	Zinc Sulfate	6.42287243228132	0.354091450497338	1.50048249802446e-7	5.9779222721294e-4
C03CA01	Furosemide	B01AB05	Enoxaparin	4.60074822661911	0.121599617706728	3.9161952299896295e-36	1.56021217962787e-32
C03CA01	Furosemide	B05AA01	Albumin	88028102.7427335	1305.12237737953	0.988816866828508	1
C03CA01	Furosemide	B05BA10	Combinations	37.2884793170034	1.02916718545014	4.3788844708481e-4	1
C03CA01	Furosemide	B05XA01	Potassium Chloride	10.1413717279712	1.07302680826393	0.030853175592989	1
C03CA01	Furosemide	C01BD01	Amiodarone	3.70948593398814	0.192319926830165	9.34726300467496e-12	3.7239495810625e-8
C03CA01	Furosemide	C03BA08	Metolazone	40.2200009690618	1.01527621821394	2.7393518734603e-4	1
C03CA01	Furosemide	C03DA01	Spironolactone	4.32080627608553	0.135615642237701	3.79221017996491e-27	1.5108165356980198e-23
C03CA01	Furosemide	J01DH02	Meropenem	3.35062875825897	0.151541118400511	1.47512270965952e-15	5.87688887528353e-12
C03CA01	Furosemide	J02AX04	Caspofungin	8.3741960313383	0.643237981427487	9.5370401948201e-4	1
C03CA01	Furosemide	N05CH01	Melatonin	26.8414499442842	1.02793275492404	0.00137166886536551	1
C03CA01	Furosemide	R03AK04	Salbutamol And Sodium Cromoglicate	12.2111197829643	0.333061419585703	5.77125987578358e-14	2.29926993451218e-10
C03CA01	Furosemide	R03AL01	Fenoterol And Ipratropium Bromide	14.256397575898	0.428190118315424	5.44650168872813e-10	2.16988627278929e-6
C03CA01	Furosemide	R03AL01	Fenoterol And Ipratropium Bromide	14.256397575898	0.428190118315424	5.44650168872813e-10	2.16988627278929e-6
C03CA01	Furosemide	R03AL02	Salbutamol And Ipratropium Bromide	94269076.5392424	959.626726714672	0.984734070334306	1
C03CA02	Bumetanide	A10AB05	Insulin Aspart	79037361.3305744	730.423794930937	0.980137043700742	1
C03CA02	Bumetanide	A10AD05	Insulin Aspart	105441393.176585	1132.63218656568	0.986986773446642	1
C03CA02	Bumetanide	A12BA01	Potassium Chloride	61564058.6802115	348.473197192835	0.958951753646036	1
C03CA02	Bumetanide	C09AA05	Ramipril	76536351.7279091	784.139949003594	0.981530178039199	1
C03CA02	Bumetanide	C09CA01	Losartan	74261614.6128822	739.538543078909	0.980449026737749	1
C03CA02	Bumetanide	R03AL02	Salbutamol And Ipratropium Bromide	Inf	100465.980355132	0.991692070494721	1
C03DA01	Spironolactone	A02BC02	Pantoprazole	3.71157270976552	0.0854856890689559	4.05433427212109e-53	1.61524677401304e-49
C03DA01	Spironolactone	A06AD11	Lactulose	4.86290287923934	0.123613142707363	1.74754196330244e-37	6.96220718179692e-34
C03DA01	Spironolactone	A09AA02	Multienzymes (Lipase, Protease Etc.)	142422971.77025	1825.07975033319	0.991792430228993	1
C03DA01	Spironolactone	A10AE04	Insulin Glargine	68.857768344311	1.01160163734527	2.87045600631357e-5	0.114358967291533
C03DA01	Spironolactone	A11CC05	Colecalciferol	25.9388579899904	0.516212597895813	2.84533925905576e-10	1.13358316080781e-6
C03DA01	Spironolactone	A11DA01	Thiamine (Vit B1)	5.91825119395759	0.161223748786785	2.78761191987354e-28	1.11058458887762e-24
C03DA01	Spironolactone	A12BA01	Potassium Chloride	2.03971423646525	0.0645343428797718	2.30654655566286e-28	9.18928147776083e-25
C03DA01	Spironolactone	A12CB02	Zinc Gluconate	16.2146387487911	1.06094228075642	0.00864235225416458	1
C03DA01	Spironolactone	A12CC30	Magnesium (Different Salts In Combination)	32.1373534236102	0.593241761443708	4.93796252425348e-9	1.96728426966259e-5
C03DA01	Spironolactone	B03BB01	Folic Acid	44.8485031942102	0.719415846141265	1.24585723090771e-7	4.9634952079363e-4
C03DA01	Spironolactone	C03CA01	Furosemide	1.30080176063949	0.0473781731185636	2.84569639511939e-8	1.1337254438155e-4
C03DA01	Spironolactone	C03CA02	Bumetanide	13.9831134060601	0.5220993269883	4.36311278754716e-7	0.00173826413455879
C03DA01	Spironolactone	C04AD03	Pentoxifylline	30.6094076717859	1.08141197314781	0.00155755334529886	1
C03DA01	Spironolactone	C09AA05	Ramipril	23.2711522927238	0.363356811840069	4.6560249814328295e-18	1.8549603526028402e-14
C03DA01	Spironolactone	H03AA01	Levothyroxine Sodium	116.559397976632	1.00664615059023	2.27878378294931e-6	0.00907867459127005
C03DA01	Spironolactone	N02BE01	Paracetamol	1.7583288078516	0.0489821548806993	1.02418448665684e-30	4.08035099484085e-27
C03DA01	Spironolactone	R03AL01	Fenoterol And Ipratropium Bromide	77.3382992302708	1.00932214595545	1.64715630375581e-5	0.0656227071416315
C03DA01	Spironolactone	R03BA02	Budesonide	23.5764067049392	0.598951904784192	1.31822357295313e-7	5.2518027146452e-4
C07AA05	Propranolol	C03CA01	Furosemide	59.0983113228913	0.583232765442381	2.6692118212439198e-12	1.06341398958358e-8
C07AA05	Propranolol	C03DA01	Spironolactone	44.0189072100293	0.595984258232529	2.15035141182393e-10	8.56700002470654e-7
C07AA05	Propranolol	H03BB02	Thiamazole	114729014.769471	1245.69308006564	0.988113716903191	1
C07AA05	Propranolol	N05AH04	Quetiapine	36.537054180037	1.01835817242509	4.1015958108407e-4	1
C07AA05	Propranolol	N05BA04	Oxazepam	100949227.601752	563.620425043584	0.973914191263845	1
C07AB02	Metoprolol	A02BC02	Pantoprazole	1.93409293588949	0.0827671939967925	1.58924111558517e-15	6.33153660449132e-12
C07AB02	Metoprolol	A10AB05	Insulin Aspart	6.54282889055211	0.273028106597782	5.9950740679182395e-12	2.38843750865863e-8
C07AB02	Metoprolol	A10AD05	Insulin Aspart	92165889.0928848	1047.70483540733	0.986034484526213	1
C07AB02	Metoprolol	A10AE04	Insulin Glargine	6.24292694964152	0.495201324560907	2.1696873817821e-4	0.864403452902024
C07AB02	Metoprolol	A12BA01	Potassium Chloride	2.01709540907101	0.0777862795159909	1.8750926019460798e-19	7.47036892615318e-16
C07AB02	Metoprolol	B01AA03	Warfarin	9.13101367318234	0.23124902815198	1.13239247321417e-21	4.51145161328525e-18
C07AB02	Metoprolol	B01AB05	Enoxaparin	7.05655285344843	0.227905193227328	1.00342560414229e-17	3.99764760690288e-14
C07AB02	Metoprolol	B01AC04	Clopidogrel	4.38280986250538	0.138873681866472	1.93021322515664e-26	7.689969489024049e-23
C07AB02	Metoprolol	B01AC06	Acetylsalicylic Acid	2.46764138396225	0.0792418862570113	4.2389880584981394e-30	1.6888128425056598e-26
C07AB02	Metoprolol	B01AC22	Prasugrel	88989568.3331852	1032.83075353388	0.985860473068715	1
C07AB02	Metoprolol	B01AC24	Ticagrelor	9.50338636562135	0.305519897632432	1.7076822738706599e-13	6.80340617910071e-10
C07AB02	Metoprolol	B01AE07	Dabigatran Etexilate	45669336.2066065	691.653981078715	0.979656423953156	1
C07AB02	Metoprolol	B01AF02	Apixaban	22.5271046104073	1.02359458067487	0.0023429247185483	1
C07AB02	Metoprolol	B01AX05	Fondaparinux	3.89778079341221	0.21333930490609	1.80907776626907e-10	7.20736582081598e-7
C07AB02	Metoprolol	C01AA05	Digoxin	6.87432239670042	0.214737213545146	2.77108899149195e-19	1.1040018542103901e-15
C07AB02	Metoprolol	C01BD01	Amiodarone	7.58113782840046	0.357039244865291	1.39906487681717e-8	5.57387446923961e-5
C07AB02	Metoprolol	C03CA01	Furosemide	1.72285471231468	0.0685488289390958	2.0931903382670603e-15	8.33927030765597e-12
C07AB02	Metoprolol	C03CA02	Bumetanide	330804058.811815	1168.75585759493	0.986608498437838	1
C07AB02	Metoprolol	C08CA05	Nifedipine	92503353.1403455	1477.61120556973	0.990095482871255	1
C07AB02	Metoprolol	C09AA02	Enalapril	14.1971844133313	0.288916759413658	4.2031074347048695e-20	1.67451800198642e-16
C07AB02	Metoprolol	C09AA05	Ramipril	13.1522724436223	0.368200070334601	2.59992227480556e-12	1.03580903428254e-8
C07AB02	Metoprolol	C10AA01	Simvastatin	3.43066894712778	0.0896745627831377	5.309324902562229e-43	2.11523504118079e-39
C07AB02	Metoprolol	C10AA05	Atorvastatin	10.8746250745748	0.291895740037053	2.94319457684299e-16	1.1725687194142499e-12
C07AB02	Metoprolol	C10AA07	Rosuvastatin	73943147.3331014	953.608757075858	0.984840904059573	1
C07AB02	Metoprolol	H03BB02	Thiamazole	104920739.65304	1203.49516600522	0.987756224349221	1
C07AB02	Metoprolol	J01DH02	Meropenem	3.11872574329598	0.277910052253222	4.26233408380187e-5	0.169811389898667
C07AB02	Metoprolol	J04AB02	Rifampicin	310444075.670107	2199.2552625757	0.992906125125221	1
C07AB02	Metoprolol	L04AD02	Tacrolimus	10.6901587152017	1.10343775359042	0.0317757741818635	1
C07AB02	Metoprolol	M05BA04	Alendronic Acid	35.1330519860806	0.719725516885343	7.60897601764389e-7	0.00303141604542933
C07AB02	Metoprolol	N02AA59	Codeine, Combinations Excl. Psycholeptics	8.8680572229933	1.06166760458848	0.0398127456228194	1
C07AB02	Metoprolol	N03AA02	Phenobarbital	4.01613767508443	1.13534493077021	0.220733517812494	1
C07AB02	Metoprolol	N03AG01	Valproic Acid	115773274.16426	1591.37023840145	0.990690977299261	1
C07AB02	Metoprolol	N03AX09	Lamotrigine	69503625.6176233	1420.15474936358	0.989855383609835	1
C07AB02	Metoprolol	N05AH03	Olanzapine	21.3992720182208	1.02995184266879	0.00293684639692803	1
C07AB02	Metoprolol	N05CF01	Zopiclone	4.03785905061661	0.11289834877964	4.1658043417393e-35	1.65965644974894e-31
C07AB02	Metoprolol	N06AX21	Duloxetine	89424514.281078	1804.29690416701	0.99190369266835	1
C07AB02	Metoprolol	N07BA01	Nicotine	17.4982781268979	0.607707820785169	2.48119810162739e-6	0.00988509323688352
C07AB02	Metoprolol	R03AK04	Salbutamol And Sodium Cromoglicate	66466016.1054258	735.584673356235	0.980464218770974	1
C07AB02	Metoprolol	R03AL01	Fenoterol And Ipratropium Bromide	63648562.304075	705.218741507474	0.979672198534699	1
C07AB02	Metoprolol	R03AL02	Salbutamol And Ipratropium Bromide	58697799.5687163	1391.59557378574	0.989744077459986	1
C07AB02	Metoprolol	R03BB04	Tiotropium Bromide	15.2838486974356	0.397986307753959	7.30880181677031e-12	2.91182664380129e-8
C07AB02	Metoprolol	S01EE01	Latanoprost	84183868.5768636	1514.05261536455	0.990383521143961	1
C07AB03	Atenolol	B01AC06	Acetylsalicylic Acid	231.662372340414	1.02175349077455	9.85653898727907e-8	3.9268451325319e-4
C07AB03	Atenolol	C03CA01	Furosemide	71510114.5103735	393.107371553891	0.963305362794893	1
C07AB03	Atenolol	C08CA01	Amlodipine	108117640.560201	707.505269453673	0.979140551301124	1
C07AB03	Atenolol	C10AA01	Simvastatin	61294708.7425143	365.146009641526	0.960834070812716	1
C07AB03	Atenolol	H03AA01	Levothyroxine Sodium	318692801.390213	1375.3937719266	0.988641912242728	1
C07AB07	Bisoprolol	A02BC01	Omeprazole	132080447.870969	1691.01389052448	0.991177318526746	1
C07AB07	Bisoprolol	A11CC05	Colecalciferol	53580991.9624326	959.088006333093	0.985195413585451	1
C07AB07	Bisoprolol	A12BA01	Potassium Chloride	253.544456218245	1.00144542251893	3.24734559429782e-8	1.2937424847682e-4
C07AB07	Bisoprolol	B01AC22	Prasugrel	185437548.016378	1796.71801558959	0.991545682530942	1
C07AB07	Bisoprolol	B01AX05	Fondaparinux	114419385.15963	779.531152850576	0.981009541357589	1
C07AB07	Bisoprolol	C01AA05	Digoxin	84628388.8016417	622.338333128963	0.976600635550856	1
C07AB07	Bisoprolol	C01DA14	Isosorbide Mononitrate	98026008.753282	829.146831075632	0.982294494198546	1
C07AB07	Bisoprolol	C03CA01	Furosemide	59.4318959676957	0.451727743666605	1.5287187269833398e-19	6.09041540830163e-16
C07AB07	Bisoprolol	N06AB04	Citalopram	65978817.6589244	674.981393992466	0.978719289187671	1
C07AB07	Bisoprolol	R03AK04	Salbutamol And Sodium Cromoglicate	98788535.0079994	782.292879150501	0.981226345486589	1
C07AB07	Bisoprolol	R03AL01	Fenoterol And Ipratropium Bromide	116154004.980004	1422.28003005457	0.989582475965733	1
C07AG01	Labetalol	A02BC02	Pantoprazole	480.790336175461	1.00135525004023	6.95654901945563e-10	2.77148912935112e-6
C07AG01	Labetalol	A10BA02	Metformin	118815682.262173	544.122943072016	0.97274099849984	1
C07AG01	Labetalol	A12BA01	Potassium Chloride	140.468996413485	0.502343304734264	7.287547388828939e-23	2.90335887970945e-19
C07AG01	Labetalol	B01AB10	Tinzaparin	266.877013207511	0.711139518798582	3.962575955719311e-15	1.57869026075857e-11
C07AG01	Labetalol	B03AA07	Ferrous Sulfate	104620245.050086	1483.74181432442	0.99007021689869	1
C07AG01	Labetalol	C02AB01	Methyldopa (Levorotatory)	106581339.373317	446.568526122823	0.966983292994564	1
C07AG01	Labetalol	C03CA01	Furosemide	78.0691260956787	0.411592911211299	3.41852242770602e-26	1.36193933519808e-22
C07AG01	Labetalol	C08CA05	Nifedipine	88559622.2010443	509.823531598971	0.971367535825406	1
C07AG01	Labetalol	C09AA02	Enalapril	119327097.885845	333.884836759066	0.955580814787691	1
C07AG01	Labetalol	C10AA01	Simvastatin	131.087568840613	0.45161551032257	3.57586426375993e-27	1.42462432268196e-23
C07AG01	Labetalol	H03AA01	Levothyroxine Sodium	156143375.36715	709.323309824965	0.978780701505152	1
C07AG01	Labetalol	N02BE01	Paracetamol	44.6664519933729	0.307327895358076	4.189871757331e-35	1.66924490812067e-31
C07AG02	Carvedilol	A02BC02	Pantoprazole	46.7802424581776	0.413645281163957	1.45119917031992e-20	5.78157749455456e-17
C07AG02	Carvedilol	A10AB05	Insulin Aspart	116428913.99856	770.172970263606	0.980760805737999	1
C07AG02	Carvedilol	A10AD05	Insulin Aspart	165319194.394894	1269.02612899249	0.98810259317901	1
C07AG02	Carvedilol	A10AE04	Insulin Glargine	125894548.852339	1196.98132299765	0.987568137641451	1
C07AG02	Carvedilol	A10BA02	Metformin	91828552.7383158	603.004942886262	0.975742644044987	1
C07AG02	Carvedilol	A11CC05	Colecalciferol	141041301.346517	901.325549121318	0.983390159177514	1
C07AG02	Carvedilol	A11DA01	Thiamine (Vit B1)	50.141371780157	1.01281849535711	1.1095313097743e-4	0.442037273814117
C07AG02	Carvedilol	A12BA01	Potassium Chloride	29.6433425830453	0.321861908940179	6.27688432843274e-26	2.5007107164476e-22
C07AG02	Carvedilol	B01AA03	Warfarin	113929792.119442	551.030392527934	0.973143341501672	1
C07AG02	Carvedilol	B01AC04	Clopidogrel	61.0675564325062	0.715584588642624	9.12045902700949e-9	3.63359087636058e-5
C07AG02	Carvedilol	B01AC06	Acetylsalicylic Acid	32.8163470892559	0.324935128122132	6.36162977454705e-27	2.5344733021795398e-23
C07AG02	Carvedilol	B01AC24	Ticagrelor	43621893.1834482	773.098238077123	0.981846509027069	1
C07AG02	Carvedilol	B03BA01	Cyanocobalamin	100068218.876743	1378.70553921482	0.989339504956442	1
C07AG02	Carvedilol	C01AA05	Digoxin	62507255.6064591	519.968208173527	0.972460208134737	1
C07AG02	Carvedilol	C01DA14	Isosorbide Mononitrate	56365529.2251502	727.413064018846	0.980425549442918	1
C07AG02	Carvedilol	C02CA04	Doxazosin	84102172.9823587	1874.58531609683	0.99223337409457	1
C07AG02	Carvedilol	C03CA01	Furosemide	46.6749544938197	0.382280049165057	8.87667605930304e-24	3.53646774202633e-20
C07AG02	Carvedilol	C03CA02	Bumetanide	109944859.126953	1213.67577991111	0.987828174178999	1
C07AG02	Carvedilol	C03DA01	Spironolactone	206.555396751309	1.00192454819537	1.03579532337342e-7	4.1266085683197e-4
C07AG02	Carvedilol	C07AG01	Labetalol	44330759.6149097	1034.22459480581	0.986417045184158	1
C07AG02	Carvedilol	C09AA02	Enalapril	78813147.231474	469.784974849565	0.969126328736105	1
C07AG02	Carvedilol	C09AA04	Perindopril	82861342.0206928	1328.91705988338	0.989053405000552	1
C07AG02	Carvedilol	C09AA05	Ramipril	60843275.2665135	525.679669426543	0.972800237368372	1
C07AG02	Carvedilol	C09AA10	Trandolapril	76499772.6354983	673.246338079569	0.978489177118443	1
C07AG02	Carvedilol	C09CA01	Losartan	75242001.6755746	530.48759473923	0.972727370431045	1
C07AG02	Carvedilol	C09CA06	Candesartan	102675520.590299	1138.80953387856	0.987075977454477	1
C07AG02	Carvedilol	C10AA01	Simvastatin	166.192085780424	0.711324938407873	6.56521701000413e-13	2.61558245678565e-9
C07AG02	Carvedilol	C10AA05	Atorvastatin	78464436.424651	603.972400834782	0.975989166842495	1
C07AG02	Carvedilol	H03AA01	Levothyroxine Sodium	57745331.8043148	611.056281952964	0.976667609733344	1
C07AG02	Carvedilol	L04AA06	Mycophenolic Acid	63792567.2858298	1166.29162926526	0.987706047811926	1
C07AG02	Carvedilol	L04AX03	Methotrexate	1217056929.65433	2222.63971916257	0.992490343710476	1
C07AG02	Carvedilol	M01AX05	Glucosamine	64589545.1796373	1600.25960600965	0.991033638985224	1
C07AG02	Carvedilol	M04AA01	Allopurinol	102899821.937166	708.75171050513	0.979232892962901	1
C07AG02	Carvedilol	M05BA04	Alendronic Acid	72349930.251932	795.005239001385	0.981839000224435	1
C07AG02	Carvedilol	N02AG02	Ketobemidone And Antispasmodics	95992371.0723019	951.072060767356	0.984581579085336	1
C07AG02	Carvedilol	N02BE01	Paracetamol	54.9814685561142	0.381764586279489	9.013063141875069e-26	3.59080435572303e-22
C07AG02	Carvedilol	N05CF01	Zopiclone	81.6256739882398	0.58156252281958	3.74632082904559e-14	1.49253421829176e-10
C07AG02	Carvedilol	N06AB04	Citalopram	135395705.067325	831.17211511978	0.982027672504906	1
C07AG02	Carvedilol	N06DA02	Donepezil	220772114.202048	3076.53848575086	0.995017331811561	1
C07AG02	Carvedilol	R03AL01	Fenoterol And Ipratropium Bromide	116009153.997508	1325.08545241048	0.988819153651979	1
C07AG02	Carvedilol	R03AL01	Fenoterol And Ipratropium Bromide	116009153.997508	1325.08545241048	0.988819153651979	1
C08CA01	Amlodipine	A02BC02	Pantoprazole	2.79974185906317	0.0737742327780831	2.92867028318333e-44	1.16678224082024e-40
C08CA01	Amlodipine	A10BH05	Linagliptin	45837474.4441806	2237.83105761837	0.993710415911458	1
C08CA01	Amlodipine	A11DA01	Thiamine (Vit B1)	9.159711473902	0.267942323687114	1.38513677319016e-16	5.518384904389599e-13
C08CA01	Amlodipine	A12AA04	Calcium Carbonate	32.2035882160231	0.831500095532677	2.97097906551176e-5	0.118363805969989
C08CA01	Amlodipine	B01AB05	Enoxaparin	9.04264519406688	0.214947900914059	1.25766199463441e-24	5.0105253866234905e-21
C08CA01	Amlodipine	B01AC04	Clopidogrel	7.78157022195735	0.162888340717569	2.21839973023223e-36	8.8381045252452e-33
C08CA01	Amlodipine	B03BA01	Cyanocobalamin	46.9382937060264	1.02189944007481	1.6564965956192e-4	0.659948243694721
C08CA01	Amlodipine	B03BB01	Folic Acid	25.2140890425176	0.515225341291989	3.7507882183330203e-10	1.49431402618388e-6
C08CA01	Amlodipine	C01DA14	Isosorbide Mononitrate	19.7640267508588	0.424266231784106	2.02142624517051e-12	8.05336216075931e-9
C08CA01	Amlodipine	C03CA01	Furosemide	2.12836596358378	0.0672145083944034	2.65419753409117e-29	1.05743229758192e-25
C08CA01	Amlodipine	C07AG01	Labetalol	17.1225848396781	0.516922160382235	3.91091475222579e-8	1.5581084372867e-4
C08CA01	Amlodipine	C09CA01	Losartan	16.9214715095256	0.287408223132326	7.44478057344372e-23	2.9660005804599796e-19
C08CA01	Amlodipine	G04CA01	Alfuzosin	31.2165860917749	1.01843106184567	7.2835540556036e-4	1
C08CA01	Amlodipine	M04AA01	Allopurinol	31.6896705203848	0.592405156645662	5.416942191827721e-9	2.15810976922416e-5
C08CA01	Amlodipine	N02BE01	Paracetamol	1.33236753015729	0.0396905506692019	4.83462336508936e-13	1.9261139486516e-9
C08CA01	Amlodipine	N05AH04	Quetiapine	12.6765841757875	0.524999203535231	1.3139061804846e-6	0.00523460222305065
C08CA01	Amlodipine	N05AX12	Aripiprazole	24738101205.4324	2886.73374405555	0.993385450315867	1
C08CA01	Amlodipine	N05CH01	Melatonin	67815573.6561767	1141.88346620154	0.987400555176319	1
C08CA01	Amlodipine	N06AB05	Paroxetine	139502149.223894	2306.57449904443	0.993512875685157	1
C08CA01	Amlodipine	N06AX11	Mirtazapine	13.2509224084063	0.398347924714096	8.758541586787409e-11	3.4894029681761e-7
C08CA02	Felodipine	A02BC02	Pantoprazole	126.0681075649	0.710633355381019	1.00103104910813e-11	3.98810769964679e-8
C08CA02	Felodipine	A03FA01	Metoclopramide	132.359664718882	1.00564515806825	1.18518618038165e-6	0.00472178174264049
C08CA02	Felodipine	A10AB05	Insulin Aspart	103313356.753617	813.584960333756	0.981904381974397	1
C08CA02	Felodipine	A10BA02	Metformin	58945381.674543	613.315357973499	0.976726780222188	1
C08CA02	Felodipine	B01AB05	Enoxaparin	107.678007630405	1.00722441913617	3.39116212230014e-6	0.0135103898952438
C08CA02	Felodipine	B01AC06	Acetylsalicylic Acid	156.657230809861	0.730241089534501	4.48199505450441e-12	1.78562682971456e-8
C08CA02	Felodipine	B01AC24	Ticagrelor	49534856.8050748	964.015836955676	0.985336058246608	1
C08CA02	Felodipine	C03CA01	Furosemide	40.4708964453829	0.414559100844765	4.39495480136362e-19	1.7509499928632702e-15
C08CA02	Felodipine	C07AB02	Metoprolol	149.733104504108	1.00545985113107	6.30426567887842e-7	0.00251161944646516
C08CA02	Felodipine	C07AG01	Labetalol	54125332.0997476	736.480350756184	0.9807104196367	1
C08CA02	Felodipine	C10AA05	Atorvastatin	213205280.237699	1150.39459621778	0.986699403186115	1
C08CA02	Felodipine	H02AB06	Prednisolone	132.281494523535	1.00502537671632	1.1708591107426e-6	0.00466470269719852
C08CA02	Felodipine	J05AB14	Valganciclovir	78194994.1130801	1069.25893738083	0.986438619595466	1
C08CA02	Felodipine	L04AA06	Mycophenolic Acid	116512547.642003	910.722461740395	0.983728863756473	1
C08CA02	Felodipine	L04AD01	Ciclosporin	263566308.262265	1680.13734013062	0.990792127121657	1
C08CA02	Felodipine	L04AD02	Tacrolimus	241419757.040599	1813.50433063095	0.991507869695235	1
C08CA02	Felodipine	N02AA01	Morphine	121.884474957454	0.710665376082923	1.3937117147733598e-11	5.55254747165707e-8
C08CA02	Felodipine	N02AG02	Ketobemidone And Antispasmodics	212868851.615714	1199.01304521005	0.987239729201004	1
C08CA02	Felodipine	N02BE01	Paracetamol	33.5961391535893	0.361510423441405	2.44240309045012e-22	9.73053391235328e-19
C08CA02	Felodipine	N05CF01	Zopiclone	117.971169530811	0.711373608481556	2.0009172223759497e-11	7.97165421394579e-8
C08CA05	Nifedipine	A02BC02	Pantoprazole	63.7252412858395	0.715249810190922	6.300755593263281e-9	2.51022102835609e-5
C08CA05	Nifedipine	B01AB05	Enoxaparin	111369126.071445	1015.85370889583	0.985448029390695	1
C08CA05	Nifedipine	C02AB01	Methyldopa (Levorotatory)	34.1810718329264	0.725437770224307	1.12544042773676e-6	0.00448375466410325
C08CA05	Nifedipine	C07AG01	Labetalol	104220473.339823	515.588089651449	0.97143570023566606	1
C08CA05	Nifedipine	L04AA06	Mycophenolic Acid	86668452.0895694	788.448559864583	0.981505313185676	1
C08CA05	Nifedipine	L04AD01	Ciclosporin	56588078.6959032	1051.85984205079	0.986459602799197	1
C08CA05	Nifedipine	N02AB01	Ketobemidone	130526171.980561	2072.33451967959	0.992805247484436	1
C08CA05	Nifedipine	N02AG02	Ketobemidone And Antispasmodics	121459390.530763	1096.89749018467	0.986460010568635	1
C08CA05	Nifedipine	N02BE01	Paracetamol	29.5750592559039	0.458947852426402	1.58558487948872e-13	6.31697015988306e-10
C08CA05	Nifedipine	N05BA06	Lorazepam	175308757.104205	1941.5656463992	0.992199465000911	1
C08CA05	Nifedipine	N07BA01	Nicotine	114174487.992418	1328.22723677663	0.988855174246041	1
C08CA06	Nimodipine	B01AB04	Dalteparin	147197508.264733	1305.51689583484	0.98850606681384	1
C08CA06	Nimodipine	N02BE01	Paracetamol	5.27669733271085	0.86589299782938	0.0547433637932896	1
C08DA01	Verapamil	A02BC02	Pantoprazole	59315838.1059516	269.190664721573	0.946988015821057	1
C08DA01	Verapamil	A10AB05	Insulin Aspart	77395238.4180666	670.213694383346	0.978378017477523	1
C08DA01	Verapamil	A10BA02	Metformin	136507817.220896	790.6222097595	0.981097812051653	1
C08DA01	Verapamil	A10BB12	Glimepiride	75382426.1648583	879.715705439016	0.983550285188066	1
C08DA01	Verapamil	A12BA01	Potassium Chloride	311.24414515192	1.00185080604982	1.00446876628802e-8	4.00180356489147e-5
C08DA01	Verapamil	B01AA03	Warfarin	186.620307993814	1.00311222370144	1.85958702578387e-7	7.4085947107229e-4
C08DA01	Verapamil	B01AC06	Acetylsalicylic Acid	123589648.225214	366.274684738373	0.959428928039102	1
C08DA01	Verapamil	B01AE07	Dabigatran Etexilate	118478635.693594	1010.51178896304	0.985322257927203	1
C08DA01	Verapamil	C01AA05	Digoxin	91242352.3988339	440.783758344153	0.966831272565984	1
C08DA01	Verapamil	C01DA08	Isosorbide Dinitrate	55900065.2671059	1694.38898543991	0.991599768071864	1
C08DA01	Verapamil	C03CA01	Furosemide	101.774634565402	0.580659963995049	1.7035311991705e-15	6.78686829749527e-12
C08DA01	Verapamil	C09CA01	Losartan	85845118.6235909	722.608396007077	0.97983105801704	1
C08DA01	Verapamil	C10AA01	Simvastatin	129.288301563497	0.711240962097592	8.143367334226959e-12	3.24431754595602e-8
C08DA01	Verapamil	G03CA03	Estradiol	109522428.54915	1455.34920383737	0.989851402418012	1
C08DA01	Verapamil	H02AB06	Prednisolone	55074064.0286052	325.13745182305	0.956281488466772	1
C08DA01	Verapamil	N02AE01	Buprenorphine	138632377.590357	1099.41648861474	0.986395069197163	1
C08DA01	Verapamil	N02BE01	Paracetamol	139.63389024109	0.579777644639998	1.61181053285562e-17	6.42145316289679e-14
C08DA01	Verapamil	N02CC01	Sumatriptan	350609238.382681	2393.52722609726	0.993441333072194	1
C08DA01	Verapamil	N05AH04	Quetiapine	119001688.56389	1936.37557953313	0.992338183312995	1
C08DA01	Verapamil	N06AB06	Sertraline	51314223.269081	1119.25980503633	0.987344642960054	1
C08DA01	Verapamil	R03AC02	Salbutamol	66629482.4182376	781.302304433506	0.981604631532417	1
C08DA01	Verapamil	R03AK04	Salbutamol And Sodium Cromoglicate	91953547.4430508	733.143457902405	0.980046033975417	1
C08DA01	Verapamil	R03AL01	Fenoterol And Ipratropium Bromide	84301121.9212929	881.6585677663	0.983485355022267	1
C08DA01	Verapamil	R03AL01	Fenoterol And Ipratropium Bromide	84301121.9212929	881.6585677663	0.983485355022267	1
C08DA01	Verapamil	R03BB04	Tiotropium Bromide	64931141.403318	437.435429104803	0.967197509347498	1
C08DA01	Verapamil	R03DA04	Theophylline	109056161.104257	2157.40991014509	0.993155419176352	1
C08DA01	Verapamil	R06AD02	Promethazine	55887133.9521479	659.169912504172	0.978409813082166	1
C08DB01	Diltiazem	A11DA01	Thiamine (Vit B1)	76166561.6974496	2326.58751903115	0.993776203297949	1
C09AA01	Captopril	J01DH02	Meropenem	42773224.6432149	1767.75358210697	0.992069179608954	1
C09AA02	Enalapril	A02BC02	Pantoprazole	3.2639930385854	0.0904930480863612	4.74167363819373e-39	1.88908277745638e-35
C09AA02	Enalapril	A10AD05	Insulin Aspart	29.1835229181155	0.722594729538084	3.03058023014402e-6	0.0120738316368938
C09AA02	Enalapril	A10AE05	Insulin Detemir	65063860.0017006	729.346104989763	0.980320468505649	1
C09AA02	Enalapril	A10BA02	Metformin	17.1077099805782	0.287116895055477	4.6093874475801e-23	1.8363799591159098e-19
C09AA02	Enalapril	A11DA01	Thiamine (Vit B1)	15.2581122884838	0.368524176339452	1.41769601973764e-13	5.648100942634761e-10
C09AA02	Enalapril	A12BA01	Potassium Chloride	3.14119209117626	0.0901743958373357	6.44890592703849e-37	2.56924412133213e-33
C09AA02	Enalapril	A12CC10	Magnesium Oxide	16.8541382094599	1.05115593678036	0.00720681658386378	1
C09AA02	Enalapril	B01AA03	Warfarin	12.8671044246629	0.301503571622853	2.3891940270116202e-17	9.51854900361429e-14
C09AA02	Enalapril	B01AC04	Clopidogrel	5.98267155738343	0.159809070071161	4.37392302217402e-29	1.7425709320341297e-25
C09AA02	Enalapril	C01DA08	Isosorbide Dinitrate	69648812.3626239	1626.57834317605	0.991141722532481	1
C09AA02	Enalapril	C03CA01	Furosemide	2.09409731630994	0.0729025894026619	3.72796159669622e-24	1.48521990012377e-20
C09AA02	Enalapril	C03DA01	Spironolactone	42.3255309713917	0.585737283550121	1.61265470280481e-10	6.42481633597436e-7
C09AA02	Enalapril	C07AB02	Metoprolol	5.54338940840201	0.140868309260924	5.23374929608453e-34	2.08512571956008e-30
C09AA02	Enalapril	C07AB07	Bisoprolol	92443583.1887173	978.161289188793	0.985039248421172	1
C09AA02	Enalapril	C07AG01	Labetalol	89865384.691357	932.365352539973	0.984328699776203	1
C09AA02	Enalapril	C07AG02	Carvedilol	65.207461913819	1.01666879876149	3.97237645391123e-5	0.158259477923823
C09AA02	Enalapril	C10AA01	Simvastatin	3.94273808945386	0.0914396649793111	7.01035490149189e-51	2.79292539275437e-47
C09AA02	Enalapril	C10AA07	Rosuvastatin	69290295.6208624	1197.46055064035	0.987970948292434	1
C09AA02	Enalapril	G03CA03	Estradiol	71367496.9203981	730.981780139976	0.98026358919668	1
C09AA02	Enalapril	H03AA01	Levothyroxine Sodium	89.3430382667633	1.00806950372904	8.33002862759637e-6	0.0331868340523439
C09AA02	Enalapril	L04AD01	Ciclosporin	193117936.803632	2044.02030987892	0.992552682511025	1
C09AA02	Enalapril	M05BA04	Alendronic Acid	19.2436373289588	0.394067238456252	6.17796172914391e-14	2.46129995289093e-10
C09AA02	Enalapril	N02BE01	Paracetamol	1.31655201335394	0.0445595604029962	6.74832069717698e-10	2.68853096575531e-6
C09AA02	Enalapril	N04BC05	Pramipexole	7.57438001232419	0.783049126831963	0.00971665791034482	1
C09AA02	Enalapril	N05AF05	Zuclopenthixol	143894216.342121	1484.6878616868	0.989905262884389	1
C09AA02	Enalapril	N05BA08	Bromazepam	54939831.4861987	1789.68156216801	0.992054752195365	1
C09AA02	Enalapril	N06AA02	Imipramine	117808452.837822	2588.03539709532	0.994270474617755	1
C09AA02	Enalapril	N06AA09	Amitriptyline	94736015.3795009	1193.50104639659	0.987721961313834	1
C09AA02	Enalapril	N06DA03	Rivastigmine	61521318.8367528	1688.7627004230999	0.991526514482153	1
C09AA02	Enalapril	N07BA01	Nicotine	17.8763511218894	0.517211170495025	2.47457305253074e-8	9.85869904128247e-5
C09AA02	Enalapril	R03AK04	Salbutamol And Sodium Cromoglicate	43.3943381768406	1.01395574594502	2.0046051217953e-4	0.79863468052326
C09AA02	Enalapril	R03AL01	Fenoterol And Ipratropium Bromide	73145121.1342455	802.398876668665	0.981995448065433	1
C09AA03	Lisinopril	B01AC04	Clopidogrel	173827098.972902	1341.11918353769	0.988712252352044	1
C09AA03	Lisinopril	B01AC06	Acetylsalicylic Acid	95.4620918026001	1.01278495826211	6.7576672797937e-6	0.0269225464426981
C09AA04	Perindopril	A11DA01	Thiamine (Vit B1)	26.8654145953519	1.03349447998283	0.00145161169871083	1
C09AA04	Perindopril	C03CA01	Furosemide	119.107821853947	1.00487796204737	1.96660991633707e-6	0.00783497390668689
C09AA05	Ramipril	A02BC02	Pantoprazole	5.6891235652823	0.121299449327582	1.36577719113789e-46	5.441256329493349e-43
C09AA05	Ramipril	A06AB08	Sodium Picosulfate	35.1505556434593	0.588265262663507	1.43877576077225e-9	5.73208263091664e-6
C09AA05	Ramipril	A10AC01	Insulin (Human)	49.1779462482079	1.01366386591429	1.2157122133115e-4	0.484339745783318
C09AA05	Ramipril	A10AD05	Insulin Aspart	24.5375336486067	0.734650730277464	1.32406984946338e-5	0.0527509428026211
C09AA05	Ramipril	A10AE05	Insulin Detemir	56920070.6871343	970.975371211414	0.985326972841159	1
C09AA05	Ramipril	A10BA02	Metformin	61.0158480477773	0.5834059301009	1.83104579442941e-12	7.294886445006771e-9
C09AA05	Ramipril	A11DA01	Thiamine (Vit B1)	28.2899652099862	0.511660236070091	6.460766479573279e-11	2.573969365462e-7
C09AA05	Ramipril	A12BA01	Potassium Chloride	3.30068878861463	0.0992113789649523	2.29186962044727e-33	9.130808567861919e-30
C09AA05	Ramipril	B01AB05	Enoxaparin	13.4393116432114	0.302480692578225	8.72827651975057e-18	3.47734536546863e-14
C09AA05	Ramipril	B01AC04	Clopidogrel	11.0556154928608	0.255317977602318	4.88863136424278e-21	1.94763073551432e-17
C09AA05	Ramipril	B01AC06	Acetylsalicylic Acid	4.6624847496938	0.108234806795318	6.48846574656539e-46	2.5850047534316498e-42
C09AA05	Ramipril	B01AC22	Prasugrel	96505823.4488584	1249.00043623868	0.988255673584981	1
C09AA05	Ramipril	B01AC24	Ticagrelor	14.1312879643666	0.464446189138139	1.1823167270363e-8	4.71034984051262e-5
C09AA05	Ramipril	B01AF01	Rivaroxaban	42.8878502577929	1.01364609842935	2.0891173519297e-4	0.8323043530088
C09AA05	Ramipril	C01AA05	Digoxin	25.0220897630737	0.511234066131491	3.0148435597264e-10	1.201113674195e-6
C09AA05	Ramipril	C01BD01	Amiodarone	22.3103589628697	0.591631159051572	1.53518626815366e-7	6.1161820923241e-4
C09AA05	Ramipril	C03CA01	Furosemide	3.20750603937143	0.0897034506530358	1.34521468828257e-38	5.359335318117759e-35
C09AA05	Ramipril	C03CA02	Bumetanide	150572852.136241	1421.46492188962	0.989430837990301	1
C09AA05	Ramipril	C03DA01	Spironolactone	26.53487917934	0.45690310303994	7.20989201205541e-13	2.8724209776028803e-9
C09AA05	Ramipril	C07AB02	Metoprolol	5.36702429427733	0.143519442156767	1.16479921991479e-31	4.64056009214052e-28
C09AA05	Ramipril	C07AB07	Bisoprolol	34.178762477224	1.01771952244054	5.2023425716123e-4	1
C09AA05	Ramipril	C07AG01	Labetalol	72883414.5783011	1054.33709743091	0.986299933079863	1
C09AA05	Ramipril	C07AG02	Carvedilol	66.7166778973985	1.00855169174403	3.11572970504145e-5	0.124130671448851
C09AA05	Ramipril	C08CA02	Felodipine	98600977.1043466	1341.38495447648	0.989051707769105	1
C09AA05	Ramipril	C10AA01	Simvastatin	9.34632758310147	0.155871584004965	1.2552576135825901e-46	5.000946332513039e-43
C09AA05	Ramipril	C10AA05	Atorvastatin	20.2972850694652	0.436096977121435	5.0825508342228595e-12	2.02488825235439e-8
C09AA05	Ramipril	G04CA02	Tamsulosin	131942401.236997	1329.84327129091	0.988781944914115	1
C09AA05	Ramipril	H03AA01	Levothyroxine Sodium	151226086.026408	850.779718877069	0.982338132009363	1
C09AA05	Ramipril	M04AA01	Allopurinol	107663641.742342	794.097378315574	0.981418953864383	1
C09AA05	Ramipril	M05BA04	Alendronic Acid	91084810.8240457	631.905659053937	0.976862018992808	1
C09AA05	Ramipril	N02AA01	Morphine	3.82462982130028	0.10285836066979	7.07346481293995e-39	2.8180683814752797e-35
C09AA05	Ramipril	N02BE01	Paracetamol	2.05857064371987	0.0590289754215087	2.11051227403429e-34	8.40828089975261e-31
C09AA05	Ramipril	N03AA02	Phenobarbital	51099013.0432136	2323.85574736756	0.993905931810497	1
C09AA05	Ramipril	N05AD01	Haloperidol	15.2298353882407	0.425441848498791	1.54355238461436e-10	6.14951270030361e-7
C09AA05	Ramipril	N05BA04	Oxazepam	33.6632303533307	0.587627786499008	2.17628924522371e-9	8.67033635297126e-6
C09AA05	Ramipril	N05CF01	Zopiclone	9.67406493624883	0.166413669335464	2.3998793072572798e-42	9.561119160113001e-39
C09AA05	Ramipril	N07BA01	Nicotine	138576712.891691	947.968464157875	0.984222138876693	1
C09AA05	Ramipril	N07BB01	Disulfiram	131359144.247297	2085.32605301268	0.992847635541601	1
C09AA05	Ramipril	P01BC01	Quinine	122934641.271223	994.797220582536	0.985060817072273	1
C09AA05	Ramipril	R03AC18	Indacaterol	135192416.271737	2452.96419110117	0.993910218084474	1
C09AA05	Ramipril	R03AK04	Salbutamol And Sodium Cromoglicate	61971685.8039792	618.859612856864	0.976870700015758	1
C09AA05	Ramipril	R03AL01	Fenoterol And Ipratropium Bromide	79178692.5316126	839.079872233768	0.982707052608754	1
C09AA05	Ramipril	R03AL01	Fenoterol And Ipratropium Bromide	79178692.5316126	839.079872233768	0.982707052608754	1
C09AA10	Trandolapril	A02BC02	Pantoprazole	55.9808384586486	0.452353445031478	5.689768809199049e-19	2.2668038935849e-15
C09AA10	Trandolapril	A10AB05	Insulin Aspart	65364319.7723312	626.73936938004	0.977093590474009	1
C09AA10	Trandolapril	A10AE05	Insulin Detemir	166411100.64081	2827.35494183004	0.994657968419584	1
C09AA10	Trandolapril	A11DA01	Thiamine (Vit B1)	53.4659744539226	1.01227266264705	8.46622604498705e-5	0.337294445632284
C09AA10	Trandolapril	A12BA01	Potassium Chloride	46.4168286599782	0.413257045809399	1.59624618551488e-20	6.359444803091281e-17
C09AA10	Trandolapril	B01AA03	Warfarin	64570503.4658562	416.416659499511	0.965553459541584	1
C09AA10	Trandolapril	B01AC04	Clopidogrel	72.0881097317111	0.724329901100959	3.5052359765283404e-9	1.39648601304889e-5
C09AA10	Trandolapril	B01AC06	Acetylsalicylic Acid	41.5709195064283	0.383505857281968	2.49539291000904e-22	9.94164535347602e-19
C09AA10	Trandolapril	B01AC22	Prasugrel	95297235.8089892	2420.96509883327	0.993944975720423	1
C09AA10	Trandolapril	B01AC24	Ticagrelor	68699482.1513815	977.388807401407	0.985269720612834	1
C09AA10	Trandolapril	C01AA05	Digoxin	109860475.603297	581.92320990543	0.974618440404085	1
C09AA10	Trandolapril	C01BD01	Amiodarone	67441101.1304074	608.552562093056	0.976368229649808	1
C09AA10	Trandolapril	C01DA08	Isosorbide Dinitrate	52276399.2454549	1501.3064733008	0.990555081302261	1
C09AA10	Trandolapril	C03CA01	Furosemide	30.9894703823512	0.322074385959009	1.54858216469595e-26	6.169551344148659e-23
C09AA10	Trandolapril	C03DA01	Spironolactone	95546020.4835824	660.546957675074	0.977807281447513	1
C09AA10	Trandolapril	C07AB02	Metoprolol	59.6505866602124	0.50948739344773	1.0174100446371602e-15	4.0533616178344495e-12
C09AA10	Trandolapril	C07AG02	Carvedilol	91660366.2741372	677.862920003663	0.978422903429663	1
C09AA10	Trandolapril	C10AA01	Simvastatin	62.8905071885743	0.456860710457367	1.24722159313566e-19	4.96893082705247e-16
C09AA10	Trandolapril	G03CA03	Estradiol	228105656.865508	2127.26786727771	0.992781664191876	1
C09AA10	Trandolapril	H03AA01	Levothyroxine Sodium	152438172.397098	1167.76718340363	0.987126454710831	1
C09AA10	Trandolapril	H03BB02	Thiamazole	113438109.588977	2562.70475333415	0.994225612370493	1
C09AA10	Trandolapril	M05BA04	Alendronic Acid	119149371.392597	873.481777323595	0.983014812708459	1
C09AA10	Trandolapril	N02BE01	Paracetamol	57.3463202570822	0.412542620285603	9.703131930850559e-23	3.8657277612508595e-19
C09AA10	Trandolapril	N03AA02	Phenobarbital	57273777.0415945	2104.49580586343	0.993227488161694	1
C09AA10	Trandolapril	N05AH03	Olanzapine	75824373.2852554	2463.58822722384	0.994123761891437	1
C09AA10	Trandolapril	N06AX11	Mirtazapine	38.8920292513809	1.0212530391694	3.3758800413386e-4	1
C09AA10	Trandolapril	N07BA01	Nicotine	74112270.9720167	868.274593095004	0.983349173351463	1
C09AA10	Trandolapril	R03AC03	Terbutaline	93607184.5324962	1448.94130783476	0.989892983009785	1
C09AA10	Trandolapril	R03AL01	Fenoterol And Ipratropium Bromide	106761047.835675	902.098014629856	0.983650618638115	1
C09AA10	Trandolapril	R03AL01	Fenoterol And Ipratropium Bromide	106761047.835675	902.098014629856	0.983650618638115	1
C09AA10	Trandolapril	R03BB04	Tiotropium Bromide	75022282.4303277	646.743284830643	0.977631957497859	1
C09BA02	Enalapril And Diuretics	B01AC06	Acetylsalicylic Acid	168190283.99597	741.801519529615	0.979629624353729	1
C09CA01	Losartan	A02BC02	Pantoprazole	3.23659898189243	0.0837321130186384	1.06336787777269e-44	4.2364576250464e-41
C09CA01	Losartan	A07EC02	Mesalazine	87927105.1374328	2631.49282633067	0.994453793828088	1
C09CA01	Losartan	A10AB05	Insulin Aspart	11.5778562402213	0.243549235637368	8.65719994766706e-24	3.44902845915056e-20
C09CA01	Losartan	A10AE05	Insulin Detemir	117856841.851847	1442.93948865217	0.989723574878466	1
C09CA01	Losartan	A10BA02	Metformin	8.23733043443554	0.203781264708845	4.28463861615586e-25	1.7070000246764902e-21
C09CA01	Losartan	A12BA01	Potassium Chloride	3.13013755027406	0.0917629747781634	1.68640539107761e-35	6.7186390780532e-32
C09CA01	Losartan	A12CA01	Sodium Chloride	88354846.0599175	1457.7030861442	0.989985335027557	1
C09CA01	Losartan	B01AC04	Clopidogrel	10.774845942423	0.219493106666599	2.46874618103813e-27	9.835484785255911e-24
C09CA01	Losartan	B03AA07	Ferrous Sulfate	143590434.075863	1173.93354320444	0.987234705045949	1
C09CA01	Losartan	B03BA01	Cyanocobalamin	72807348.4617773	970.997241886591	0.985125056922304	1
C09CA01	Losartan	B03BB01	Folic Acid	35.0875871213747	0.723108265894262	8.64496313686146e-7	0.00344415331372561
C09CA01	Losartan	C01DA14	Isosorbide Mononitrate	17.9530368507628	0.607313525109531	1.98473150616161e-6	0.00790717032054785
C09CA01	Losartan	C01DX16	Nicorandil	335486305916083e11	27776.4291861848	0.998311674251136	1
C09CA01	Losartan	C01EB17	Ivabradine	59583528.0263747	2878.83151604012	0.995038144070107	1
C09CA01	Losartan	C03CA01	Furosemide	2.46847551904925	0.0810208031519546	6.9465488164142e-29	2.7675050484594196e-25
C09CA01	Losartan	C03DA01	Spironolactone	20.5315586471702	0.420830658389799	6.92295933197443e-13	2.75810699785861e-9
C09CA01	Losartan	C07AB02	Metoprolol	5.59359928184201	0.135229342673484	3.97027581754887e-37	1.58175788571147e-33
C09CA01	Losartan	C07AG01	Labetalol	12.6836062261406	0.737204736358246	5.6922804742711e-4	1
C09CA01	Losartan	C07AG02	Carvedilol	34.1373067546308	0.718885972588843	9.06505026673264e-7	0.00361151602626628
C09CA01	Losartan	C10AA01	Simvastatin	5.48187555253987	0.115251333552912	2.54004134514895e-49	1.0119524719073399e-45
C09CA01	Losartan	C10AA05	Atorvastatin	34.4381172294237	0.510712686197819	4.212771591806819e-12	1.67836820217584e-8
C09CA01	Losartan	G04CA02	Tamsulosin	137955228.181779	1241.87170843595	0.987958711404337	1
C09CA01	Losartan	H02AB06	Prednisolone	8.79384379619261	0.188759365211099	1.07584963955375e-30	4.28618496398214e-27
C09CA01	Losartan	L04AX03	Methotrexate	80994693.5152558	1214.54701355696	0.98803763960091	1
C09CA01	Losartan	M04AA01	Allopurinol	18.6890218736256	0.467312354188472	3.71678313432153e-10	1.4807664007137e-6
C09CA01	Losartan	M05BA04	Alendronic Acid	37.6568946709903	0.510959375728841	1.23518334558337e-12	4.92097044880415e-9
C09CA01	Losartan	N02AX02	Tramadol	5.18075948676324	0.112518456590226	2.1127201004783398e-48	8.41707688030571e-45
C09CA01	Losartan	N02BE01	Paracetamol	1.50715833897797	0.044019965843276	1.1734337600382899e-20	4.67496009999255e-17
C09CA01	Losartan	N03AX09	Lamotrigine	13.3540800878162	1.04054216243765	0.0127442211821821	1
C09CA01	Losartan	N04BC05	Pramipexole	96631533.3908236	1813.91112453328	0.991912511154796	1
C09CA01	Losartan	N05AH04	Quetiapine	18.1547304697237	0.754316856518796	1.2147940182534e-4	0.483973936872163
C09CA01	Losartan	N05CF01	Zopiclone	5.27768706215619	0.11823392985815	5.85117098636858e-45	2.33110652096924e-41
C09CA01	Losartan	N06AA10	Nortriptyline	166312396.705395	1886.88542964131	0.991995695518099	1
C09CA01	Losartan	N06AB05	Paroxetine	63811761.9728769	1472.29606160512	0.990260936460632	1
C09CA01	Losartan	N06AX03	Mianserin	90672625.8446215	1728.71661990308	0.991543334366313	1
C09CA01	Losartan	N06AX11	Mirtazapine	33.5566993165865	0.723823197504562	1.21165605720688e-6	0.00482723773191221
C09CA01	Losartan	N06AX16	Venlafaxine	131242217.163896	1319.54309304356	0.988697601136874	1
C09CA01	Losartan	R03AC02	Salbutamol	81191468.8891279	867.876372604121	0.983257680999938	1
C09CA01	Losartan	R03AC03	Terbutaline	169672965.955741	1345.62886038105	0.988764419963484	1
C09CA01	Losartan	R03AL01	Fenoterol And Ipratropium Bromide	25.2435445814699	0.72675884577532	8.89513274178192e-6	0.0354382088432592
C09CA04	Irbesartan	B01AX05	Fondaparinux	509639581.740846	5090.86545065911	0.996857721467152	1
C09CA06	Candesartan	C03CA01	Furosemide	30.2573153161558	0.416176587647881	2.5477788516656197e-16	1.01503509450358e-12
C09DA01	Losartan And Diuretics	A06AG10	Docusate Sodium, Incl. Combinations	1	0	1	1
C10AA01	Simvastatin	A02BC02	Pantoprazole	2.11433753639599	0.0866362483863841	5.50641948481401e-18	2.1937575227499e-14
C10AA01	Simvastatin	A06AB02	Bisacodyl	2.80589304285219	0.142311073181951	4.17494793765405e-13	1.6632992583613701e-9
C10AA01	Simvastatin	A10AB05	Insulin Aspart	9.55250462897795	0.275176960526072	2.37840242048601e-16	9.47555524321626e-13
C10AA01	Simvastatin	A10AD05	Insulin Aspart	32.2744582852077	1.01809506585663	6.4363724268297e-4	1
C10AA01	Simvastatin	A10BA02	Metformin	13.2049214765014	0.260517088798608	3.9342617622897e-23	1.5674098860962197e-19
C10AA01	Simvastatin	A11CC05	Colecalciferol	27.1133621699693	0.722191322766814	4.88975003595659e-6	0.0194807641432511
C10AA01	Simvastatin	B01AC07	Dipyridamole	29.5428001345374	0.719982043299219	2.56777577764538e-6	0.0102300186981392
C10AA01	Simvastatin	B01AC22	Prasugrel	104472607.85114	1671.83084091568	0.991187990962305	1
C10AA01	Simvastatin	B01AE07	Dabigatran Etexilate	76784937.9299948	944.600491332822	0.984664506990372	1
C10AA01	Simvastatin	B03AA07	Ferrous Sulfate	54159520.1475259	1016.69016308435	0.986025675297061	1
C10AA01	Simvastatin	C01AA05	Digoxin	10.8853697986253	0.370201743920507	1.1261339756663e-10	4.48651775905454e-7
C10AA01	Simvastatin	C01DA14	Isosorbide Mononitrate	26.3792316477316	0.602832893508204	5.67775678012835e-8	2.2620183012031e-4
C10AA01	Simvastatin	C07AB02	Metoprolol	2.75662464744165	0.102641132502586	5.12667387931228e-23	2.0424668735180099e-19
C10AA01	Simvastatin	C07AB07	Bisoprolol	84219505.4830809	881.414229309019	0.983481654261762	1
C10AA01	Simvastatin	C08CA01	Amlodipine	5.98207203130335	0.167778765610034	1.54154187551406e-26	6.14150283204801e-23
C10AA01	Simvastatin	C08CA05	Nifedipine	284986164.922301	1644.12970653174	0.990552561237934	1
C10AA01	Simvastatin	C09AA02	Enalapril	8.97247833246798	0.216615606608787	4.09619931893959e-24	1.63192580866553e-20
C10AA01	Simvastatin	C09CA01	Losartan	11.8597558554241	0.301880299139342	2.55880185637791e-16	1.01942665958096e-12
C10AA01	Simvastatin	L02BB03	Bicalutamide	119211080.717324	1753.77591765717	0.991539678901194	1
C10AA01	Simvastatin	L02BG04	Letrozole	52089569.9544994	2129.76588258542	0.993343386821134	1
C10AA01	Simvastatin	M03BB03	Chlorzoxazone	30.4885950988847	1.04146675271239	0.00103334058821901	1
C10AA01	Simvastatin	M04AA01	Allopurinol	28.5291285622567	0.720468183314243	3.30266854786822e-6	0.013157831494707
C10AA01	Simvastatin	M05BA04	Alendronic Acid	16.4046034565823	0.517945157780092	6.61704907147174e-8	2.6362323500743e-4
C10AA01	Simvastatin	N02AG02	Ketobemidone And Antispasmodics	58170018.107595	1432.1065873504	0.99003921049519406	1
C10AA01	Simvastatin	N02BE01	Paracetamol	1.32888626309941	0.0516760887204964	3.74709847973838e-8	1.4928440343277e-4
C10AA01	Simvastatin	N03AG01	Valproic Acid	60994167.9293559	1206.6202343124	0.988146574602818	1
C10AA01	Simvastatin	N05AF05	Zuclopenthixol	87180251.4479321	2291.39391589852	0.993633587745404	1
C10AA01	Simvastatin	N05AH04	Quetiapine	5.39663123468385	0.505552225254946	8.5446204094261e-4	1
C10AA01	Simvastatin	N05CD02	Nitrazepam	647495462.62515	4029.06778657273	0.995982219467829	1
C10AA01	Simvastatin	N05CD05	Triazolam	14.3131732374828	0.733868141227537	2.8758065403482e-4	1
C10AA01	Simvastatin	N06AA10	Nortriptyline	126664111.075164	1593.02289450517	0.990655607416217	1
C10AA01	Simvastatin	N06AB04	Citalopram	13.1489389568116	0.331404834772349	7.60459524620263e-15	3.02967074608713e-11
C10AA01	Simvastatin	N06AB05	Paroxetine	56825826.7752673	1345.16429818151	0.989409315560718	1
C10AA01	Simvastatin	N06AX11	Mirtazapine	11.9462826051115	0.468157613993166	1.16912247017144e-7	4.657783921163e-4
C10AA01	Simvastatin	R03AC02	Salbutamol	95357208.2781201	1153.84458961911	0.987295493883898	1
C10AA01	Simvastatin	R03AL01	Fenoterol And Ipratropium Bromide	6.54802345425356	0.769068451655793	0.0145484799477649	1
C10AA01	Simvastatin	R03AL01	Fenoterol And Ipratropium Bromide	6.54802345425356	0.769068451655793	0.0145484799477649	1
C10AA01	Simvastatin	R03BA05	Fluticasone	118530937.874386	2175.88963852175	0.993182999974365	1
C10AA05	Atorvastatin	A02AA04	Magnesium Hydroxide	15.2904164317116	0.302967350652126	2.22215383161313e-19	8.85306086514671e-16
C10AA05	Atorvastatin	A02BC02	Pantoprazole	4.18618414543341	0.103099808778622	7.55139156350298e-44	3.00847439889959e-40
C10AA05	Atorvastatin	A10AB05	Insulin Aspart	23.0783639086001	0.363878886810048	6.34187415320097e-18	2.52660266263527e-14
C10AA05	Atorvastatin	A10AD05	Insulin Aspart	230371368.224244	1049.97903254739	0.985368690434082	1
C10AA05	Atorvastatin	A10AE04	Insulin Glargine	75.6260147024284	1.01197497241413	1.91470460469232e-5	0.076281831450942
C10AA05	Atorvastatin	A10BA02	Metformin	15.0654918061964	0.261902857122284	3.9085476681234696e-25	1.55716539098039e-21
C10AA05	Atorvastatin	A10BB12	Glimepiride	63009546.4238447	577.262803578913	0.975181606096943	1
C10AA05	Atorvastatin	A10BH05	Linagliptin	65801678.9256833	1996.78096090772	0.992806698398528	1
C10AA05	Atorvastatin	A11CC05	Colecalciferol	29.4263425180417	0.722652498253162	2.87113975861724e-6	0.0114386207983311
C10AA05	Atorvastatin	A11DA01	Thiamine (Vit B1)	108361872.32548	811.412027054864	0.981809028805675	1
C10AA05	Atorvastatin	A12AA04	Calcium Carbonate	97209324.8621636	2043.15241880293	0.992817571771607	1
C10AA05	Atorvastatin	A12BA01	Potassium Chloride	4.25936642635147	0.117248045610829	4.3315280002768997e-35	1.7256807553103199e-31
C10AA05	Atorvastatin	B01AA03	Warfarin	38.6610519521774	0.586575952893389	4.64083301530293e-10	1.84890787329669e-6
C10AA05	Atorvastatin	B01AC04	Clopidogrel	7.20243587205111	0.159529189428127	3.5011675106038795e-35	1.3948651362245899e-31
C10AA05	Atorvastatin	B01AC06	Acetylsalicylic Acid	2.14483402143879	0.0678338099093299	2.34246569341616e-29	9.33238332256998e-26
C10AA05	Atorvastatin	B01AC22	Prasugrel	11.255712430494	0.214369014704665	1.4205316891428099e-29	5.65939824954496e-26
C10AA05	Atorvastatin	B01AC24	Ticagrelor	6.51664147777198	0.111935082385444	6.15333796095818e-63	2.45148984364574e-59
C10AA05	Atorvastatin	B01AF02	Apixaban	69612443.3637923	1136.60704396442	0.98732371450501	1
C10AA05	Atorvastatin	B03BA01	Cyanocobalamin	136887068.234903	1056.03386997418	0.985845797399371	1
C10AA05	Atorvastatin	B03BB01	Folic Acid	68328069.5899798	643.809200647933	0.977645831270715	1
C10AA05	Atorvastatin	C01DA08	Isosorbide Dinitrate	83079681.5313147	1529.78379442901	0.990489291110582	1
C10AA05	Atorvastatin	C01DA14	Isosorbide Mononitrate	33.7775792200208	0.511551320504958	5.9586898088154e-12	2.37394201983206e-8
C10AA05	Atorvastatin	C02AC05	Moxonidine	183034466.110459	1674.59934687798	0.990935399034118	1
C10AA05	Atorvastatin	C03CA01	Furosemide	3.28869519389931	0.0939003708648054	7.80709113087482e-37	3.11034510654053e-33
C10AA05	Atorvastatin	C03DA01	Spironolactone	39.8284180834479	0.587896980732826	3.67145707500303e-10	1.46270849868121e-6
C10AA05	Atorvastatin	C07AB02	Metoprolol	3.50799805349267	0.0798509873357416	1.15044463658817e-55	4.5833714321672705e-52
C10AA05	Atorvastatin	C07AG02	Carvedilol	12.944967232714	0.466956073621045	4.16218002725624e-8	1.6582125228588e-4
C10AA05	Atorvastatin	C08CA01	Amlodipine	15.5673098209631	0.227835303398124	1.96467503544932e-33	7.827265341230089e-30
C10AA05	Atorvastatin	C08CA02	Felodipine	141560254.326313	1399.53436152544	0.989300414960024	1
C10AA05	Atorvastatin	C09AA04	Perindopril	97426242.9100881	1840.14286411089	0.992024245442645	1
C10AA05	Atorvastatin	C09AA05	Ramipril	40.5585137744964	0.50825882824389	3.21294248127915e-13	1.2800362845416102e-9
C10AA05	Atorvastatin	C09CA01	Losartan	35.1554802072057	0.455152740096378	5.2377054006932704e-15	2.0867018316362e-11
C10AA05	Atorvastatin	G03CA03	Estradiol	34.4685526898354	1.02208634928066	5.3309708855205e-4	1
C10AA05	Atorvastatin	H03AA01	Levothyroxine Sodium	31.7691125388717	0.722292220985637	1.68266598886459e-6	0.00670374129963653
C10AA05	Atorvastatin	L02BB03	Bicalutamide	96804596.8354415	1463.94707381476	0.989978272180339	1
C10AA05	Atorvastatin	L04AD01	Ciclosporin	1	0	1	1
C10AA05	Atorvastatin	M04AA01	Allopurinol	39.3120968197701	0.720906218850234	3.52552881525892e-7	0.00140457067999915
C10AA05	Atorvastatin	M05BA04	Alendronic Acid	111759756.11598	675.271588370499	0.978105948684802	1
C10AA05	Atorvastatin	N02AB03	Fentanyl	87704930.4149582	792.154257933596	0.981579844971082	1
C10AA05	Atorvastatin	N02AX02	Tramadol	8.35933117305254	0.173589044075622	2.0915762701326297e-34	8.332839860208398e-31
C10AA05	Atorvastatin	N02BE01	Paracetamol	2.03219229998448	0.0568649036177697	1.0859063514619699e-35	4.32625090422449e-32
C10AA05	Atorvastatin	N03AE01	Clonazepam	10.9213315479289	1.05908066075507	0.0239860854464698	1
C10AA05	Atorvastatin	N03AG01	Valproic Acid	22.7518010280999	1.09955649291006	0.00448692644202788	1
C10AA05	Atorvastatin	N03AX09	Lamotrigine	138945003.510291	1533.64871836961	0.990245722792763	1
C10AA05	Atorvastatin	N03AX16	Pregabalin	84724784.0828067	1598.52121949782	0.990888452994228	1
C10AA05	Atorvastatin	N05AH03	Olanzapine	20.3305949944233	1.03067246530914	0.00347248102742698	1
C10AA05	Atorvastatin	N05CH01	Melatonin	72139029.85097	1279.92159701154	0.988720772569753	1
C10AA05	Atorvastatin	N06AB04	Citalopram	94784488.3612614	726.542460109249	0.979831491555117	1
C10AA05	Atorvastatin	N06AX03	Mianserin	100778181.720513	2084.00146628416	0.99294454906321294	1
C10AA05	Atorvastatin	N06AX11	Mirtazapine	37.0914381176851	1.01722500903061	3.8202510067102e-4	1
C10AA05	Atorvastatin	N06AX16	Venlafaxine	64623765.8163312	839.863918026612	0.982916121080451	1
C10AA05	Atorvastatin	N07BA01	Nicotine	56.3045360449339	1.0106702527831	6.65709740529082e-5	0.265218760626786
C10AA05	Atorvastatin	N07BC02	Methadone	55086245.7937032	1374.31259977339	0.989651973403918	1
C10AA05	Atorvastatin	R03AC02	Salbutamol	19.2787815607488	1.03262174744716	0.00416316288908011	1
C10AA05	Atorvastatin	R03BB04	Tiotropium Bromide	75.0921723472208	1.00771006939141	1.82186409571871e-5	0.0725830655734334
C10AA07	Rosuvastatin	A02BC02	Pantoprazole	43.0612058594636	0.507068233492341	1.16813444435168e-13	4.65384762629709e-10
C10AA07	Rosuvastatin	A02BC05	Esomeprazole	91763776.6491002	1469.2636547365	0.990043572619771	1
C10AA07	Rosuvastatin	A10AB05	Insulin Aspart	69686310.1073651	655.971158278984	0.978036248242046	1
C10AA07	Rosuvastatin	A12BA01	Potassium Chloride	39.9175705556543	0.585728367178166	3.08564112974629e-10	1.22931942609092e-6
C10AA07	Rosuvastatin	B01AA03	Warfarin	68912065.8019583	627.191889972631	0.97704290136168	1
C10AA07	Rosuvastatin	B01AC04	Clopidogrel	137.275130897541	1.00874099753213	1.06443108479131e-6	0.00424069344180858
C10AA07	Rosuvastatin	B01AC06	Acetylsalicylic Acid	59.710073559937	0.505501181249214	5.96684277399948e-16	2.37719016116139e-12
C10AA07	Rosuvastatin	B01AC22	Prasugrel	76636248.3412635	1234.77948382685	0.988269372784129	1
C10AA07	Rosuvastatin	B01AE07	Dabigatran Etexilate	86806486.3724274	1779.46358737898	0.9918040309363	1
C10AA07	Rosuvastatin	C01DA14	Isosorbide Mononitrate	111768751.131409	984.019000086031	0.984974399032162	1
C10AA07	Rosuvastatin	C03CA01	Furosemide	57.2283090863601	0.583389076385482	4.00131867433567e-12	1.59412535985533e-8
C10AA07	Rosuvastatin	C07AB02	Metoprolol	64.0081729813764	0.583913298720807	1.0587048144515199e-12	4.21787998077486e-9
C10AA07	Rosuvastatin	C08CA01	Amlodipine	134775725.279424	640.106968783814	0.976670195548486	1
C10AA07	Rosuvastatin	C09CA01	Losartan	55.0929611838556	1.01086014668082	7.31038347135831e-5	0.291245677498915
C10AA07	Rosuvastatin	M04AA01	Allopurinol	16.4065108688695	1.04070739104324	0.00718282975431315	1
C10AA07	Rosuvastatin	M05BA04	Alendronic Acid	100226442.47751	1164.31418056894	0.987375599845521	1
C10AA07	Rosuvastatin	N02BE01	Paracetamol	41.1435396235365	0.415752351195085	3.87135076174677e-19	1.5423461434799102e-15
C10AX09	Ezetimibe	B01AB05	Enoxaparin	119474023.670252	1015.37256134653	0.985385941877805	1
D01AC02	Miconazole	A10BA02	Metformin	256765356.583634	524.244742534979	0.970535777817084	1
D01AC02	Miconazole	N02BE01	Paracetamol	73.0075622753286	0.262449392430715	4.4835980868543097e-60	1.7862654778027598e-56
D01AC02	Miconazole	N06BC01	Caffeine	164.235671115604	1.08816938081342	2.75932167445666e-6	0.0109931375510353
D01AE15	Terbinafine	C03CA01	Furosemide	383.876384778624	1.00243796469436	2.92328412795342e-9	1.16463639657664e-5
D07AB02	Hydrocortisone Butyrate	A02AA04	Magnesium Hydroxide	236880450.991083	636.226862799956	0.975821037380759	1
D07AB02	Hydrocortisone Butyrate	D07AA02	Hydrocortisone	116850473.742098	2204.88843843321	0.99327782228005	1
D07AB02	Hydrocortisone Butyrate	D07AC01	Betamethasone	77918077.9999799	851.255763677333	0.982969403020463	1
D07AB02	Hydrocortisone Butyrate	D07AC13	Mometasone	66308753.3163795	707.187757865995	0.979682603398372	1
D07AB02	Hydrocortisone Butyrate	D07AD01	Clobetasol	74621754.7640679	928.87476170194	0.984429453745543	1
D07AB02	Hydrocortisone Butyrate	M01AB05	Diclofenac	175567973.37016	2244.24800589374	0.993250973025355	1
D07AB02	Hydrocortisone Butyrate	N02BE01	Paracetamol	47.3876076136987	0.359337831139724	6.79167792207815e-27	2.70580448415594e-23
D07AB02	Hydrocortisone Butyrate	N05CF01	Zopiclone	152.070754011137	0.712286908000846	1.74067555689823e-12	6.93485141868255e-9
D07AC01	Betamethasone	C03CA01	Furosemide	134012711.601923	512.274129228887	0.970859647186578	1
D07AC01	Betamethasone	D07AB02	Hydrocortisone Butyrate	62204688.9386771	870.774607706519	0.983557426318111	1
D07AC01	Betamethasone	R06AX26	Fexofenadine	77815180.1222457	1468.94330400903	0.990130952810461	1
D07AC13	Mometasone	D07AB02	Hydrocortisone Butyrate	78877863.4915081	710.100777801726	0.979570959330138	1
D07AC13	Mometasone	M05BA04	Alendronic Acid	232471148.031735	1223.53319936775	0.987437991948855	1
D07AC13	Mometasone	N02BE01	Paracetamol	73.5899310223901	0.58433524163091	1.89167799434361e-13	7.53644512946494e-10
D07AC13	Mometasone	N05CF01	Zopiclone	105.8641322914	0.7129723272467	6.191384271213679e-11	2.46664749365153e-7
G02AB01	Methylergometrine	J01XD01	Metronidazole	86279750.1826995	1636.11131668286	0.991088915839218	1
G03CA03	Estradiol	A02BC02	Pantoprazole	77286267.7793799	271.940533128941	0.946748537153339	1
G03CA03	Estradiol	B01AA03	Warfarin	76939436.0102631	630.851234435065	0.977036726224842	1
G03CA03	Estradiol	C03CA01	Furosemide	265.866202424282	1.00186665080942	2.5097816961876e-8	9.9989702776114e-5
G03CA03	Estradiol	H03AA01	Levothyroxine Sodium	128026469.27831	848.149711445843	0.982440004542334	1
G03CA03	Estradiol	M05BA04	Alendronic Acid	93816949.4052714	607.278757835139	0.975885173567359	1
G03CA03	Estradiol	N02AE01	Buprenorphine	107785991.633856	905.403614878237	0.983701883230458	1
G03CA03	Estradiol	N02BE01	Paracetamol	46.4190699935447	0.385956342083342	2.69524974053443e-23	1.0737874966289199e-19
G03CA03	Estradiol	N05AH03	Olanzapine	111032836.349995	1085.65602065082	0.986385777396391	1
G03CA03	Estradiol	R03AK07	Formoterol And Budesonide	138009413.635835	1857.14126491979	0.991947643907161	1
G03CA03	Estradiol	R06AX27	Desloratadine	83588733.7275021	2288.98816941503	0.99364156050658	1
G04BD07	Tolterodine	B01AC04	Clopidogrel	63149602.1690012	639.632594983837	0.977598178583908	1
G04BD07	Tolterodine	B01AC06	Acetylsalicylic Acid	56193463.4538468	419.467547902486	0.966067918267648	1
G04BD07	Tolterodine	C01DA14	Isosorbide Mononitrate	83260053.4831557	1159.68339429069	0.987452779291687	1
G04BD07	Tolterodine	C07AB02	Metoprolol	130585951.07945	930.654176966091	0.98397954919713	1
[truncated: 1,994 more rows]
