# Supplementary material for: Drug dosage modifications in 24 million in-patient prescriptions covering eight years: A Danish population-wide study of polypharmacy
Source: PLOS Digit Health. 2023 Sep 7;2(9):e0000336. doi: 10.1371/journal.pdig.0000336 (PMC10484442; doi:10.1371/journal.pdig.0000336)
Supplement: S4 Table — List of co-medication pairs with ORs >1 for dosage adjustment and their association with outcomes (readmission, mortality, LOS). OR: Odds Ratio. LOS: Length-of-stay. (TSV) [file pdig.0000336.s020.tsv]

Index ATC	Index drug	Co-medication ATC	Co-medication	mortality_estimate	mortality_std.error	mortality_p.value	mortality_p.value.bonferroni	readmission_estimate	readmission_std.error	readmission_p.value	readmission_p.value.bonferroni	los_estimate	los_std.error	los_p.value	los_p.value.bonferroni
A01AB03	Chlorhexidine	N03AE01	Clonazepam	1.26326531734382	0.311330214005954	0.452863581942785	1	1.31056876578917	0.330463909434122	0.413112322706461	1	0.586982870951857	0.0203181296632798	1.53535376330931e-151	6.116849393024289e-148
A01AB09	Miconazole	C03CA01	Furosemide	1.07476216844328	0.0327976874479349	0.0279272086742151	1	1.0399826410111	0.0468967028021769	0.40317435912795	1	0.87672989937546	0.00578096945593688	1.2291764986692399e-114	4.8970391706982505e-111
A01AB09	Miconazole	N02BE01	Paracetamol	0.734810661054996	0.0402295363410799	1.8650367432239702e-14	7.4303063850043e-11	1.36811294116784	0.0562886378623195	2.57227406889183e-8	1.0247939890465e-4	1.16013581173723	0.00638855925499744	1.4066734930846e-119	5.60418719644905e-116
A02AA04	Magnesium Hydroxide	A02BC01	Omeprazole	0.891551226042954	0.0752419381085751	0.127098642640486	1	1.20087091836021	0.0827474792348046	0.0269586207469548	1	0.905901087573839	0.0145148628619696	9.858807013088159e-12	3.92774871401432e-8
A02AA04	Magnesium Hydroxide	A02BC03	Lansoprazole	1.158583727875	0.0491129020028263	0.00272523854978982	1	0.949208476613893	0.0626288476555292	0.405232113444692	1	0.981630175791236	0.0100007866881084	0.0637508040308649	1
A02AA04	Magnesium Hydroxide	A06AB08	Sodium Picosulfate	1.2498505673139	0.0388580262887813	9.498020496515292e-9	3.78401136581169e-5	1.12005659489583	0.0464965565806997	0.0147506740139814	1	1.0662283479328	0.00654218164585777	1.10203142604489e-22	4.3904932013628395e-19
A02AA04	Magnesium Hydroxide	A06AD11	Lactulose	1.31948323537363	0.0314919538997795	1.3258581921635399e-18	5.282219037579541e-15	1.1857528757182	0.0394077407671449	1.5359887516502e-5	0.061193791865744	1.19490671938085	0.00559718275736706	4.160360682156439e-222	1.65748769577113e-218
A02AA04	Magnesium Hydroxide	A06AD65	Macrogol, Combinations	0.963206214101251	0.0464464563358566	0.419598726057429	1	1.13522249759907	0.0555908436306525	0.0225208383577819	1	1.05582591125617	0.00867566655682991	3.81114611378084e-10	1.51836061173029e-6
A02AA04	Magnesium Hydroxide	A10AC01	Insulin (Human)	1.01203686399701	0.0902705186671583	0.894552433251778	1	0.916875898915782	0.117656095280389	0.460757484159257	1	0.93058956661223	0.0192953637364656	1.9285325591095e-4	0.768327371549241
A02AA04	Magnesium Hydroxide	A10AE04	Insulin Glargine	0.739269533289868	0.108130271235862	0.00520951497145265	1	0.911648003853158	0.134531768315324	0.491717442920666	1	0.929097682030539	0.0223159145708133	9.8257645219403e-4	1
A02AA04	Magnesium Hydroxide	A11AA03	Multivitamins And Other Minerals, Incl. Combinations	0.850315736802658	0.0840227367365336	0.0536309359749465	1	0.843080353156881	0.101909229905845	0.0939437672981102	1	0.916064946077888	0.01675118363511	1.66292634742906e-7	6.6250985681573e-4
A02AA04	Magnesium Hydroxide	A11CC05	Colecalciferol	0.851715364893008	0.0607584997798422	0.00825024800125214	1	1.08792027277729	0.0755078606587243	0.264415929701251	1	1.02803089306567	0.0107133139119787	0.00986703817310722	1
A02AA04	Magnesium Hydroxide	A11GA01	Ascorbic Acid (Vit C)	1.09510877011042	0.200733891133092	0.650831299854531	1	1.4973265945102	0.253485447034881	0.111267378371104	1	0.648205378578946	0.030217043871203	1.09992295616613e-46	4.382093057365859e-43
A02AA04	Magnesium Hydroxide	A12BA01	Potassium Chloride	1.12776647271934	0.0221106302691047	5.38615151808023e-8	2.1458427648031e-4	1.10971679512284	0.0295930825609965	4.3501290780195e-4	1	0.971476404895408	0.00443781265232407	6.991142498602819e-11	2.78527117144336e-7
A02AA04	Magnesium Hydroxide	B01AA03	Warfarin	0.953141346729482	0.0490985121332843	0.328339082677259	1	1.10757609212835	0.0648658467111722	0.115220087859939	1	1.05624126425075	0.00974371111238799	1.958993535867e-8	7.80463024689413e-5
A02AA04	Magnesium Hydroxide	B01AB04	Dalteparin	0.900963804680833	0.0419224647919006	0.0128574907140328	1	0.882793521348324	0.047415614769147	0.00855923315716689	1	1.01876235976665	0.0071745430898231596	0.00957255320725596	1
A02AA04	Magnesium Hydroxide	B01AB05	Enoxaparin	0.955575324751114	0.0399695117676145	0.255576455470089	1	0.943909980826809	0.0486212563053419	0.235138025310361	1	0.995873063074435	0.00710047157773729	0.56028195666351	1
A02AA04	Magnesium Hydroxide	B01AB10	Tinzaparin	0.805237265503277	0.0263565769019641	2.05622919880944e-16	8.19201712805681e-13	0.885128370540735	0.0260826703775952	2.89261165132174e-6	0.0115241648188658	0.997110805597756	0.00397578232797332	0.46676654575288	1
A02AA04	Magnesium Hydroxide	B03BA01	Cyanocobalamin	0.861083282590392	0.0833540074922312	0.0727615550270371	1	1.09635763141462	0.107430064630807	0.391826317553839	1	0.892295402297888	0.0171320917207188	2.8966954524289197e-11	1.15404346824768e-7
A02AA04	Magnesium Hydroxide	C03CA01	Furosemide	1.08693998496127	0.021379813658823	9.64695535272677e-5	0.384334701252635	1.03037814760601	0.0282767846547186	0.289909872385579	1	0.908596595603036	0.00429542491582057	2.6196197295950802e-110	1.0436565002706799e-106
A02AA04	Magnesium Hydroxide	C08CA01	Amlodipine	0.84802783874301	0.0340964629864414	1.33432212785443e-6	0.00531593935737205	0.92265010998639	0.0419544369624773	0.055000531694092	1	0.892543778788186	0.00677928323294072	4.13509225412557e-63	1.64742075404363e-59
A02AA04	Magnesium Hydroxide	C08CA06	Nimodipine	1.21852028692538	0.250379448478282	0.429906944714417	1	0.638427804015928	0.244288008521935	0.0662161747222068	1	1.58354208557539	0.0247359561548143	4.42508632559979e-77	1.76295439211896e-73
A02AA04	Magnesium Hydroxide	C08DA01	Verapamil	1.12857108228081	0.0745822129590417	0.10486090995921	1	0.968738633568944	0.099826382966045	0.750366084280915	1	0.884291185429899	0.0163902236081574	6.25763798979352e-14	2.49304297513374e-10
A02AA04	Magnesium Hydroxide	C09AA02	Enalapril	1.00431177366006	0.0414208095717207	0.917270117848642	1	0.956155393827943	0.0509414869546334	0.37879205356614	1	1.02137228286991	0.00839207940320109	0.0117392249385818	1
A02AA04	Magnesium Hydroxide	C09AA05	Ramipril	1.01700937339599	0.0613508838552485	0.783380847651087	1	1.25788466559519	0.0774525742650855	0.00305430633173527	1	0.907613067949363	0.0124377506292378	6.503225940917871e-15	2.5908852148616798e-11
A02AA04	Magnesium Hydroxide	C09CA01	Losartan	0.703136642265993	0.048090981140282	2.41221250878765e-13	9.61025463501e-10	0.992827059503872	0.0586884392865245	0.902375452724118	1	0.968688283712799	0.00966569794973593	9.9736658243375e-4	1
A02AA04	Magnesium Hydroxide	C10AA05	Atorvastatin	0.545237796351624	0.0725468298698807	6.241298603155031e-17	2.48653336349696e-13	1.05593988023185	0.0764285530256796	0.476350361771074	1	0.8514835069667	0.013048308937872	6.936441086834959e-35	2.7634781289950496e-31
A02AA04	Magnesium Hydroxide	D01AC02	Miconazole	1.06480898898322	0.105563722704995	0.551938361964802	1	1.22323907984636	0.14457805069324	0.163400078192267	1	1.21610522992639	0.0185360780316072	4.8025430923062197e-26	1.9133331679748e-22
A02AA04	Magnesium Hydroxide	G03CA03	Estradiol	0.757134748452889	0.0771333043036213	3.0984725635855e-4	1	1.17669142306149	0.0959578336174065	0.089960633200508	1	0.87097857923821	0.0149675885893202	2.72826157593433e-20	1.08693941185224e-16
A02AA04	Magnesium Hydroxide	H02AB06	Prednisolone	1.59820980772524	0.0312882380325382	9.07119876819851e-51	3.6139655892502902e-47	1.36709766292624	0.0407637498004213	1.70945640699595e-14	6.81047432547187e-11	0.991327062254863	0.00701772168739587	0.214512382574873	1
A02AA04	Magnesium Hydroxide	H03AA01	Levothyroxine Sodium	0.930730913406858	0.0542938675303103	0.186115532368648	1	0.934003640952479	0.0662408916503509	0.302678299119112	1	0.925636219542739	0.0108076222455743	8.680867691340809e-13	3.4584576882301804e-9
A02AA04	Magnesium Hydroxide	M03BB03	Chlorzoxazone	0.712207051973404	0.0666941408198507	3.60522658811034e-7	0.00143632227270316	0.928076991077884	0.0575967582529607	0.195004279417372	1	1.12183898269861	0.00835524803026233	4.427384653144619e-43	1.7638700458128202e-39
A02AA04	Magnesium Hydroxide	N02AA01	Morphine	0.939693978844018	0.018497166490468	7.7175285298753e-4	1	1.01863587806494	0.0195778617610694	0.345617312101429	1	0.938873225979825	0.00303904988858684	1.1098399517143999e-95	4.4216023676301695e-92
A02AA04	Magnesium Hydroxide	N02AA05	Oxycodone	1.15239142638696	0.0287324940395163	7.95182047917198e-7	0.00316800527890212	1.02771451993332	0.0318886938062368	0.391292156800522	1	0.980379453430867	0.00487156290155385	4.7499173082622e-5	0.189236705561166
A02AA04	Magnesium Hydroxide	N02AX02	Tramadol	0.965215450012532	0.023308037117733	0.128772972539892	1	1.06045221879567	0.0266864946734937	0.0278463986867861	1	0.984470750318584	0.00419708219884916	1.922098916271e-4	0.76576420824239
A02AA04	Magnesium Hydroxide	N02BE01	Paracetamol	1.01324239143687	0.0144579847058106	0.362869517158101	1	1.11787934793202	0.0158740302574086	2.22092561049549e-12	8.848167632214031e-9	0.990219067727842	0.00245891726444768	6.40636010885698e-5	0.255229386736862
A02AA04	Magnesium Hydroxide	N03AF01	Carbamazepine	1.57126520812222	0.187465536873515	0.0159317235803148	1	0.834207098078629	0.203608346024532	0.373301979154759	1	0.888709106115268	0.0292222506566145	5.4020105152589e-5	0.215216098927915
A02AA04	Magnesium Hydroxide	N03AX12	Gabapentin	0.78281079309611	0.0366875849565116	2.48400800214293e-11	9.89628788053743e-8	1.02085931542229	0.0377636384503731	0.584596543443169	1	1.00062891377387	0.00596884234748433	0.916111575812226	1
A02AA04	Magnesium Hydroxide	N03AX14	Levetiracetam	1.34635306528521	0.120541314169403	0.0136174358395851	1	1.21411535496286	0.136921619499654	0.156487681033341	1	1.02240656137656	0.0196288521113651	0.25893548364828	1
A02AA04	Magnesium Hydroxide	N03AX16	Pregabalin	1.03788482012143	0.101166626307612	0.713201270499839	1	1.1536263408336	0.104094679362215	0.169787213310614	1	0.868661392549583	0.0162729837745705	5.03863591870551e-18	2.00739255001228e-14
A02AA04	Magnesium Hydroxide	N05AF03	Chlorprothixene	1.22337266015978	0.144869568061695	0.164020493064197	1	1.28603967969444	0.126738275905259	0.0471514923320192	1	1.2571644779686	0.0153107333005936	1.61455676514014e-50	6.43239415231832e-47
A02AA04	Magnesium Hydroxide	N05AH02	Clozapine	0.852643336560862	0.287228246009053	0.578889253101999	1	0.881340778876524	0.220054006702656	0.565968050906463	1	1.96100102312063	0.0218732886706565	3.6866377750693596e-208	1.4687564895876299e-204
A02AA04	Magnesium Hydroxide	N05CF01	Zopiclone	1.07175925750905	0.0240222687864821	0.00391557631722082	1	1.13134247838813	0.0282504895768576	1.25250938996358e-5	0.049899974096149	1.05221254501646	0.00422072546013572	1.7518426616525498e-33	6.979341164023759e-30
A02AA04	Magnesium Hydroxide	N06AA09	Amitriptyline	1.09980191810449	0.0851116394745076	0.263691078339424	1	1.27029310734414	0.0895270375360555	0.00753218196004431	1	1.18812744065609	0.0123228662346765	1.8322042128863899e-44	7.29950158413938e-41
A02AA04	Magnesium Hydroxide	N06AA10	Nortriptyline	1.30752618976322	0.113555853261976	0.0182120684697855	1	1.33917593021949	0.120360775248488	0.0152455902524893	1	1.15496816372166	0.0169228552519527	1.6875606196837402e-17	6.72324150882002e-14
A02AA04	Magnesium Hydroxide	N06AB04	Citalopram	1.17106443230762	0.040999366435904	1.1734921536943e-4	0.467519274031809	1.02523908097636	0.0541476032579773	0.645278457463246	1	1.06040159200298	0.00786963962214058	9.165781925835281e-14	3.65164751925278e-10
A02AA04	Magnesium Hydroxide	N06AB06	Sertraline	1.19359860262762	0.107671509723576	0.100251393531722	1	1.22128892440165	0.117887491233471	0.0899347085446593	1	1.07897025199345	0.0163666229416005	3.41675086607662e-6	0.0136123354504493
A02AA04	Magnesium Hydroxide	N06AX03	Mianserin	1.00791655418615	0.118928575090863	0.947136184053468	1	1.06457752508124	0.144965134891752	0.665976607986296	1	0.80165118173161	0.0192949685983016	2.1441505575094598e-30	8.54229582111769e-27
A02AA04	Magnesium Hydroxide	N06AX21	Duloxetine	0.880446915455856	0.143697223242877	0.3755803951762	1	1.03028093588091	0.163445224455338	0.855177080120486	1	0.904748280541384	0.0233131277799322	1.75755874414514e-5	0.0700211403667424
A02AA04	Magnesium Hydroxide	P01BC01	Quinine	0.938711742012964	0.0588607506688968	0.282591382082711	1	0.921994128809794	0.0783177066873263	0.299730135636162	1	0.91699243785362	0.0128545496834973	1.57002810475366e-11	6.25499196933858e-8
A02AA04	Magnesium Hydroxide	R03AC03	Terbutaline	1.0582010006785	0.10376910407587	0.585646578791257	1	1.4362781662932	0.123201580909284	0.0032956884274184	1	0.997618131929305	0.0192688665501833	0.901505537589014	1
A02AA04	Magnesium Hydroxide	R03BB04	Tiotropium Bromide	1.07275551086942	0.0485259633185949	0.147818946226925	1	1.24398328788018	0.0676816116865714	0.00125678071573058	1	0.784650028352396	0.0112531851657966	5.18067055989044e-103	2.06397915106035e-99
A02AA04	Magnesium Hydroxide	R06AE07	Cetirizine	0.895317045209491	0.0713250537906594	0.121062288831556	1	1.08780590799785	0.0764405470930689	0.270886996386695	1	0.74947173186257	0.0105480862804616	1.4126831556479896e-164	5.6281296921015895e-161
A02AA04	Magnesium Hydroxide	R06AX13	Loratadine	0.686083368633552	0.219202667934239	0.0856586198727221	1	0.802227149775563	0.249023114674767	0.376204226167108	1	0.860659102011307	0.0472795827254128	0.00150448051961413	1
A02AD01	Ordinary Salt Combinations	N02BE01	Paracetamol	0.914697000533688	0.0358328065577301	0.0128359005230127	1	1.19502441420923	0.0406133409987978	1.14978270903252e-5	0.0458073431278556	1.51902502755373	0.00475714838787551	0	0
A02AD01	Ordinary Salt Combinations	N05AF05	Zuclopenthixol	1.53009413214635	0.31823037750592	0.181371163417916	1	1.32650336719765	0.222091942840822	0.203300366977107	1	1.30451433418331	0.00994140420250254	1.6241785535375398e-157	6.470727357293559e-154
A02AD01	Ordinary Salt Combinations	N05AH04	Quetiapine	0.908955963374643	0.135141283612429	0.479963212771777	1	0.756466688653928	0.0962530154163244	0.00373620110325028	1	1.23552223358817	0.00590275122666707	3.8104649701041297e-281	1.51808924408949e-277
A02BC01	Omeprazole	A03FA03	Domperidone	1.57913212281761	0.130579682426151	4.673138637572e-4	1	1.06017224952359	0.140308439813246	0.677081035818575	1	1.09618602334268	0.0274140934438042	8.0814855110655e-4	1
A02BC01	Omeprazole	A10AD05	Insulin Aspart	0.687613895890323	0.1189966248561	0.00164739767320229	1	0.910137551374879	0.1419503487459	0.507120982986479	1	0.839780237036674	0.0255985408843966	9.022725396204449e-12	3.59465379784785e-8
A02BC01	Omeprazole	C03CA01	Furosemide	1.28910808459726	0.0270218978205521	5.56339629843409e-21	2.21645708529614e-17	0.973126079222587	0.0340747775439744	0.424020232344563	1	0.954566920367253	0.00553790538704052	4.6104176151394e-17	1.83679037787154e-13
A02BC01	Omeprazole	C10AA07	Rosuvastatin	0.669395962915678	0.141267779972735	0.00449346344440617	1	0.983395603245737	0.150121754070892	0.911192296843221	1	0.885638338712857	0.0271766991507626	7.8668102219194e-6	0.0313413719241269
A02BC01	Omeprazole	N02AX02	Tramadol	0.933865628840678	0.0302731355010345	0.023810118410872	1	1.01237926397853	0.0359009439561174	0.731823870555081	1	1.02754542443366	0.00599846899050153	5.89925030912727e-6	0.023502613231563
A02BC01	Omeprazole	N04AB02	Orphenadrine (Chloride)	1.13900472420813	0.248165750692207	0.59995352732210006	1	0.98359515110861	0.202102258443342	0.934770604557013	1	0.952003471614142	0.0221809330620477	0.0265877783532831	1
A02BC01	Omeprazole	N05CD02	Nitrazepam	1.25083734182942	0.165816056063635	0.17709042370987	1	1.13017123625652	0.212594795909225	0.564886874641007	1	0.98086409188151	0.032374733332254	0.550638266676368	1
A02BC01	Omeprazole	N06AB04	Citalopram	1.23283946902695	0.0483343127439722	1.48655458845077e-5	0.0592243348038787	0.923919824436186	0.0609213012428578	0.193982176514758	1	1.05683177731651	0.00984181220773401	1.94978258223532e-8	7.76793380762552e-5
A02BC01	Omeprazole	N06AB06	Sertraline	0.961930342259692	0.109775482972319	0.72366168808308	1	0.835091906280035	0.121162521441003	0.136917130443395	1	1.02784217403123	0.0181197244859063	0.129629273867162	1
A02BC02	Pantoprazole	A02AD01	Ordinary Salt Combinations	0.965723552874627	0.0844105081542736	0.679466676317098	1	1.00604228625698	0.0897964676792489	0.946513070580363	1	1.137288515067	0.0129408803025449	2.75690391483383e-23	1.0983505196698e-19
A02BC02	Pantoprazole	A02BX13	Alginic Acid	0.794058633563606	0.116734395324115	0.0482219470084138	1	1.12827678681754	0.124556924974327	0.332561848951729	1	1.54485548362597	0.0206919266537821	4.3658186507559394e-98	1.7393421504611697e-94
A02BC02	Pantoprazole	A03FA01	Metoclopramide	1.11311310198665	0.024181694320909	9.35886489968429e-6	0.0372857177603422	1.123923778267	0.0283824358028239	3.85278758979144e-5	0.153495057577291	1.10109463881995	0.00473494822990422	5.79284267794083e-92	2.30786852289163e-88
A02BC02	Pantoprazole	A10AB05	Insulin Aspart	0.811543161178427	0.0427843858638685	1.05710517513785e-6	0.00421150701774919	0.960944660938977	0.0518060848791884	0.441898154626606	1	0.988289749012143	0.00875680410874225	0.178571602266587	1
A02BC02	Pantoprazole	A11DA01	Thiamine (Vit B1)	1.26987176375855	0.0337538695664781	1.46061262681445e-12	5.819080705228771e-9	0.990548464804459	0.0383543157172853	0.80444480179595	1	0.790511914085912	0.00626979754945017	1.1903787986461801e-293	4.74246913380638e-293
A02BC02	Pantoprazole	A12AA07	Calcium Chloride	1.38790538117004	0.108485333291094	0.00251470077157406	1	0.687637411415119	0.163272989365714	0.0218097285252452	1	0.866159425974086	0.0171517580519395	5.41323566841241e-17	2.1566330902955e-13
A02BC02	Pantoprazole	B01AB05	Enoxaparin	0.88014001022806	0.0402235842574711	0.00150294136994103	1	0.829751938764418	0.0474088651410473	8.26532431019328e-5	0.3292905205181	1.04359461317332	0.00692577028054149	7.21920099547162e-10	2.87612967659589e-6
A02BC02	Pantoprazole	B05BA10	Combinations	0.956041760001163	0.111142200420333	0.68586714041268	1	0.898611863358662	0.143801936700267	0.457232302290374	1	1.26271687814357	0.0193490618251085	1.81082809353568e-33	7.214339124646149e-30
A02BC02	Pantoprazole	C01CA03	Norepinephrine	1.82566707678177	0.123632451605437	1.1226068845816e-6	0.00447246582817309	0.532516207729086	0.192505829953028	0.00106274950892211	1	0.838813294187583	0.0189841520404539	2.07083056685816e-20	8.25018897836291e-17
A02BC02	Pantoprazole	C03CA01	Furosemide	1.1230795579749	0.0167553937570728	4.280667551490599e-12	1.70541795251385e-8	1.04810123026072	0.0216027447345689	0.029650223713326	1	0.937097133832797	0.00362065224599842	5.3636434715286e-72	2.13687555905699e-68
A02BC02	Pantoprazole	C07AB07	Bisoprolol	0.771572060237908	0.0998096941618285	0.00937148190410775	1	0.995927323399274	0.117651690020035	0.97232927050734	1	0.884478117356107	0.0238571941656239	2.66790539991226e-7	0.00106289351132504
A02BC02	Pantoprazole	C07AG02	Carvedilol	0.847684322806713	0.0600080452382884	0.00589172973469259	1	0.993489699071929	0.0699546900044035	0.925610577274144	1	0.93107537751291	0.0136723754018467	1.75753777288417e-7	7.0020304871705e-4
A02BC02	Pantoprazole	C09AA10	Trandolapril	0.943990981858803	0.0721540188586534	0.424390028498209	1	1.06540254886815	0.0878578541365178	0.470859129926653	1	0.967267765026252	0.0173573432844694	0.0551948210993113	1
A02BC02	Pantoprazole	H01BA04	Terlipressin	1.93391434649697	0.117755749561902	2.13158895990972e-8	8.49225041628032e-5	0.7218970740509	0.143199370473435	0.0228665229804247	1	1.0378982293338	0.024497263115969	0.128902375185334	1
A02BC02	Pantoprazole	J01CA04	Amoxicillin	1.00764545426078	0.0942055757624698	0.9355624672445	1	1.28811550010327	0.114690380936276	0.0272783671015338	1	1.16343739646185	0.0206694672756005	2.41058752674422e-13	9.60378070654897e-10
A02BC02	Pantoprazole	J01FA09	Clarithromycin	1.10563455857145	0.0741568343441424	0.175688724647615	1	1.0886504266029	0.0922013843534249	0.356929752458395	1	1.09600850722401	0.0157033178417261	5.285173243198671e-9	2.10561302009035e-5
A02BC02	Pantoprazole	J01MA02	Ciprofloxacin	1.23657890014156	0.0305607276477029	3.69413242492578e-12	1.47174235809043e-8	1.08084688841129	0.038353084836296	0.0426539157555982	1	1.02355725219469	0.00565331034714197	3.81082216013506e-5	0.151823154859781
A02BC02	Pantoprazole	J02AC01	Fluconazole	1.26714314332397	0.0338030560617912	2.48321943913321e-12	9.893146245506711e-9	1.14015099838228	0.0432069430093335	0.00240026059031285	1	1.12521573844782	0.00645363101273193	1.18611240772993e-74	4.72547183239604e-71
A02BC02	Pantoprazole	J02AX04	Caspofungin	1.04630735122382	0.126528201063118	0.720520395076927	1	1.34843779834795	0.171905520168562	0.0820316560424008	1	0.993327082132153	0.0162566203197468	0.680449720273936	1
A02BC02	Pantoprazole	J04AB02	Rifampicin	1.02143392730799	0.159318543765422	0.894103607885664	1	1.10020155560102	0.190839294231284	0.616802998272822	1	1.3187843067556	0.0221140213005918	6.347158843792339e-36	2.52870808336687e-32
A02BC02	Pantoprazole	L02BG04	Letrozole	0.811546850382616	0.130801134124367	0.110395712059755	1	0.934384999048445	0.182962203817926	0.710687427216333	1	1.06350837327416	0.0339311748314455	0.0695776112986565	1
A02BC02	Pantoprazole	M05BA04	Alendronic Acid	1.10322218607599	0.048854238452966	0.0443486295688199	1	0.90576545420645	0.0647417336560194	0.126322748061019	1	0.940660868252717	0.0108460453522691	1.69967904590888e-8	6.77152131890098e-5
A02BC02	Pantoprazole	N02AB03	Fentanyl	1.61491772009783	0.0363578849553988	1.10815827349023e-39	4.4149025615850795e-36	0.97021155198495	0.0494276860846073	0.540652979777821	1	1.03016438733754	0.00811975575639449	2.5220521189019e-4	1
A02BC02	Pantoprazole	N03AA02	Phenobarbital	1.73741400561533	0.117168436801675	2.42231805975665e-6	0.00965051515007049	0.934037989480162	0.120462601841966	0.571075914555054	1	0.486118277078407	0.0190461980193452	0	0
A02BC02	Pantoprazole	N05AD01	Haloperidol	1.35102267276755	0.0376367715882509	1.30813284613362e-15	5.21160125899634e-12	0.933417273538078	0.0524480555300125	0.188934799030519	1	1.1152423682058	0.00698851062673814	6.493143031387799e-55	2.5868681837049e-51
A02BC02	Pantoprazole	N05AH03	Olanzapine	1.11741598363455	0.0856367022546436	0.19483995802435	1	1.14362431330089	0.0903175603015486	0.137306807614497	1	1.39601222850435	0.0120313790321226	3.11047331586896e-169	1.2392125690421898e-165
A02BC02	Pantoprazole	N05AN01	Lithium	1.296052765253	0.191785900522288	0.17632732557643	1	1.12540844069007	0.19258075825868	0.539553564147647	1	1.76952408359019	0.02671968849801	3.20387262536874e-101	1.27642285394691e-97
A02BC02	Pantoprazole	N07BA01	Nicotine	1.14970125051249	0.0570096781455597	0.0144054736702254	1	0.985944679581136	0.0638423506652998	0.824533007747497	1	0.930116350227758	0.0102870274283167	1.8892599252377097e-12	7.52681154214704e-9
A02BC03	Lansoprazole	A12CB02	Zinc Gluconate	1.28995739963826	0.126864882451079	0.0447569022886524	1	0.670471626644487	0.173850140742554	0.0214747705998889	1	1.08711543119824	0.0257102293697338	0.00115886564435141	1
A02BC03	Lansoprazole	C08CA13	Lercanidipine	0.549187588398897	0.157060846204784	1.3573392320987e-4	0.540763950068142	0.691239425993511	0.192150038232096	0.0546341516844939	1	0.793773924962586	0.034462183863442	2.0595259797424598e-11	8.20515150329396e-8
A02BC03	Lansoprazole	N04AA02	Biperiden	1.28802851944347	0.284347752631355	0.373384181641625	1	1.03483718036675	0.28162576963064	0.903220293154608	1	3.2178937900066	0.0309747704800842	0	0
A02BC05	Esomeprazole	A10BB12	Glimepiride	0.873572663358162	0.0805595336350432	0.0933832867967873	1	0.93764191208384	0.118365304239254	0.586462203586315	1	0.866894755515766	0.0170492587562503	5.38612324684236e-17	2.1458315015419997e-13
A02BC05	Esomeprazole	A11DA01	Thiamine (Vit B1)	1.18808035413445	0.0347437555905215	7.03905903197018e-7	0.00280436111833692	0.82398119682486	0.047961079241667	5.41934842452843e-5	0.215906841233213	0.869223536318956	0.00554718752332628	7.565652674069179e-141	3.01415602534916e-137
A02BC05	Esomeprazole	B01AB05	Enoxaparin	0.922113057252328	0.049603020077748	0.102106099579256	1	0.966728109387048	0.0668475156343321	0.612718566752724	1	0.957897782750794	0.0074122693700931	6.5096537323811106e-9	2.59344604698063e-5
A02BC05	Esomeprazole	B01AE07	Dabigatran Etexilate	0.493520389267448	0.160400036300617	1.06918515412278e-5	0.0425963365402516	1.0475251730667	0.210122086155203	0.825116804831555	1	1.02483377110622	0.0293986567875283	0.404052059268042	1
A02BC05	Esomeprazole	B03BA01	Cyanocobalamin	0.890146990606425	0.0917220957776819	0.204544779931359	1	0.759889614552012	0.136796909141341	0.044725769704577	1	0.965650328252492	0.0187444367932084	0.0622179448477353	1
A02BC05	Esomeprazole	C03CA01	Furosemide	1.1343095282176	0.0186298037816022	1.33630932211883e-11	5.32385633932142e-8	1.0063500943214	0.0280681975022751	0.821572620013019	1	0.907565635491339	0.00337363888809965	9.270884721376038e-182	3.69352047299621e-178
A02BC05	Esomeprazole	C07AB02	Metoprolol	0.843610794703485	0.0295373243674663	8.53193285190757e-9	3.39912204819998e-5	1.10314729291841	0.0433742737562291	0.0236196508926214	1	0.980470124121163	0.00555068374863429	3.804670148324e-4	1
A02BC05	Esomeprazole	C08CA01	Amlodipine	0.758794926455761	0.0341457577866938	6.28358387841251e-16	2.50337981715954e-12	0.913719404962691	0.0486601895313117	0.0636928377923865	1	1.03763622292842	0.0064689941119492	1.12228741165254e-8	4.47119304802372e-5
A02BC05	Esomeprazole	N02BE01	Paracetamol	0.818804007244213	0.0159883611025435	7.143224668885219e-36	2.84586070808387e-32	1.29218584990722	0.0227065127830744	1.48613339293077e-29	5.92075543743619e-26	1.05477809312082	0.00299828577648094	8.91800390877451e-71	3.5529327572557705e-67
A02BC05	Esomeprazole	R03AL01	Fenoterol And Ipratropium Bromide	0.974869450428473	0.0805875872327457	0.752134030118991	1	1.20313277222774	0.124730224286548	0.138172686415241	1	1.05741999165344	0.0140946596907348	7.45694901708789e-5	0.297084848840782
A02BC05	Esomeprazole	R03BB04	Tiotropium Bromide	1.03557841805038	0.0515672104448722	0.49780169537951	1	0.84382475862089	0.0788238366272201	0.0312164076360956	1	0.852696997485489	0.011120116741482	1.42168179045717e-46	5.6639802531813685e-43
A03BB01	Butylscopolamine	H02AB02	Dexamethasone	1.20933946789701	0.169864526886824	0.263150409551522	1	0.908991164261287	0.256678121648687	0.710079535279016	1	0.98543771411762	0.0328258064628665	0.654958178869328	1
A03BB01	Butylscopolamine	N02AA05	Oxycodone	1.11607263872453	0.062117702455425	0.0770828338633564	1	0.876619768744427	0.097183951030454	0.175425143322212	1	0.995133041721645	0.0129572853336584	0.706520975547079	1
A03BB01	Butylscopolamine	N05AD01	Haloperidol	2.41540456661599	0.0665591742930544	4.55036961933174e-40	1.8128672563417697e-36	0.490926147768561	0.138818170644618	2.9732793450262e-7	0.00118455449105844	1.02323398241997	0.0145233951890816	0.113772676433485	1
A03FA01	Metoclopramide	A02BC02	Pantoprazole	1.04065871689247	0.016808940252025	0.0177403253680505	1	1.17030325102909	0.0202977658072461	9.350280825811881e-15	3.7251518810034494e-11	0.946864834815078	0.00314763237740276	2.1135528603827703e-67	8.42039459576496e-64
A03FA01	Metoclopramide	A02BC05	Esomeprazole	1.30009885240868	0.0449136412474365	5.120122259175161e-9	2.03985670805538e-5	0.958083305716734	0.0555170101241423	0.440526176362979	1	1.14857790589584	0.00780988651866388	2.16922447772547e-70	8.64219031925827e-67
A03FA01	Metoclopramide	A06AB08	Sodium Picosulfate	1.18827099774762	0.0281949547345641	9.47028012551687e-10	3.77295960200592e-6	1.01593979345654	0.0352226795171133	0.653449968600911	1	0.981020017385063	0.00495372969551107	1.0960566936941e-4	0.436668986767753
A03FA01	Metoclopramide	A09AA02	Multienzymes (Lipase, Protease Etc.)	1.309403090867	0.0944175931976419	0.00430237000895848	1	0.984818218123588	0.112558679138418	0.891889937440535	1	1.00652252065686	0.0192932162752664	0.736135374545696	1
A03FA01	Metoclopramide	B05BA03	Carbohydrates	1.36779255306598	0.0796267818079593	8.37781666681249e-5	0.33377221600581	1.17340154402633	0.102980506193607	0.120473931770872	1	1.01983938436702	0.0142507121166956	0.168037234979985	1
A03FA01	Metoclopramide	B05BA10	Combinations	1.15066415953625	0.0891324651021461	0.115371281086024	1	1.160916366094	0.112635676376306	0.185267186723251	1	1.35456425165413	0.0145721077522533	2.51222209886135e-96	1.0008692841863598e-92
A03FA01	Metoclopramide	B05BB02	Electrolytes With Carbohydrates	1.11902012075976	0.123188351247597	0.361317492980843	1	1.24965838894082	0.132096330558198	0.0915688359253459	1	0.921073073778606	0.0228095829566771	3.1281979258531e-4	1
A03FA01	Metoclopramide	C03CA01	Furosemide	1.04144748541361	0.0177661573052533	0.0222604408240212	1	1.08646144087196	0.0232590483664082	3.6340771568148e-4	1	0.96636758157477	0.00339891676765117	7.86751815744413e-24	3.13441923392574e-20
A03FA01	Metoclopramide	H02AB07	Prednisone	0.740748504831785	0.1084426802514	0.00565216245793631	1	1.55120848909625	0.112176753307012	9.08652323960784e-5	0.362007085865976	0.7573912050214	0.0222392477657045	7.967741588386409e-36	3.17434824881315e-32
A03FA01	Metoclopramide	J01DH02	Meropenem	1.07717068095512	0.0413006276373119	0.0718731256312926	1	1.09480560847523	0.0496032982937357	0.067846623001025	1	1.06268534523008	0.0061409912669143	4.14087649212527e-23	1.64972519446271e-19
A03FA01	Metoclopramide	J02AC01	Fluconazole	1.25538991299009	0.0291831742463331	6.505187693405161e-15	2.5916667770526196e-11	1.14018179115869	0.0365577615402027	3.3257942281353e-4	1	1.09801162530796	0.0052422204226924	3.7047602230399e-71	1.4759764728591e-67
A03FA01	Metoclopramide	J05AB01	Aciclovir	0.851830565871104	0.068245570339397	0.0187803976595995	1	1.39975956559192	0.0717319135360903	2.75488606120329e-6	0.0109754660678339	0.99664572277669	0.0113600340149713	0.767408547785904	1
A03FA01	Metoclopramide	J05AB11	Valaciclovir	1.0619514727097	0.143258768853543	0.674793763669978	1	1.12875108551185	0.134500755429888	0.367878519786899	1	1.10637712212708	0.0192843357113834	1.58741114448724e-7	6.3242459996371e-4
A03FA01	Metoclopramide	L01AA01	Cyclophosphamide	0.689612490519115	0.125883367536531	0.00315578819626182	1	1.53369956883039	0.118037525680245	2.9089225562056e-4	1	0.596347401771814	0.0230170336081899	1.0529998446664301e-111	4.19515138115106e-108
A03FA01	Metoclopramide	L01CA02	Vincristine	0.551356471011969	0.188487919414461	0.00158483371611026	1	2.13856731861319	0.161771395778475	2.61657402856865e-6	0.0104244309298175	0.671525725679396	0.0352748642453415	1.49439680288345e-29	5.95367686268767e-26
A03FA01	Metoclopramide	L01DB01	Doxorubicin	0.534022644612906	0.1927658860727	0.0011367421950825	1	2.22524812602965	0.173109645089173	3.82653163060611e-6	0.0152449020163347	0.462975665764269	0.0404049458411869	5.52456915556303e-81	2.20098835157631e-77
A03FA01	Metoclopramide	L01XC02	Rituximab	0.571598259913873	0.123999148955781	6.46240819496015e-6	0.0257462342487212	1.70972613763585	0.121827301344397	1.07057132831835e-5	0.0426515617202031	0.670422768571961	0.0292370593680556	1.41202566467672e-42	5.62551024807205e-39
A03FA01	Metoclopramide	L04AA06	Mycophenolic Acid	0.556346174098724	0.123763610587683	2.16073882715938e-6	0.00860838348740297	1.01657648734852	0.118282135495829	0.889454289683513	1	0.92167750877886	0.0179762183267172	5.70332172452538e-6	0.0227220337505091
A03FA01	Metoclopramide	L04AD01	Ciclosporin	0.810461236705153	0.126412884877253	0.0964278667643211	1	1.32113145208936	0.124296207851602	0.0250569801265835	1	0.960519560194033	0.0170006823909511	0.0178183455119255	1
A03FA01	Metoclopramide	L04AX03	Methotrexate	0.64004099123876	0.141338667672757	0.00159336064631432	1	0.92309018328168	0.161547597054076	0.620328004402855	1	1.16873341086178	0.0241968980604142	1.1649842582808002e-10	4.64129728499071e-7
A03FA01	Metoclopramide	N02AB03	Fentanyl	1.6997371345105	0.0331219224004193	9.91463104305824e-58	3.9499890075544e-54	0.974191482969323	0.0449042809557849	0.560370063108807	1	1.13965161742137	0.00681621304683441	5.63084672776463e-82	2.24332933634143e-78
A03FA01	Metoclopramide	N05BA06	Lorazepam	1.47502414720246	0.0483965851365191	9.66587947793833e-16	3.85088638401063e-12	1.36581018260394	0.056099722076025	2.74404891098562e-8	1.0932290861366e-4	1.10275592169134	0.00940435039693422	2.45952965143265e-25	9.798766131307679e-22
A03FA01	Metoclopramide	S01XA20	Artificial Tears And Other Indifferent Preparations	0.870603449143675	0.138573441699382	0.317327109292354	1	1.10711748474609	0.183059493991061	0.578290405903365	1	0.952829957932657	0.0284330699885604	0.0892460915591433	1
A03FA01	Metoclopramide	V03AF01	Mesna	0.973330896656033	0.156112916496581	0.862532394620501	1	2.80390587306341	0.147527813231342	2.77635717960049e-12	1.10610070035284e-8	0.783347847045412	0.0269404799482565	1.2618459460525598e-19	5.0271942490734e-16
A03FA03	Domperidone	A02BC02	Pantoprazole	1.29394961327478	0.0269835654349973	1.29408647324114e-21	5.1556405093927e-18	1.09070059007841	0.031012846943097	0.00511830027858036	1	0.853088174639716	0.005792314026662	1.1522811380382098e-165	4.59068805394423e-162
A03FA03	Domperidone	A04AA01	Ondansetron	0.833159986105923	0.0295216388161057	6.2931146732632e-10	2.50717688582806e-6	1.14486162054392	0.0325334034887191	3.20619488050268e-5	0.127734804039227	0.859233330696176	0.00642093745183882	1.98104064321283e-123	7.892465922559908e-120
A03FA03	Domperidone	A06AB08	Sodium Picosulfate	1.2954471213694	0.0442152454789746	4.78593824203364e-9	1.9067177956262e-5	0.935708871274138	0.0525600366090909	0.20612761520751	1	1.18132492942352	0.00853456806478082	6.74423586892938e-85	2.68690357018147e-81
A03FA03	Domperidone	A06AD11	Lactulose	1.23112277772658	0.0427438751518568	1.14760083149842e-6	0.00457204171268971	0.928925315872333	0.0519688203302954	0.155993400759228	1	1.10864486756542	0.00843650967876275	2.27883041782943e-34	9.07886038463245e-31
A03FA03	Domperidone	B01AB10	Tinzaparin	1.12077570272233	0.0423436774861283	0.00708648837846271	1	0.953805266082175	0.0486414064055652	0.330883814109212	1	1.2098933920897	0.00811301884390112	5.83925584779619e-122	2.3263595297619998e-118
A03FA03	Domperidone	C07AB02	Metoprolol	0.875764344673786	0.0520934987023252	0.0108796389036201	1	1.01816573701011	0.0658944446497249	0.784695407836702	1	0.933960477499088	0.0113971355802713	2.03999244733116e-9	8.12732991016734e-6
A03FA03	Domperidone	H02AB07	Prednisone	0.528221682842026	0.178448556565899	3.4809128207619e-4	1	1.26983929163578	0.165603487717664	0.149148912350064	1	0.791471811800979	0.0336027158617873	3.41272473110218e-12	1.35962953287111e-8
A03FA03	Domperidone	L01CA02	Vincristine	0.321265876292762	0.263848216085671	1.68076468300606e-5	0.0669616649709614	1.95958893210712	0.195949038403415	5.9647402235891e-4	1	0.521293668492508	0.0408753795528786	3.49313982376366e-57	1.39166690578744e-53
A03FA03	Domperidone	N02AA05	Oxycodone	1.26254973400432	0.0474017227701415	8.73236830537292e-7	0.00347897553286057	0.903495139754466	0.0570380577581173	0.0751999793720526	1	0.985549967487365	0.00945381316493375	0.123648591434409	1
A03FA03	Domperidone	N02BE01	Paracetamol	0.959670982135525	0.0335942099121984	0.220442086851824	1	1.26767961216873	0.0394952107117719	1.90753156439386e-9	7.59960575254514e-6	1.20538942177694	0.00669378389472709	2.2009081052484495e-171	8.768417891309829e-168
A03FA03	Domperidone	N05BA06	Lorazepam	1.2462574504366	0.0444181956046663	7.18888886797939e-7	0.00286405332500299	1.10133609498617	0.0470016679615516	0.0400114355568634	1	1.03372005106597	0.00946565365338796	4.5899030716619e-4	1
A04AA01	Ondansetron	A02BC02	Pantoprazole	1.11488162712088	0.0228212984284518	1.88658871125964e-6	0.00751616942565841	1.17221319745503	0.0237843924632922	2.3799519881010003e-11	9.48172872059438e-8	0.991832603086337	0.00374259428561939	0.0284342260454783	1
A04AA01	Ondansetron	A02BC05	Esomeprazole	1.50675023685341	0.0721385169566121	1.32438380488207e-8	5.27634507865017e-5	1.2197845466105	0.0711014515072825	0.00520224831466683	1	1.11011284040538	0.0110809890803262	4.2155597225096604e-21	1.67947899344785e-17
A04AA01	Ondansetron	A03FA01	Metoclopramide	1.27553516781837	0.0260723207001131	1.0169880185273999e-20	4.05168026581316e-17	1.14921485650796	0.0262411279550397	1.15778571049342e-7	4.6126182706057e-4	1.09543644727728	0.00423102536596232	6.03770206908924e-103	2.40542050432515e-99
A04AA01	Ondansetron	A03FA03	Domperidone	1.50097321197384	0.0607854639735816	2.3715685703458097e-11	9.44832918425771e-8	1.61604629122491	0.0642669746841909	8.10690106952419e-14	3.22978938609844e-10	1.01383221316174	0.013127437431279	0.295345784065731	1
A04AA01	Ondansetron	A04AD05	Metopimazine	1.23511060273606	0.101033616471244	0.0366175645210032	1	1.63125614298087	0.0700970806203225	2.93007801157279e-12	1.1673430798106e-8	1.15869689239603	0.0164290683486731	3.08672856414785e-19	1.2297526599565e-15
A04AA01	Ondansetron	A06AB08	Sodium Picosulfate	1.26734902706535	0.0423138119682559	2.1523047626956e-8	8.57478217457927e-5	1.03268226682373	0.0455878969146781	0.4805359962352	1	1.05312742119278	0.00678975040938073	2.46164674816909e-14	9.80720064470565e-11
A04AA01	Ondansetron	A06AD11	Lactulose	1.23937103844197	0.0364446981116056	3.89754132837482e-9	1.55278046522453e-5	1.01341055599357	0.0389317161923067	0.73221976958633	1	1.05661298728004	0.00597367737462799	3.01213594392827e-20	1.20003496006102e-16
A04AA01	Ondansetron	A10AB05	Insulin Aspart	0.653465965523251	0.0655728593958891	8.673614465727809e-11	3.45556800314596e-7	0.950494369294762	0.0714016289578371	0.477027974530484	1	0.882001877890989	0.0108010611875311	3.08007978261712e-31	1.22710378539466e-27
A04AA01	Ondansetron	A11HA02	Pyridoxine (Vit B6)	0.857005975833999	0.796932322970669	0.846465231026219	1	2.92625325002023	0.217054228863719	7.54452201736021e-7	0.00300573757171631	1.49747655391437	0.0503068494039295	1.0039899907547202e-15	3.9998961231667995e-12
A04AA01	Ondansetron	A12CC10	Magnesium Oxide	1.23477565840613	0.145781806946871	0.148006413153027	1	0.92568299537879	0.165403504194024	0.640586373133933	1	1.09292988954367	0.0267754128323623	9.0407305910761e-4	1
A04AA01	Ondansetron	B05AA01	Albumin	1.61186944404456	0.158000772345771	0.00251550265331954	1	1.0713250775851	0.176477803823193	0.696243561446457	1	1.05356837005661	0.0211139905103083	0.0134554277196444	1
A04AA01	Ondansetron	B05BA10	Combinations	1.10639806279414	0.12827163433215	0.430552153320165	1	1.3089797118475	0.147905558572424	0.068697382963609	1	1.43173061275439	0.0190860650519502	7.075622956182591e-79	2.8189281857431396e-75
A04AA01	Ondansetron	B05BB01	Electrolytes	1.16670330342545	0.0727363911286011	0.0340281580590192	1	1.62083241021644	0.0691218175347898	2.8124013720169197e-12	1.12046070661154e-8	0.996659769550779	0.0119934154058526	0.780266671776431	1
A04AA01	Ondansetron	C03CA01	Furosemide	1.10261012394133	0.0261313845028958	1.8545907682455e-4	0.738868962069031	1.11392162273553	0.028415561983257	1.4660555876254e-4	0.584076546109979	0.973299429356797	0.00428810173429413	2.7669731202619e-10	1.10236209111234e-6
A04AA01	Ondansetron	C08CA06	Nimodipine	0.991154704483524	0.323478767612613	0.978088108137366	1	0.736035296032731	0.272502360094971	0.260725825685798	1	1.7078419923012	0.0333081507098338	4.2043179884869104e-58	1.6750002866131898e-54
A04AA01	Ondansetron	G03CA03	Estradiol	1.02292902459027	0.103097202322454	0.825956363250761	1	1.09984818927415	0.109125885929524	0.383136453785317	1	0.881398045711076	0.0174790861229792	5.09707621889919e-13	2.0306751656094403e-9
A04AA01	Ondansetron	H02AB06	Prednisolone	1.80516160289377	0.0302382169702389	5.72954999905645e-85	2.28265271962409e-81	1.49366237988758	0.0332524524450156	1.59303413581436e-33	6.346647997084409e-30	0.96508741076027	0.00664514992435388	8.90543461228441e-8	3.5479251495341e-4
A04AA01	Ondansetron	J02AC01	Fluconazole	1.3701572975871401	0.0419053125417237	5.68370154473312e-14	2.26438669542168e-10	1.29320709907963	0.0427753399786883	1.8431094503154202e-9	7.34294805005663e-6	1.11316135935984	0.00678280552578756	2.8618439248672597e-56	1.14015861966712e-52
A04AA01	Ondansetron	J05AB01	Aciclovir	1.06578089738526	0.0734742482383228	0.38590029357021	1	1.61181880230999	0.0682760205029304	2.7163809311130997e-12	1.08220616295546e-8	1.08966720753423	0.0119260372572064	6.00326018387505e-13	2.3916988572558203e-9
A04AA01	Ondansetron	L01BC01	Cytarabine	1.5041060198192	0.127110704658068	0.00132106578359937	1	2.18908650223976	0.117423709293846	2.5185261177644097e-11	1.00338080531734e-7	0.837977926504263	0.0214053875303673	1.48259428010088e-16	5.90665561192191e-13
A04AA01	Ondansetron	L01CB01	Etoposide	1.26706959722327	0.166531668419473	0.155202744861107	1	1.67996747943622	0.155763476083032	8.6681810571578e-4	1	0.707610622693943	0.0297310082544603	2.8002453920315696e-31	1.1156177641853799e-27
A04AA01	Ondansetron	L02BG04	Letrozole	0.897074460240504	0.159198119096542	0.495067010607606	1	0.6550138335946	0.193823441028477	0.029042516024636	1	0.907250144968533	0.0352266335511975	0.00572434611187264	1
A04AA01	Ondansetron	L04AD01	Ciclosporin	0.98086971051261	0.172656090228834	0.910923708335795	1	1.07073469799933	0.14368567223211	0.634319004435794	1	0.972889148766581	0.0190051718633883	0.148123311963096	1
A04AA01	Ondansetron	M04AA01	Allopurinol	0.998119124911857	0.0542145017325665	0.972298325975809	1	1.74356443586898	0.0546394283178145	2.57590307408072e-24	1.0262397847137599e-20	0.992665230214344	0.0097226640263648	0.448942355691133	1
A04AA01	Ondansetron	M05BA03	Pamidronic Acid	1.00408283468968	0.198080052726112	0.983588608090346	1	1.8591761497262	0.197543445901846	0.00169394930526928	1	0.882913896584875	0.0366104240743892	6.7035628768661e-4	1
A04AA01	Ondansetron	N01AX01	N01AX01	1.03580152755339	0.236784867687421	0.88190487119214	1	0.769395655358611	0.24607023068137	0.28671938456016	1	1.20391178038348	0.0347770372193648	9.49320673333876e-8	3.7820935625621e-4
A04AA01	Ondansetron	N01BB51	Bupivacaine, Combinations	0.697999393834891	0.257395971230284	0.16246629932202	1	0.707655274650867	0.247798145347797	0.162870110246018	1	1.02575225080378	0.0352724337171554	0.47099984092018	1
A04AA01	Ondansetron	N02AB03	Fentanyl	2.0368520194824	0.0501408913969405	1.08513833027101e-45	4.3231911077997e-42	1.06732147460596	0.0625600047336956	0.297673433568879	1	1.16272028647141	0.00928145359598037	2.48759642489801e-59	9.91058415679367e-56
A04AA01	Ondansetron	N03AE01	Clonazepam	1.61338496686961	0.174051080298362	0.00599158241822361	1	1.26943078906975	0.146795206455888	0.104124255952907	1	1.17935166329109	0.0209764880432523	3.71244154096714e-15	1.47903670992131e-11
A04AA01	Ondansetron	N03AF02	Oxcarbazepine	1.61994223273589	0.236039223860926	0.040984395999669	1	0.899052642954456	0.218694901321126	0.626552356980933	1	1.2958679740137	0.0396314772951208	6.16137780233771e-11	2.45469291645134e-7
A04AA01	Ondansetron	N03AX09	Lamotrigine	1.30145661550975	0.1413069199349	0.0622342887701923	1	1.05906454328382	0.130945842555018	0.661210620731139	1	1.00342518257169	0.0223361226008659	0.878331079983791	1
A04AA01	Ondansetron	N03AX14	Levetiracetam	1.57800664337981	0.137798842020385	9.3179292643998e-4	1	0.916504970625334	0.137696287875624	0.526610164573188	1	1.03620047281803	0.0225859301826948	0.115381264114237	1
A04AA01	Ondansetron	N05AD01	Haloperidol	1.67050775558008	0.0552417612935797	1.5609187848091798e-20	6.21870043867977e-17	0.986648906822851	0.0651788716066102	0.83662106197884	1	1.10385344284364	0.00895738289008282	2.7140970631902297e-28	1.08129626997499e-24
A04AA01	Ondansetron	N05BA06	Lorazepam	1.6091896630928	0.0580488773263318	2.49869668387738e-16	9.95480758856748e-13	1.42859884339529	0.0586498962556134	1.1887621326734801e-9	4.73602833657114e-6	0.960892359058391	0.010850671000658	2.3642224535251e-4	0.941906225484412
A04AA01	Ondansetron	N05BA09	Clobazam	2.16867156440969	0.244096483138216	0.00151733456931129	1	1.17128464194055	0.214765615676427	0.461635384982081	1	1.21856492234014	0.038193179747266	2.27139819259039e-7	9.0492503992801e-4
A04AA01	Ondansetron	N05CD02	Nitrazepam	1.71430064987673	0.196586088931714	0.00610983541187172	1	1.08890069413728	0.232992675591587	0.714706729142402	1	1.27778170639809	0.0367422336479216	2.53215069110032e-11	1.00880883533437e-7
A04AA01	Ondansetron	P01BC01	Quinine	1.05798191353478	0.0868447339816526	0.516330888975916	1	1.18151309105347	0.103303569323701	0.106393245452229	1	0.940026060313949	0.0152578131331585	5.04550931191275e-5	0.201013090986604
A04AA01	Ondansetron	S01BA01	Dexamethasone	0.749000061250917	0.148001356022019	0.0508439668194868	1	1.94110542959658	0.130553477806843	3.76736177573818e-7	0.00150091693145409	0.853855691480263	0.0269884729691836	4.79615033573925e-9	1.91078629375852e-5
A04AA01	Ondansetron	V03AF01	Mesna	0.932551910375462	0.135558074505149	0.606459963101454	1	2.91749879442057	0.118607493321341	1.7567178826275398e-19	6.998764044388119e-16	0.755174489208163	0.0239688816967669	1.0621473837435399e-31	4.23159517683426e-28
A04AA05	Palonosetron	J01DH02	Meropenem	0.842953891092349	0.181757807503182	0.347243864508585	1	1.09964960917183	0.130220887208285	0.465717211287988	1	1.10101303325381	0.0282023966181389	6.4453577720361e-4	1
A04AD05	Metopimazine	B05XA01	Potassium Chloride	0.853705107591766	0.17436502917192	0.364345020302573	1	0.998901443044481	0.120415659632783	0.992716966669431	1	0.977113519317474	0.0162336008730054	0.153809190510533	1
A04AD05	Metopimazine	D01AC02	Miconazole	0.952162759602609	0.384589824228997	0.89857741304815	1	1.01433286840749	0.231480908093434	0.950978050922395	1	1.2604174086079	0.0437968671561176	1.26073730716026e-7	5.0227774317264e-4
A04AD05	Metopimazine	D07AB02	Hydrocortisone Butyrate	0.700310026849561	0.30953920973555	0.249795350512367	1	0.983525492259186	0.209319041044103	0.936745666336234	1	1.32552006566419	0.0400511255625205	1.9765400431346097e-12	7.87453553184829e-9
A04AD05	Metopimazine	J01DH02	Meropenem	1.04876018875653	0.102853412694048	0.643451037531818	1	1.11836868084283	0.0654071874279487	0.0871957870350156	1	1.08739699518673	0.01186756561285	1.6632608531105699e-12	6.62643123879251e-9
A04AD05	Metopimazine	L04AD01	Ciclosporin	0.929298323267991	0.174570556071878	0.674461035450784	1	0.657111418458314	0.126997103406501	9.4507151420422e-4	1	1.12805217520193	0.0151325767418752	1.6866388940641401e-15	6.71956935395153e-12
A04AD05	Metopimazine	M04AA01	Allopurinol	0.568884599454902	0.0696876924114751	5.75634362661096e-16	2.2933273008418097e-12	1.29158081377248	0.0543370316095462	2.49073920852223e-6	0.00992310500675257	1.22614565530085	0.0107574720359353	4.25095703092287e-80	1.6935812811196698e-76
A04AD05	Metopimazine	V03AF07	Rasburicase	0.698655825614816	0.396372516126613	0.365625913650932	1	1.98823959037716	0.207538476384304	9.2819687923542e-4	1	0.897129770779517	0.0360225703413282	0.00258235565433715	1
A04AD12	Aprepitant	B05BB01	Electrolytes	0.851369033949224	0.107415846188095	0.134131655528569	1	1.90036748899464	0.07912098085924	4.86770542642512e-16	1.93929384188777e-12	0.62543365856473	0.0203405000710444	8.708153042043129e-118	3.46932817194998e-114
A04AD12	Aprepitant	B05BB02	Electrolytes With Carbohydrates	0.690491105775445	0.155210344692423	0.0170266930756126	1	2.72559600105313	0.115206295705545	3.2207028001962697e-18	1.2831279955981901e-14	0.53973210937637806	0.0329124259447375	2.46861912180147e-78	9.834978581257059e-75
A04AD12	Aprepitant	H02AB02	Dexamethasone	0.634249524832747	0.0814246449486585	2.24687847268604e-8	8.95156383518118e-5	1.19329508330364	0.0605394623489962	0.00351086126120063	1	0.943852316524531	0.0142137961699574	4.7938544089576e-5	0.190987159652871
A04AD12	Aprepitant	L01AA01	Cyclophosphamide	0.780905693791183	0.123341334827835	0.0449617376602326	1	1.42458377871274	0.094131140534189	1.702990932759e-4	0.67847158761121	0.990460514551856	0.0166196344545574	0.564112268437279	1
A04AD12	Aprepitant	M04AA01	Allopurinol	0.610347979757219	0.068659679597317	6.43578142279814e-13	2.5640153188427804e-9	0.879531786536613	0.0545480391709807	0.0186097496462713	1	1.1872496504024601	0.0104039319846865	3.82067544168515e-61	1.52215709596736e-57
A04AD12	Aprepitant	V03AF01	Mesna	0.845654713345207	0.0861387294694892	0.0516293989521874	1	1.81930112791478	0.0685149935192391	2.44476629661429e-18	9.73994892571133e-15	0.858664768324404	0.0140440403486337	1.99603552413099e-27	7.95220552813786e-24
A05AA02	Ursodeoxycholic Acid	B05XA03	Sodium Chloride	1.53317704267259	0.333711220624546	0.200343159972518	1	0.478295858737811	0.338545992273622	0.0293680980013505	1	1.1813931432714	0.0241496000296822	5.10690398539858e-12	2.03459054778279e-8
A05AA02	Ursodeoxycholic Acid	N03AA02	Phenobarbital	1.14196650953541	0.260556950874943	0.610407128392755	1	0.973476072226316	0.237895604924368	0.910031120967407	1	1.08756478571951	0.0223643851277486	1.7449660230039e-4	0.695194463564778
A05AA02	Ursodeoxycholic Acid	N06BC01	Caffeine	0.93721512011299	0.364650249805458	0.858863625372674	1	1.20117102409825	0.409716142162999	0.65460401448355	1	1.45743474294912	0.0259565935539116	1.01952584087131e-47	4.061790950031299e-44
A06AB02	Bisacodyl	A02AA04	Magnesium Hydroxide	0.983006729014717	0.0230691908323346	0.457510426535538	1	1.07527784000476	0.0279004557199045	0.00928553975918817	1	0.980957452781797	0.00406386485308889	2.23403789071881e-6	0.00890040695662374
A06AB02	Bisacodyl	A02BC02	Pantoprazole	0.921554147499216	0.018931097092453	1.59371810807026e-5	0.0634937294255192	1.09803189340509	0.023412675810941	6.48606586636294e-5	0.2584048641159	0.904607224689144	0.0033283726620337902	2.5606650527864795e-199	1.0201689570301299e-195
A06AB02	Bisacodyl	A02BC03	Lansoprazole	1.47987764437172	0.0478786505138765	2.6889352025636005e-16	1.07127178470134e-12	1.00956724821157	0.0642427183115676	0.882172634562834	1	1.10256641637704	0.00872229072743185	4.34469220406711e-29	1.7309253741003399e-25
A06AB02	Bisacodyl	A04AA01	Ondansetron	0.722785156088929	0.0277347864963604	1.19772637573442e-31	4.77174188092593e-28	1.00693046461572	0.0297045725168641	0.816143249898126	1	0.887767871828565	0.00412098315909816	1.7131335236218798e-183	6.82512395810957e-180
A06AB02	Bisacodyl	A06AD11	Lactulose	1.17876406936534	0.0249109725309421	4.05180816883301e-11	1.61424037446307e-7	1.01654049260571	0.0320567793246944	0.608823110033398	1	1.11621301393059	0.00448876261593557	1.7688144367642597e-132	7.04695671606881e-129
A06AB02	Bisacodyl	A06AD65	Macrogol, Combinations	0.943639572460046	0.0367985734144456	0.114922862095093	1	1.13645104510268	0.0468321482525237	0.00630946581338439	1	1.03827332797113	0.00688116437929041	4.80867474567864e-8	1.9157760186783e-4
A06AB02	Bisacodyl	A06AG10	Docusate Sodium, Incl. Combinations	0.733612613574275	0.120687203448115	0.010265589687684	1	1.03193196987279	0.144766668939704	0.828109417606446	1	0.954444563565607	0.0204945531837103	0.0229041501328981	1
A06AB02	Bisacodyl	A11DA01	Thiamine (Vit B1)	1.29506636785406	0.0491795937103256	1.46023194936581e-7	5.8175640862733e-4	0.971147304007615	0.0597544770841994	0.624164392609024	1	0.968969779076238	0.00828816014880587	1.4281635237457e-4	0.568980347860295
A06AB02	Bisacodyl	A12AA04	Calcium Carbonate	1.90697140590131	0.0869016881440473	1.10150431459336e-13	4.38839318933995e-10	0.926162446155206	0.125342806703243	0.540559746876595	1	1.03796749537728	0.0177953647723957	0.0362550960462952	1
A06AB02	Bisacodyl	A12BA01	Potassium Chloride	1.08670856406135	0.0208889728222987	6.87025533956888e-5	0.273710972728424	1.07347857177407	0.0280234168593718	0.0114003001462299	1	0.98591364050806	0.0039378359753403196	3.1502981213347e-4	1
A06AB02	Bisacodyl	B01AB04	Dalteparin	1.0835145456458	0.0307008315030476	0.00898480590571725	1	0.91276149650057	0.040616424247597	0.0246155578446654	1	1.11536771396407	0.00546173707195657	6.6311731834884e-89	2.64185939630178e-85
A06AB02	Bisacodyl	B01AB10	Tinzaparin	0.976105933074776	0.0274642615813752	0.378551476397116	1	1.14250164497201	0.0323387030499988	3.79644659903263e-5	0.15125043250546	1.12985967410291	0.00442936906127907	2.9642666233022697e-167	1.1809638227236199e-163
A06AB02	Bisacodyl	B01AC04	Clopidogrel	0.82805558919735	0.03852090913073	9.68224415673646e-7	0.00385740607204381	1.06801415973935	0.0506960846888011	0.19430441182225	1	0.989376473812797	0.00745504344029811	0.151962076256213	1
A06AB02	Bisacodyl	B03BB01	Folic Acid	1.14806581098756	0.0571267569276632	0.0156465703641908	1	1.12363021389615	0.0760073851399483	0.125128799883731	1	0.934721272041526	0.0111620870779188	1.46769447327078e-9	5.84729478151079e-6
A06AB02	Bisacodyl	C03CA01	Furosemide	1.08906146501946	0.0204473849216148	3.01303385399122e-5	0.12003926874301	1.06147178082866	0.0271866634759763	0.0282119418217955	1	0.925168784393813	0.00390626521389722	3.24329411314332e-88	1.2921283746762998e-84
A06AB02	Bisacodyl	C08CA01	Amlodipine	0.827554394071463	0.0327055084458377	7.14766557513623e-9	2.84762996513427e-5	1.02939725085685	0.0417110500237505	0.487291851406501	1	0.950026144329929	0.0059936773034951	1.1960907166006401e-17	4.76522541493695e-14
A06AB02	Bisacodyl	C09AA02	Enalapril	1.00232738047386	0.0396430193843759	0.953238655957338	1	0.993020468249874	0.0504505271723364	0.889585177343284	1	0.982548005762798	0.0074551187849778	0.0181958220608055	1
A06AB02	Bisacodyl	C09AA10	Trandolapril	1.05401902974744	0.0939299640447179	0.575408820547363	1	1.09588430060314	0.123571506285142	0.458717328226128	1	0.883869885609886	0.0186759167014894	3.84652949014615e-11	1.53245734887423e-7
A06AB02	Bisacodyl	C10AA01	Simvastatin	0.919746915447781	0.0270762055148061	0.00200374043446064	1	1.07379267676657	0.0338258665497168	0.0353080643205177	1	0.97277141883978	0.00498672811773217	3.09591575010452e-8	1.2334128348416e-4
A06AB02	Bisacodyl	H02AB02	Dexamethasone	0.6532712687644	0.0708108523673002	1.8248387908900501e-9	7.27015774290596e-6	0.902471356256406	0.0667848802562548	0.124403472277476	1	0.85602167496879	0.00946217219129278	1.1745601696164099e-60	4.6794477157517795e-57
A06AB02	Bisacodyl	H02AB06	Prednisolone	1.45417501154934	0.0309462237282146	1.06051490711861e-33	4.2250913899605395e-30	1.17537326412339	0.0419699010922678	1.1809887232978e-4	0.470505907361852	1.01351662181045	0.00664325631186848	0.0432787339526504	1
A06AB02	Bisacodyl	J02AC01	Fluconazole	1.46031774239006	0.0503331872686704	5.3553968197679905e-14	2.1335900929955701e-10	0.99455327840375	0.0654690359096423	0.933515374752593	1	1.21611845911307	0.00931825960631826	6.850092491487889e-98	2.7290768486087794e-94
A06AB02	Bisacodyl	L04AX03	Methotrexate	0.754804081663609	0.130915149290197	0.0316583846408089	1	1.03286174519325	0.158401645597951	0.838257756590275	1	1.29785092986491	0.0222213633378103	8.69648467907982e-32	3.4646794961454e-28
A06AB02	Bisacodyl	M03BB03	Chlorzoxazone	0.715871509307935	0.0599886348897901	2.51881781254132e-8	1.0034970165164e-4	0.982063906005923	0.0560552748756541	0.746789255373153	1	1.16048966086911	0.00774735039884616	2.9377182043455296e-82	1.17038693261126e-78
A06AB02	Bisacodyl	M05BA04	Alendronic Acid	1.02357815264113	0.0494785822583421	0.637639736395084	1	0.954658930027291	0.068510164498223	0.498222952993623	1	0.97136669714775	0.00986186947754133	0.00322106045444311	1
A06AB02	Bisacodyl	N01BB09	Ropivacaine	0.837811776020793	0.0778498907467455	0.0230192040837674	1	0.86767499303538	0.0835329034309678	0.0892838584186099	1	0.918016502421484	0.0115863379634899	1.54965010876641e-13	6.17380603332538e-10
A06AB02	Bisacodyl	N02AA01	Morphine	0.966342291347926	0.0170220961761761	0.0442898926575188	1	1.0273088083871	0.0206756975150822	0.192539400570854	1	0.979246385389832	0.00298137028811659	2.0019417169619298e-12	7.97573580037633e-9
A06AB02	Bisacodyl	N02AA05	Oxycodone	0.98705571917246	0.0212853193721583	0.540470227102711	1	0.990121544552942	0.0259595427067019	0.702146349886933	1	1.00337842788619	0.00372553431002223	0.365305394722911	1
A06AB02	Bisacodyl	N02AB03	Fentanyl	1.47229518009206	0.0415650088028777	1.3218070307867299e-20	5.2660792106543305e-17	1.03847602894819	0.0599512926308643	0.528858653103495	1	0.910012463098938	0.00852560046680922	1.95114564249492e-28	7.773364239699759e-25
A06AB02	Bisacodyl	N02AE01	Buprenorphine	1.31115337816823	0.0637594349797341	2.14826874808514e-5	0.085587026923712	1.03852459757529	0.0957277536339324	0.692930877326871	1	1.1844094659537	0.0130515124103628	1.87251783968687e-38	7.46011107331249e-35
A06AB02	Bisacodyl	N02BE01	Paracetamol	1.01646821384912	0.0137205368451457	0.233856105643997	1	1.14110037010594	0.0172041344970964	1.69111436525196e-14	6.737399631163809e-11	1.00394832173742	0.00245394378648014	0.108317445131186	1
A06AB02	Bisacodyl	N04AB02	Orphenadrine (Chloride)	1.04631560434309	0.284103275408715	0.873384288833653	1	1.49035279639855	0.259751044720372	0.124505087848136	1	1.05821213550719	0.0314498937165698	0.0720063049486167	1
A06AB02	Bisacodyl	N05AD01	Haloperidol	1.33538252578406	0.0397303050229061	3.34995194350661e-13	1.3346208542930301e-9	1.12436505396498	0.0566178138673893	0.0384199293722578	1	1.02085209542077	0.00753330643274966	0.00615284100179331	1
A06AB02	Bisacodyl	N05AF03	Chlorprothixene	1.22264508443255	0.143503348579245	0.161279885357271	1	1.33454387103294	0.148142663696221	0.0514087805540832	1	1.8826909432641	0.017777797448496	2.0397365139262301e-277	8.126310271482099e-274
A06AB02	Bisacodyl	N05AF05	Zuclopenthixol	1.23654605225579	0.241566876299996	0.379435467610632	1	1.46662916545669	0.278742665278461	0.16947035136176	1	1.075400877908	0.0347955808046855	0.0366934103182921	1
A06AB02	Bisacodyl	N05AH04	Quetiapine	1.23266149961717	0.0888982523674147	0.0186237243911212	1	1.24508761763243	0.10873935671575	0.0438121323973756	1	1.0425134337636	0.0140492726572781	0.00304194337811665	1
A06AB02	Bisacodyl	N05BA06	Lorazepam	1.72965284525625	0.0921307267707341	2.72752459630994e-9	1.08664579916988e-5	1.45007461171564	0.107270829067338	5.3167448575064e-4	1	0.963047063865998	0.0179099866273924	0.0355229411601275	1
A06AB02	Bisacodyl	N05CF01	Zopiclone	0.983888594604739	0.0226970276071827	0.474221712766917	1	1.08837919114741	0.0286835905922519	0.00315165524494591	1	1.04253885006492	0.00399633100647634	1.9207498866236397e-25	7.6522675483085795e-22
A06AB02	Bisacodyl	N06AB10	Escitalopram	1.31210010306804	0.0802309757274482	7.1026070893632e-4	1	1.06414148055168	0.113556180236271	0.584057384439604	1	0.954453276212376	0.0163981600737922	0.00447199901583254	1
A06AB02	Bisacodyl	N06AX11	Mirtazapine	1.23659345960171	0.0522477690952347	4.81381789063432e-5	0.191782504762871	1.03758667915576	0.0733609440981422	0.614993398153668	1	0.98624953143361	0.010434234324481	0.184519684673875	1
A06AB02	Bisacodyl	N07BA01	Nicotine	1.06761883296575	0.0615415064287758	0.287692373206848	1	1.10162012715	0.0738133376805423	0.1897998543374	1	1.02927998102746	0.010144537621962	0.00444347835962977	1
A06AB02	Bisacodyl	N07BC02	Methadone	1.33564260855021	0.0978662728663906	0.00310422106684254	1	1.23188785137522	0.110984339752195	0.0602343355727765	1	0.914108562758394	0.0162155315314789	3.05479974890013e-8	1.2170322199618e-4
A06AB02	Bisacodyl	R03AC18	Indacaterol	1.29737756962813	0.19384820227849	0.179260553117091	1	1.22000593219154	0.275153272928815	0.469858742087144	1	0.83183216994319	0.0388230314785898	2.10926390543304e-6	0.00840330739924523
A06AB02	Bisacodyl	R03AL01	Fenoterol And Ipratropium Bromide	1.15579915230235	0.0820927543225727	0.0777721994707865	1	1.18164773443448	0.118627149359418	0.159423763292549	1	0.878966401156443	0.0159944469985941	7.273566889994609e-16	2.89778904897385e-12
A06AB02	Bisacodyl	R03AL01	Fenoterol And Ipratropium Bromide	1.15579915230235	0.0820927543225727	0.0777721994707865	1	1.18164773443448	0.118627149359418	0.159423763292549	1	0.878966401156443	0.0159944469985941	7.273566889994609e-16	2.89778904897385e-12
A06AB02	Bisacodyl	S01ED01	Timolol	0.792689891929024	0.192175722737137	0.226697348522815	1	1.11172349433212	0.259923925208294	0.683661956564423	1	0.871166655191138	0.0433043286452477	0.0014478062467329	1
A06AB08	Sodium Picosulfate	A02BC02	Pantoprazole	1.02279921662454	0.0170872896161419	0.187070063471599	1	1.14282263770335	0.0230625526368097	7.095153384214241e-9	2.82670910827095e-5	0.9019419032099	0.00318180153003428	8.512142324054949e-231	3.39123750190349e-227
A06AB08	Sodium Picosulfate	A03FA01	Metoclopramide	1.09548962733667	0.0209099572503584	1.29099460067125e-5	0.0514332248907426	1.17648785442919	0.0274967526243678	3.4001444159365605e-9	1.35461753530913e-5	0.997349225199674	0.00371459860418073	0.4748825086078	1
A06AB08	Sodium Picosulfate	A06AD11	Lactulose	1.05466852716834	0.0144829548651495	2.3774226227777e-4	0.947165172914644	1.05015890492064	0.0192817953017366	0.0111417056610276	1	1.07027278966688	0.00270232043480219	2.2476565096384295e-139	8.954663534399508e-136
A06AB08	Sodium Picosulfate	A06AG10	Docusate Sodium, Incl. Combinations	0.869250312763228	0.0822964429521802	0.088628786929719	1	0.928235613145539	0.101734063107594	0.464166463417801	1	1.98937019941565	0.0122085781269527	0	0
A06AB08	Sodium Picosulfate	A10AB01	Insulin (Human)	1.06250482454436	0.0491252180528572	0.217137347915659	1	0.916290780160932	0.0674958793729286	0.195246870372255	1	0.838796004355066	0.00725080119773005	7.66695418216716e-130	3.0545145461754e-126
A06AB08	Sodium Picosulfate	A10AB05	Insulin Aspart	0.814327532615154	0.0463740951458926	9.46544399305472e-6	0.03771032886833	0.944101499053652	0.0628149928095155	0.359808316713979	1	0.939048926464402	0.00802119013470515	4.49846639444424e-15	1.79218901154659e-11
A06AB08	Sodium Picosulfate	A10AD05	Insulin Aspart	0.90154807683078	0.0752095194801567	0.168190192665363	1	1.02842799208619	0.0994993497957178	0.77815468564374	1	1.10300725006363	0.0152086254880767	1.14566443973544e-10	4.56432712790599e-7
A06AB08	Sodium Picosulfate	A11DA01	Thiamine (Vit B1)	1.20696018601932	0.0393830386026729	1.78555631352018e-6	0.0071136563530644	0.879951210365167	0.0540351764972369	0.0179440972418943	1	0.884205906966025	0.0060508491355713	5.8674299114843794e-92	2.33758407673538e-88
A06AB08	Sodium Picosulfate	A12BA01	Potassium Chloride	1.0139686867406	0.0175580768892173	0.42948975066384	1	1.20753955088374	0.0249098355394723	3.71222052342048e-14	1.47894865653072e-10	0.973821166693555	0.00324709199655003	3.09290030193595e-16	1.23221148029128e-12
A06AB08	Sodium Picosulfate	A12CB01	Zinc Sulfate	0.903920359957917	0.0659895938592742	0.125829508751202	1	0.906022167041316	0.0896066868470746	0.270728910037533	1	0.885620895602668	0.00918238852471892	6.032932136303859e-40	2.40352016310346e-36
A06AB08	Sodium Picosulfate	B01AB05	Enoxaparin	0.662836181438431	0.0392132331023665	9.917320585481709e-26	3.95106052125591e-22	0.91661330042285	0.0482050555452431	0.070881841170803	1	0.838112755603878	0.00595668906613797	3.6220641899932596e-193	1.44303037329332e-189
A06AB08	Sodium Picosulfate	B01AB10	Tinzaparin	0.846338639483165	0.0248501225021905	1.89779085103785e-11	7.56079875053479e-8	0.967498800819183	0.03095792338601	0.285840734767875	1	1.1019309775044	0.00415822805793302	1.6365404193467e-120	6.51997703067725e-117
A06AB08	Sodium Picosulfate	C03CA01	Furosemide	1.02793049836718	0.0170110856798796	0.105363704258395	1	1.0910689750178	0.0241085249445333	3.0007800674121e-4	1	0.889662366540199	0.00312528984337918	2.81386615171261e-293	1.1210442748423e-294
A06AB08	Sodium Picosulfate	C07AB02	Metoprolol	0.850430842809094	0.0281002019018552	8.14080283468513e-9	3.24329584933856e-5	1.11501870909091	0.0389919279913725	0.00523596069186418	1	0.970934048398728	0.00534068598671498	3.33215109320449e-8	1.3275289955326e-4
A06AB08	Sodium Picosulfate	C08CA01	Amlodipine	0.802797971256165	0.0308898742042774	1.15359462099194e-12	4.595920970031891e-9	1.0021021412914	0.0419986798467378	0.96012237140513	1	1.00281369451	0.0058843892070017	0.633012456202135	1
A06AB08	Sodium Picosulfate	C08CA06	Nimodipine	0.978134381082862	0.190747009095463	0.907729152893785	1	0.608350748746446	0.204494360067124	0.0150820490906108	1	1.57058199827714	0.0216074803326724	6.19299243391738e-97	2.46728818567268e-93
A06AB08	Sodium Picosulfate	H02AB06	Prednisolone	1.53215640907782	0.021775623630418	1.73250805588998e-85	6.902312094665679e-82	1.33496308198249	0.0298709488933434	3.97614150276919e-22	1.5840947747032499e-18	0.915476809267681	0.00459331275144713	2.25013482093066e-82	8.964537126587751e-79
A06AB08	Sodium Picosulfate	L04AD01	Ciclosporin	0.712272036184018	0.138049152547684	0.0139796187635012	1	1.51565507157048	0.129734229197933	0.00134883437094842	1	0.897522374053472	0.0172907307855629	4.0289728694266e-10	1.60514279117956e-6
A06AB08	Sodium Picosulfate	M05BA04	Alendronic Acid	1.04442765983105	0.051136899416977	0.39529598279984	1	1.16734216676899	0.0750917349795978	0.0393469602710994	1	0.964427395568236	0.0104226200978422	5.1046587871774e-4	1
A06AB08	Sodium Picosulfate	N02AA01	Morphine	1.090881385061	0.0158971992951692	4.45537321862285e-8	1.7750206902993e-4	1.18609068534921	0.0208582513472369	2.7911014137362e-16	1.1119748032325e-12	0.949983786268159	0.00295126063226744	1.05493244744906e-67	4.20285087063706e-64
A06AB08	Sodium Picosulfate	N02AB03	Fentanyl	1.54901034783566	0.0288416653620668	5.3333550271593304e-52	2.12480864282028e-48	0.952440277106904	0.0414176986662925	0.2393955888382	1	0.985383570061354	0.00592475501927733	0.0129472455233348	1
A06AB08	Sodium Picosulfate	N02BE01	Paracetamol	0.936631408141573	0.0131893505627183	6.92311463206409e-7	0.00275816886941433	1.23189784910385	0.0175313782409247	1.23930451541828e-32	4.93738918942643e-29	1.04008332473533	0.00238760904531967	7.07153113464914e-61	2.81729800404422e-57
A06AB08	Sodium Picosulfate	N05AH02	Clozapine	0.972140569455421	0.226331386692675	0.900651423366393	1	0.970259974177751	0.212300667934055	0.886914316293086	1	3.46376826831727	0.0149560093853699	0	0
A06AB08	Sodium Picosulfate	N06AA09	Amitriptyline	1.09923705861748	0.0594719514795054	0.111622891703181	1	1.12557710597148	0.0733225886847996	0.106665857522948	1	1.25004528903884	0.010412035750187	6.33211160809949e-102	2.5227132646668395e-98
A06AB08	Sodium Picosulfate	N06AX16	Venlafaxine	0.975264281151793	0.0925541871258456	0.786685198382486	1	1.007380973986	0.110033140479009	0.946714485393419	1	0.896024618347402	0.0136411833863654	8.39995171196147e-16	3.3465407620454497e-12
A06AD04	Magnesium Sulfate	A04AA01	Ondansetron	0.792097603880563	0.100133525139793	0.0199334254154202	1	1.35762696722964	0.10338096247673	0.00310250812191219	1	1.16007139254475	0.0150792289354948	7.07892155287876e-23	2.8202423466669e-19
A06AD04	Magnesium Sulfate	A06AD11	Lactulose	1.03720664855068	0.0801757789503965	0.64864983560571	1	0.942464218633722	0.0948310860742917	0.532054833413001	1	1.15236828157893	0.0128419385595527	2.35823646898707e-28	9.39521409244449e-25
A06AD04	Magnesium Sulfate	A11DA01	Thiamine (Vit B1)	1.06735095393653	0.0856878597893161	0.446856634914715	1	0.582137136128717	0.112201792690552	1.42048564999193e-6	0.00565921482956785	0.914249619765208	0.0134642543772021	2.7665025552932e-11	1.10217461802881e-7
A06AD04	Magnesium Sulfate	A12BA01	Potassium Chloride	1.01673942160309	0.0803337827029307	0.836284322535591	1	1.30576942291224	0.0997149704571372	0.00746065786946165	1	1.04231644648145	0.0130735495441415	0.00152341188287785	1
A06AD04	Magnesium Sulfate	B01AB04	Dalteparin	0.574747226827711	0.117078233348111	2.2409612561759e-6	0.00892798964460479	1.01543665741551	0.167339957412985	0.927061508040904	1	1.00131442271018	0.0166830413666265	0.937242435618178	1
A06AD04	Magnesium Sulfate	J01XA01	Vancomycin	1.12579172576547	0.142421324252122	0.405440640896029	1	1.04793645111611	0.158368375061803	0.767490943322103	1	1.21856119055252	0.0172110182619297	1.5669656705715798e-30	6.24279123155718e-27
A06AD11	Lactulose	A02BC02	Pantoprazole	1.01090192917363	0.0162818207497337	0.505440978434982	1	1.12547800024259	0.0220786982246613	8.60635249776899e-8	3.4287708351111e-4	0.971306468225256	0.00317340191580589	4.5518553056770994e-20	1.81345915378176e-16
A06AD11	Lactulose	A02BC05	Esomeprazole	1.21356336186862	0.0416810142416564	3.41952804662415e-6	0.0136233997377506	0.996571351043329	0.0557115611385479	0.950842666231621	1	1.05962662605978	0.00768415888372583	4.80378431205704e-14	1.91382766992352e-10
A06AD11	Lactulose	A03FA01	Metoclopramide	1.03852333977413	0.0212810464448125	0.0756965215783252	1	1.11535851514506	0.02802834577163	9.81194826630492e-5	0.390908018929588	1.0284435354556	0.00405615965806045	4.69342733869385e-12	1.86986145173563e-8
A06AD11	Lactulose	A06AB08	Sodium Picosulfate	1.0393514814359	0.01828217861418	0.0347569688876592	1	1.01494531537819	0.0243879840401306	0.543001467047957	1	0.924435057707358	0.00347203254207163	2.1905935767608997e-113	8.727324809815431e-110
A06AD11	Lactulose	A06AD04	Magnesium Sulfate	1.12121715408078	0.152615968643553	0.453440743223417	1	1.05765126167533	0.16964914809625	0.741104064256245	1	1.18729289887878	0.0302334788167732	1.36011622021241e-8	5.41870302132624e-5
A06AD11	Lactulose	A06AG10	Docusate Sodium, Incl. Combinations	0.770634174804579	0.0961293811063887	0.00672180791502088	1	1.0593896428938	0.115428377103024	0.617204741296715	1	1.21726881440948	0.0155231411340937	9.17332769377951e-37	3.65465375320176e-33
A06AD11	Lactulose	A07AA11	Rifaximin	0.745057557567947	0.192212699028328	0.125748611744069	1	1.12020884045779	0.204671848857723	0.579154499847661	1	0.915366876008336	0.0396823224690921	0.0258500768665231	1
A06AD11	Lactulose	A10AB05	Insulin Aspart	0.761618251959939	0.0436649303164237	4.47895606872578e-10	1.78441609778035e-6	1.05731681711611	0.0597876453056899	0.351230138641235	1	0.948304369293858	0.00844814544993109	3.32084433196869e-10	1.32302438185633e-6
A06AD11	Lactulose	A10AE04	Insulin Glargine	0.80742572489378	0.0761137491132085	0.00494918234521475	1	1.27864356487838	0.0991238479334021	0.0131484053173846	1	0.925488194615798	0.015052254989919	2.68464339000341e-7	0.00106956192657736
A06AD11	Lactulose	A11DA01	Thiamine (Vit B1)	1.33174158957872	0.0310916090261565	3.13302888071726e-20	1.24819870607776e-16	0.899458917565185	0.0400890123861517	0.00821348489051479	1	0.769665006836864	0.00533873598561159	0	0
A06AD11	Lactulose	A12BA01	Potassium Chloride	1.0929308541248	0.0161038607195078	3.42656474990171e-8	1.3651433963608e-4	1.06479835089564	0.0230521523197779	0.0064569597856173	1	0.99052438339319	0.00327114615810739	0.00360806844621558	1
A06AD11	Lactulose	A12CC30	Magnesium (Different Salts In Combination)	1.1063790476437	0.0519816249700862	0.051802066413802	1	1.19964621406162	0.0668844261233257	0.00649842508844517	1	0.777814111348711	0.0101124310719189	2.7580885179380794e-136	1.0988224655465299e-132
A06AD11	Lactulose	B03XA01	Erythropoietin	1.12008051257009	0.11469325631425	0.322795663416824	1	1.41239462749034	0.143219675391904	0.015913739207911	1	0.973775603206681	0.0265741220701255	0.317305651666933	1
A06AD11	Lactulose	C03CA01	Furosemide	1.09116739032726	0.0155149321974089	1.87133593978842e-8	7.45540238411707e-5	1.0871542875908	0.0221612315318623	1.6278494185033e-4	0.648535208331727	0.925333369239804	0.00319269619035921	1.69995280456076e-130	6.77261197337007e-127
A06AD11	Lactulose	C03CA02	Bumetanide	1.21091938838487	0.0839362498862731	0.0226039816052414	1	1.24292839984723	0.118911199377936	0.0674227612705113	1	0.962842127840675	0.0178729804335484	0.0341237077367339	1
A06AD11	Lactulose	C03DA01	Spironolactone	1.20550603441355	0.0313953454971087	2.6312101819847604e-9	1.04827413650273e-5	1.18135908828237	0.04207792848693	7.46746492702791e-5	0.297503802692792	0.935349206422171	0.00631132410158173	3.3248299337606296e-26	1.32461224561024e-22
A06AD11	Lactulose	C07AA05	Propranolol	1.20368418030779	0.0741860386153238	0.0124562819736427	1	1.12818420210522	0.0928810807155535	0.19410316796848	1	0.952172398049605	0.0154318086974063	0.00149396158932186	1
A06AD11	Lactulose	C08CA01	Amlodipine	0.80775744145349	0.0284442675241917	6.11123083767468e-14	2.43471436572959e-10	1.06165986392875	0.0393212148822353	0.128093830390835	1	0.970234651819315	0.00579673481928464	1.85992654465197e-7	0.00074099473538934005
A06AD11	Lactulose	C09CA01	Losartan	0.736844321169598	0.0421779485872443	4.4787799279202e-13	1.78434592328341e-9	1.04404287871883	0.0569417258167904	0.449095382030411	1	0.84520989871236	0.00834340919804168	2.38089650865355e-90	9.485491690475739e-87
A06AD11	Lactulose	H03AA01	Levothyroxine Sodium	0.866418693766031	0.0437592758879936	0.00105019502497002	1	1.00371837484669	0.0616094721596684	0.951962882883385	1	0.944361914505034	0.00902231421134888	2.22550605573574e-10	8.86641612605119e-7
A06AD11	Lactulose	L04AD01	Ciclosporin	0.883258473642527	0.166057587133413	0.45472781863071	1	1.12392048322564	0.168416817081844	0.487899199104771	1	0.454410650561358	0.0185515387241855	0	0
A06AD11	Lactulose	M05BA04	Alendronic Acid	1.0144162579635	0.0434027160906652	0.741566478453725	1	1.0556738894116	0.064052131620432	0.397629240370906	1	0.955971357756117	0.00955817249182675	2.46659159855901e-6	0.00982690092865909
A06AD11	Lactulose	N02AA01	Morphine	1.08569768311498	0.016030390195777	2.91002219154057e-7	0.00115935284110976	1.02989291968885	0.0210173905338637	0.161079358768227	1	0.938771509857155	0.00309316376592483	9.68067544982863e-93	3.8567810992117294e-89
A06AD11	Lactulose	N02AB03	Fentanyl	1.4500420398071	0.032049193731609	4.397171347434749e-31	1.7518330648179997e-27	0.954510232376472	0.0475110592328459	0.327126871453925	1	1.01680936976078	0.00696412976845304	0.0166818769449909	1
A06AD11	Lactulose	N02AE01	Buprenorphine	1.22155698191812	0.0541496499851419	2.1919574470139e-4	0.873275846890354	0.799475734701563	0.0842224235392228	0.00787835979348752	1	1.17284393968792	0.0116222169357198	7.941401625382378e-43	3.16385440755234e-39
A06AD11	Lactulose	N02BE01	Paracetamol	0.941882569619051	0.0122474609407655	1.01482551957362e-6	0.0040430648699813	1.16232920000828	0.0163293118759434	3.20048942369863e-20	1.27507498640153e-16	0.977595083432442	0.00230821696672616	9.515138600511709e-23	3.7908312184438697e-19
A06AD11	Lactulose	N03AE01	Clonazepam	1.13853939028354	0.0935907287199414	0.165650825799147	1	1.0984235929735	0.100845203961387	0.351909120057631	1	1.75773647224262	0.00997632841941476	0	0
A06AD11	Lactulose	N04AA02	Biperiden	0.988344850488224	0.205055744442447	0.954407575804539	1	1.35548573123819	0.252099981083962	0.22762286957	1	1.01949075633566	0.0239398465862431	0.420056747372983	1
A06AD11	Lactulose	N05AH04	Quetiapine	0.899972920121708	0.0651089646879239	0.105516046610144	1	0.947993989538184	0.07549779938596	0.479318154074668	1	1.24661929627644	0.0074837363594437	1.0784044019783399e-190	4.2963631374817097e-187
A06AD11	Lactulose	N05BA02	Chlordiazepoxide	1.30309347261118	0.0654012314450239	5.16677844576784e-5	0.205844453279391	0.837941049666307	0.0781358493467431	0.0236466574244156	1	0.588125981681094	0.0100615497385175	0	0
A06AD11	Lactulose	N05CF01	Zopiclone	0.913385017345167	0.0185274699021019	1.00878739464985e-6	0.004019008980285	1.09246695682894	0.0247368121422089	3.4999534593081e-4	1	1.02745714674398	0.00334889852308383	6.04937049811638e-16	2.41006920644957e-12
A06AD11	Lactulose	N06AX03	Mianserin	1.0086051006143	0.104909240996185	0.934906481676275	1	1.2861196482366	0.140983385553327	0.0742908699637273	1	0.931798908114351	0.0177739588489061	7.05997828822768e-5	0.281269535002991
A06AD11	Lactulose	N07BA01	Nicotine	1.13336338723069	0.0493086287231964	0.0111201710806913	1	0.865350772321514	0.0600662134936958	0.0160541608619303	1	1.02592244619212	0.00778599743667156	0.0010128014889914	1
A06AD11	Lactulose	R03AL01	Fenoterol And Ipratropium Bromide	1.07623890940147	0.0672193400643648	0.274382479281068	1	1.06703326440301	0.093938202993264	0.489760575418772	1	0.896880494014545	0.0135304091733469	8.72656435283392e-16	3.4766632381690297e-12
A06AD65	Macrogol, Combinations	A02BC02	Pantoprazole	0.929057851441235	0.019533924798837	1.652218617933e-4	0.658243897384507	1.15260979314978	0.0254777864887128	2.48083150861569e-8	9.88363273032491e-5	0.879159172757214	0.00383077694570216	8.66652641436456e-248	3.45274412348284e-244
A06AD65	Macrogol, Combinations	A06AB02	Bisacodyl	0.821389454704539	0.0253150050635795	7.70231212754603e-15	3.06860115161434e-11	0.977117456480767	0.0322571109235213	0.472990386362126	1	1.05232258394153	0.00460275970779999	1.56443580593422e-28	6.232712250841929e-25
A06AD65	Macrogol, Combinations	A06AB08	Sodium Picosulfate	1.23640217579336	0.0268379041839047	2.63793241422814e-15	1.05095227382849e-11	1.02360456116004	0.0350331109246209	0.505443405285114	1	0.984686709151669	0.00512148067280012	0.00258557627292768	1
A06AD65	Macrogol, Combinations	A10AB05	Insulin Aspart	0.831708570112441	0.043577079518937	2.35074769437425e-5	0.0936537881438701	0.894529043607802	0.0567471225504824	0.0495166899468974	1	0.888262191497854	0.00862206566373171	5.652879963002259e-43	2.2521073772601e-39
A06AD65	Macrogol, Combinations	A11CC01	Ergocalciferol	1.68349302538276	0.247758173519813	0.0355238923051461	1	1.02537117759238	0.213542757583397	0.906599666727355	1	1.62408338142452	0.0314503591387189	1.21349828382752e-53	4.8345771627688395e-50
A06AD65	Macrogol, Combinations	B03AA01	Ferrous Glycine Sulfate	1.12421737412708	0.142579473122232	0.411528910235683	1	0.862487575679223	0.165414468740964	0.371147250183899	1	0.669491317015705	0.0183601016734639	7.160393208158139e-106	2.8527006541302e-102
A06AD65	Macrogol, Combinations	B03BA03	Hydroxocobalamin	0.87300577093512	0.143229529789582	0.343017439225649	1	1.24622455088086	0.202737164236977	0.277596717161516	1	1.16457170337458	0.0278026240151199	4.25758089812069e-8	1.6962202298112e-4
A06AD65	Macrogol, Combinations	B03BB01	Folic Acid	1.07462348569635	0.0566877828606642	0.204230008410611	1	1.10002215273713	0.0732871738135017	0.193334570916739	1	0.97496545622301	0.0115628515970623	0.028332907730483	1
A06AD65	Macrogol, Combinations	C03CA01	Furosemide	1.09007729553129	0.0187458285656652	4.20569770297664e-6	0.0167554996486589	1.07363866938196	0.0265090343615167	0.00735450953623208	1	0.921445441974817	0.0038971609313607	7.656714809452179e-98	3.0504351800857493e-94
A06AD65	Macrogol, Combinations	C07AA05	Propranolol	0.92295435524018	0.130310699235134	0.538380305599519	1	1.10760628695797	0.163322782497051	0.531471070036822	1	1.11552200542447	0.024478500335539	7.96731149898083e-6	0.0317417690119396
A06AD65	Macrogol, Combinations	C09AA02	Enalapril	0.906607839951212	0.0393963732969594	0.0128215324416507	1	0.956052771643143	0.053422134941509	0.400199549775012	1	0.939050099206683	0.00794692580523817	2.5064437326788303e-15	9.985671830992459e-12
A06AD65	Macrogol, Combinations	C10AA01	Simvastatin	0.838688094681204	0.0273215137892113	1.20461329657348e-10	4.79917937354874e-7	0.954401674464795	0.0361765456886407	0.197022732801606	1	0.961886178894253	0.00553970884091463	2.3051521774259e-12	9.18372627486479e-9
A06AD65	Macrogol, Combinations	D01AC02	Miconazole	1.04152799447112	0.0939840223291712	0.665062860618203	1	0.938950142330953	0.120697163154479	0.601733910787341	1	1.40792281206548	0.0160410343268837	6.306770795026269e-101	2.51261748473847e-97
A06AD65	Macrogol, Combinations	G03CA03	Estradiol	0.775969973083101	0.0742757410521182	6.3814181169609e-4	1	1.20982828413001	0.0933265446393035	0.041251936901799	1	0.963765941200589	0.0151425581996808	0.0147977855646306	1
A06AD65	Macrogol, Combinations	L04AX03	Methotrexate	0.885312071878198	0.138282486715569	0.378364001253796	1	0.970235757927412	0.163587250780609	0.853456566938876	1	1.05897479897525	0.0257897943665869	0.0262928815432142	1
A06AD65	Macrogol, Combinations	N02AA01	Morphine	1.13422543654256	0.0174581861767963	5.41803979432628e-13	2.1585470540595903e-9	1.03369869651013	0.0217779236963907	0.128039714274093	1	0.918937334858202	0.00343968452567691	2.2222533587951596e-133	8.85345738143992e-130
A06AD65	Macrogol, Combinations	N02AA05	Oxycodone	1.07222214925335	0.0242813872248724	0.00408035771609224	1	0.984236156340949	0.0307556577554375	0.605411768470965	1	0.981262737672717	0.00471393648442673	6.00597064465675e-5	0.239277870483125
A06AD65	Macrogol, Combinations	N02AB03	Fentanyl	1.64523857407272	0.0350564534682013	8.85411693393484e-46	3.52748018647964e-42	1.08050283252788	0.0490502868874568	0.11444779015838	1	1.03765492251358	0.0079345751342483	3.18508818684249e-6	0.0126893913363805
A06AD65	Macrogol, Combinations	N02BE01	Paracetamol	0.897939656910143	0.0139953213138976	1.44820369113267e-14	5.769643505472559e-11	1.21742135873544	0.017951206118823	5.98754901430237e-28	2.38543952729806e-24	0.913375022318377	0.00265163113609655	6.535467400816109e-256	2.60373021248514e-252
A06AD65	Macrogol, Combinations	N02CX02	Clonidine	1.03337857994915	0.126698377692544	0.795521186391979	1	0.842742706294712	0.156174548447075	0.273285416849471	1	0.661859952227143	0.0178609176236625	3.9935722260318895e-118	1.5910391748511099e-114
A06AD65	Macrogol, Combinations	N03AX16	Pregabalin	1.2071584344864	0.0623861582844444	0.00254613542490025	1	1.2548281960328	0.0767618674009155	0.00310466706795923	1	0.900455650867442	0.0124284096304913	3.26512406283774e-17	1.30082542663456e-13
A06AD65	Macrogol, Combinations	N05BA08	Bromazepam	1.42988082064131	0.191992376343273	0.0625287597852933	1	0.957278349848598	0.236054765402623	0.853259134541946	1	0.633628737239815	0.0347434232015598	2.1250356986185802e-39	8.46614222329642e-36
A06AD65	Macrogol, Combinations	N05CF01	Zopiclone	0.945514528537312	0.0214149808300953	0.00889126093710186	1	1.10516619893758	0.0275666499273356	2.8627094224874e-4	1	1.04813952466833	0.00393031881857665	5.5807995837263795e-33	2.2233905541565898e-29
A06AD65	Macrogol, Combinations	N06AB04	Citalopram	1.10229719886573	0.0381715111725309	0.0107246180620281	1	0.939263826802895	0.051256640147315	0.22153607213262	1	1.01099564290075	0.00736259496405953	0.137465521401685	1
A06AD65	Macrogol, Combinations	N06AB05	Paroxetine	0.724465002727426	0.20445824435511	0.114918050655594	1	1.43077169258633	0.234678052575003	0.126908830599782	1	0.918279846284861	0.0340327677047521	0.0122441136895737	1
A06AD65	Macrogol, Combinations	R03AK04	Salbutamol And Sodium Cromoglicate	1.00087174481142	0.0458759927624373	0.984845953479838	1	0.885484297912051	0.068342702906146	0.0751465259317515	1	0.90077062171362	0.00955208391047506	7.378656184190079e-28	2.93965662378133e-24
A06AD65	Macrogol, Combinations	S01XA20	Artificial Tears And Other Indifferent Preparations	1.0949137291215	0.0927220391246871	0.328109425069652	1	1.10700792171188	0.139219418283678	0.465255692563146	1	0.745644132545882	0.0186135605433112	5.13006950512406e-56	2.04381969084143e-52
A06AG10	Docusate Sodium, Incl. Combinations	B01AB04	Dalteparin	0.415169684984276	0.0469356391400287	2.86070693900441e-78	1.1397056444993601e-74	0.663664405069889	0.0511091015520339	1.0434492845644902e-15	4.15710194970493e-12	0.688724070828345	0.0073858815618306	0	0
A06AG10	Docusate Sodium, Incl. Combinations	N02BE01	Paracetamol	0.583978114592455	0.0505575169342075	1.95793355625918e-26	7.80040728813657e-23	0.963419811037286	0.0595919836832074	0.531739450928987	1	0.740959038144526	0.00775483692168033	0	0
A07AA02	Nystatin	A02BC02	Pantoprazole	0.928269265940057	0.0178626468960767	3.08651060331995e-5	0.122966582436267	1.13161052130731	0.0249101986377849	6.92327930416113e-7	0.00275823447477779	0.867847036138798	0.00304706574982047	0	0
A07AA02	Nystatin	A10AB05	Insulin Aspart	0.822970023090986	0.0448344512780392	1.38854388317083e-5	0.0553195883055259	0.944295321498684	0.0636626838388527	0.36795387764741	1	0.990447464204864	0.00747037217395626	0.198837864360896	1
A07AA02	Nystatin	A10BB12	Glimepiride	0.956551489313506	0.0817649653374029	0.586942166418804	1	1.17496557539953	0.121167909783817	0.183285808555021	1	0.908445288630319	0.0154157746834668	4.70247652995091e-10	1.87346664953244e-6
A07AA02	Nystatin	A12BA01	Potassium Chloride	0.930175479280703	0.0169206418686988	1.88804530153015e-5	0.0752197248129612	1.15287371831507	0.0246530946552487	7.90932285830451e-9	3.15107422674852e-5	0.939046235175481	0.00300398281000418	2.5317652476109e-97	1.00865527464818e-93
A07AA02	Nystatin	B01AB05	Enoxaparin	0.667176605348567	0.0383692220782759	5.21504405697319e-26	2.07767355229812e-22	1.11223466472203	0.0465735255897049	0.022374975424329	1	0.865630800515143	0.00530578014774589	7.213032744173579e-163	2.8736722452787496e-159
A07AA02	Nystatin	B01AC06	Acetylsalicylic Acid	0.852936579782827	0.0239444764772843	3.06758931639733e-11	1.2221275836527e-7	1.16389038973629	0.035530092878055	1.94128553656306e-5	0.0773408157766723	0.913212298229317	0.00426082655473723	9.70465713264552e-101	3.86633540164598e-97
A07AA02	Nystatin	C03CA01	Furosemide	1.02074286409266	0.0172969532647688	0.235246393066997	1	1.1024292297146	0.0248610987226909	8.76572025757387e-5	0.349226295061743	0.928161732430339	0.00306012734598756	4.3794590614394796e-131	1.74477649007749e-127
A07AA02	Nystatin	C07AB02	Metoprolol	0.841454389756802	0.0273084960581882	2.5947817889128503e-10	1.03376106470288e-6	1.14794066125302	0.0388646287040618	3.8522452992646e-4	1	0.932681195612667	0.00470370452959525	1.14821168287797e-49	4.5744753445858304e-46
A07AA02	Nystatin	C08CA01	Amlodipine	0.763573572880571	0.033575852556038	9.44048627694019e-16	3.76108973273297e-12	1.0682258097196	0.0485949054537301	0.174416225103256	1	0.98511723135802	0.00581552141234095	0.00992645636441957	1
A07AA02	Nystatin	C09AA02	Enalapril	0.863305419063046	0.0401623481161326	2.5239783152599e-4	1	1.04931111254898	0.058587064523497	0.411316898149999	1	1.01028010269106	0.00701977616986618	0.145123933438691	1
A07AA02	Nystatin	C10AA01	Simvastatin	0.78499164650672	0.0276183101658316	1.86314164518124e-18	7.42275631440206e-15	1.07911644149525	0.0398883588745159	0.0562759365392431	1	0.933420184251669	0.00488064109684263	2.9859169808343797e-45	1.18958932516442e-41
A07AA02	Nystatin	N02AA01	Morphine	1.15684966430789	0.0182330183832873	1.3382151751193e-15	5.33144925767529e-12	0.915332633267954	0.0253402223630123	4.8085886101152e-4	1	0.962710755544961	0.00308212512437274	6.253045813404729e-35	2.4912134520604396e-31
A07AA02	Nystatin	N02BE01	Paracetamol	0.720429495768227	0.0212216204059782	7.360806700868779e-54	2.9325453896261198e-50	1.41454949249321	0.0297578925974406	2.1784826787116197e-31	8.679074991987089e-28	1.02792968829762	0.00340334193838294	5.77201861857312e-16	2.2995722176395298e-12
A07AA09	Vancomycin	A02BC02	Pantoprazole	0.883126475934509	0.0299937854839338	3.41666961346227e-5	0.136120117400337	1.11740267576425	0.0395505594523291	0.00500502697998641	1	0.866132044095745	0.00526506965399784	4.669083223274859e-164	1.8601627561527e-160
A07AA09	Vancomycin	A10AB05	Insulin Aspart	0.840276091047721	0.0703157492150002	0.0133271822166872	1	1.16518238948597	0.0887124156931272	0.084835252906388	1	1.10221413815335	0.0123611465844952	3.4585553507858605e-15	1.3778884517530898e-11
A07AA09	Vancomycin	A11DA01	Thiamine (Vit B1)	1.01433716567389	0.060050069993748	0.812611653607694	1	0.946647092172877	0.0750881441576624	0.465271596086122	1	0.89662177239645	0.00954790057056118	3.0018626718980596e-30	1.19594208848419e-26
A07AA09	Vancomycin	A12CB01	Zinc Sulfate	1.27124414307102	0.140633523766619	0.0879084749896942	1	0.680481021913812	0.184793504166468	0.0372361932917334	1	0.931043079284209	0.0213281026715863	8.0803534346277e-4	1
A07AA09	Vancomycin	B01AB04	Dalteparin	1.08347625476566	0.0769017556204172	0.297152532236229	1	0.704230082499086	0.103447405570443	6.9982758956489e-4	1	1.00844808557109	0.0119796283944269	0.482528152549139	1
A07AA09	Vancomycin	B01AC04	Clopidogrel	0.842582387930196	0.0615612480481042	0.00539697956015603	1	1.08313834822471	0.0826418997557629	0.333858752078885	1	0.861749060767884	0.0112351809365215	4.9315561954135494e-40	1.96473198825276e-36
A07AA09	Vancomycin	B01AC06	Acetylsalicylic Acid	0.915004479473471	0.0412369026929963	0.0312363121132071	1	1.1151220862368	0.055298549334729	0.0487850252353527	1	0.942481347359601	0.0073353309009336	6.6999348426014e-16	2.6692540412924e-12
A07AA09	Vancomycin	C03CA01	Furosemide	1.1090343077714	0.0287000014766678	3.1106004874401e-4	1	1.14191952618341	0.0384774674316931	5.6256619167466e-4	1	0.939504931235256	0.00517632591764474	1.8184796880906698e-33	7.244823077353229e-30
A07AA09	Vancomycin	C03DA01	Spironolactone	0.939183734142908	0.0663900999965162	0.344616549547423	1	1.02461279113941	0.0839953896720407	0.772215985908808	1	0.974169268628685	0.0108435945966308	0.0158033757453492	1
A07AA09	Vancomycin	C07AB02	Metoprolol	0.92573645232993	0.0434662235333136	0.0758479594704442	1	1.19813436163704	0.0584150624333167	0.00197142230854435	1	0.944399492766733	0.00768133299199379	9.51928159470937e-14	3.79248178733221e-10
A07AA09	Vancomycin	C09CA01	Losartan	0.739548113750781	0.0767018914471915	8.36767509571742e-5	0.333368175813382	1.09197840444611	0.0965628894283859	0.362173658839821	1	0.969348551336416	0.0137931591894601	0.0240086665253907	1
A07AA09	Vancomycin	C10AA01	Simvastatin	0.834281155663887	0.045468959083054	6.7536307612844e-5	0.269064649529571	1.19215455160504	0.0594006657015464	0.0030871249043272	1	0.986893638235996	0.0082370211786263	0.109228110332961	1
A07AA09	Vancomycin	N02AX02	Tramadol	0.973098777124624	0.0369638040910571	0.460672344879034	1	1.1183736688802	0.0478253290771622	0.0193223391045131	1	1.0281605675195	0.00644251491544949	1.62784281584339e-5	0.0648532577832007
A07AA09	Vancomycin	N02BE01	Paracetamol	0.82790712256525	0.0320502078169893	3.805073236097011e-9	1.51594117726105e-5	1.36775609701289	0.0435769146623212	6.640615907965399e-13	2.6456213777334202e-9	1.06134807322575	0.00547361619970904	1.47374974157068e-27	5.8714189704175904e-24
A07AA09	Vancomycin	N06AB04	Citalopram	0.966602042443055	0.0570751981469267	0.551742010069857	1	1.15139059885554	0.074724684524295	0.0592234450513739	1	1.08064961712309	0.00997529674144806	7.518344505264361e-15	2.9953084508973195e-11
A07AA09	Vancomycin	N07BC02	Methadone	1.02169058667978	0.173744155285307	0.901705295213799	1	1.11059221213633	0.205044195475084	0.608955610232124	1	0.845554162406549	0.0240761066308295	3.21407822960446e-12	1.28048876667442e-8
A07AA09	Vancomycin	R03AL01	Fenoterol And Ipratropium Bromide	0.941904025327983	0.100560594173872	0.551721568509148	1	0.885556701577303	0.13979693640964	0.384630988384661	1	0.891267529401325	0.0173723738666438	3.4473182269061096e-11	1.37341158159939e-7
A07AA09	Vancomycin	R03BB04	Tiotropium Bromide	1.00938315175386	0.0703058335218918	0.894320183467473	1	1.08216213013631	0.0963302972445726	0.412392669501297	1	0.929893042185542	0.0135387883169107	7.93057241659485e-8	3.1595400507713e-4
A07DA02	Opium	A02BC02	Pantoprazole	0.940220021097674	0.0671305418684939	0.35849777454854	1	1.31702274960684	0.0901693655675368	0.00225841683757537	1	1.01795270064092	0.0125214651950038	0.155306265894447	1
A07DA02	Opium	A07DA03	Loperamide	0.781616280239033	0.0663143712029324	2.027986017402e-4	0.807949629332985	1.25396796942054	0.0879015591803156	0.0100350972954497	1	1.11852447388948	0.0120975380881573	2.0647117193325897e-20	8.22581148982104e-17
A07DA02	Opium	B03AA02	Ferrous Fumarate	0.920028412722988	0.219161899651226	0.703711032726133	1	1.35375397577229	0.304513647012239	0.319911382006897	1	0.999078020523702	0.040458490685069	0.981810770692306	1
A07DA02	Opium	N03AA02	Phenobarbital	2.6862150791671	0.434049993136946	0.0228135719529309	1	0.775466265883363	0.370262753848979	0.492218407881812	1	1.39848985447326	0.0345283472770141	2.6396800375539e-22	1.0516485269614699e-18
A07DA02	Opium	N05CF01	Zopiclone	0.873418842671132	0.082206758049171	0.0996943037037029	1	1.20426310932193	0.108765657418808	0.0874725058797224	1	0.918398738555812	0.0138779912324471	8.58508843484539e-10	3.4202992324424e-6
A07DA03	Loperamide	A02BC02	Pantoprazole	0.972335149738133	0.0254770575635952	0.270819973480733	1	1.11536383256558	0.0314773692640387	5.2328567648164e-4	1	0.868114782451736	0.00430349209807461	7.112453971517579e-237	2.8336016622526e-233
A07DA03	Loperamide	A04AA01	Ondansetron	0.808508415095355	0.0323255535524035	4.8414240135310595e-11	1.92882332699077e-7	1.19014121215444	0.0375740624327476	3.60806403032274e-6	0.0143745270968058	0.872316918820419	0.00527504978894553	7.395259140479879e-148	2.9462712415671795e-144
A07DA03	Loperamide	A10AB05	Insulin Aspart	0.831716555719412	0.0654899903410552	0.0048987964490053	1	0.989389696733042	0.0809665372246963	0.895185429627663	1	0.94369756566144	0.00998616148017787	6.5144845226529e-9	2.59537063382492e-5
A07DA03	Loperamide	A10AE04	Insulin Glargine	0.720247928513219	0.123766880960656	0.00801506518124991	1	1.03743953350778	0.148064771385105	0.803948240448345	1	1.12091156072025	0.0212897920518723	8.25975460855781e-8	3.2906862360494e-4
A07DA03	Loperamide	A10BA02	Metformin	0.817028810814152	0.0657100911774599	0.00210262186069601	1	0.926144309597584	0.0810791801015003	0.343995678589449	1	0.983956690944054	0.0115435191487524	0.161190090508203	1
A07DA03	Loperamide	A11DA01	Thiamine (Vit B1)	1.3326172362796	0.0614974103056964	3.02347448795147e-6	0.0120455223599987	0.865877753170219	0.0751495805083569	0.0553228551269964	1	0.794730432020227	0.00877858874275863	5.553221938757269e-151	2.2124036204008995e-147
A07DA03	Loperamide	A12AA04	Calcium Carbonate	1.09207295254246	0.124881686198973	0.480630395223334	1	1.22439452698666	0.172169757401683	0.239653315741733	1	0.953264244723842	0.0217636789785294	0.0278622210169959	1
A07DA03	Loperamide	A12BA01	Potassium Chloride	1.0440070697107	0.0245167725191386	0.0789853271167434	1	1.02648213313769	0.0312476586420606	0.402893738026463	1	0.913642838816259	0.00428770771038544	1.7078897927612197e-98	6.804232934360699e-95
A07DA03	Loperamide	A12CC30	Magnesium (Different Salts In Combination)	0.991271503174112	0.0599721807950959	0.883778242033157	1	1.20529103438982	0.070270631654363	0.00787995434341515	1	0.825709950444342	0.0099763042086692	3.94671342438094e-82	1.5723706282733698e-78
A07DA03	Loperamide	B01AA03	Warfarin	0.849559640638128	0.0682458224478904	0.016895741833351	1	1.12910895889299	0.0889401694404043	0.172163101356014	1	0.895188172286837	0.0113905905721678	2.46759410466133e-22	9.83089491297074e-19
A07DA03	Loperamide	B01AB04	Dalteparin	0.794126692876237	0.0495059841227526	3.22019960459544e-6	0.0128292752247082	0.813057445536685	0.0618020555419745	8.1206025365805e-4	1	0.998119294034182	0.00762934388580036	0.805108189634187	1
A07DA03	Loperamide	B01AB05	Enoxaparin	0.711790120253511	0.0587273227963877	7.0808748509898304e-9	2.82102054063435e-5	0.925945407407409	0.0646863460602851	0.234269767135448	1	1.02149561512434	0.00868719647725169	0.0143578896606168	1
A07DA03	Loperamide	B01AB10	Tinzaparin	0.897072724136449	0.0367182260539863	0.00309482595351829	1	1.07035995674356	0.0441192332620784	0.123276733001158	1	1.05220899188491	0.00584030609490195	2.9363408130513003e-18	1.1698381799196401e-14
A07DA03	Loperamide	B01AC06	Acetylsalicylic Acid	0.935559816023824	0.0359851922405301	0.0641631395818201	1	0.982838818955706	0.0470823815781909	0.713129424918744	1	1.00005490332635	0.00642175315910826	0.993178688249413	1
A07DA03	Loperamide	B01AC07	Dipyridamole	1.17234625386365	0.0947231328651509	0.093220072073676	1	0.945448684106284	0.136221450308609	0.680487781348939	1	1.30352709468427	0.0183323093471281	2.18774514202369e-47	8.715976645822379e-44
A07DA03	Loperamide	B05BA10	Combinations	0.925987380803814	0.0995033250848834	0.439649661892188	1	0.954090046030223	0.117268278546546	0.688591878469986	1	1.22375165339363	0.0135584751647764	3.68039758000865e-50	1.4662703958754501e-46
A07DA03	Loperamide	C03CA01	Furosemide	1.14208096589569	0.0273629546242622	1.20278835629042e-6	0.00479190881146103	1.02000316530736	0.0357561397154288	0.579639537863207	1	0.847484329251167	0.00456071784932045	2.8507173929601994e-288	1.13572580935534e-284
A07DA03	Loperamide	C07AB02	Metoprolol	0.915713877060289	0.0400809856939742	0.0280322107081576	1	1.04820865066227	0.0515770133863	0.361315485971732	1	0.940333971129894	0.00711574879954238	5.35061385910211e-18	2.13168456146628e-14
A07DA03	Loperamide	C08CA01	Amlodipine	0.88287490465424	0.0497212434563075	0.0122311895613168	1	1.12021575315584	0.0630455721340988	0.0717623308069586	1	1.02891889746325	0.00881845684563467	0.00122567313726385	1
A07DA03	Loperamide	C09AA02	Enalapril	0.94341023809511	0.0585784266496595	0.319997693211307	1	1.06914076726427	0.0752252833392555	0.374145784613015	1	0.890504090632171	0.010022901723448	5.83054614578843e-31	2.32288958448211e-27
A07DA03	Loperamide	C09AA05	Ramipril	0.910832355769738	0.0898964124658029	0.298835528263818	1	0.916431157522793	0.113846690756188	0.443353562791228	1	1.01654694623165	0.0163300277207236	0.314900997122762	1
A07DA03	Loperamide	C09AA10	Trandolapril	1.28709452795158	0.143967583751133	0.0795874624174209	1	1.57317046116122	0.19462870324232	0.0199128228546791	1	0.50510558300157	0.0239343700006335	4.20781500793718e-179	1.6763934991621698e-175
A07DA03	Loperamide	C09CA01	Losartan	0.748211460445194	0.0685250709905436	2.30549388770947e-5	0.0918508764863453	1.0040609194036	0.086506688137901	0.962634088771548	1	0.936394226567522	0.012541242054905	1.60396257449091e-7	6.3901868967717e-4
A07DA03	Loperamide	C10AA01	Simvastatin	0.884788154709185	0.0396031387198777	0.00199589954544317	1	1.06196806714758	0.0511159458648017	0.239504974199418	1	0.975271008655016	0.00718210814718695	4.8952068466121e-4	1
A07DA03	Loperamide	H03AA01	Levothyroxine Sodium	0.992388245544348	0.0802899394973005	0.924182982120493	1	0.930000927488241	0.10231613222783	0.478157351226933	1	0.743194827901798	0.0132986612607262	2.48127188899692e-110	9.885387205763728e-107
A07DA03	Loperamide	N02AA01	Morphine	1.12080710432532	0.0265055354506975	1.68623299266095e-5	0.0671795224276122	1.07824565453948	0.032494779854318	0.0204285464996813	1	0.908743357420069	0.00444531031647222	8.76784604361181e-103	3.49310986377495e-99
A07DA03	Loperamide	N02AB03	Fentanyl	1.53193242217471	0.0535882908603004	1.7289332333896102e-15	6.88807000182421e-12	0.971460937027896	0.0691398066553047	0.675378490832925	1	0.911370434818561	0.00854932565374659	1.88104665992757e-27	7.49408989315144e-24
A07DA03	Loperamide	N02AX02	Tramadol	0.967021113771468	0.0328035004893721	0.306639929735038	1	1.03479497773357	0.0398007720125148	0.390140177800686	1	0.922228448159376	0.00544193706770813	4.615575205534899e-50	1.8388451618851e-46
A07DA03	Loperamide	N02BE01	Paracetamol	0.877099932021857	0.0306745121808797	1.91114755095736e-5	0.0761401184301412	1.43374109245112	0.0384238817175119	6.81040332948586e-21	2.71326468646717e-17	0.987543898268103	0.00493439165471357	0.0110789892581241	1
A07DA03	Loperamide	N05CF01	Zopiclone	0.903029534132911	0.0288411151623023	4.0528474634484e-4	1	1.13428926704779	0.0359169278389312	4.5103208679776e-4	1	0.958556314790527	0.004576488367445	2.27055104466664e-20	9.04587536195189e-17
A07DA03	Loperamide	N06AB04	Citalopram	1.03518308950964	0.0544180675361235	0.525154759024055	1	0.909080819936256	0.070339939005448	0.175369274868114	1	1.06660880001156	0.00857265310047458	5.3907380265759804e-14	2.14767002978787e-10
A07EA06	Budesonide	A02BC02	Pantoprazole	0.72914081896019	0.0829094710916898	1.3894432942412e-4	0.553554208425714	1.32625578684927	0.108566398993901	0.00930059503198886	1	0.903048509644594	0.016195444077553	3.03909268955742e-10	1.21077452751968e-6
A07EA06	Budesonide	A07DA03	Loperamide	1.22645407600217	0.121847506150028	0.0938818010778047	1	0.976212142891195	0.168169251055914	0.886162661250753	1	1.23078529057995	0.0238808228425285	3.45724004573706e-18	1.37736443422164e-14
A07EA06	Budesonide	A12BA01	Potassium Chloride	1.10427927341299	0.0705394801291358	0.159663633345061	1	0.99985164658931	0.0967504587590503	0.998776464399878	1	1.09189796382006	0.0149649305242004	4.2310500700679106e-9	1.68565034791506e-5
A07EA06	Budesonide	C03CA01	Furosemide	1.19623601461498	0.0769109506271833	0.0198216473857526	1	1.15031975574181	0.10897465353952	0.198768163171997	1	1.03284823161189	0.0165291415394628	0.0505417562029643	1
A07EA06	Budesonide	C07AB02	Metoprolol	0.889035809540006	0.101510620625803	0.246588904931968	1	0.991078878201772	0.143381620569045	0.950165761718258	1	0.90959329281736	0.0231178777475369	4.15130644358046e-5	0.165388048712246
A07EA06	Budesonide	N02BE01	Paracetamol	1.09243515878447	0.0866355948270205	0.307504135290481	1	1.28347282140005	0.116959490124486	0.0328581856824356	1	1.00503387495631	0.0166964692411963	0.763614992936226	1
A07EA06	Budesonide	N06AB04	Citalopram	0.881485288634247	0.122815075143686	0.304359567721563	1	1.19380074026719	0.175553298423179	0.312950488656461	1	1.06374054129335	0.0257210512420719	0.0162891761980175	1
A07EC01	Sulfasalazine	A02BC02	Pantoprazole	0.923386873165457	0.090897354279933	0.380546365710129	1	0.959142966258173	0.113741168431013	0.713801812846268	1	0.854825388073951	0.0173527885417966	1.57595677804306e-19	6.27861180372355e-16
A07EC02	Mesalazine	H02AB04	Methylprednisolone	0.925476774464544	0.132953729458569	0.560226421526757	1	0.903188951526095	0.0940458389988609	0.278941278622254	1	1.08275138408438	0.0147441993415519	6.95553771394249e-8	2.7710862252346e-4
A07EC02	Mesalazine	H02AB06	Prednisolone	1.06662412802029	0.087395437811365	0.460508836150466	1	0.870237125036328	0.0725920887927311	0.0555352130156064	1	1.2527721923401	0.0118866513765532	3.72256109600146e-80	1.48306834064698e-76
A07FA01	Lactic Acid Producing Organisms	N06BC01	Caffeine	1.80754440909638e-10	24030.0199529478	0.999255113176313	1	1.43474895065169	0.311249577034712	0.24612680673205	1	1.66320151788927	0.028005697929542	9.63895234985733e-74	3.8401586161831597e-70
A09AA02	Multienzymes (Lipase, Protease Etc.)	A10AE04	Insulin Glargine	0.813429828251211	0.108570135571652	0.0571769139372991	1	0.80194283404862	0.130053161320856	0.0896708774823683	1	1.09246584036961	0.0248341679035582	3.6928032783583e-4	1
A09AA02	Multienzymes (Lipase, Protease Etc.)	A11DA01	Thiamine (Vit B1)	1.0808532625091	0.0802142305950128	0.332400918278394	1	0.780081840498908	0.101465147719906	0.0143770525489326	1	0.89271570728095	0.0155825018956235	3.2651694320771097e-13	1.3008435017395202e-9
A09AA02	Multienzymes (Lipase, Protease Etc.)	N02AB01	Ketobemidone	0.718843140784615	0.250695827828856	0.187911233909845	1	1.18318078908461	0.330400644149887	0.61068334537569	1	0.711536586448117	0.0407933309169802	7.25843179674141e-17	2.89175922782178e-13
A10AB05	Insulin Aspart	A02BC02	Pantoprazole	1.04667471241622	0.0209111791879656	0.0291448262290638	1	1.19477229246344	0.0270933705896145	5.0915245121903893e-11	2.02846336565665e-7	0.943853785771926	0.00389483196602794	8.56233170162513e-50	3.4112329499274503e-46
A10AB05	Insulin Aspart	A10AC01	Insulin (Human)	1.05337951180949	0.0398187089449892	0.19154961615948	1	0.90810385769994	0.0463428157347034	0.0375186666019394	1	1.10623401863956	0.00758362987919049	1.94303650540208e-40	7.74105743752189e-37
A10AB05	Insulin Aspart	A10AE04	Insulin Glargine	0.85845913539306	0.0351488107024059	1.41190368046927e-5	0.0562502426298957	1.0422529549651	0.0411643704947698	0.314727492369419	1	1.12326947919515	0.00665155607302302	2.1770061768518e-68	8.67319260857757e-65
A10AB05	Insulin Aspart	A10AE05	Insulin Detemir	0.999813870323756	0.0502537931796619	0.997044531990135	1	0.973904965080152	0.0569057626189497	0.642178478847354	1	1.06952801841999	0.00959011306384381	2.39965859345467e-12	9.5602398363234e-9
A10AB05	Insulin Aspart	A11DA01	Thiamine (Vit B1)	1.3933319876554	0.0433168073205518	1.89603019731847e-14	7.553784306116779e-11	0.939000977514487	0.0538582478350261	0.242564750881279	1	0.954014464193499	0.00736616894219827	1.64912658772702e-10	6.57012032550445e-7
A10AB05	Insulin Aspart	B01AB04	Dalteparin	0.911965082356692	0.0359713864328877	0.0104113940156644	1	0.797657920663173	0.0461868027737586	9.84026985109724e-7	0.00392036350867714	0.960592853999302	0.00626563130993691	1.3926690197127e-10	5.5483933745354e-7
A10AB05	Insulin Aspart	B01AB05	Enoxaparin	0.818613561425094	0.0547881617611858	2.5915749055855e-4	1	0.947225786436966	0.0649106818355114	0.403567038815885	1	1.01447194138047	0.00871836057256787	0.0993441017585719	1
A10AB05	Insulin Aspart	C01CA03	Norepinephrine	1.55037879133936	0.124455169092746	4.261261269062e-4	1	0.630866246452275	0.190258914238206	0.0154679038861217	1	0.791300652429897	0.017840945615465	2.52171822111552e-39	1.00465253929242e-35
A10AB05	Insulin Aspart	C03CA01	Furosemide	1.11968000114465	0.0191396705704819	3.50065744367885e-9	1.39466192556165e-5	1.12459929137722	0.025956582263155	6.06904709623193e-6	0.024179083631388	0.935478969153305	0.00370826928641819	2.51209792469206e-72	1.00081981319732e-68
A10AB05	Insulin Aspart	C09AA03	Lisinopril	0.872772493352616	0.205658178387137	0.508174900863546	1	0.907425532368884	0.250794791279174	0.698501801853488	1	1.20052718923623	0.0438990491789669	3.13810017370801e-5	0.125021910920527
A10AB05	Insulin Aspart	C09CA04	Irbesartan	0.953101882036523	0.20580006297411	0.815451795256572	1	1.12100102161766	0.255910433532032	0.655354509806723	1	1.14330602901175	0.0464191472294441	0.00391283747933121	1
A10AB05	Insulin Aspart	C10AA07	Rosuvastatin	0.637602672907836	0.101294552025101	8.8760964774394e-6	0.0353623683661186	0.94299427070776	0.113330885385074	0.604521845758823	1	0.967177970116947	0.0198825208473741	0.0932500634984637	1
A10AB05	Insulin Aspart	G04BD07	Tolterodine	1.03912068473104	0.158103066640895	0.808221902616646	1	0.926080977863798	0.20606567267066	0.709397300656195	1	1.01023552390814	0.033141399775434	0.758634705021809	1
A10AB05	Insulin Aspart	J01CR05	Piperacillin And Enzyme Inhibitor	1.1392093281338	0.0345991794223202	1.6523360004655e-4	0.658290662585491	0.91524369033622	0.0460204999787638	0.0542961075909372	1	1.04867904248456	0.00665704952401937	9.33325739227911e-13	3.718369745084e-9
A10AB05	Insulin Aspart	J01XD01	Metronidazole	1.14991897987412	0.0301662155226368	3.64385282428778e-6	0.0145171096519625	0.898522362689787	0.0401167840934779	0.00764623294139972	1	1.03038451495586	0.00527505164304412	1.39284272285601e-8	5.54908540785834e-5
A10AB05	Insulin Aspart	N02AA01	Morphine	1.11167663040214	0.022192349219334	1.83738288774204e-6	0.00732013342476429	1.02902363532332	0.0280968694563388	0.308545830536873	1	0.994516110865672	0.00407362197050471	0.177048175435731	1
A10AB05	Insulin Aspart	N02BE01	Paracetamol	0.834558503992364	0.0174041392151718	2.7149443739964e-25	1.08163383860017e-21	1.23013830376805	0.0221742496396307	9.55530034930469e-21	3.80683165916299e-17	1.0133512706457	0.00326980903932619	4.98822243162748e-5	0.198730781676039
A10AB05	Insulin Aspart	R03AK04	Salbutamol And Sodium Cromoglicate	1.18988794698834	0.0563989805371195	0.0020515624100913	1	0.650378294386195	0.0836839418010596	2.73594002742265e-7	0.00108999850692518	0.878535024971084	0.010552252987627	1.27713243153484e-34	5.0880956072347995e-31
A10AC01	Insulin (Human)	A02BC02	Pantoprazole	0.955369165468861	0.0316563335943535	0.149222013175105	1	1.07157945022779	0.0431199661558633	0.108871302162774	1	0.920837255272587	0.00639019476691329	4.16282607582263e-38	1.6584699086077398e-34
A10AC01	Insulin (Human)	A02BC05	Esomeprazole	1.32168185149049	0.070411780439288807	7.46188060388617e-5	0.297281323258825	0.827619676151909	0.101464878825492	0.0622234683122702	1	1.307133863541	0.0129490110672012	4.830610011407879e-95	1.9245150285449e-91
A10AC01	Insulin (Human)	A06AB08	Sodium Picosulfate	1.02915207271028	0.0546238311930974	0.598848806677381	1	0.920409324258842	0.0727839992644194	0.254497972638601	1	1.05732028514569	0.00982387729603967	1.39750613109369e-8	5.56766442627726e-5
A10AC01	Insulin (Human)	A06AD11	Lactulose	1.17474252357954	0.0401844582694084	6.1301688500008e-5	0.244225926984032	1.04633728214859	0.0553315578746405	0.413000743735034	1	1.1439379427208	0.00775197351629496	2.0634777218959302e-67	8.22089524403339e-64
A10AC01	Insulin (Human)	A10AB01	Insulin (Human)	1.23052989339495	0.036326762067824	1.12628166798628e-8	4.48710616525734e-5	0.936236301786645	0.0491216991061778	0.179820161574536	1	1.15293950494641	0.00694988266040065	3.4322073285434502e-93	1.3673913996917097e-89
A10AC01	Insulin (Human)	A10AB05	Insulin Aspart	0.738840509573267	0.0324097216368658	9.72819517394406e-21	3.8757129572993104e-17	0.985036960080092	0.042037816504548	0.719870237640577	1	1.01235445418255	0.00617578994175339	0.0467885877965399	1
A10AC01	Insulin (Human)	A11DA01	Thiamine (Vit B1)	1.27139699620387	0.0662427970361245	2.8919525476942e-4	1	0.927950377964091	0.0893369577511221	0.402580072369144	1	0.994334518258249	0.0118841103648671	0.632591111907065	1
A10AC01	Insulin (Human)	A12BA01	Potassium Chloride	1.09870994852901	0.0302061200047666	0.00183025150558898	1	0.903353027223469	0.0404103007845741	0.0118949309812591	1	1.08648481467752	0.005953871875423	4.0657391274617397e-44	1.6197904683807599e-40
A10AC01	Insulin (Human)	B01AB05	Enoxaparin	0.860380833553922	0.0682675285709743	0.0276083874006595	1	0.873622020758113	0.0906053096661945	0.135918177927569	1	0.929589766485918	0.0118128908303659	6.38191154046412e-10	2.54255355772091e-6
A10AC01	Insulin (Human)	B03XA01	Erythropoietin	1.62807573143311	0.128205436909201	1.4370587580675e-4	0.5725242092141	1.78536950528904	0.171769328289728	7.3965870138783e-4	1	1.29186460473358	0.0260016736167037	6.9332139686501e-23	2.7621924451102e-19
A10AC01	Insulin (Human)	C01AA05	Digoxin	1.33652736414342	0.0528451730005553	4.03887707396694e-8	1.6090886262684e-4	0.883858657972162	0.0754634223080327	0.101839699984536	1	1.18689257329616	0.0115263456356939	5.56522982745506e-50	2.2171875632581e-46
A10AC01	Insulin (Human)	C03CA01	Furosemide	1.2820782111524	0.0282815381221129	1.5494207312248e-18	6.1728921931996005e-15	0.971856337889578	0.0389947637933023	0.464119751329836	1	0.957537001103933	0.00603898540093105	6.71416372946811e-13	2.6749228298201e-9
A10AC01	Insulin (Human)	C03DA01	Spironolactone	1.19539893317419	0.0537370172399964	8.9579998210565e-4	1	0.970032798232019	0.0726594249274048	0.675406281187739	1	1.06621101080477	0.0113900128487333	1.81546347981172e-8	7.23280650356989e-5
A10AC01	Insulin (Human)	C07AB02	Metoprolol	0.880915774637981	0.0376654323110489	7.6182962734534e-4	1	1.11122463835168	0.0508561067914399	0.0381028391910728	1	0.946793448078861	0.00795045117405956	6.11763719097095e-12	2.43726665688283e-8
A10AC01	Insulin (Human)	C08CA02	Felodipine	0.808999905633038	0.143818852827792	0.140542464854758	1	0.68118360475952	0.200285206129422	0.0552527389641725	1	0.789227632346661	0.0302710823343829	5.3092544928680506e-15	2.11520698995863e-11
A10AC01	Insulin (Human)	C09AA02	Enalapril	0.902981035985431	0.0443104769583623	0.021270339031624	1	0.94070297426018	0.0593175585337864	0.302766697602696	1	1.10447915470948	0.00954570818906825	2.22474092674678e-25	8.86336785215917e-22
A10AC01	Insulin (Human)	C09AA05	Ramipril	0.920378917415763	0.0713886597481809	0.245143275022651	1	0.864062431234691	0.0953054450390694	0.12525774045813	1	1.06885725295707	0.0153394888287363	1.41778123144268e-5	0.0564844042606764
A10AC01	Insulin (Human)	C09CA01	Losartan	0.7096303752624	0.0554084030101492	5.993711794762071e-10	2.38789477903321e-6	0.885937907098955	0.0730678340131868	0.097422636128814	1	0.991381234068882	0.0118858054618025	0.466445915715573	1
A10AC01	Insulin (Human)	C10AA01	Simvastatin	0.871088299827021	0.0315353892914088	1.2064757665293e-5	0.0480659945385273	0.87470814505437	0.0425351871165774	0.00164865285907041	1	1.01065136343246	0.006719903763444	0.114872620701729	1
A10AC01	Insulin (Human)	C10AA05	Atorvastatin	0.605267618430445	0.0727986252829178	5.31509258357246e-12	2.11753288529527e-8	0.888857202172924	0.0861477770660613	0.171426468769656	1	0.871467422911094	0.014740774906665	1.0284054597175599e-20	4.09716735151476e-17
A10AC01	Insulin (Human)	C10AA07	Rosuvastatin	0.693187310318245	0.139146727611301	0.00844881618261981	1	0.769863251282142	0.168561059776495	0.120753651912377	1	0.832971197308601	0.0315217205829581	6.71958144248442e-9	2.67708124668579e-5
A10AC01	Insulin (Human)	G03CA03	Estradiol	0.88327613663278	0.168846009660669	0.462283282883931	1	1.11333640362402	0.213603726739093	0.61523221920523	1	0.962384563227602	0.034568662521144	0.267373934276133	1
A10AC01	Insulin (Human)	H02AB06	Prednisolone	1.43044087145479	0.0429077502880969	7.23815173575145e-17	2.88367965152338e-13	1.14833888107068	0.0586062140922924	0.0182700757546318	1	1.00776618860608	0.00896491595393786	0.388170308070968	1
A10AC01	Insulin (Human)	H03AA01	Levothyroxine Sodium	0.93560231951816	0.0809106611447958	0.410681679241411	1	1.00435297322737	0.109674129014382	0.968408894825592	1	1.01923664911953	0.0167731458395188	0.255964792728565	1
A10AC01	Insulin (Human)	J02AC01	Fluconazole	1.26690231435097	0.0563226015160542	2.66499356227177e-5	0.106173343520907	1.22460885178566	0.0817035595768111	0.0131397443512166	1	1.09458387773109	0.0098627259181188	5.03740640089856e-20	2.00690271011799e-16
A10AC01	Insulin (Human)	J05AB14	Valganciclovir	0.7264862907154	0.263244316963772	0.224810011237889	1	1.29366208197807	0.269908605676607	0.3401132558868	1	0.918377320957618	0.0326985851862587	0.00921441382853471	1
A10AC01	Insulin (Human)	L04AA06	Mycophenolic Acid	0.71158798591985	0.180461893209373	0.0593658723254986	1	1.12439325267053	0.208166583283159	0.5732851635809	1	0.917119356296039	0.0273890644089852	0.0015839875435691	1
A10AC01	Insulin (Human)	L04AD01	Ciclosporin	0.887354032411525	0.200917791232168	0.551959401506432	1	1.21358825938893	0.223311191076967	0.386013972400009	1	1.03162297993144	0.0307164298230719	0.310787683258541	1
A10AC01	Insulin (Human)	L04AD02	Tacrolimus	0.584779466436536	0.220693591637769	0.0150545103356303	1	0.926213463434889	0.242917854928565	0.75235090762217	1	1.01242395138103	0.0304007214841374	0.684628658058631	1
A10AC01	Insulin (Human)	M04AA01	Allopurinol	0.975361777971405	0.069396240471178	0.719233213609421	1	1.01272783658175	0.0931262599748471	0.89197113653697	1	1.03100018880247	0.0148903688245826	0.0403373589906392	1
A10AC01	Insulin (Human)	N02AA05	Oxycodone	0.952167520242831	0.0456463122963358	0.282919372759282	1	0.948585590813827	0.0612535304941872	0.388842845413953	1	1.05987777293981	0.00862517713060054	1.55891151012478e-11	6.21070345633712e-8
A10AC01	Insulin (Human)	N02AX02	Tramadol	1.00232211014542	0.0357158037116387	0.948221016202358	1	1.13506891353191	0.0489023791444935	0.00957697249588217	1	1.06735948363558	0.00706293372251795	2.71725884996996e-20	1.08255592582803e-16
A10AC01	Insulin (Human)	N02BE01	Paracetamol	0.902603325176659	0.0296278047540574	5.4289663529924e-4	1	1.17241022404782	0.0417226798501575	1.3764920546479e-4	0.548394434571747	1.08458995616291	0.00610342716447441	2.1844925757228797e-40	8.70301842167996e-37
A10AC01	Insulin (Human)	N05AD01	Haloperidol	1.18307565360692	0.0586668926495049	0.00416182013168579	1	1.20780883434815	0.0851926153146892	0.0266746234285674	1	1.12961591202858	0.0103703866158228	6.85830520082048e-32	2.7323487920068797e-28
A10AC01	Insulin (Human)	N05AF03	Chlorprothixene	1.33323954547765	0.183569636547741	0.117168042166274	1	1.04466389715616	0.209038653183337	0.834425362661251	1	1.26954008977264	0.0282793147189817	3.1952585107424203e-17	1.27299099067978e-13
A10AC01	Insulin (Human)	N05AF05	Zuclopenthixol	0.88532402422963	0.271063441288764	0.653181284082842	1	1.51725265116609	0.360017206892806	0.246862554336578	1	1.52405031020885	0.0428169599798496	7.479222621401219e-23	2.9797222923662495e-19
A10AC01	Insulin (Human)	N05AH04	Quetiapine	1.06285139875955	0.146485124067571	0.677322667434496	1	0.588599320835932	0.195244789427643	0.00663578216609566	1	1.31680238589843	0.0236099014253311	2.12862737286227e-31	8.480451453483279e-28
A10AC01	Insulin (Human)	N05CF01	Zopiclone	0.990520942271223	0.0361116468811367	0.791976340398916	1	1.15057093201384	0.0498569036435661	0.00490485606925764	1	1.07205729549439	0.00676576732226065	8.31556330847071e-25	3.31292042209473e-21
A10AC01	Insulin (Human)	N05CH01	Melatonin	0.758616686867617	0.223291654266413	0.216009154115706	1	0.833468850045359	0.300717387306963	0.544682117838403	1	1.06890510565351	0.0301681922228673	0.0271900408827308	1
A10AC01	Insulin (Human)	N06AB04	Citalopram	1.1339727790232	0.0581385558945357	0.0305762489965405	1	0.992936901022122	0.082971809699991	0.931920702762629	1	1.10434773211367	0.0117707904474654	3.38927701334721e-17	1.35028796211753e-13
A10AC01	Insulin (Human)	N06AX11	Mirtazapine	1.10476037990489	0.0936797813411355	0.287555201160549	1	0.72924136486998	0.132221325994001	0.0169382554514429	1	1.11375656883271	0.0178859700443159	1.70540223911385e-9	6.79432252062958e-6
A10AC01	Insulin (Human)	N07BC02	Methadone	1.41081048721033	0.168875925300214	0.0415527653481783	1	1.04953350182153	0.19565490002003	0.804832986771138	1	1.06606825159245	0.0286561438391968	0.0255761567626789	1
A10AC01	Insulin (Human)	R03AL01	Fenoterol And Ipratropium Bromide	1.00800737274243	0.109972761179424	0.942186213967108	1	1.01320128789225	0.151736151619323	0.931122741550416	1	0.973862027208657	0.0226982586461634	0.243267781365664	1
A10AC01	Insulin (Human)	R03AL01	Fenoterol And Ipratropium Bromide	1.00800737274243	0.109972761179424	0.942186213967108	1	1.01320128789225	0.151736151619323	0.931122741550416	1	0.973862027208657	0.0226982586461634	0.243267781365664	1
A10AD05	Insulin Aspart	A10AB05	Insulin Aspart	0.723848252470184	0.0361331236799043	3.7544105148279794e-19	1.4957571491074701e-15	0.999766786896639	0.0461026901743086	0.995963401676352	1	1.05606399284025	0.0073531784416017	1.18548037676385e-13	4.72295382102718e-10
A10AD05	Insulin Aspart	A12CC30	Magnesium (Different Salts In Combination)	1.20741797052585	0.102119350585512	0.0649322412522146	1	1.51026492302463	0.123932943748275	8.7887654670049e-4	1	1.11653618774371	0.0183301353722849	1.8138063133182301e-9	7.22620435225983e-6
A10AD05	Insulin Aspart	C03CA01	Furosemide	1.29034131874656	0.031835368593746	1.1751122718729501e-15	4.68164729114183e-12	0.96596041274656	0.0417177043066669	0.406447557793679	1	0.958685535453645	0.00678225873942129	4.94119186352612e-10	1.96857083842881e-6
A10AD05	Insulin Aspart	J05AB14	Valganciclovir	0.787314276053369	0.268011452674333	0.37226983005627	1	1.05205769356915	0.251631925920058	0.840170541068859	1	0.911747843510673	0.0324879306666253	0.00445676649115435	1
A10AD05	Insulin Aspart	L04AA06	Mycophenolic Acid	0.673910339992265	0.175483218427436	0.0245137848396827	1	0.984351535010278	0.17634027242246	0.928730789992224	1	1.02473922521877	0.0244380537583235	0.317308289114885	1
A10AD05	Insulin Aspart	N06AB06	Sertraline	0.753836608935862	0.169814189994246	0.0961020487722534	1	0.809952667679245	0.208047021404008	0.31099625879826	1	0.966347287181412	0.0308826880259427	0.267666357173508	1
A10AD05	Insulin Aspart	R03AC03	Terbutaline	0.816552645941392	0.170497811826119	0.234573574548426	1	1.03130201833357	0.241178656431879	0.898308998628402	1	1.31928810444086	0.0337770014798081	2.3333556909718e-16	9.29608907283165e-13
A10AE04	Insulin Glargine	A02BC02	Pantoprazole	0.984141173041069	0.0357697707550808	0.654938924416917	1	1.13516924695772	0.043217274457084	0.00335066697821675	1	0.846911117997025	0.00673607579220783	2.4116913896244097e-134	9.60817849626365e-131
A10AE04	Insulin Glargine	A09AA02	Multienzymes (Lipase, Protease Etc.)	1.54856733071104	0.120097348920828	2.7109179140935e-4	1	1.21487115223537	0.141517500100808	0.169018736519722	1	0.88999379775297	0.0242219115057688	1.49892818999526e-6	0.00597172990894112
A10AE04	Insulin Glargine	A10AB05	Insulin Aspart	0.779041310197527	0.030332573244274	1.84444930151724e-16	7.34828601724469e-13	0.924977997512606	0.0362506124983709	0.0314538652895337	1	1.18729106746685	0.00583540491693771	3.0989974267774496e-190	1.23464057482814e-186
A10AE04	Insulin Glargine	A10AB06	Insulin Glulisine	1.37062843831287	0.225406730222101	0.161912340569147	1	1.00626731521007	0.232134027210062	0.978527976518978	1	0.798726548414603	0.0445762816705472	4.6160935996189e-7	0.00183905169008817
A10AE04	Insulin Glargine	A10BA02	Metformin	0.63711055901513	0.0408554028089401	2.6098377488811197e-28	1.03975935915424e-24	0.758213911840605	0.0473578122644524	5.07641517768475e-9	2.0224438067896e-5	1.0012314601175	0.00748216296576053	0.869349468126699	1
A10AE04	Insulin Glargine	A11CC03	Alfacalcidol	1.03214336261983	0.110575854332489	0.774788906518129	1	1.09937672805333	0.130561815185537	0.468047597423974	1	1.09326452660075	0.0231172977503846	1.1469011152176e-4	0.456925404302728
A10AE04	Insulin Glargine	A11DA01	Thiamine (Vit B1)	1.49702393220435	0.0725767018969226	2.70785381629404e-8	1.0788089604115e-4	1.08773345557011	0.0833073914229202	0.3127503161183	1	0.833949732096361	0.011701372445094	2.62004693244099e-54	1.04382669788449e-50
A10AE04	Insulin Glargine	A12AA04	Calcium Carbonate	0.712573064196591	0.150584639820904	0.0244247643687758	1	1.27981744243303	0.180965615869392	0.172775760766185	1	0.97398490371146	0.030141912118704	0.381839291612228	1
A10AE04	Insulin Glargine	A12BA01	Potassium Chloride	1.05915534940533	0.0352369118455464	0.102888241179534	1	1.03517820121276	0.0417831000499491	0.407979869666427	1	0.986405783689377	0.00650936293559483	0.0354889616454919	1
A10AE04	Insulin Glargine	A12CB01	Zinc Sulfate	1.05308782718919	0.149354456834813	0.729091166810205	1	0.672262380324926	0.191480351302277	0.0380907980861812	1	0.976513410775129	0.023478409215316	0.311402745868342	1
A10AE04	Insulin Glargine	A12CC10	Magnesium Oxide	1.05879011136047	0.162913173426337	0.725844734304272	1	0.839253090622623	0.194041625378609	0.366461970239659	1	1.02196284342738	0.0292909442647568	0.458268270829745	1
A10AE04	Insulin Glargine	A12CC30	Magnesium (Different Salts In Combination)	1.11445640912386	0.117653266132043	0.357014473052911	1	1.01683629410811	0.13160556632396	0.899047281633384	1	1.19955027023286	0.0207079822796452	1.5455539568068598e-18	6.1574869639185304e-15
A10AE04	Insulin Glargine	B01AA03	Warfarin	1.04046994780288	0.0763621297359844	0.603390588995848	1	0.782018529301291	0.0942143164400812	0.00906055127781283	1	1.143726549887	0.0153871717266013	2.60319989640444e-18	1.03711483872753e-14
A10AE04	Insulin Glargine	B01AC06	Acetylsalicylic Acid	0.749515355101043	0.0371516531003528	8.43608379765334e-15	3.36093578498509e-11	0.944548813804023	0.0446704714740124	0.201572855161416	1	0.813001366428223	0.00727980031421531	6.871089915301349e-178	2.7374422222560598e-174
A10AE04	Insulin Glargine	B05BA10	Combinations	1.68020367298503	0.176519364236348	0.00328523891613581	1	0.741640575769681	0.233822282977214	0.20115040884843	1	1.38480625037765	0.0277207828362722	7.55761105144211e-32	3.01095224289454e-28
A10AE04	Insulin Glargine	C03CA01	Furosemide	1.12766902583674	0.033032471706989	2.7539174604503e-4	1	0.9980841270966	0.0409220768733516	0.962622821593183	1	0.906194754926492	0.00656650662783739	7.28428992623473e-51	2.90206110661192e-47
A10AE04	Insulin Glargine	C03DA01	Spironolactone	1.17148232914041	0.059167068603976	0.00747368365550415	1	0.926511676642756	0.0732538282909225	0.297423442944216	1	1.04592423601429	0.012326339442387	2.6981241248413e-4	1
A10AE04	Insulin Glargine	C07AB02	Metoprolol	0.80415646942091	0.045008123275177	1.28078344529196e-6	0.00510264124604317	0.951561797417404	0.0527072337277599	0.346188435688779	1	0.889052686188242	0.00882694234695657	1.70796650251873e-40	6.80453854603462e-37
A10AE04	Insulin Glargine	C08CA01	Amlodipine	0.71038264272178	0.0503943024909042	1.1566955003361599e-11	4.60827487333926e-8	0.889348954959153	0.057823921797237	0.0425625746931049	1	0.990768898927176	0.00941390342683133	0.324557452077258	1
A10AE04	Insulin Glargine	C09AA02	Enalapril	0.84176579228617	0.0585967719875768	0.00328592970093954	1	0.825530160845455	0.0686868945556102	0.00524879323233015	1	1.04195017528184	0.0111857792439338	2.3898570329363e-4	0.952119041921846
A10AE04	Insulin Glargine	C09AA05	Ramipril	0.845560828830143	0.0760950363723439	0.0274858200509203	1	0.757597108864401	0.0884513177071029	0.00169820878939006	1	1.01246991306995	0.0150669863479301	0.410784540571476	1
A10AE04	Insulin Glargine	C09CA01	Losartan	0.638630031638494	0.0606159724224816	1.38370953481575e-13	5.51269878670595e-10	0.901466863681149	0.0695490400292127	0.135831777508353	1	0.844696847362161	0.0115681815847506	3.26143769924649e-48	1.2993567793797997e-44
A10AE04	Insulin Glargine	C10AA01	Simvastatin	0.839596986988982	0.0379332014321979	4.04653718355742e-6	0.0161214041392928	0.883413090444501	0.0455438314842166	0.00649224149299112	1	1.03535217404658	0.007426553573597	2.896454694298e-6	0.0115394755020832
A10AE04	Insulin Glargine	C10AA07	Rosuvastatin	0.674098407024954	0.128308025059189	0.00211428560950942	1	0.926494539927164	0.145188333151201	0.598993189792357	1	0.872363403940876	0.0258351016497477	1.25421147829843e-7	4.9967785295409e-4
A10AE04	Insulin Glargine	D07AC01	Betamethasone	1.19135923264263	0.231250107359326	0.448950031541339	1	0.810656213194331	0.252188796210625	0.405207220284584	1	1.19210550713496	0.0480308054440654	2.5368799938302e-4	1
A10AE04	Insulin Glargine	D07AC13	Mometasone	0.932697041850433	0.243208091802401	0.774508649522724	1	0.923905361706091	0.26568992621018	0.765789238108957	1	0.948633510960997	0.0465183893347512	0.25696694457082	1
A10AE04	Insulin Glargine	G04CA01	Alfuzosin	0.6532599978883	0.158877070503493	0.00736366680176877	1	0.874523478777784	0.172164489325762	0.436116590873661	1	0.782213536063491	0.0313337995129977	4.5393424591396806e-15	1.80847403572125e-11
A10AE04	Insulin Glargine	H02AB06	Prednisolone	1.23833619292676	0.0518560157991461	3.7502517878283e-5	0.14941003122708	1.00097208072688	0.0645926232212922	0.987998594904413	1	0.994953204196697	0.0107031864189697	0.636415382211062	1
A10AE04	Insulin Glargine	H03AA01	Levothyroxine Sodium	0.825424305684669	0.0876423307553605	0.0285896648407729	1	0.884756941985365	0.104910579858881	0.243165462463058	1	0.970245401124254	0.0174526861480371	0.0834962396841951	1
A10AE04	Insulin Glargine	H03BB02	Thiamazole	1.55592292098144	0.237311447735268	0.0624873717224444	1	1.04508724143497	0.283222571540543	0.876262226923685	1	1.23150135159616	0.0510164421144749	4.47066358259565e-5	0.178111237130611
A10AE04	Insulin Glargine	L04AA06	Mycophenolic Acid	0.642078395696257	0.279609141704199	0.113076577499099	1	1.06992967485909	0.24390877352153	0.781685060968074	1	0.376382502210373	0.03429304960046	1.38645493326212e-178	5.52363645411629e-175
A10AE04	Insulin Glargine	L04AX01	Azathioprine	0.753236081964751	0.300195603597998	0.345183388040205	1	0.98606136967362	0.313524771569833	0.964290176852992	1	1.8424335339317	0.0536586292786419	4.7754388234544896e-30	1.90253482726427e-26
A10AE04	Insulin Glargine	N02AB03	Fentanyl	1.69474024679351	0.080586062975329	5.90342516109176e-11	2.35192458417896e-7	0.770365212827957	0.10611956323008	0.0139534785392329	1	0.847920661966629	0.0142935315500324	8.153058242295459e-31	3.24817840373051e-27
A10AE04	Insulin Glargine	N02AX02	Tramadol	0.916277842233341	0.0408544763599209	0.0323408044331701	1	1.10420014471333	0.0479371656238216	0.0386652103251471	1	1.01178344493384	0.00739584770304168	0.113207935657371	1
A10AE04	Insulin Glargine	N02BE01	Paracetamol	0.906284947429916	0.0349239656757742	0.00483851445786516	1	1.39332039283739	0.0428637655580181	1.0081047434417e-14	4.01628929787173e-11	0.995016129562415	0.0065587065965442	0.446187694090417	1
A10AE04	Insulin Glargine	N03AA02	Phenobarbital	1.5955604661199	0.267895347396466	0.0811489505976348	1	0.867266512662218	0.305397172953142	0.640995502892522	1	1.08453740457547	0.0450931040004442	0.0719098374459485	1
A10AE04	Insulin Glargine	N03AG01	Valproic Acid	1.33000996189341	0.217307209184294	0.189396922132989	1	1.18932518294525	0.249253594912822	0.486666115349403	1	1.29799998709775	0.0330174944950684	2.79826476235902e-15	1.1148286813238298e-11
A10AE04	Insulin Glargine	N04BC05	Pramipexole	0.808879134236859	0.226137504093456	0.348269872970115	1	0.969094594531448	0.243207572229649	0.897294940536027	1	1.1816542709285	0.0462405042875224	3.0652494237616e-4	1
A10AE04	Insulin Glargine	N05AA02	Levomepromazine	1.47646066519502	0.245292537679012	0.112172782033405	1	1.01723816138539	0.278841466731348	0.951125180201944	1	1.32908741983734	0.0453567335252058	3.5567686473822303e-10	1.41701662911708e-6
A10AE04	Insulin Glargine	N05AD01	Haloperidol	1.45029157587718	0.0676493490149681	3.89682448594446e-8	1.5524948752002e-4	1.1427392288125	0.0869915782770697	0.125077364409733	1	0.949963380972451	0.0112533720935575	5.079840603246e-6	0.0202380849633321
A10AE04	Insulin Glargine	N05AF03	Chlorprothixene	1.25208382185609	0.23788143664857	0.344634704033384	1	1.23574402725915	0.20929376973399	0.31183983132244	1	1.05023998217228	0.0284114007472354	0.0844702343963074	1
A10AE04	Insulin Glargine	N05AH03	Olanzapine	1.06427687421548	0.153699639965718	0.685251683736285	1	0.848139691285691	0.176471934180944	0.350639735553527	1	1.60677068334149	0.0219034233003596	5.974977488794949e-104	2.38043103153591e-100
A10AE04	Insulin Glargine	N05AX12	Aripiprazole	0.899219315716951	0.36830288354816	0.773020269710958	1	0.743918399042776	0.328943918656924	0.368485339092532	1	1.43083082447363	0.0324207153176959	2.18735822584964e-28	8.71443517178497e-25
A10AE04	Insulin Glargine	N05CF02	Zolpidem	1.07239167475771	0.11817216174757	0.554227795204427	1	0.957239134209308	0.132114318520975	0.740803433318391	1	1.29758372077635	0.0228575567629021	4.3358498812632895e-30	1.72740259269529e-26
A10AE04	Insulin Glargine	N06AB04	Citalopram	1.10312331754686	0.0715649955225028	0.170244633120071	1	0.949789455228937	0.0871665481796619	0.554524148663068	1	0.922220565453491	0.0129047645951853	3.50774728241948e-10	1.39748651731592e-6
A10AE04	Insulin Glargine	N06AX16	Venlafaxine	0.746231741492327	0.178396832316071	0.100832467767445	1	0.948764245982596	0.203792708724598	0.7963447401816	1	1.05363574814884	0.0277045286878214	0.0593141250022293	1
A10AE04	Insulin Glargine	N07BA01	Nicotine	1.23283997113247	0.106314841291583	0.0489676691704399	1	0.882330527402115	0.118146954669251	0.289326488851379	1	1.15970670929153	0.0176821888749425	5.31725648942831e-17	2.11839498538824e-13
A10AE04	Insulin Glargine	N07BB01	Disulfiram	0.904808423039779	0.239918766403253	0.676721336079755	1	0.81106079709215	0.23353157242872	0.36986873320688	1	2.83552692858738	0.0292537645278457	5.3261910835589496e-278	2.1219545276898898e-274
A10AE04	Insulin Glargine	P01BC01	Quinine	0.911707152338423	0.0853641274585042	0.278875528457948	1	0.853762606808704	0.10354172742334	0.126775699977272	1	0.975402672929938	0.017398146841631	0.152296051053412	1
A10AE04	Insulin Glargine	R03AL01	Fenoterol And Ipratropium Bromide	0.872843267105608	0.114109959393783	0.233329284698055	1	1.16937131509728	0.154473350830731	0.311107279575025	1	0.941367374431301	0.0235721893116334	0.0103692373529795	1
A10AE04	Insulin Glargine	R03AL02	Salbutamol And Ipratropium Bromide	0.77748373262765	0.184331967023647	0.172117667419014	1	0.809104563110645	0.224907625425587	0.346274283646885	1	0.987591394587146	0.0321319624639498	0.69757772198556	1
A10AE04	Insulin Glargine	R06AD02	Promethazine	1.15929918010399	0.0972405505093261	0.128485052220038	1	0.93105282897684	0.118310921926284	0.545959060421749	1	1.1362088106725	0.0178589832048723	8.658746505487199e-13	3.4496446077861e-9
A10AE05	Insulin Detemir	A02BC02	Pantoprazole	1.0082319215036	0.0483845857224835	0.865451540870595	1	0.983461523719898	0.0594880989020315	0.779218340673763	1	0.993607067225448	0.00972523505694295	0.509597019862599	1
A10AE05	Insulin Detemir	A10AB05	Insulin Aspart	0.8187616372883	0.042850348600203	3.06334453032357e-6	0.0122043646088091	0.905497960883569	0.0508879363829191	0.0510853617538021	1	1.11475258514138	0.00838754624935936	2.29986179843868e-38	9.1626494049797e-35
A10AE05	Insulin Detemir	A11DA01	Thiamine (Vit B1)	1.09907265922291	0.103913551194853	0.363302534759153	1	0.832434548838065	0.13182585397617	0.164154319017725	1	0.888059651922278	0.0196750975015646	1.6010999066065101e-9	6.37878202792034e-6
A10AE05	Insulin Detemir	A12BA01	Potassium Chloride	1.14644054052823	0.0501612996393689	0.0064408653066881	1	1.13192287948444	0.0592178973218716	0.0363871730989173	1	1.05331875655884	0.00945122440059067	3.88043629057199e-8	1.5459658181638e-4
A10AE05	Insulin Detemir	B01AB05	Enoxaparin	0.736500854343792	0.0877928856615978	4.945164856833e-4	1	0.897672151192172	0.10677760385205	0.312024464061811	1	0.954440031232179	0.0147167537063342	0.00153212309076066	1
A10AE05	Insulin Detemir	C02CA04	Doxazosin	0.910535277933934	0.22763155525016	0.68053767285015	1	1.12907778560587	0.275196435828341	0.659108951049496	1	0.847664354929647	0.0511192325279729	0.00122480362534216	1
A10AE05	Insulin Detemir	C03CA01	Furosemide	1.27731648107005	0.0464917833657402	1.40482816777208e-7	5.5968354204039e-4	1.03168092786021	0.0584633045250869	0.593696177612655	1	0.936613127167931	0.00946613351706733	4.5866061065883e-12	1.82730387286478e-8
A10AE05	Insulin Detemir	C03DA01	Spironolactone	1.27898602293925	0.0864017694757911	0.00440023571014213	1	1.01163590056945	0.110017224191504	0.916253806498036	1	1.13755018171294	0.0185482274861475	3.69949056083632e-12	1.47387703943719e-8
A10AE05	Insulin Detemir	C09AA02	Enalapril	0.962357277540884	0.0684553196760604	0.575135449190585	1	0.836197056261105	0.0829906191858459	0.0311183012136391	1	1.09613540509406	0.0140329702409015	6.10777566356194e-11	2.43333782436308e-7
A10AE05	Insulin Detemir	N02AB03	Fentanyl	1.25801086908862	0.0998266178425418	0.021487650735461	1	0.668045535239558	0.141189157448964	0.00427460532396671	1	1.05216067571877	0.0185048076304788	0.00600131501882697	1
A10AE05	Insulin Detemir	N02AE01	Buprenorphine	1.37776884547981	0.191307027902096	0.0939074252975863	1	0.517082041859754	0.286945436663926	0.0215314375667663	1	1.09660489025546	0.0432646826436963	0.0330474543161131	1
A10AE05	Insulin Detemir	N05CF01	Zopiclone	1.05053635170732	0.0573552920294535	0.390026535963236	1	1.09625188881972	0.0707488953335849	0.193972197525221	1	1.14500517984922	0.0106624146857154	5.93786381350094e-37	2.3656449432987698e-33
A10AE05	Insulin Detemir	N06AX16	Venlafaxine	1.11588177880802	0.276303617937172	0.691494532864916	1	0.685737848739035	0.313997301510858	0.229567046422315	1	0.444607803078812	0.0413495971810233	1.4670456649091602e-85	5.84470992899809e-82
A10AE05	Insulin Detemir	R03AL01	Fenoterol And Ipratropium Bromide	0.782724433535785	0.189749507914448	0.196689118741425	1	1.10171611519555	0.243534544100989	0.690804778468814	1	1.28042140990955	0.0406815431275064	1.2306281578890301e-9	4.9028225810299e-6
A10BA02	Metformin	A10AB05	Insulin Aspart	0.776390047885409	0.0306238743772696	1.3992726008639599e-16	5.57470204184202e-13	1.0347300895777	0.0352905663812559	0.333336806795889	1	1.07965755656285	0.00596940354723802	9.8560488117561e-38	3.92664984660363e-34
A10BA02	Metformin	A10AE04	Insulin Glargine	0.825702155437865	0.0558291412656294	6.0249829318867e-4	1	0.807157306674054	0.0616454841970681	5.102776854187e-4	1	0.877000991860505	0.0107755910140046	3.97075290468713e-34	1.5819479572273498e-30
A10BA02	Metformin	A10BB12	Glimepiride	1.19651923219126	0.0365359526590192	9.07569181008403e-7	0.00361575561713748	0.96929646499432	0.0428429899801162	0.466684061896178	1	1.07993826873439	0.00809462533223844	2.08663718911996e-21	8.31316256145392e-18
A10BA02	Metformin	A10BX07	A10BX07	0.773545439672391	0.116852815003523	0.0279928137021818	1	0.78388266127447	0.11657441589891	0.036729363967607	1	1.00323740913188	0.0217618564901048	0.881928447796878	1
A10BA02	Metformin	A12BA01	Potassium Chloride	1.144084655808	0.0225411717314002	2.3506396450048903e-9	9.36494834569948e-6	1.15351526077841	0.0280492497257213	3.55156799519707e-7	0.00141494468928651	0.996156060422204	0.00474511383499387	0.416995533594493	1
A10BA02	Metformin	C02AC05	Moxonidine	0.87620070519624	0.122853513279243	0.282037506727527	1	0.870778986267613	0.141926110227083	0.329598273552391	1	0.973338072393388	0.0273059115321635	0.322336122778523	1
A10BA02	Metformin	C03CA01	Furosemide	1.1889598102499	0.0214361404201317	6.794304165411901e-16	2.7068507795000996e-12	1.07433944540728	0.0273298367153331	0.00869737205377873	1	0.868040232676545	0.00453058013887182	3.4586767908674396e-214	1.3779368334815897e-210
A10BA02	Metformin	C09AA02	Enalapril	0.979425731053025	0.0325596853290932	0.52315807308109	1	0.872177189663282	0.0376840388569888	2.8430785045544e-4	1	1.0626806455663	0.00696339704209864	2.5332751903504097e-18	1.0092568358356e-14
A10BA02	Metformin	N03AE01	Clonazepam	1.34131553778545	0.152088785158721	0.0535095387821691	1	1.08536979540336	0.152706490519714	0.591641441614327	1	1.7318190062205	0.0188003240494002	1.41454543530929e-187	5.635549014272209e-184
A10BA02	Metformin	N03AX16	Pregabalin	1.02599890204134	0.112051455178868	0.818821101131345	1	0.933531038641625	0.117373558539018	0.557874590202434	1	0.972589091611662	0.0185716028119312	0.134506679032454	1
A10BA02	Metformin	N05AH04	Quetiapine	1.25151810774088	0.104276460868476	0.0314318451195508	1	0.958483488776839	0.102866833809438	0.680184046269498	1	1.26071521347864	0.0126397583990818	4.82193091903381e-75	1.92105727814307e-71
A10BA02	Metformin	N06AX11	Mirtazapine	1.09019101987747	0.0680444256318101	0.204417203548721	1	1.00100684116086	0.0883753219513878	0.990914641104557	1	1.22056281323111	0.0130571366624418	1.31616074968071e-52	5.24358442672795e-49
A10BA02	Metformin	R03BB04	Tiotropium Bromide	1.16963226714583	0.0510172541790199	0.00213127422979362	1	1.00817382969197	0.0659808322332782	0.901807516355938	1	0.932144003423467	0.0118143113723411	2.7193831763931603e-9	1.08340225747504e-5
A10BA02	Metformin	R03DC03	Montelukast	0.715495329982959	0.220024136167834	0.128119044895305	1	0.859866687477982	0.263496880254751	0.566659587780062	1	0.549060224389222	0.047272816179565	7.37430462769215e-37	2.93792296367255e-33
A10BB12	Glimepiride	A02BC02	Pantoprazole	0.917077778614837	0.0320635044365262	0.00693945536345097	1	1.09024000307743	0.0430800263160145	0.0449074750490316	1	0.924327794764383	0.00683698647100405	1.1851907723427199e-30	4.7218000370133995e-27
A10BB12	Glimepiride	A02BC03	Lansoprazole	1.11964022952546	0.0543690414933124	0.0376610339655926	1	0.76652152792835	0.0750573910440266	3.963196421213e-4	1	1.00815920884129	0.012391585427832	0.511968357710001	1
A10BB12	Glimepiride	A10AB01	Insulin (Human)	1.1441080639165	0.0449506427360025	0.00274481374714759	1	1.00702038038678	0.0608002901445203	0.908395337198306	1	1.05635194123511	0.00890035143089257	7.29908862733701e-10	2.90795690913107e-6
A10BB12	Glimepiride	A10AB05	Insulin Aspart	0.733915327582763	0.0389713519071629	2.0516910007531104e-15	8.17393694700039e-12	0.936153948015328	0.0508437006851261	0.194421064900025	1	1.04948040200589	0.0079073854856659	1.0113732985765802e-9	4.02931122152909e-6
A10BB12	Glimepiride	A10BA02	Metformin	0.758398216358707	0.0255865181121042	3.14454351088054e-27	1.25278613473481e-23	0.831260803729853	0.0333785566600377	3.07979635204237e-8	0.00012269908666535999	0.991132487374086	0.00564104758089257	0.114342202371972	1
A10BB12	Glimepiride	A10BH01	Sitagliptin	0.684538972989784	0.0842690329431489	6.87198663353098e-6	0.0273779947479874	0.957613260167578	0.10750447186731	0.687037354215727	1	0.94706968168181	0.0173638831264132	0.00173656488198587	1
A10BB12	Glimepiride	A11DA01	Thiamine (Vit B1)	1.22204854909881	0.0708715976719753	0.00466261379407793	1	0.779367400049395	0.0943941161060142	0.00827189808416686	1	0.80545837625783	0.0132171640271785	3.21587027224582e-60	1.2812027164627298e-56
A10BB12	Glimepiride	A12BA01	Potassium Chloride	1.19007275753156	0.0279833653432623	5.01942674307591e-10	1.99973961444144e-6	0.93472239215329	0.0395194212870312	0.0876056918308689	1	1.00470903449078	0.00619256685386294	0.448062840353459	1
A10BB12	Glimepiride	B01AB05	Enoxaparin	0.834572738300276	0.0660179890714277	0.00615920159586871	1	1.11685401617474	0.0850539851549771	0.193820119337551	1	0.886050630901261	0.0125744992592868	6.50971591753602e-22	2.5934708215463497e-18
A10BB12	Glimepiride	B01AC04	Clopidogrel	0.824667271030059	0.0406352838603008	2.09500768772437e-6	0.00834651062789389	0.93638681839812	0.0538862585163706	0.222567707713073	1	0.968971175634428	0.00930751104737961	7.0775645581939e-4	1
A10BB12	Glimepiride	B01AC06	Acetylsalicylic Acid	0.829843164773855	0.0258537321531325	5.41817092937303e-13	2.1585992982622203e-9	0.929725362540476	0.0353932400280787	0.0395176178941367	1	0.908658837347502	0.00594753985922023	2.35015331938052e-58	9.363010824411989e-55
A10BB12	Glimepiride	B01AC24	Ticagrelor	0.456908779925285	0.107145733182853	2.66471431608097e-13	1.06162218352666e-9	0.959024152719272	0.112174370311264	0.70916185333797	1	0.724478583560117	0.0216396095953229	3.5985802822328197e-50	1.43367438444156e-46
A10BB12	Glimepiride	C01DA02	Glyceryl Trinitrate	0.882212678148717	0.0903060232878902	0.165213398975315	1	1.00061109744141	0.113611885720491	0.995709657125732	1	0.726172287192449	0.0192978764077994	9.646128038855309e-62	3.8430174106799605e-58
A10BB12	Glimepiride	C01DA14	Isosorbide Mononitrate	0.896286370840068	0.0712788310318076	0.12450045886428	1	1.01280575666655	0.0917820930815268	0.889736467741941	1	0.751131468770141	0.0173828991474634	6.766766978839621e-61	2.6958799643696996e-57
A10BB12	Glimepiride	C03CA01	Furosemide	1.29908856377687	0.0266997767259642	1.12372864253975e-22	4.476934911878359e-19	0.957767176923054	0.0375149746421553	0.250052318418394	1	0.932042796927069	0.00612169664803585	1.3777442744373899e-30	5.48893318935856e-27
A10BB12	Glimepiride	C03DA01	Spironolactone	1.15823180923438	0.0519672735637645	0.00470341869346355	1	0.982846660523513	0.0703318267438443	0.805676366586575	1	1.0740975085753799	0.0120665369647913	3.1442262452846e-9	1.25265973612138e-5
A10BB12	Glimepiride	C07AB02	Metoprolol	0.872061823569306	0.0344844621482824	7.19457581733041e-5	0.286631900562444	1.08058002408677	0.0459449059251129	0.0916498162428047	1	0.908796359826954	0.00785188133245381	3.98324286857272e-34	1.58692395883937e-30
A10BB12	Glimepiride	C07AG02	Carvedilol	1.16279949212098	0.0743464480008363	0.0424836280117151	1	0.897482581409932	0.10040545208318	0.281369511982081	1	0.908564832062049	0.0180185368242323	1.02808761874347e-7	4.0959010730739e-4
A10BB12	Glimepiride	C08CA01	Amlodipine	0.831576143199432	0.0374929034117914	8.6930370859181e-7	0.00346330597502977	0.819646662104099	0.0504481241765574	8.07019960067031e-5	0.321516752090705	0.986022696338999	0.00833221115761501	0.0911550173168485	1
A10BB12	Glimepiride	C09AA02	Enalapril	0.963906398461142	0.0400843301422189	0.359093548923236	1	0.790897111692325	0.0534082583082925	1.1213556551788e-5	0.0446748093023234	1.13531388440193	0.00895959905852719	1.5172212111652398e-45	6.04460930528232e-42
A10BB12	Glimepiride	C09AA05	Ramipril	0.949058117475887	0.0617343417996566	0.397028944290899	1	0.98417645868178	0.0809460695727377	0.843791822360197	1	1.12409787059276	0.0139538795367144	5.1424515059403605e-17	2.04875267996664e-13
A10BB12	Glimepiride	C09AA10	Trandolapril	1.181673749601	0.0867787623836326	0.0543986151546398	1	1.02836941683953	0.121998134734881	0.818633937344147	1	0.881862009562099	0.0220135286375555	1.12301506674508e-8	4.4740920259124e-5
A10BB12	Glimepiride	C09CA01	Losartan	0.767422433837576	0.0522749140704829	4.10644330435024e-7	0.00163600701245314	0.9909498953954	0.0677154119392374	0.89319891633775	1	0.988708215425149	0.0115958370552918	0.327422502751478	1
A10BB12	Glimepiride	C10AA01	Simvastatin	0.857521880071156	0.0266415005979126	7.94991728763825e-9	3.16724704739508e-5	0.878237998327153	0.0353120883153422	2.3612127664108e-4	0.940707166138087	0.989614037205563	0.00588556888908547	0.0760835543381058	1
A10BB12	Glimepiride	C10AA05	Atorvastatin	0.559060607140072	0.0706559053280888	1.87229144087674e-16	7.45920910045293e-13	0.878352007147348	0.0792305766630096	0.101610975845432	1	0.880874132263805	0.0139810095238085	1.1648333206563199e-19	4.64069594949478e-16
A10BB12	Glimepiride	H03AA01	Levothyroxine Sodium	0.873640334026372	0.0809572547362031	0.0951936661429498	1	0.729427134481077	0.111543380386541	0.00467727939535525	1	1.00661772126357	0.0191647776480506	0.730719275949399	1
A10BB12	Glimepiride	N02BE01	Paracetamol	0.91817340451922	0.0278286676923542	0.00215738775054387	1	1.11887135238623	0.0386408963328907	0.00365173803970819	1	1.01393157725062	0.00612433620096003	0.0238778056716646	1
A10BB12	Glimepiride	N05AH04	Quetiapine	1.35031878501616	0.131475056025148	0.0223484428256346	1	1.19465752328519	0.194431478797277	0.360313821058078	1	1.2876367647001	0.0193412855790933	4.82722982463007e-39	1.92316836213262e-35
A10BB12	Glimepiride	N06AB04	Citalopram	1.35878111137972	0.0579341605466317	1.2098042559327e-7	4.8198601556358e-4	0.909672972788426	0.083156363449613	0.254928848418082	1	1.06874944322717	0.0128758867933575	2.41914325551821e-7	9.6378667299845e-4
A10BJ02	Liraglutide	A02BC02	Pantoprazole	0.931705747628673	0.10760590539212	0.510935022236408	1	1.26455122519811	0.0918491785354582	0.0106046239247046	1	0.95284986700381	0.0160932125015053	0.00268974097525749	1
A10BJ02	Liraglutide	A10AE04	Insulin Glargine	0.74947589370629	0.142367812878781	0.0428051551983665	1	1.05931314616524	0.11916334186635	0.628709503299153	1	1.02854012714995	0.0213020916888145	0.186495393674451	1
A10BJ02	Liraglutide	A10BA02	Metformin	0.659170913592161	0.129607612954025	0.00130150491423609	1	0.778551403504439	0.0979874505276341	0.0106305151175501	1	0.996637214322553	0.0181253565915884	0.85256866570455	1
A10BJ02	Liraglutide	B03AA07	Ferrous Sulfate	2.13359676300076	0.446097401694447	0.0893657844933987	1	0.897614358587308	0.328267073310537	0.742121425057009	1	0.74382628628283	0.0686093549913022	1.6067631086489e-5	0.0640134422485722
A10BJ02	Liraglutide	C03CA01	Furosemide	1.29836030924625	0.105834988216222	0.0136224287317835	1	1.03811994448759	0.0867897194171832	0.666426796127939	1	0.976290369393486	0.0157719031693436	0.128161815112066	1
A11AA03	Multivitamins And Other Minerals, Incl. Combinations	A02BC02	Pantoprazole	0.83461011391952	0.0276118342372309	5.84783296104465e-11	2.32977665168019e-7	1.01101212426775	0.039159510536518	0.779726934599271	1	0.735580397865602	0.00475036814499047	0	0
A11AA03	Multivitamins And Other Minerals, Incl. Combinations	A06AB08	Sodium Picosulfate	1.12990859811538	0.045699759736941	0.00752680733356278	1	1.03378724231544	0.0717294993304516	0.643182157437884	1	0.978886665620068	0.00697560721934018	0.00221968129317243	1
A11AA03	Multivitamins And Other Minerals, Incl. Combinations	A11DA01	Thiamine (Vit B1)	1.27715940895552	0.0469797903771983	1.91596365975011e-7	7.6331992204444e-4	0.849620495633029	0.0649181549205022	0.0120620945767808	1	0.540961645777418	0.00677645175844347	0	0
A11AA03	Multivitamins And Other Minerals, Incl. Combinations	A11GA01	Ascorbic Acid (Vit C)	1.01289420816472	0.104969580165278	0.902857546131135	1	0.942072125153969	0.151766385198021	0.694177128914695	1	0.579562924848349	0.0140320609031386	0	0
A11AA03	Multivitamins And Other Minerals, Incl. Combinations	B01AB04	Dalteparin	0.664171908624599	0.0250037139678498	3.3372382051492596e-60	1.3295557009314698e-56	0.827726601951353	0.0343089796233861	3.57061806845781e-8	1.4225342384735e-4	0.658881585706946	0.00442722849152167	0	0
A11AA03	Multivitamins And Other Minerals, Incl. Combinations	C03CA01	Furosemide	1.20430334995767	0.0252461869021506	1.79098233124285e-13	7.135273607671521e-10	1.07734443295092	0.0389974666718042	0.0560870278865608	1	0.695990062687311	0.00493893285991713	0	0
A11AA03	Multivitamins And Other Minerals, Incl. Combinations	R03AK04	Salbutamol And Sodium Cromoglicate	1.05745999931384	0.0478057593634449	0.242531144004229	1	0.959524494556715	0.0765752220995222	0.589495927102209	1	0.684843358225352	0.00898319933149034	0	0
A11CC01	Ergocalciferol	C01DA02	Glyceryl Trinitrate	1.09434474621989	0.197102173532409	0.64737902617302	1	1.07252782475403	0.274572334712973	0.798716432644839	1	0.776830122182991	0.0429234287994354	4.02042733468143e-9	1.60173825013708e-5
A11CC03	Alfacalcidol	A02BC02	Pantoprazole	0.91199606982911	0.0342127392232506	0.00709073597501628	1	1.04721420557114	0.0417700741800873	0.269392351696853	1	0.961972496668179	0.00738147178996649	1.50243125921157e-7	5.9856861366989e-4
A11CC03	Alfacalcidol	A12AA02	Calcium Glubionate	1.03649098588076	0.114091546658182	0.753413128223833	1	1.04408061415694	0.118704213918002	0.716308670429211	1	1.32422017167091	0.0177663998881648	2.8084688391838196e-56	1.1188939855308301e-52
A11CC03	Alfacalcidol	A12AA06	Calcium Lactate Gluconate	0.792528837226612	0.0713465097245362	0.00111760873403778	1	0.849145585793495	0.0738658201154933	0.0268420969177537	1	1.33000287990269	0.0120722044584875	2.23947061566746e-123	8.922050932819159e-120
A11CC03	Alfacalcidol	A12CC30	Magnesium (Different Salts In Combination)	0.966096123617407	0.104590465304951	0.74156548358349506	1	0.997337695880663	0.116261717225144	0.981706294172713	1	1.41726362947342	0.0170016689146089	1.70329198400793e-93	6.78591526428759e-90
A11CC03	Alfacalcidol	B03AA07	Ferrous Sulfate	1.19124428599323	0.136440363600948	0.19963232989747	1	0.861791508452726	0.169011685395213	0.378822052727622	1	1.48506944105889	0.0315322966578578	4.42674474345551e-36	1.7636151057926801e-32
A11CC03	Alfacalcidol	B05BB01	Electrolytes	0.913492447714509	0.0822845067029616	0.271505768967824	1	0.970704233386141	0.0948448266380393	0.753903992670565	1	1.21376948511213	0.0164944882791805	7.47599098115521e-32	2.97843480689224e-28
A11CC03	Alfacalcidol	C03CA01	Furosemide	0.939587231637088	0.030785085496819	0.042951430576332	1	1.01153641467926	0.0381525693658948	0.763685244310214	1	1.04451241705634	0.00725252713785355	1.9153289424689402e-9	7.63067050679626e-6
A11CC03	Alfacalcidol	C07AB02	Metoprolol	0.874978093499599	0.0386840854501928	5.5543749103936e-4	1	0.970567232225143	0.0468252913322229	0.523472748119946	1	1.03848922542551	0.00901826749693216	2.81631869585217e-5	0.11220213684275
A11CC03	Alfacalcidol	C07AG01	Labetalol	0.95363317322849	0.113638558093714	0.676106178982251	1	1.06148020586505	0.111104585215895	0.591260200764393	1	1.06143482687179	0.0196222801991132	0.00237787067805503	1
A11CC03	Alfacalcidol	D07AB02	Hydrocortisone Butyrate	0.794566142461668	0.213091339462719	0.28051767077144	1	0.840671229722304	0.261291529136387	0.506550583067161	1	1.08856445783851	0.0398241217677453	0.0331002865770954	1
A11CC03	Alfacalcidol	H02AB06	Prednisolone	1.00931229405518	0.0515499582869069	0.857301672357736	1	0.965687875906609	0.0591412518072892	0.554949577875313	1	1.01874712626091	0.00993014379371513	0.0614251651219662	1
A11CC03	Alfacalcidol	L04AA06	Mycophenolic Acid	0.411941516777305	0.114064492684241	7.533014458283111e-15	3.00115296017999e-11	0.96229180141916	0.0925760462370013	0.677995719936442	1	0.871733649891884	0.0144730951634269	2.433417393273e-21	9.69473489479963e-18
A11CC03	Alfacalcidol	S01XA20	Artificial Tears And Other Indifferent Preparations	0.812122793553538	0.245929208717724	0.397444742132814	1	0.516741125979742	0.325457568836964	0.0425021716441184	1	1.08285351185437	0.0478959928486111	0.0965271873717019	1
A11CC05	Colecalciferol	A02BC02	Pantoprazole	0.950881183990423	0.0211965640335961	0.0174944689154504	1	1.12083439551526	0.0269174305123496	2.25619275049484e-5	0.0898867191797144	0.86840933354119	0.00370442367062223	0	0
A11CC05	Colecalciferol	A03FA01	Metoclopramide	1.01963869680888	0.0372169889919432	0.601276069337512	1	1.14275046948406	0.0435300159803039	0.00217360052910028	1	1.04056077063443	0.00585126309634301	1.0825635175269599e-11	4.31293305382741e-8
A11CC05	Colecalciferol	A10AB05	Insulin Aspart	0.78071855729505	0.0451375725785314	4.15496641774839e-8	1.6553386208309e-4	0.903173497337816	0.0546545525336073	0.0624129132389485	1	1.04746986830478	0.00846929594429819	4.35122410256048e-8	1.7335276824601e-4
A11CC05	Colecalciferol	A10BA02	Metformin	0.7177790257531	0.0493986246559316	1.91178385227069e-11	7.61654686744643e-8	0.885772562193823	0.0573649491561194	0.0344772282164707	1	1.01076179851313	0.00900750052337772	0.234685086442223	1
A11CC05	Colecalciferol	A11DA01	Thiamine (Vit B1)	1.22495102563676	0.0423283688960537	1.63899784024797e-6	0.00652976739554791	1.02744824147135	0.0469921487461415	0.564459629668619	1	0.662188965004717	0.0058049171082205	0	0
A11CC05	Colecalciferol	B01AC04	Clopidogrel	0.839857470212169	0.0351294367408569	6.76465842050442e-7	0.00269503991472896	1.00316729318665	0.0451966854911199	0.944219724919147	1	0.831666525138032	0.00694689651567831	4.0086453997247094e-155	1.59704432725032e-151
A11CC05	Colecalciferol	B01AC06	Acetylsalicylic Acid	0.854604506797484	0.0247215810727528	2.07833212548615e-10	8.28007518793682e-7	0.977047422392006	0.0323462176570136	0.472842974407554	1	0.868636009510967	0.00510035022835356	7.975826820523439e-168	3.177569405296539e-164
A11CC05	Colecalciferol	B03AA07	Ferrous Sulfate	1.14977832587409	0.0756236701913293	0.0649539227914435	1	0.870390859501024	0.0939894801572894	0.139702897960718	1	1.02173844299576	0.0139712759094075	0.123738979117512	1
A11CC05	Colecalciferol	B03BA03	Hydroxocobalamin	0.925690199897441	0.112125889066943	0.491042626576642	1	0.766974281696906	0.154084632509079	0.0851068260479045	1	1.32065964927406	0.0201329473061754	2.0771517306659094e-43	8.27537249497299e-40
A11CC05	Colecalciferol	B03BB01	Folic Acid	1.10327442626271	0.041301962283455	0.0173310301754478	1	1.04495671191679	0.0517307646564586	0.395278760288838	1	0.847590569890381	0.00759991890536534	5.8267496339556405e-105	2.32137705416793e-101
A11CC05	Colecalciferol	C03CA01	Furosemide	1.13428373000666	0.0211712231330233	2.65631425240375e-9	1.05827559815765e-5	1.02945065453497	0.0285415126303034	0.309176822716239	1	0.869990476637646	0.0042269336454400204	4.37987173588652e-238	1.7449408995771896e-234
A11CC05	Colecalciferol	C09CA01	Losartan	0.650412727924974	0.0450890860534619	1.42885150043922e-21	5.69254437774985e-18	0.777534851288595	0.0556407845722407	6.11583357503789e-6	0.024365480962951	0.904664352512616	0.00886018026842185	1.19732400929012e-29	4.77013885301184e-26
A11CC05	Colecalciferol	C10AA05	Atorvastatin	0.546117471778631	0.0645098209497336	6.77510634821104e-21	2.69920236912728e-17	0.884994030217796	0.0710683438972345	0.0855941423214266	1	0.86736466527779	0.0121320299217031	9.05917943722123e-32	3.60917708778894e-28
A11CC05	Colecalciferol	D07AC13	Mometasone	1.22066860549747	0.14031978635429	0.155307789745634	1	0.956167216302619	0.168392293305735	0.79010146267833	1	0.921567812166443	0.0215999654781259	1.5592548068276e-4	0.621207115040132
A11CC05	Colecalciferol	G03CA03	Estradiol	0.808895487714297	0.0900163392327352	0.0184690166446367	1	1.09104428679494	0.110035428442201	0.428428297751403	1	0.916256759234317	0.0167657152350468	1.82318251091595e-7	7.2635591234891e-4
A11CC05	Colecalciferol	H03AA01	Levothyroxine Sodium	0.87433486865523	0.0533928904209248	0.0118977303095938	1	0.862691061441201	0.0651589909519051	0.0234059792479264	1	0.912993322027547	0.00901083265209128	5.4170916242326e-24	2.1581693030942697e-20
A11CC05	Colecalciferol	N02AA01	Morphine	1.18025377647669	0.0243263714794442	9.575065227369549e-12	3.81470598658403e-8	1.02847044404132	0.0309662040157898	0.364640020778048	1	0.853649878038381	0.00435176348639066	1.76578874117353e-289	7.03490234483534e-286
A11CC05	Colecalciferol	N02BE01	Paracetamol	0.867533729337966	0.0169064224675063	4.2734307343662e-17	1.70253480457149e-13	1.21399565954664	0.0216277022031806	3.07073215836958e-19	1.22337969189444e-15	0.929694300527451	0.0026909068675155	1.2557340590925498e-161	5.00284449142472e-158
A11CC05	Colecalciferol	N03AG01	Valproic Acid	1.00877206504737	0.114272508376391	0.939077238164221	1	1.05048557344246	0.120929113813679	0.683799321835661	1	1.59580326939027	0.0117789890916157	0	0
A11CC05	Colecalciferol	N03AX14	Levetiracetam	1.21446014280382	0.135584223906211	0.151842117664137	1	1.04517117206876	0.149835852368933	0.768100454237916	1	0.989000485652074	0.0240358351246172	0.645397604995626	1
A11CC05	Colecalciferol	N05AH02	Clozapine	1.59005786359506	0.29341909051727	0.113975613212294	1	0.964028866628893	0.192905229016245	0.849382060473284	1	1.75943273869431	0.0112697509230236	0	0
A11CC05	Colecalciferol	N05AH03	Olanzapine	1.13769196027817	0.0923662934886668	0.162524611853604	1	1.11444160908951	0.0785432084035391	0.167728389969254	1	1.40994672618914	0.00536173666717016	0	0
A11CC05	Colecalciferol	N05BA04	Oxazepam	0.983692811478775	0.0455263787899508	0.717991218160345	1	1.01373363311426	0.0484125302131775	0.778135988008203	1	1.18881386503987	0.00429162770072017	0	0
A11CC05	Colecalciferol	N05CH01	Melatonin	0.825445514855642	0.125326187170381	0.12585297345969	1	0.92834222162038	0.115259374913419	0.518856659918072	1	0.77598307026453	0.00867592694662872	7.356156184919e-188	2.9306926240717295e-184
A11CC05	Colecalciferol	N06AB04	Citalopram	1.1281176350163	0.0411146758235045	0.00336728605848406	1	0.916646057366507	0.0529733552954379	0.100388255488287	1	0.977122932771328	0.00648664730371775	3.6004450905085e-4	1
A11CC05	Colecalciferol	N06AB06	Sertraline	0.897197735601865	0.0979333389100134	0.267999160412847	1	0.738902685550604	0.0957299557080136	0.00157303730646811	1	1.16793501980401	0.00943113148089819	7.09977826221464e-61	2.82855165966631e-57
A11CC05	Colecalciferol	N06AX11	Mirtazapine	1.10000747231603	0.0490110617611768	0.0517984156947536	1	0.830100500235736	0.0636441934755156	0.00343600893754258	1	1.00956763628371	0.0072829276658792	0.191055612958782	1
A11CC05	Colecalciferol	P01BC01	Quinine	0.942142288311303	0.0582461142090462	0.306200773690095	1	1.00405653401284	0.0762213199434725	0.957642025187307	1	0.808042187811842	0.0119757983798267	7.37035837342297e-71	2.9363507759717104e-67
A11CC05	Colecalciferol	R03AC03	Terbutaline	1.0335741503001	0.0944687318142876	0.726666118262806	1	1.01910062712808	0.109731829111336	0.863103493907622	1	1.12284837301861	0.0139146425874701	8.284541351342599e-17	3.30056127437489e-13
A11DA01	Thiamine (Vit B1)	A02BC02	Pantoprazole	0.998477666046951	0.0194127361946973	0.937446962278475	1	1.16587710488244	0.025429913957742	1.5880201296451102e-9	6.32667219650612e-6	0.886754934692464	0.00379835424048169	9.844445951094168e-220	3.92202726691592e-216
A11DA01	Thiamine (Vit B1)	A06AD11	Lactulose	1.19153416386879	0.0261106010360819	1.92614008166521e-11	7.6737420853542e-8	1.03163153858462	0.0354659348170962	0.379905829108789	1	1.1374245973964	0.00495070197496144	3.84039436891139e-149	1.5300131165743e-145
A11DA01	Thiamine (Vit B1)	A10AB01	Insulin (Human)	1.18715585305976	0.0588714194373056	0.0035665344360691	1	1.02537970450033	0.0836546448901463	0.764481775328871	1	0.942255145440193	0.0107521315527558	3.16869633515879e-8	1.2624086199272e-4
A11DA01	Thiamine (Vit B1)	A12AA06	Calcium Lactate Gluconate	1.06274992851965	0.100801551759314	0.546004034122685	1	1.18257760797275	0.124676513126903	0.178608244868844	1	0.906492105892647	0.0187246357429865	1.58000631373867e-7	6.2947451539348e-4
A11DA01	Thiamine (Vit B1)	A12CC30	Magnesium (Different Salts In Combination)	1.1433822676725	0.0406966779372588	9.9327286994116e-4	1	1.14644998347615	0.051555698406852	0.00802720922210047	1	1.01252954595186	0.0082876055558133	0.132981311823414	1
A11DA01	Thiamine (Vit B1)	B01AB04	Dalteparin	1.00946316693197	0.0442198843119207	0.831329850168267	1	0.814301631585359	0.060042392963518	6.2317247497034e-4	1	0.968701273011187	0.0077383710338181	3.96924578778094e-5	0.158134752185193
A11DA01	Thiamine (Vit B1)	B01AB10	Tinzaparin	0.966869876598732	0.03244125808242	0.299021413224974	1	1.0509486186258	0.0434755459064617	0.25303234878912	1	1.13535760254042	0.00581208705895921	9.258899542677859e-106	3.68874557780286e-102
A11DA01	Thiamine (Vit B1)	B02BA01	Phytomenadione	1.63840728281574	0.036463524998193	9.05021994844292e-42	3.60560762745966e-38	0.896573377262445	0.0522554156297904	0.036684340424464	1	1.18544726137045	0.00741003423452934	1.22368086554587e-116	4.8751445683347497e-113
A11DA01	Thiamine (Vit B1)	B05BA03	Carbohydrates	1.14145329706269	0.0704323641702719	0.0603223517815722	1	0.876155752399244	0.0993393428478529	0.183219688087252	1	1.00325462035654	0.0141915590588795	0.818898024120053	1
A11DA01	Thiamine (Vit B1)	C03CA01	Furosemide	1.25041583683445	0.020200571802209	1.8993550329438e-28	7.5670304512481e-25	1.05186688328292	0.0284774348390848	0.0757870771022335	1	0.966506326034784	0.00402183295346646	2.44081763686096e-17	9.72421746525407e-14
A11DA01	Thiamine (Vit B1)	C04AD03	Pentoxifylline	1.61905280271496	0.126302626525137	1.3619704463402e-4	0.542609025821964	0.882223843091539	0.170892109943044	0.463395883377439	1	1.30303131438165	0.0240723346771259	4.00577494062673e-28	1.5959007363456901e-24
A11DA01	Thiamine (Vit B1)	H01BA04	Terlipressin	1.63150491365066	0.0669287442462179	2.59708944586115e-13	1.0346804352310801e-09	0.87522672310321	0.0907008006206808	0.141734615713083	1	1.07571251990065	0.0138732737308878	1.43501255319745e-7	5.7170900119386e-4
A11DA01	Thiamine (Vit B1)	J01CR05	Piperacillin And Enzyme Inhibitor	1.11651276544768	0.0426722150167786	0.00980258908425547	1	0.842972711237855	0.0616442573128924	0.00558720232019429	1	0.934405193178999	0.00812075642023008	6.56933388929972e-17	2.61722262149701e-13
A11DA01	Thiamine (Vit B1)	J01DD01	Cefotaxime	1.31673698876277	0.120942568283587	0.0228998022928767	1	1.12410537329594	0.175067009995656	0.503977792929072	1	1.15907318074229	0.0259960756952268	1.35820315044369e-8	5.41108135136766e-5
A11DA01	Thiamine (Vit B1)	J01MA02	Ciprofloxacin	1.2159595159385	0.0299987101870473	7.1220966118701e-11	2.83744329016905e-7	1.01678485068539	0.0428248848467939	0.697506564216175	1	1.03027641961866	0.00544117443317413	4.21149201028487e-8	1.6778584168974e-4
A11DA01	Thiamine (Vit B1)	J01XD01	Metronidazole	1.23686471912091	0.0294705510052947	5.46146392700247e-13	2.17584722851778e-9	0.859143234407194	0.0417785617093318	2.7915588481696e-4	1	1.07145989665617	0.00533216468542356	2.5246147761563e-38	1.00580652682067e-34
A11DA01	Thiamine (Vit B1)	N03AA02	Phenobarbital	1.28839834957639	0.0422392275906172	1.9834163755287903e-9	7.9019308401067e-6	0.921583012166186	0.047519803868708	0.0857068380078257	1	0.808591744416237	0.00787286497952728	2.1282894713224497e-160	8.479105253748638e-157
A11DA01	Thiamine (Vit B1)	N05AD01	Haloperidol	1.0837436699145	0.0350286032568594	0.02168284393778	1	1.02541122790411	0.0463058173236413	0.587878355884446	1	1.02429164955375	0.00565424467286886	2.18760471739225e-5	0.0871541719409072
A11DA01	Thiamine (Vit B1)	N05BA01	Diazepam	1.25546545395722	0.03467278352391	5.32597535000109e-11	2.12186857944043e-7	0.983397028761071	0.0430463392231794	0.697322211787321	1	1.05231595722307	0.00591329396530337	6.49268289264487e-18	2.58668486442972e-14
A11DA01	Thiamine (Vit B1)	N05BA02	Chlordiazepoxide	0.932615321721676	0.025742032964615	0.0067270944380176	1	1.13916633213083	0.0280176991476823	3.31108471441073e-6	0.0131913615022123	0.706188039085937	0.00440917355528643	0	0
A11DA01	Thiamine (Vit B1)	R03AK04	Salbutamol And Sodium Cromoglicate	1.1180303894802	0.0734270192784959	0.128649703277644	1	0.87696551581521	0.10812113827206	0.224646920441354	1	0.901483191724154	0.0138820501385197	7.95404030210264e-14	3.16888965635769e-10
A11DA01	Thiamine (Vit B1)	R03AL01	Fenoterol And Ipratropium Bromide	1.00447745243782	0.0734646246274826	0.951509717010855	1	1.01784605716258	0.096753990236635	0.854938271332831	1	0.938093481276703	0.0143879055431898	8.92822366962406e-6	0.0355700430997823
A11DA01	Thiamine (Vit B1)	R03BA05	Fluticasone	0.697488071248623	0.201835622716241	0.0742667166783294	1	0.547602788647284	0.285698680077775	0.0350454411817563	1	0.865392703973942	0.0430293043772255	7.7985629566073e-4	1
A11DA01	Thiamine (Vit B1)	S01AA13	Fusidic Acid	1.05231441266675	0.088866192128518	0.566099188798124	1	0.976133576892071	0.112022145190914	0.829272653646821	1	1.11421797355251	0.0157778844842267	7.14583659821797e-12	2.84690130073004e-8
A11DA01	Thiamine (Vit B1)	V03AB23	Acetylcysteine	0.791968786786187	0.146906053142505	0.112368734377843	1	0.899324335714146	0.149735682331449	0.478536126913564	1	0.921875291852135	0.0243645552375176	8.417909527286e-4	1
A11GA01	Ascorbic Acid (Vit C)	A02AA04	Magnesium Hydroxide	0.672189554849006	0.0910148104718904	1.27537096168101e-5	0.0508107791133714	0.958288841986588	0.113711918062581	0.707895460667242	1	1.28448801944892	0.0139016903549466	1.6459148048385e-72	6.557324582476579e-69
A11GA01	Ascorbic Acid (Vit C)	A02BC02	Pantoprazole	0.960626431164956	0.0365172991265689	0.271324416347274	1	1.06929964770429	0.0437408784338116	0.125562644364734	1	1.03738288508313	0.00663607294152985	3.192415353014e-8	1.2718582766407e-4
A11GA01	Ascorbic Acid (Vit C)	A11DA01	Thiamine (Vit B1)	1.3072696354225	0.0592911677826133	6.21129626274323e-6	0.024745804310769	0.630038191869214	0.0775493006116651	2.56633680371715e-9	1.02242858260091e-5	0.766461655155574	0.00795132751241195	2.5878464623214496e-245	1.0309980305888697e-241
A11GA01	Ascorbic Acid (Vit C)	B01AB04	Dalteparin	1.04943091568278	0.0792247780401192	0.542523247912329	1	0.66812470328692	0.104519540496328	1.1412171420339e-4	0.454660909386306	1.03894909733365	0.0124307632849673	0.002113488608927	1
A11GA01	Ascorbic Acid (Vit C)	B01AB05	Enoxaparin	0.885129625851864	0.0628920668211675	0.0523592774430262	1	0.991874335818824	0.0824542367219912	0.921177867336915	1	0.822724372888339	0.00933271465539983	4.4711965463986096e-97	1.78132470408521e-93
A11GA01	Ascorbic Acid (Vit C)	B03BB01	Folic Acid	1.15245273690017	0.0375122195113466	1.5521925706717e-4	0.618393520155605	1.33019499728507	0.0443753759783701	1.27757676438897e-10	5.08986582932566e-7	0.952036542877504	0.00665043266532751	1.45974122386408e-13	5.81560903587449e-10
A11GA01	Ascorbic Acid (Vit C)	B05XB02	Alanyl Glutamine	1.23270659110131	0.123772517459715	0.0909712762223423	1	0.750423625008738	0.18278253318572	0.116225812804323	1	0.879694290936532	0.0153471850786257	6.70745018266453e-17	2.67224815277355e-13
A11GA01	Ascorbic Acid (Vit C)	N02BE01	Paracetamol	0.764861851531255	0.0585863627116893	4.75155824165323e-6	0.0189302080347465	1.04064986818896	0.0721169463553353	0.580598441462795	1	1.25603758547378	0.00871908069768068	1.1179058628761299e-150	4.4537369576984995e-147
A12AA02	Calcium Glubionate	A02BC02	Pantoprazole	1.02227934980666	0.0528605464837912	0.676789898389517	1	1.03987153598924	0.0818059019685865	0.632702745296419	1	0.934423077907211	0.00956106919232751	1.3031532856430298e-12	5.191762690001831e-9
A12AA02	Calcium Glubionate	A11CC03	Alfacalcidol	0.666406945572702	0.104331466374789	1.0022299587938e-4	0.399288415583482	1.71810424202175	0.134326492340883	5.59790493106991e-5	0.223020532453825	1.2378215323201	0.0170505044644609	6.33822967583757e-36	2.52515070285369e-32
A12AA02	Calcium Glubionate	C03CA01	Furosemide	1.14659292108683	0.0641580269945292	0.0329940941393123	1	1.0228993323422	0.0994863123761466	0.819972904090538	1	0.997492040690153	0.0110401440846347	0.820071820793403	1
A12AA04	Calcium Carbonate	A02BC02	Pantoprazole	0.80639073387706794	0.0395631002303968	5.35563644322827e-8	2.1336855589821e-4	1.12532999946583	0.0491899415975258	0.0163764464868159	1	0.970415326559613	0.00790891700525315	1.4638540708376e-4	0.583199461821732
A12AA04	Calcium Carbonate	A03FA01	Metoclopramide	1.02604952490522	0.0501675543724145	0.608229380626167	1	1.13229117364388	0.0632380650509355	0.0494501771133371	1	1.09014782066707	0.00917212154260622	4.94267860716497e-21	1.96916315709452e-17
A12AA04	Calcium Carbonate	A10AB05	Insulin Aspart	0.720232566051806	0.082633538205573	7.14141936661971e-5	0.284514147566129	0.879579905003853	0.101104941783867	0.204410392880813	1	1.06698185967467	0.0171119369707308	1.513673122619e-4	0.603047372051445
A12AA04	Calcium Carbonate	A10AD05	Insulin Aspart	0.889164112366162	0.109676333508169	0.284128008559679	1	0.852473445424412	0.138311498197882	0.248494980326025	1	1.30732288170495	0.0241426095518585	1.25532376507138e-28	5.001209880044379e-25
A12AA04	Calcium Carbonate	A12AA02	Calcium Glubionate	1.35853322781396	0.138576862633307	0.0270297583947226	1	1.15039532737815	0.151924443213761	0.356421088841621	1	1.18852084642704	0.0234543934454988	1.78971182457674e-13	7.13021190911373e-10
A12AA04	Calcium Carbonate	A12AA06	Calcium Lactate Gluconate	0.832073982878634	0.099747378228476	0.0653297389788154	1	0.889378208269197	0.114214324777198	0.304690207848954	1	1.37633921303056	0.0182567735802371	1.52701297690098e-68	6.0836196999735e-65
A12AA04	Calcium Carbonate	B03AA07	Ferrous Sulfate	1.11364112486323	0.122513590274451	0.379642549761389	1	1.16356754954958	0.175615363146064	0.388341937155985	1	1.2449075509032	0.0287501386385704	2.54688380336529e-14	1.0146785072607301e-10
A12AA04	Calcium Carbonate	B05BB01	Electrolytes	0.969728729390237	0.0883898971165105	0.728016723987369	1	0.813184041541466	0.114688656561465	0.0713688077506322	1	1.11074315745666	0.0181732677303224	7.49989100830547e-9	2.9879565777089e-5
A12AA04	Calcium Carbonate	C03CA01	Furosemide	0.957296280585927	0.0322143966255145	0.175498324586088	1	1.07583898977154	0.0433668593047374	0.0918656040214171	1	1.11433332825381	0.00719447766230927	3.60483894877729e-51	1.43616783719287e-47
A12AA04	Calcium Carbonate	C07AB02	Metoprolol	0.8780846029693	0.0448383703206804	0.00373665916495142	1	1.01175293191068	0.0554150449788373	0.833002344090364	1	0.989808021437451	0.0094898344746435	0.280365077718588	1
A12AA04	Calcium Carbonate	C07AG02	Carvedilol	0.84163199226169	0.101550872950177	0.0895467206728714	1	1.11712592601779	0.120252296755808	0.357020538522755	1	1.1005095771078	0.0225176765617822	2.10689437856633e-5	0.0839386720420826
A12AA04	Calcium Carbonate	C08CA01	Amlodipine	0.890790947060292	0.0497512806398231	0.0201001593971616	1	0.983403386223402	0.0613163347366389	0.784896827723746	1	1.07382835097344	0.0107170527714206	3.0028333913089296e-11	1.19632882309748e-7
A12AA04	Calcium Carbonate	H02AB06	Prednisolone	1.15229988123538	0.0511016281795281	0.00553586051058166	1	1.09057295727395	0.0649845492210748	0.18213417801733	1	1.096902492671	0.0102629181297286	2.0217529518594198e-19	8.05466376020793e-16
A12AA04	Calcium Carbonate	J01DH02	Meropenem	0.920550071374897	0.0760891513183	0.276601563309119	1	1.16053692870666	0.0947138359341324	0.115968628997408	1	1.23987860388842	0.0124472216637624	7.382498927022061e-67	2.94118757252559e-63
A12AA04	Calcium Carbonate	J04AB02	Rifampicin	1.00651833977331	0.231200353792553	0.977580816445784	1	0.704416968328922	0.271139514151981	0.196264482686275	1	1.30780166591382	0.0362439621099722	1.32216214915804e-13	5.26749400224563e-10
A12AA04	Calcium Carbonate	L04AA06	Mycophenolic Acid	0.454290396332758	0.153259814102474	2.62938814095812e-7	0.00104754823535772	1.36186916365947	0.122375427605993	0.0116074968897736	1	1.23238197047402	0.0184942461276654	1.34168935483281e-29	5.34529038965392e-26
A12AA04	Calcium Carbonate	L04AD01	Ciclosporin	0.888534098666831	0.179836873122652	0.511075701492159	1	1.412727645213	0.196782621265585	0.0791126614497816	1	1.02323135384233	0.0260913814652994	0.378751393378562	1
A12AA04	Calcium Carbonate	L04AD02	Tacrolimus	0.29914270141545	0.234771071211181	2.74046433860583e-7	0.00109180099250056	1.36222813090479	0.153540062181349	0.0440834320502634	1	0.964297154370403	0.0225368377357694	0.106707290873193	1
A12AA04	Calcium Carbonate	N02AX02	Tramadol	0.969694337221557	0.0380955706800862	0.419194066366069	1	1.15842605024242	0.0514763558509443	0.00427815531700338	1	1.10017002053183	0.00788640517394339	9.94005015201813e-34	3.96011598056402e-30
A12AA04	Calcium Carbonate	N02BE01	Paracetamol	0.840795964566864	0.0442492856136588	8.89729113619559e-5	0.354468078866032	0.994504305780923	0.0630878601042368	0.930391717537437	1	1.19291328821157	0.00875222603341179	2.44756512302521e-90	9.751099450132428e-87
A12AA04	Calcium Carbonate	N05CF01	Zopiclone	1.07613678485856	0.0388011996137524	0.0586088345618142	1	1.05272859351753	0.0527990145600341	0.330440236266028	1	1.09030496970755	0.00777031099418641	9.30791714550099e-29	3.7082741907676003e-25
A12AA04	Calcium Carbonate	N06AB04	Citalopram	0.945444367894147	0.0693436322127962	0.418504918848251	1	0.948178005130812	0.104624528377045	0.611025994406777	1	1.08462568980083	0.015417733306394	1.37222073176014e-7	5.4669273953324e-4
A12AA06	Calcium Lactate Gluconate	A02BC02	Pantoprazole	1.04516155230378	0.0390130079155365	0.25754021754512	1	1.17620786357219	0.0515404862720343	0.00163888970781143	1	0.915445993984827	0.0073103586128139	1.27145527536626e-33	5.065477817059179e-30
A12AA06	Calcium Lactate Gluconate	A11CC03	Alfacalcidol	0.636300870105378	0.0701638955455947	1.16939176206906e-10	4.65885678008314e-7	1.08643114351926	0.0780741659223177	0.28833233628736	1	1.1968837728661	0.0117860745241325	1.68160077578506e-52	6.69949749072768e-49
A12AA06	Calcium Lactate Gluconate	A12BA01	Potassium Chloride	1.06420953596324	0.037446561708224	0.0965335607924859	1	1.09597172032157	0.0502533606700456	0.0682145022597775	1	1.13256831834812	0.00719298357344224	4.17633448221597e-67	1.66385165771484e-63
A12AA06	Calcium Lactate Gluconate	B01AC06	Acetylsalicylic Acid	0.924059437206093	0.0548156143335688	0.149638377132356	1	0.944427567668033	0.0769310470616331	0.457351716994856	1	1.01004040017724	0.0109402922196461	0.361153928492438	1
A12AA06	Calcium Lactate Gluconate	C03CA01	Furosemide	1.13883096703364	0.0386038349737307	7.5825564006575e-4	1	1.06419595567754	0.0512949019398116	0.225138565272498	1	1.02899875947841	0.00760993762448278	1.7234963014617e-4	0.686640926502345
A12AA06	Calcium Lactate Gluconate	H03AA01	Levothyroxine Sodium	0.626316366799873	0.0902453885205949	2.16306371757171e-7	8.6176458508056e-4	0.872045525387756	0.0994151987806231	0.168453416942794	1	0.942955507860092	0.016756006476637	4.5595507589305e-4	1
A12AA06	Calcium Lactate Gluconate	H03AA02	Liothyronine Sodium	0.302906269997578	0.257639515589035	3.55782594931116e-6	0.0141743785820557	1.01585559619175	0.194843306244915	0.935650518013805	1	0.902429608234335	0.0434315394680142	0.0180873211255399	1
A12AA06	Calcium Lactate Gluconate	N02BE01	Paracetamol	0.761440303921151	0.0461103535780783	3.40700219304978e-9	1.35734967371103e-5	1.2473517662643	0.0577113427161006	1.2824910484307e-4	0.510944433694799	0.962548464786537	0.00827190623374332	3.94008433203203e-6	0.0156972959788156
A12AA07	Calcium Chloride	A02BC02	Pantoprazole	1.05810986056438	0.0354731259551879	0.111315365834087	1	0.909512225330923	0.0586607099004979	0.105905987310131	1	0.887462327328015	0.00645403499934488	2.12764937013655e-76	8.47655509062401e-73
A12AA07	Calcium Chloride	B01AB04	Dalteparin	0.947815045672974	0.0428378190315193	0.21088522330478	1	0.931237804362719	0.0745590668291924	0.339328857697517	1	1.0339949209261	0.00752353018782728	8.85587219144924e-6	0.0352817948107338
A12AA07	Calcium Chloride	B01AB10	Tinzaparin	0.892104086272326	0.0600547108479031	0.0572835650374409	1	1.12668457033113	0.0957867549404425	0.213036588773879	1	1.2519870082582	0.00963521913250881	2.5307368008157196e-120	1.0082455414449799e-116
A12AA07	Calcium Chloride	B01AC06	Acetylsalicylic Acid	0.774887773574384	0.0489810280850719	1.92068958375313e-7	7.6520273016724e-4	1.20089227527801	0.0826891887336969	0.0268362842588746	1	0.92584214273092	0.00878498745848987	1.77372059145969e-18	7.0665028363754005e-15
A12AA07	Calcium Chloride	C03CA01	Furosemide	0.856310659345922	0.0542829831693459	0.00426783873296081	1	1.19882566889337	0.0874345950294568	0.038075998751979	1	1.15027521488752	0.00893816870006528	2.6953453998612698e-55	1.07382560730473e-51
A12AA07	Calcium Chloride	C10AA01	Simvastatin	0.758140060610974	0.0608725120202688	5.39937566820764e-6	0.0215111126621392	1.26206787111606	0.0963495595993266	0.0157050342314347	1	0.925671834439014	0.0105340554510254	2.26774742555736e-13	9.03470574342052e-10
A12AA07	Calcium Chloride	J01CR05	Piperacillin And Enzyme Inhibitor	1.13780096192245	0.0418266348591607	0.00202535923024345	1	0.797917801713216	0.0743368740352715	0.00239066988402121	1	0.995779435373239	0.00768388297258859	0.582019421621866	1
A12AA07	Calcium Chloride	J01DH02	Meropenem	1.16869614763	0.0526281450710835	0.00305569364660533	1	0.842939557046194	0.0831725620788548	0.0399482590870757	1	0.894917004316386	0.007884844568488	4.9897992998512994e-45	1.98793604106076e-41
A12AA07	Calcium Chloride	J01MA02	Ciprofloxacin	1.55694897482358	0.0389150691481386	5.4578813088138094e-30	2.17441991343142e-26	0.788898598338652	0.0643217029271149	2.2742153882385e-4	0.906047410674246	0.981852036794561	0.00670401831057194	0.00629716839676523	1
A12AA07	Calcium Chloride	J01XD01	Metronidazole	1.34246950175407	0.0363509945926852	5.41232434667616e-16	2.15627001971578e-12	0.758152346925569	0.0605877464796156	4.88303524920779e-6	0.0194540124328438	1.16033590605003	0.00636770981607769	1.2641011377143699e-120	5.03617893265405e-117
A12AA07	Calcium Chloride	N02BE01	Paracetamol	0.631722418786268	0.0458606453894937	1.30649562176078e-23	5.2050785570949496e-20	1.62459687146992	0.0789782165042758	8.03563234511263e-10	3.20139592629287e-6	1.22897245387556	0.0080330677270338	2.7875076923528296e-145	1.1105430646333699e-141
A12AA07	Calcium Chloride	P01BC01	Quinine	0.714933773182614	0.153045853461099	0.0283376118783555	1	1.65492938653714	0.245792505398331	0.0404106243687681	1	1.00738081376057	0.0266567366940199	0.782650368951411	1
A12BA01	Potassium Chloride	A02BC02	Pantoprazole	0.948943061266361	0.0162939285824688	0.00129846168564218	1	1.11106185119354	0.0214040676943358	8.63756414924639e-7	0.00344120555705976	0.949496941904101	0.00351007872663625	2.4982635736479e-49	9.95308207741323e-46
A12BA01	Potassium Chloride	A03FA01	Metoclopramide	1.03515668371898	0.024081946045431	0.151343810189492	1	1.10999360948662	0.0310437026680485	7.7512656956622e-4	1	1.08714233443103	0.00474252979095195	1.8013275214263e-69	7.17648884536238e-66
A12BA01	Potassium Chloride	A06AD04	Magnesium Sulfate	1.00261968752495	0.144567097926777	0.985561298198607	1	1.18999304234579	0.175286660202381	0.321021971338767	1	1.166915276252	0.0261077280089931	3.3681206810633203e-9	1.34185927933563e-5
A12BA01	Potassium Chloride	A06AD11	Lactulose	1.20655005366542	0.0231486095365141	5.00850389562816e-16	1.9953879520182598e-12	0.988851622969085	0.0319069788222401	0.725314763769013	1	1.07683882970833	0.00484469378514003	1.03016933503861e-52	4.10419463079382e-49
A12BA01	Potassium Chloride	A10AB01	Insulin (Human)	1.03378967232958	0.0536424323989163	0.535588779370268	1	0.818271186744261	0.0689079316801641	0.00360768225373712	1	1.03972381683914	0.00971110601823702	6.03600993750096e-5	0.240474635910038
A12BA01	Potassium Chloride	A11DA01	Thiamine (Vit B1)	1.26207956579365	0.0318579568373285	2.74789886128111e-13	1.09476290633439e-9	0.823128057607273	0.0399402625482959	1.09713050604187e-6	0.00437096793607081	0.949151426379823	0.00620610720802763	4.13649826117111e-17	1.64798090725057e-13
A12BA01	Potassium Chloride	A12AA06	Calcium Lactate Gluconate	1.23986111924059	0.0949453358090009	0.0235461882732764	1	1.0607492897584	0.118721488716367	0.619361580116699	1	1.08700327170341	0.0186186880705582	7.4401203168974e-6	0.0296414393425192
A12BA01	Potassium Chloride	A12CB01	Zinc Sulfate	1.04486783406802	0.0751764991874463	0.559333731754013	1	0.786444953345502	0.09809303650956	0.0143242493561237	1	1.08611224810491	0.0127585172695665	9.514837014431339e-11	3.79071106654945e-7
A12BA01	Potassium Chloride	A12CC10	Magnesium Oxide	1.0230053809379	0.0781888504777508	0.771131613187525	1	0.884598503096926	0.0972590568268196	0.207391337586135	1	1.03761074263072	0.016411323678725	0.024467405530133	1
A12BA01	Potassium Chloride	A12CC30	Magnesium (Different Salts In Combination)	1.12448532839667	0.0467793954341346	0.0121396679136316	1	1.15905460139002	0.0570889844204132	0.00972324143005846	1	0.934778195747807	0.00962525123262534	2.4314521470059597e-12	9.68690535367175e-9
A12BA01	Potassium Chloride	B01AB05	Enoxaparin	0.869430745021377	0.0444479815989018	0.00164463176030806	1	0.946188207357502	0.0540942564878979	0.306523309682864	1	0.953592228414988	0.0075854794821743	3.74056398421602e-10	1.49024069131166e-6
A12BA01	Potassium Chloride	B01AB10	Tinzaparin	1.02678672817643	0.0263279144226618	0.315359968780222	1	0.99873355918379	0.0348718152866349	0.971011217586694	1	1.14080624725013	0.00519814616209363	1.0806090397291499e-141	4.3051464142809295e-138
A12BA01	Potassium Chloride	C01BD01	Amiodarone	0.912245192501638	0.048394739976855	0.057714438595363	1	1.06689722104194	0.05747404714575	0.259879397798248	1	0.912832185564641	0.00941163421352687	3.30980630459298e-22	1.31862683174984e-18
A12BA01	Potassium Chloride	C03BA08	Metolazone	1.38677333572355	0.080265983917761	4.62716611995752e-5	0.184346298219108	1.17989914614596	0.097708476742192	0.0904388817171254	1	1.16179130674191	0.0149591148825544	1.1852653337857299e-23	4.72209708980235e-20
A12BA01	Potassium Chloride	C03CA01	Furosemide	1.02550621759778	0.0119186978199145	0.0345853095668216	1	1.05776868333083	0.016375281204257	6.0433436126786e-4	1	0.934691404177473	0.00278514077163376	6.65907075786157e-130	2.65297378993205e-126
A12BA01	Potassium Chloride	C03CA02	Bumetanide	1.34103306581525	0.0676892239669898	1.45686960071678e-5	0.0580416848925565	1.08042305220586	0.0923790852221985	0.402401625944323	1	1.09473528908197	0.0164533226692862	3.77270912853305e-8	1.5030473168075e-4
A12BA01	Potassium Chloride	C03DA01	Spironolactone	1.10496276473685	0.0286440602339632	4.9296681149369e-4	1	1.03715558473317	0.0370289739735021	0.324512494203552	1	0.978291895853273	0.00651349352096681	7.5305738196466e-4	1
A12BA01	Potassium Chloride	D01AE15	Terbinafine	1.02916239608364	0.105876693583727	0.786008377881417	1	0.984840919862672	0.152015412373541	0.919959892338651	1	1.17892672242786	0.0199684040373167	1.6760045069856002e-16	6.67720195583063e-13
A12BA01	Potassium Chloride	J01CR05	Piperacillin And Enzyme Inhibitor	0.996920604438674	0.0346915937755562	0.929159918101305	1	0.920830011508943	0.047976545028258	0.0855834508127597	1	1.08992358369842	0.00716768599718265	3.02514472705415e-33	1.20521765925837e-29
A12BA01	Potassium Chloride	J01DH02	Meropenem	1.1383666886753	0.0438826762625617	0.00314493805584999	1	0.942340848934133	0.054752478695942	0.278068944909036	1	1.12540926012934	0.00696009632045049	1.26025011385103e-64	5.0208364535824995e-61
A12BA01	Potassium Chloride	J01MA02	Ciprofloxacin	1.1683188878493	0.0276794662441794	1.9066747903949e-8	7.59619236493328e-5	0.988974405093338	0.0369959616312401	0.764423781570344	1	1.12999030329296	0.00522704112558485	6.8031346186118195e-121	2.7103688320549497e-117
A12BA01	Potassium Chloride	J01XA01	Vancomycin	1.09172487996993	0.0497484514402476	0.0777230592981758	1	1.20149096971199	0.0664650332300251	0.00574833306768299	1	1.23078129057372	0.00816832808811738	1.46818102661683e-142	5.849233210041449e-139
A12BA01	Potassium Chloride	J01XD01	Metronidazole	1.22725704446074	0.029676252790815	5.181181213184489e-12	2.0641825953327e-8	0.878055411583764	0.0411045405056912	0.00155736381202177	1	1.12796098141456	0.00569576598321478	3.37206637202116e-99	1.3434312426132298e-95
A12BA01	Potassium Chloride	J02AC01	Fluconazole	1.27362421531051	0.0331031212958015	2.74277178082886e-13	1.0927202774822201e-9	1.07809477217673	0.0436177806945742	0.084714757185417	1	1.13260345178224	0.00627127355985129	9.88842975379476e-88	3.9395504139118296e-84
A12BA01	Potassium Chloride	J02AX04	Caspofungin	1.1480645744598	0.123481979999007	0.263481598793174	1	0.906436151555484	0.170679580403073	0.564919176248346	1	1.0029839939171	0.0160898622404396	0.853086395308183	1
A12BA01	Potassium Chloride	J04AB02	Rifampicin	0.999381526155067	0.13688056895845	0.996393778038896	1	0.798644516159329	0.173297445382201	0.194487167981271	1	1.19713404803443	0.0213156391031411	3.13991019606859e-17	1.25094022211373e-13
A12BA01	Potassium Chloride	J05AB01	Aciclovir	0.899162775398354	0.0755008054252289	0.159185732871415	1	1.46316412901353	0.0920426942683888	3.54874684965846e-5	0.141382074490393	0.959815268025089	0.0139098907093623	0.003192362675114	1
A12BA01	Potassium Chloride	L03AA02	Filgrastim	0.782128650246092	0.138543414945414	0.0761108960889651	1	1.28358431857716	0.161443354233078	0.122007380553753	1	1.21145155456405	0.0247052061019476	8.208057182129811e-15	3.27008998136052e-11
A12BA01	Potassium Chloride	N02AB03	Fentanyl	1.48019343479173	0.039370789846483	2.2576048269074598e-23	8.99429763039932e-20	0.927649847191441	0.0573341712804848	0.190236121477236	1	1.02408100260441	0.00873772571277431	0.00646293248105445	1
A12BA01	Potassium Chloride	N05AD01	Haloperidol	1.22059911433712	0.0349785084857867	1.20526458822955e-8	4.80177411950653e-5	0.942000980489205	0.0509511072612941	0.2409271538256	1	1.08350469443322	0.00668911610226454	4.0208439277044395e-33	1.6019042207974498e-29
A12BA01	Potassium Chloride	N05AH03	Olanzapine	1.03745285155117	0.0764241488050811	0.630437339484817	1	0.980311741700175	0.0952628077343519	0.834655345716392	1	1.13549710967465	0.0122189334752038	2.4929353440408396e-25	9.931854410658709e-22
A12BA01	Potassium Chloride	N05BA02	Chlordiazepoxide	1.26815535787833	0.0669939498778502	3.9106364130229e-4	1	0.892901766889682	0.0755687118108842	0.13386948292104	1	0.821329526480701	0.0118954465653647	1.69006213732052e-61	6.73320755508495e-58
A12BA01	Potassium Chloride	N06AB05	Paroxetine	0.766488942976641	0.164669770902527	0.106319471966189	1	1.47963024734052	0.207061108660625	0.0584700029294427	1	1.16817935171928	0.0342862564568381	5.79367075637549e-6	0.0230819842934
A12BA01	Potassium Chloride	N07BA01	Nicotine	1.25235118691129	0.0518622358532613	1.43226819033439e-5	0.0570615647029221	0.930416059327213	0.065158274752445	0.268339004553731	1	0.908553949425172	0.0101177539564067	2.57994020326083e-21	1.02784817697911e-17
A12BA01	Potassium Chloride	R03AK04	Salbutamol And Sodium Cromoglicate	0.982483837058248	0.0552195730762931	0.748952916380555	1	0.791704498860287	0.0775128091992706	0.00258448406298263	1	0.952253382684909	0.0119009955101772	3.94074138095596e-5	0.156999136617285
A12BA01	Potassium Chloride	R03AL01	Fenoterol And Ipratropium Bromide	1.14871735856315	0.0576220272088274	0.0161226097045744	1	1.1313660860915	0.0801282552940922	0.123474240421898	1	0.893199726347195	0.0125793933007176	2.74288357342805e-19	1.09276481565374e-15
A12BA01	Potassium Chloride	R03AL02	Salbutamol And Ipratropium Bromide	0.843572097806941	0.116101906588537	0.142872485256188	1	0.896860097792176	0.151743764308908	0.473150005798187	1	1.03980527527137	0.023268551248218	0.0934408400511796	1
A12CA01	Sodium Chloride	A07FA01	Lactic Acid Producing Organisms	1.09895777650428	0.424333590184315	0.824020004070917	1	0.859988029746633	0.378126203495121	0.68996247308291	1	1.38050260670667	0.0334964202176865	6.19000576904647e-22	2.4660982983881097e-18
A12CA01	Sodium Chloride	A10AB01	Insulin (Human)	1.09953219065469	0.139230008342783	0.495557177379874	1	0.784500762763644	0.179085652811661	0.175334533967916	1	1.08109780243081	0.0207490957423777	1.7121400391114e-4	0.682116591582006
A12CA01	Sodium Chloride	A10AB05	Insulin Aspart	0.722929358251381	0.101590440266885	0.00140488924572074	1	1.11013284756424	0.123391387804142	0.397143370090093	1	0.956944401238607	0.016658392423289	0.00824397748537887	1
A12CA01	Sodium Chloride	A10AD05	Insulin Aspart	1.17040049538717	0.189162578478663	0.40552016902401	1	1.25432262870352	0.252753839802763	0.369981827687142	1	1.19718953554636	0.0336393802567241	8.78665512262369e-8	3.5006034008532e-4
A12CA01	Sodium Chloride	A12BA01	Potassium Chloride	1.15509566730825	0.0336916505690092	1.87319863313043e-5	0.0746282335439163	1.0979656450047	0.0457349958128974	0.041003854012631	1	0.97022611238035406	0.00604104596910016	5.63104882077424e-7	0.00224340985019646
A12CA01	Sodium Chloride	C07AB02	Metoprolol	0.896690788566618	0.0518214666395774	0.0353585420476452	1	1.27866080455539	0.0709409120196504	5.3014745148613e-4	1	0.927337744211554	0.0093293109663375	6.16220185913802e-16	2.4550212206805897e-12
A12CA01	Sodium Chloride	J02AC01	Fluconazole	1.23911810707814	0.068000742388873	0.00161654064506668	1	1.02747049501908	0.0903574349780784	0.764238602466108	1	0.977934151466731	0.0114260758123692	0.0508422594878642	1
A12CA01	Sodium Chloride	M05BA04	Alendronic Acid	1.0139160471441	0.0880181984505877	0.875233648133019	1	1.18518196327854	0.13051729594381	0.193013839329219	1	0.895517316068217	0.0175745256373224	3.40349530937037e-10	1.35595253125316e-6
A12CA01	Sodium Chloride	N05CF02	Zolpidem	0.773807206667289	0.135567705994396	0.0585515246574836	1	0.977507460412513	0.166896125000265	0.891577430334266	1	0.986164574536117	0.0224383463417589	0.534663727086314	1
A12CA01	Sodium Chloride	N06AB06	Sertraline	0.800427414617676	0.165895930441404	0.179640782560312	1	0.990289379578091	0.216874098337189	0.964111934186519	1	0.875704339688579	0.0264973139312745	5.4695218244262e-7	0.0021790574948514
A12CA01	Sodium Chloride	N06BC01	Caffeine	2.21786945911862	1.57124727895648	0.612188461982661	1	0.740854381587844	0.380734243954711	0.430800253679645	1	1.94881742962136	0.0394521508665446	3.65781467084233e-64	1.4572733648635798e-60
A12CB01	Zinc Sulfate	A02BC02	Pantoprazole	0.899496571939795	0.0325003259382071	0.0011178779031605	1	1.05966572214033	0.0467832515875902	0.215432164812926	1	0.903889787958887	0.00528245416394351	1.44943385784936e-81	5.77454448967185e-78
A12CB01	Zinc Sulfate	A06AB08	Sodium Picosulfate	0.868926705287557	0.0433779622457438	0.00119995329838574	1	0.98527123879925	0.0629096881008982	0.813536036686675	1	0.934566004961037	0.00615878492372577	4.3625994473305e-28	1.73805961981647e-24
A12CB01	Zinc Sulfate	A06AD04	Magnesium Sulfate	0.873905914081284	0.0957502871668381	0.159235763880583	1	1.20352993450729	0.127284302395063	0.145538391544787	1	1.13919128252889	0.0149619716541167	3.0390413461452498e-18	1.21075407230427e-14
A12CB01	Zinc Sulfate	A06AD11	Lactulose	1.31174840055939	0.041376361076343	5.4404221050267095e-11	2.16746416664264e-7	0.845716456089816	0.0597996317180087	0.00507538035419168	1	1.04046705706568	0.00642170388428668	6.51483432826269e-10	2.59550999637986e-6
A12CB01	Zinc Sulfate	A11DA01	Thiamine (Vit B1)	1.17098945142873	0.038648860014848	4.42318707927396e-5	0.176219773238275	0.878997541955991	0.0536795350704445	0.0162767221525833	1	0.927913529103118	0.00611047584655404	1.80869534587138e-34	7.20584225795158e-31
A12CB01	Zinc Sulfate	A12BA01	Potassium Chloride	1.01391363700636	0.0320045864681808	0.665928784465342	1	1.07443960822878	0.0444927968483208	0.106586638160715	1	1.07878302360308	0.005278823856296	8.50426445109137e-47	3.3880989573147996e-43
A12CB01	Zinc Sulfate	A12CC10	Magnesium Oxide	0.963825031371191	0.0555169218072508	0.506894763169719	1	0.8851247111151	0.0753709891077626	0.105444134354752	1	1.00864773344896	0.00999362385952023	0.388904935334725	1
A12CB01	Zinc Sulfate	B01AB04	Dalteparin	0.726713326175315	0.0408519765853837	5.5338061720735104e-15	2.2046683789540898e-11	0.841456427873705	0.0587457627407599	0.00329865842583386	1	0.938646649691406	0.00625850073895536	4.65249596233063e-24	1.85355439139252e-20
A12CB01	Zinc Sulfate	B01AB05	Enoxaparin	0.960131603883041	0.0651980536348217	0.532614177454453	1	1.12215537419202	0.088009003111999	0.19035162346393	1	0.905394824427989	0.00839502770658027	2.46959495099442e-32	9.83886628476177e-29
A12CB01	Zinc Sulfate	B01AC06	Acetylsalicylic Acid	0.907561623747288	0.0497652396644892	0.0512921657969392	1	0.909960632425867	0.0705212563070971	0.180912613458449	1	0.90555457256629	0.00795536163088985	1.08077394282139e-35	4.30580338820042e-32
A12CB01	Zinc Sulfate	B03BB01	Folic Acid	0.860505038590875	0.0898630436756247	0.0945576833007759	1	0.771672413598946	0.124586247709795	0.0374845017834239	1	0.926072860991481	0.0135301035271398	1.37553907092917e-8	5.48014765858181e-5
A12CB01	Zinc Sulfate	C03CA01	Furosemide	1.10920957293653	0.0338054076722701	0.00216937191809901	1	1.04581530496195	0.046020496924264	0.330349943842602	1	1.03881128659805	0.00563292902145989	1.3825141962699199e-11	5.50793655793936e-8
A12CB01	Zinc Sulfate	C03DA01	Spironolactone	1.07278098703424	0.0550648123957483	0.202009260309507	1	1.06547620687736	0.074674681311854	0.395709650399664	1	1.02859240175844	0.00887908677026438	0.00149826797605246	1
A12CB01	Zinc Sulfate	C07AB02	Metoprolol	0.864471665589389	0.0530078668190873	0.0060059676955264	1	1.16001457745384	0.0770073923548813	0.0539160173904061	1	0.982166672611738	0.00814292864708444	0.0271189298162139	1
A12CB01	Zinc Sulfate	C08CA01	Amlodipine	0.695361388777074	0.064431440323867	1.71122363502189e-8	6.81751496192721e-5	1.03628687855254	0.0906184480390982	0.694067115678467	1	0.980584465242085	0.00970115909955793	0.0432749694439706	1
A12CB01	Zinc Sulfate	C10AA01	Simvastatin	0.908177334913294	0.0564253448446464	0.0878301131538339	1	1.15969731277979	0.0824944326092724	0.0724963816200067	1	1.00901329290313	0.00919752662845729	0.329273038962081	1
A12CB01	Zinc Sulfate	J01DH02	Meropenem	1.03088813025369	0.0480168750022013	0.526379952171751	1	1.1105191622288	0.067567579668273	0.120794241550675	1	0.997708410871541	0.00662576862639674	0.729149573205308	1
A12CB01	Zinc Sulfate	N02AA01	Morphine	1.02347825371858	0.0332359085103057	0.485022634547848	1	1.1240619400797	0.0477318378872417	0.0142807563877412	1	1.07957244985815	0.00521834375601875	9.70065267841283e-49	3.86474002707967e-45
A12CB01	Zinc Sulfate	N02AB03	Fentanyl	1.20853660577546	0.0778602986066433	0.0149869979314506	1	1.12740377030613	0.113864619672552	0.29226856086152597	1	1.13217322948475	0.0125081894316491	3.25347235374292e-23	1.29618338573118e-19
A12CB01	Zinc Sulfate	N02BE01	Paracetamol	0.722834848443032	0.0427173162075655	3.00289076080697e-14	1.1963516791055002e-10	1.49913909062166	0.0620571633109132	6.82357793014617e-11	2.71851344737023e-7	1.17927319381421	0.00666001022113697	2.4515755132761098e-135	9.767076844892019e-132
A12CB01	Zinc Sulfate	R03AK04	Salbutamol And Sodium Cromoglicate	0.83741324180088506	0.0621374627109632	0.00429602218862125	1	0.831289248641639	0.0943601770434369	0.0502048424172411	1	0.90760622175247	0.00995738102972764	2.11806610988175e-22	8.438375381768889e-19
A12CB01	Zinc Sulfate	R03AL01	Fenoterol And Ipratropium Bromide	1.04692988295373	0.128091020105943	0.720311911102407	1	0.965041611476277	0.174190818655705	0.838133094681299	1	1.00774318697975	0.0193205177486081	0.689722517281652	1
A12CB01	Zinc Sulfate	R03AL02	Salbutamol And Ipratropium Bromide	0.636207799743724	0.140428702095933	0.00128032684210286	1	0.745611450836416	0.204145370330054	0.150448488027952	1	0.891771790545482	0.0219002986489592	1.69239889147845e-7	6.7425171836501e-4
A12CC10	Magnesium Oxide	A02BC02	Pantoprazole	0.919517356827655	0.0406086240133436	0.0388076934855554	1	1.18083630133734	0.0558805112481567	0.00293358006772821	1	0.887745301007849	0.0077428138625898	2.2929613994952e-53	9.13515821558888e-50
A12CC10	Magnesium Oxide	A02BC03	Lansoprazole	1.18628756966819	0.0551385460947908	0.00194717883822543	1	0.86241010195899	0.0756854702923047	0.0504907083470783	1	1.10894668231613	0.0112288801787597	3.2812141614726696e-20	1.30723572193071e-16
A12CC10	Magnesium Oxide	A06AD11	Lactulose	1.31696318849634	0.0542891675258305	3.94655653268648e-7	0.00157230812262229	0.878629119164777	0.0727627659932777	0.0753582544240826	1	1.15114728156084	0.0101631200230807	1.2723494049041798e-43	5.069040029138249e-40
A12CC10	Magnesium Oxide	A07DA03	Loperamide	0.765354899737061	0.0931750846131479	0.00410428072489653	1	1.34737427447277	0.123711418810494	0.0159478566451184	1	1.18337911122629	0.0171634978787493	1.0196353126273499e-22	4.0622270855073597e-19
A12CC10	Magnesium Oxide	A11DA01	Thiamine (Vit B1)	1.30034773528311	0.0487106971220436	6.98081646401059e-8	2.7811572792618e-4	0.618962956506375	0.0652175520142779	1.90166850935812e-13	7.57624734128275e-10	1.05468294933375	0.00877226434949782	1.28587941348364e-9	5.12294358331882e-6
A12CC10	Magnesium Oxide	A12BA01	Potassium Chloride	1.12199984494459	0.0400791950240243	0.00407714869145354	1	0.990947124537487	0.0536544191856462	0.865408097054993	1	1.15853912378853	0.00780529315104203	2.73209354204132e-79	1.0884660671492598e-75
A12CC10	Magnesium Oxide	A12CB01	Zinc Sulfate	0.942605693901478	0.0549205758837606	0.281823978567378	1	0.757746657663211	0.0732310679544964	1.5180737722179e-4	0.604800590851647	1.06581096402424	0.0101485872193283	3.3796196012814603e-10	1.34644044915053e-6
A12CC10	Magnesium Oxide	A12CB02	Zinc Gluconate	1.5783032720779	0.0995509485627914	4.55970371120187e-6	0.0181658595854283	0.805429031811863	0.136233353167483	0.112217273347674	1	1.38665939898232	0.0197219899667078	1.05168486701233e-61	4.1899125101771204e-58
A12CC10	Magnesium Oxide	B03BB01	Folic Acid	0.835502440667653	0.0873140999163881	0.0395576109955977	1	0.945328019661252	0.120662666285311	0.641248136782121	1	1.00489617104248	0.017036951053651	0.774354177253531	1
A12CC10	Magnesium Oxide	C03CA01	Furosemide	1.14563995653998	0.038667470990042	4.3773554256978e-4	1	0.942715604400797	0.0535021551734664	0.270207800125211	1	0.988109677955964	0.00762741904625525	0.116826549515894	1
A12CC10	Magnesium Oxide	C03DA01	Spironolactone	1.21960326019066	0.057926945342705	6.0990245962796e-4	1	0.857957169905859	0.0802416916468066	0.0562304122434399	1	1.15151684730871	0.0115058183903379	1.45545119012568e-34	5.798517541460709e-31
A12CC10	Magnesium Oxide	C07AB02	Metoprolol	0.799952012716061	0.0626224064293331	3.6486195134658e-4	1	1.0203531758887	0.084570590230388	0.811688344273994	1	0.851278115630655	0.0119252383640697	1.51872018165992e-41	6.05058120373312e-38
A12CC10	Magnesium Oxide	C09AA02	Enalapril	0.864095230589364	0.0895400591302763	0.102813850448264	1	1.03575484967509	0.120210844213355	0.770102703263612	1	1.02520935630329	0.0174205496242974	0.152956782081721	1
A12CC10	Magnesium Oxide	N02AA01	Morphine	1.24020907222008	0.0426533732393707	4.48339299260525e-7	0.00178618376825393	0.940347372778609	0.0595373086207276	0.30157334956472	1	0.966210877659505	0.00812140515140301	2.31193812294294e-5	0.0921076148180467
A12CC10	Magnesium Oxide	N02BE01	Paracetamol	0.772627829890158	0.0382144139209635	1.4756505061082e-11	5.87899161633507e-8	1.22717657146205	0.0538345403919729	1.4313350164989e-4	0.57024387057317	1.04843157679171	0.00749900525149198	2.84720128033268e-10	1.13432499008454e-6
A12CC10	Magnesium Oxide	R03AK04	Salbutamol And Sodium Cromoglicate	0.935448729471789	0.0735939781280809	0.364556261429769	1	0.963165635296059	0.112716147391247	0.739165051502861	1	0.910102486932896	0.0133132167575361	1.48878789176859e-12	5.931330960806061e-9
A12CC30	Magnesium (Different Salts In Combination)	A02BC02	Pantoprazole	1.07380005367871	0.0222144082704074	0.00134922489212695	1	1.09485645031766	0.026788632840159	7.1724811593231e-4	1	0.986457243564752	0.00432402915891729	0.00161392982349198	1
A12CC30	Magnesium (Different Salts In Combination)	A03FA01	Metoclopramide	1.0562992438212	0.0296376433775647	0.0645967053405688	1	1.13306522493204	0.0349774848504907	3.5476968759186e-4	1	1.12352943931446	0.00518145221380585	6.629063332255709e-112	2.64101883157068e-108
A12CC30	Magnesium (Different Salts In Combination)	A06AD11	Lactulose	1.33188973340326	0.0310699744737963	2.8541727696752996e-20	1.13710243143864e-16	0.94548692927784	0.0383818858373791	0.144163649322215	1	1.04222835189345	0.00561904360563445	1.82711177077059e-13	7.27921329475003e-10
A12CC30	Magnesium (Different Salts In Combination)	A07DA03	Loperamide	0.919176142912284	0.0591812848690614	0.154430050884343	1	1.21478210356831	0.0702496769243359	0.0056122187972506	1	1.22594848522835	0.0109773058761737	7.05140776206419e-77	2.80928085240637e-73
A12CC30	Magnesium (Different Salts In Combination)	A10AB05	Insulin Aspart	0.868247720781145	0.0582619875865246	0.0153135315982381	1	1.11015061721875	0.0724752226993078	0.149355216098663	1	0.991282087445061	0.0100927882516039	0.385633271863297	1
A12CC30	Magnesium (Different Salts In Combination)	A11CC05	Colecalciferol	0.67208003738978	0.0572474445584966	3.88212329814513e-12	1.54663792198102e-8	0.927884359937363	0.0687797216073587	0.27649352204203	1	1.20575323232309	0.0102746647893452	4.27800801930765e-74	1.7043583948921698e-70
A12CC30	Magnesium (Different Salts In Combination)	A11DA01	Thiamine (Vit B1)	1.19538056951268	0.0302915830015975	3.8257250081944e-9	1.52416884326465e-5	0.706897993649404	0.0367183044452283	3.4949052005295904e-21	1.39237023189099e-17	0.981123218536289	0.00549048994629538	5.1861837984741e-4	1
A12CC30	Magnesium (Different Salts In Combination)	A12BA01	Potassium Chloride	1.13081754713927	0.0216220624315426	1.30126251555904e-8	5.18422986198722e-5	1.01587068975733	0.0256102756675949	0.538664379724846	1	1.13946145597542	0.00427141665753496	3.5764804064973495e-205	1.4248697939485398e-201
A12CC30	Magnesium (Different Salts In Combination)	B01AB05	Enoxaparin	0.736126265362471	0.0567665793057185	6.7868280918903e-8	2.7038723118091e-4	0.975521233680104	0.0669270570545445	0.711156046644382	1	0.886239521443902	0.00838156414705418	4.55758904030463e-47	1.8157434736573697e-43
A12CC30	Magnesium (Different Salts In Combination)	C03CA01	Furosemide	1.11253550268012	0.0240935226776588	9.59279539735758e-6	0.0382176968630726	0.978087944984204	0.030033499360805	0.460697233242398	1	0.962661913551051	0.00453110849572436	4.53502566512402e-17	1.80675422498541e-13
A12CC30	Magnesium (Different Salts In Combination)	C03DA01	Spironolactone	1.15777938602303	0.0389226642642235	1.672351083903e-4	0.666264671826983	0.99262238769786	0.0477417014153521	0.876738790080813	1	1.0822587148409	0.00721790277954815	6.50174453858548e-28	2.59029502417246e-24
A12CC30	Magnesium (Different Salts In Combination)	C07AB02	Metoprolol	0.896960349079514	0.0374137052406747	0.00365475430840569	1	0.999207471343332	0.0463700385558439	0.986358297599928	1	0.974296488922939	0.00716342135851917	2.7789310250799e-4	1
A12CC30	Magnesium (Different Salts In Combination)	C08CA01	Amlodipine	0.805577858350242	0.0474035779234572	5.09735180768756e-6	0.0203078496018272	0.834000058617416	0.0582668761734651	0.00183725764862221	1	1.0094728303637	0.00918695909093337	0.304767209092861	1
A12CC30	Magnesium (Different Salts In Combination)	C09AA05	Ramipril	0.865795716304024	0.0900300918727479	0.10945538409795	1	1.04297933393956	0.109565515356989	0.700922951841454	1	0.910335860864988	0.017131949956679	4.17181989470616e-8	1.6620530460509e-4
A12CC30	Magnesium (Different Salts In Combination)	C10AA01	Simvastatin	0.813969827149574	0.0400614889475235	2.77823545054008e-7	0.00110684900349517	0.947167306649224	0.0502103135603975	0.279677780764719	1	1.03892531355252	0.00805357456639926	2.12037295094428e-6	0.00844756583656201
A12CC30	Magnesium (Different Salts In Combination)	C10AA05	Atorvastatin	0.627605280828189	0.101950022048083	4.89273272710559e-6	0.0194926471847887	0.909312609139126	0.118999703413094	0.424360696592484	1	0.817370049771187	0.0201287192058198	1.2616711434237799e-23	5.0264978354003395e-20
A12CC30	Magnesium (Different Salts In Combination)	D07AB02	Hydrocortisone Butyrate	0.753140165718575	0.111737447066368	0.0111732597803934	1	1.01611698164471	0.123683726817124	0.897144734366313	1	1.12420673827297	0.0200430928567335	5.17958552994738e-9	2.06354687513104e-5
A12CC30	Magnesium (Different Salts In Combination)	H03AA01	Levothyroxine Sodium	0.850545690884311	0.0712827445153059	0.0231520455058001	1	0.891657836419556	0.0934829358248949	0.219946251250504	1	0.993585145750609	0.0140948731899065	0.647968844112452	1
A12CC30	Magnesium (Different Salts In Combination)	J01DH02	Meropenem	1.1481459335912	0.0395476565065119	4.7724468939939e-4	1	1.16545946632757	0.0471320078964687	0.00115954024519797	1	1.00644549499643	0.00624300181284298	0.303422265720022	1
A12CC30	Magnesium (Different Salts In Combination)	J01MA02	Ciprofloxacin	1.19171892364269	0.0310137644533609	1.55440100685931e-8	6.19273361132749e-5	1.20587181263006	0.0371921451306222	4.81865826213618e-7	0.00191975345163505	1.01022256190082	0.00536459746636409	0.0579751288722151	1
A12CC30	Magnesium (Different Salts In Combination)	J02AC03	Voriconazole	0.836219647290012	0.109449480272689	0.10221374851712	1	1.40068892155898	0.109609916534551	0.00211058865402828	1	0.931061267222974	0.01339994063749	9.78698135353284e-8	3.8991333712474e-4
A12CC30	Magnesium (Different Salts In Combination)	J05AB14	Valganciclovir	0.484670775173445	0.10484546314845	4.91105548283689e-12	1.95656450436222e-8	1.40516992626755	0.0966551361243957	4.3269018906947e-4	1	0.823222753308029	0.0126560692995058	2.58691749909268e-53	1.0306279316385199e-49
A12CC30	Magnesium (Different Salts In Combination)	L04AD01	Ciclosporin	0.624295065782391	0.0874045877350388	7.03616084853032e-8	2.8032064820544e-4	1.23960098495229	0.081911709336062	0.00873620884739768	1	1.00332011802176	0.010728143741972	0.757348316416218	1
A12CC30	Magnesium (Different Salts In Combination)	L04AD02	Tacrolimus	0.473896297360897	0.0863368440241913	5.17453470583227e-18	2.06153462680358e-14	0.840951763605443	0.0785003296485238	0.0273401025636243	1	1.0084159615878	0.0119294576277861	0.482351679918539	1
A12CC30	Magnesium (Different Salts In Combination)	M05BA04	Alendronic Acid	0.939839192198262	0.0780681131782629	0.426745097704007	1	1.09065343888813	0.0952821907039724	0.362434045122973	1	0.948058072413621	0.0142698720025916	1.8555512526119e-4	0.739251619040605
A12CC30	Magnesium (Different Salts In Combination)	N02AG02	Ketobemidone And Antispasmodics	1.13020402867138	0.124013637419391	0.323655633875062	1	1.16897308282648	0.144289958616215	0.279240452698657	1	1.14574258333049	0.0208752667782836	7.15248910221279e-11	2.84955165832158e-7
A12CC30	Magnesium (Different Salts In Combination)	N02AX02	Tramadol	0.906909799207605	0.0304036065952431	0.00130973287449671	1	1.13523791546555	0.0369814329893242	6.0382605082962e-4	1	0.987215698921583	0.0055289432177945	0.0199568666922676	1
A12CC30	Magnesium (Different Salts In Combination)	N02BE01	Paracetamol	0.922521770988105	0.024519903822874	0.00100568215292699	1	1.38792142197473	0.0304892934883964	5.82722645727138e-27	2.3215670205769197e-23	1.08763098159387	0.00474405574116885	3.71784041248798e-70	1.48118762033521e-66
A12CC30	Magnesium (Different Salts In Combination)	N05AD01	Haloperidol	1.21922660426657	0.0443096941433915	7.69714181695714e-6	0.0306654129987572	0.889958549578339	0.0580785738346775	0.0447190674702519	1	1.09324479838872	0.00723105134676099	6.33871332260911e-35	2.52534338772747e-31
A12CC30	Magnesium (Different Salts In Combination)	N05AX12	Aripiprazole	0.496713281927594	0.336744389371324	0.0377127848311836	1	0.988496717167057	0.34416765721633	0.973182396126464	1	2.04742314211515	0.0543476210669588	1.06829213770631e-39	4.2560758766219394e-36
A12CC30	Magnesium (Different Salts In Combination)	N05CF01	Zopiclone	0.8880975102159	0.0272646739811041	1.34498408823953e-5	0.0535841660754629	1.02180150416091	0.0333239376002923	0.517502558545582	1	1.01395441566874	0.00481785758409612	0.00402275698117551	1
A12CC30	Magnesium (Different Salts In Combination)	N07BA01	Nicotine	1.14190851311983	0.06350684538197	0.0366578623576742	1	0.79513247892843	0.0765375193229219	0.00274248964967587	1	1.00675457386506	0.0111569804353649	0.546258005580182	1
A12CC30	Magnesium (Different Salts In Combination)	R03BB04	Tiotropium Bromide	1.03929202844593	0.067081061027192	0.565612659892571	1	1.01414765366881	0.090820294177651	0.877069895322878	1	0.876449193143277	0.0138043170235371	1.25650537912969e-21	5.0059174304526895e-18
B01AA03	Warfarin	A02AA04	Magnesium Hydroxide	0.88687788050915	0.0341748823686413	4.4348649416264e-4	1	0.930031801064538	0.0420693815548367	0.084669723516813	1	1.0145673966296	0.00661344953597574	0.0287569068623055	1
B01AA03	Warfarin	A02BC02	Pantoprazole	0.880057789300578	0.022694270158601	1.8025736997615e-8	7.18145361984982e-5	1.10258194021671	0.0278122489593941	4.4607179968956e-4	1	0.936974786433731	0.0043558554584581	1.6751776075128999e-50	6.67390758833139e-47
B01AA03	Warfarin	A04AA01	Ondansetron	0.633304196165998	0.0420499988703991	1.72284868557435e-27	6.86382916332821e-24	1.05868452622135	0.045454553577544	0.209625269851154	1	0.920607213084816	0.00673843768699507	1.2170875898525899e-34	4.8488769579727195e-31
B01AA03	Warfarin	A06AB02	Bisacodyl	0.817551546582277	0.0354039919567356	1.27194756105626e-8	5.06743908324814e-5	1.05233513726885	0.0431278336527741	0.236888112800452	1	0.98236863619533	0.00619682065969553	0.0040968220980387	1
B01AA03	Warfarin	A07EC02	Mesalazine	1.05345510427831	0.248736102368733	0.834167381919416	1	0.868277732279321	0.27088021980103	0.602070922654169	1	0.832930110422739	0.044329808408043	3.72735426074527e-5	0.148497793748092
B01AA03	Warfarin	A10AB01	Insulin (Human)	1.04601395752159	0.0608857312130895	0.459985252069772	1	1.01600402523654	0.0708233428043784	0.822615772912673	1	0.96304180555196	0.00998840908270646	1.6310654052485e-4	0.649816457451018
B01AA03	Warfarin	A10BJ02	Liraglutide	0.391855714926829	0.237887202548574	8.20747375722867e-5	0.32698575448799	0.663415532557874	0.243026337470117	0.0913123149740556	1	0.756156836549184	0.0444964581621639	3.35226467760577e-10	1.33554224755814e-6
B01AA03	Warfarin	A11CC01	Ergocalciferol	1.12428500734304	0.147727485150819	0.427780233074251	1	0.949174264312279	0.192965770463841	0.786912642024992	1	1.00533015118889	0.0321149668051973	0.868526697915681	1
B01AA03	Warfarin	A12BA01	Potassium Chloride	1.12394033274949	0.0180465905915473	9.51957434521271e-11	3.79259841913274e-7	1.08979061997743	0.0234510082292103	2.4579193819418e-4	0.979235081765645	1.00206010851493	0.00377673455172626	0.585813783445182	1
B01AA03	Warfarin	B01AB04	Dalteparin	0.941890388672483	0.0324309488893014	0.0648974002623836	1	0.908716004861152	0.0402885765388472	0.0175049930149986	1	1.13666754020388	0.006401849378065	4.509804403979469e-89	1.79670607454542e-85
B01AA03	Warfarin	B01AB05	Enoxaparin	0.775240045669481	0.0401175923384322	2.21116954992157e-10	8.80929948688754e-7	1.08240925864543	0.0420949935306782	0.0599439107529858	1	0.957191780541801	0.00625849033826168	2.73430371918063e-12	1.08934660172156e-8
B01AA03	Warfarin	B01AB10	Tinzaparin	0.96984001228599	0.0272748643460457	0.261523392522076	1	1.03797552589573	0.0324822780727127	0.251190391768274	1	1.25392922399584	0.00512718885153056	0	0
B01AA03	Warfarin	B03BB01	Folic Acid	1.15328524269242	0.058972596578379	0.0155923631427536	1	1.06892708203516	0.0766105440178051	0.384270123625464	1	0.88034663487014	0.011581243657882	3.6570980307998e-28	1.45698785547064e-24
B01AA03	Warfarin	C01BD01	Amiodarone	0.860481700378511	0.043526168857543	5.5594594750219e-4	1	1.22484624452591	0.0461829831540809	1.12540494133179e-5	0.0448361328626585	0.920492168183985	0.00759361341277492	1.03186933105886e-27	4.1109674149385e-24
B01AA03	Warfarin	C03BA08	Metolazone	1.2072668239497	0.0772683892451646	0.0147800673996853	1	1.08406118650825	0.093847977407185	0.389759169634069	1	0.997825950623183	0.0130923580917525	0.867971541431134	1
B01AA03	Warfarin	C03CA01	Furosemide	1.16019453747784	0.0169958268277702	2.27808444225469e-18	9.075888417942691e-15	1.13641263475826	0.0221376107220302	7.629955364789421e-9	3.0397742173321e-5	0.944112375042666	0.00355160580650284	5.67836883438664e-59	2.26226214361964e-55
B01AA03	Warfarin	C07AB02	Metoprolol	0.880119089013538	0.0204207636308413	4.0175679893440203e-10	1.60059908695466e-6	1.00830655421498	0.0252498147400663	0.74320198228836	1	0.954523303779063	0.00444050760085084	1.05053686493612e-25	4.1853388699055e-22
B01AA03	Warfarin	C09AA02	Enalapril	0.975319158321392	0.0330191830176017	0.44914062245179	1	0.915939056375891	0.0422005689591739	0.0374641412680426	1	1.04648267479707	0.00728744448125083	4.5277275368119203e-10	1.80384665066587e-6
B01AA03	Warfarin	C09CA01	Losartan	0.721881447730885	0.0399882739952085	3.64683614487401e-16	1.45289952011781e-12	1.00051524530468	0.048742313225872	0.991568049970219	1	0.901694263632343	0.00863522993044959	4.33929933765107e-33	1.72877685612019e-29
B01AA03	Warfarin	C10AA01	Simvastatin	0.939760324457404	0.0226028976960545	0.00598173822863938	1	0.961641400974492	0.0285532322909192	0.170733548668407	1	0.949618029638721	0.00495370282174062	1.7031991267634399e-25	6.78554532102555e-22
B01AA03	Warfarin	G04CA01	Alfuzosin	0.775774909134433	0.0873297588347004	0.00364575948985615	1	1.19927683419092	0.109225327280283	0.0961713712670443	1	0.864444470767704	0.0211496868705206	5.678627150404709e-12	2.26236505672124e-8
B01AA03	Warfarin	H02AB06	Prednisolone	1.35372741442531	0.0307079069288851	6.04232175222289e-23	2.4072609860856e-19	1.15754925445165	0.040334902079222	2.8644807408201e-4	1	0.949851904742862	0.00676105152225009	2.7485157285402403e-14	1.09500866625043e-10
B01AA03	Warfarin	H03AA01	Levothyroxine Sodium	1.0184508859573	0.0564287456226853	0.745940449185504	1	1.02742438087684	0.0716973484538067	0.705912742034745	1	0.979351260884392	0.0123379187993051	0.0908138246540121	1
B01AA03	Warfarin	J01DH02	Meropenem	0.910852885195581	0.0583287950073426	0.109416867355154	1	1.18670041319195	0.0667866851147772	0.0103761219256345	1	1.03068986823055	0.00856777732233931	4.184842727549e-4	1
B01AA03	Warfarin	L04AD02	Tacrolimus	0.775269269487699	0.252524901203223	0.313454908870925	1	1.21718771334347	0.248005633706467	0.428072528817092	1	0.885065259440761	0.0389022574584878	0.0016982741443068	1
B01AA03	Warfarin	M05BA04	Alendronic Acid	1.1099811655108	0.0577248347000628	0.0706697604612904	1	0.997764800951575	0.0806718489905269	0.977870867707571	1	0.924268120177352	0.0131868110322549	2.3420560649517103e-9	9.33075136276761e-6
B01AA03	Warfarin	N02AA01	Morphine	0.914358418034803	0.0243482331317649	2.3583399072763e-4	0.93956261905889	1.05027087661292	0.0289042746466429	0.0897126570457644	1	0.988028562041159	0.00445294333194628	0.0068375488769289	1
B01AA03	Warfarin	N02AA05	Oxycodone	1.04956747143465	0.0343797083044829	0.159376526409581	1	0.955768752323955	0.0431027279897782	0.293916327178978	1	1.02708982250641	0.00654444973010292	4.42130221824907e-5	0.176144680375043
B01AA03	Warfarin	N02AB03	Fentanyl	1.40965468059257	0.064918067302572	1.23058275583293e-7	4.9026416992383e-4	1.11593849990338	0.086872809215625	0.206690977688871	1	1.08242965055813	0.0128113651919341	6.30342475425273e-10	2.51128442209429e-6
B01AA03	Warfarin	N02AG02	Ketobemidone And Antispasmodics	1.12964610123369	0.107066127767522	0.254874292826994	1	1.05174209238506	0.120042372606264	0.674302114893691	1	1.00968319339121	0.0183493795953519	0.599462439805657	1
B01AA03	Warfarin	N02BE01	Paracetamol	0.906205851464488	0.0160908797911232	9.31164202817086e-10	3.70975818402327e-6	1.17191443680779	0.0204912118198024	9.80259165844702e-15	3.90535251672529e-11	1.00780694154354	0.00323339027748822	0.0161680668512749	1
B01AA03	Warfarin	N05AH04	Quetiapine	1.63210749777187	0.125594067437326	9.60180252063555e-5	0.38253581242212	0.929432123464029	0.146374696073844	0.617103213032363	1	0.975176284288832	0.0187809667403365	0.180756120754968	1
B01AA03	Warfarin	N05CF01	Zopiclone	0.98519316542898006	0.0239751217064795	0.533804078628081	1	1.23107218747958	0.0303958231842727	7.95932597631192e-12	3.17099546896267e-8	1.05011079517715	0.00469059809001616	1.9229414193589498e-25	7.66099861472606e-22
B01AA03	Warfarin	N06AB10	Escitalopram	1.23706101890125	0.0932465861790926	0.0225212006234136	1	0.802332924668401	0.125357527838841	0.0789470979118812	1	0.993665405185692	0.0192554844627962	0.741382946509368	1
B01AA03	Warfarin	N07BA01	Nicotine	1.12244353984177	0.0812110721929427	0.154933702047394	1	0.959253324322988	0.0941741414540227	0.658680441939617	1	1.01428483655547	0.0152098292757125	0.351057679950635	1
B01AA03	Warfarin	N07BC02	Methadone	1.10726244175853	0.155174320068602	0.511424712263791	1	0.971905844275073	0.157581782089462	0.85649686242064	1	1.10689158496322	0.0233027837991229	1.31200272595557e-5	0.0522701886020699
B01AA03	Warfarin	R03BA05	Fluticasone	0.923676456383416	0.189208962557128	0.674772500719647	1	0.927846206425696	0.241370728569112	0.756358195054493	1	0.972349217222809	0.0407356758310808	0.491234572003155	1
B01AA03	Warfarin	R03BB04	Tiotropium Bromide	1.19535590981236	0.0430832408096307	3.44527754921431e-5	0.137259857560698	1.01967765539398	0.0594462859385461	0.743062115280918	1	0.88012232499524	0.0102275271042792	8.973457851378369e-36	3.5750256079891403e-32
B01AA03	Warfarin	S01EE01	Latanoprost	1.00011920163207	0.114844754394958	0.999171895511087	1	0.99131284633736	0.159679130000576	0.956424077085816	1	1.03374838115792	0.0278332681078768	0.233062024552897	1
B01AB04	Dalteparin	A02BC02	Pantoprazole	0.916813965107878	0.0215658692766708	5.64379859126061e-5	0.224848935875823	1.10026964690739	0.0290649941127239	0.00101030372691876	1	0.954515832733307	0.00386472693286305	2.05809791745989e-33	8.1994621031602e-30
B01AB04	Dalteparin	A02BC05	Esomeprazole	1.29273180491202	0.0525332632095686	1.02111332653938e-6	0.00406811549293289	1.05253599723592	0.0756475844170709	0.498497606536608	1	1.16458030879845	0.00875704595915322	8.44712242465759e-68	3.36533357398358e-64
B01AB04	Dalteparin	A10AB05	Insulin Aspart	0.753368932931159	0.0454316306653119	4.5598947625531703e-10	1.81666207340118e-6	0.972692558147901	0.0610288539450212	0.650063299492791	1	0.899839459605402	0.00831173429188446	6.0986641193401105e-37	2.4297077851451e-33
B01AB04	Dalteparin	A10AE05	Insulin Detemir	0.965710940277467	0.116432489309675	0.764432820767681	1	0.94857126238193	0.160864303439498	0.742747775122771	1	0.961964023077335	0.0226914867796661	0.0874633895887387	1
B01AB04	Dalteparin	A10BB12	Glimepiride	0.831611784701503	0.0786721959722903	0.0190899269550277	1	1.09242413536694	0.113765835917891	0.437142435959205	1	0.875948579050456	0.0159303425625176	9.23813078910866e-17	3.68047130638089e-13
B01AB04	Dalteparin	A11DA01	Thiamine (Vit B1)	1.29080474993426	0.0472729925000161	6.67061375032608e-8	2.6575725181299e-4	1.00106839707741	0.0640173137106003	0.98669167888129	1	0.833799028413116	0.00749470403732412	6.27177495757328e-130	2.4986751430971897e-126
B01AB04	Dalteparin	A12BA01	Potassium Chloride	1.0464430965547	0.020028504926961	0.0234138260159948	1	1.23455668255467	0.0293240277847588	6.689246974175599e-13	2.66499599451156e-9	1.03406679424856	0.00381255287966892	1.5415633810879798e-18	6.14158851025451e-15
B01AB04	Dalteparin	B01AA03	Warfarin	0.956189279397447	0.0366461685764784	0.221524240572736	1	1.23909408741065	0.0486406820071792	1.0460303267333e-5	0.0416738482170547	1.04861072986292	0.00721776613749869	4.8230876468674e-11	1.92151811851197e-7
B01AB04	Dalteparin	B01AC04	Clopidogrel	0.939081776387824	0.0378937047024877	0.0971846297979357	1	1.02447194636624	0.0544156580340765	0.656820006100499	1	0.922002858397148	0.0076411380910272	2.21746681077835e-26	8.834387774140949e-23
B01AB04	Dalteparin	B01AC06	Acetylsalicylic Acid	0.971868415133367	0.0238052736029337	0.230653154264806	1	1.0188724440004	0.0334504639760415	0.576207434530322	1	0.943412128572812	0.0048283905322587	1.62674023045418e-33	6.48093307812945e-30
B01AB04	Dalteparin	B01AE07	Dabigatran Etexilate	0.757622889011164	0.126660214983602	0.0284192459905674	1	1.06944853755259	0.16191861320029	0.678381964756669	1	1.0109032619136	0.0221817490903897	0.624925493429742	1
B01AB04	Dalteparin	B03XA02	Darbepoetin Alfa	1.18253117757092	0.115413324076639	0.146316042061469	1	1.32205618964962	0.153979638624064	0.0698086268108057	1	1.00491811889876	0.0220913774199223	0.82425120644901	1
B01AB04	Dalteparin	C01AA05	Digoxin	1.26444014412175	0.0376912032792651	4.81416681886573e-10	1.91796406063611e-6	0.967511300192453	0.0590990235623135	0.576256183981597	1	0.976530929594015	0.00777051278864947	0.00224102601479793	1
B01AB04	Dalteparin	C01BD01	Amiodarone	1.24502048865232	0.0640916180366626	6.2769805472067e-4	1	1.03271251921138	0.0999558697239897	0.747429469519204	1	0.936993672207983	0.0112209898293308	6.642041348941371e-9	2.64618927341824e-5
B01AB04	Dalteparin	C01CA03	Norepinephrine	1.74599637043387	0.119091487106203	2.87142698895791e-6	0.0114397651240083	0.559270914644365	0.208409033739984	0.00529741728306522	1	0.714350615395112	0.0181969806581935	2.6988204962245698e-76	1.07521008569587e-72
B01AB04	Dalteparin	C02AC05	Moxonidine	0.811719182230527	0.169858863818481	0.219415700904616	1	0.755361486069254	0.248889454761885	0.259639823982087	1	1.01912528601288	0.0324881678014176	0.559808454970382	1
B01AB04	Dalteparin	C03CA01	Furosemide	1.16592411144774	0.0190922493904799	8.93667474643997e-16	3.56037121898168e-12	1.05827137822715	0.0285018612049581	0.0469083880206081	1	0.975551662688819	0.00374206384090008	3.72621933249807e-11	1.48452578206723e-7
B01AB04	Dalteparin	C03DA01	Spironolactone	1.11656059631519	0.0449578883442065	0.0141921390160455	1	0.998776312716121	0.0643189067337416	0.984811619121741	1	0.997077723560905	0.00867458582007392	0.73583716209099	1
B01AB04	Dalteparin	C07AB02	Metoprolol	0.928111919517616	0.0295476992464295	0.0115753900870752	1	1.16741635157114	0.040546442565541	1.347162981496e-4	0.536709731828038	0.913481401770223	0.00580777395920481	9.7657162022702e-55	3.89066133498445e-51
B01AB04	Dalteparin	C07AB07	Bisoprolol	0.959152401980027	0.0673376490723921	0.535688490646658	1	0.872150235011637	0.0939215296746132	0.145263643699737	1	0.976881046255086	0.0143088595701007	0.102116412888373	1
B01AB04	Dalteparin	C08CA01	Amlodipine	0.826964407853939	0.033110077143493	9.566457365566152e-9	3.81127661444155e-5	1.0340726378821	0.0446446121778809	0.452963851403494	1	0.900377459835286	0.00627451513834589	8.61904696300474e-63	3.43382831006109e-59
B01AB04	Dalteparin	C08DA01	Verapamil	1.1172040224924	0.0780864698467184	0.155807732175592	1	1.08802244767745	0.114265860976018	0.460335914297172	1	0.960209766801815	0.0160844557729033	0.0115897794392649	1
B01AB04	Dalteparin	C09AA05	Ramipril	0.848937619695569	0.0523186886044134	0.00174669010784529	1	1.17425530559926	0.0699564061515452	0.0216642325543335	1	0.964018787091395	0.0103079246166186	3.7800365431461e-4	1
B01AB04	Dalteparin	C09CA01	Losartan	0.677441160725026	0.0509903597708681	2.2169244022726902e-14	8.8322268186544e-11	0.902423057435457	0.0646814653780568	0.112434365311877	1	0.903471480243796	0.00957637493142609	2.97594176944915e-26	1.18561520094854e-22
B01AB04	Dalteparin	C09DA01	Losartan And Diuretics	0.594472952913648	0.0939960477974278	3.14800866725877e-8	1.2541666530358e-4	1.04118934384488	0.109879415275477	0.713361652340869	1	0.893185198895129	0.0174191661151096	8.8798105235783e-11	3.5377165125936e-7
B01AB04	Dalteparin	C10AA01	Simvastatin	0.871974014312373	0.0275882937631958	6.84477559155936e-7	0.00272695859567725	1.03505684506643	0.0365816749044813	0.346242882950173	1	0.9106035378069	0.00532843425425187	3.82334622566257e-69	1.52322113630397e-65
B01AB04	Dalteparin	C10AA05	Atorvastatin	0.552883544498433	0.0700954552645603	2.80770685853724e-17	1.1185904124412399e-13	1.10562414436332	0.0853520674895267	0.239426462062851	1	0.836345433178395	0.0130360610731357	8.947775087264678e-43	3.56479359476625e-39
B01AB04	Dalteparin	D07AB02	Hydrocortisone Butyrate	0.739053080580047	0.153726142425486	0.0491785531299704	1	1.10260680469079	0.210437850343094	0.642531870925462	1	1.03814923332509	0.0286103026478682	0.190668667592227	1
B01AB04	Dalteparin	G03CA03	Estradiol	0.800872840422452	0.0910861082067439	0.0147754299444331	1	1.17162480365008	0.120461197497233	0.188551666453924	1	0.824208374585083	0.0174417371555813	1.49280602560879e-28	5.94733920602542e-25
B01AB04	Dalteparin	H02AB06	Prednisolone	1.46578271304662	0.0312053994368239	1.60010242496929e-34	6.374808061077649e-31	1.15738304808078	0.0444766502002224	0.00101530273160179	1	0.982019959457669	0.00645393701833089	0.00493490664902122	1
B01AB04	Dalteparin	J01CR05	Piperacillin And Enzyme Inhibitor	1.07835420272834	0.0284012235029911	0.00790542737379411	1	1.04047096740847	0.0387882571349388	0.30639224354443	1	1.04677208120964	0.00508499668228763	2.48516366340963e-19	9.90089203502396e-16
B01AB04	Dalteparin	J01MA02	Ciprofloxacin	1.33453989864238	0.0356235792269748	5.45096039865105e-16	2.17166262282258e-12	1.06472611485087	0.0518820083750114	0.226720247901779	1	1.13255482057897	0.00615118015497476	4.70863310222565e-91	1.8759194279267e-87
B01AB04	Dalteparin	M04AA01	Allopurinol	0.873500065834795	0.0629455303574393	0.0316632133486894	1	1.33410584806881	0.0840243096686119	6.020499888094e-4	1	0.873220005695863	0.0129722272195993	1.4557913743536599e-25	5.799872835424979e-22
B01AB04	Dalteparin	M05BA04	Alendronic Acid	0.920585110096141	0.0602589434540585	0.169699253632383	1	1.0957689682372	0.0876392820962832	0.296691533807938	1	0.949157042766063	0.0120230626774398	1.42433126593988e-5	0.0567453576350448
B01AB04	Dalteparin	N01AH06	Remifentanil	1.3041258885202	0.113850832392136	0.0196855135536452	1	0.759117667477225	0.207037831189436	0.183139540483043	1	0.666997093687256	0.0184552478488802	1.0028415082965699e-106	3.9953205690535297e-103
B01AB04	Dalteparin	N02AA01	Morphine	0.950797080692463	0.0182695141839027	0.00575042117912502	1	1.08235340008556	0.0221999190204008	3.6416668855281e-4	1	1.0094819109781	0.00314759278473577	0.00271543394790564	1
B01AB04	Dalteparin	N02AG02	Ketobemidone And Antispasmodics	1.12802722469107	0.0970800086043934	0.214628591019257	1	1.06375661003719	0.103332315517872	0.549750244051346	1	1.12668390072069	0.015385469996525	8.996892398826841e-15	3.5843619316926094e-11
B01AB04	Dalteparin	N02BE01	Paracetamol	0.881904101534281	0.0139793033575432	2.4754922492476298e-19	9.86236112100256e-16	1.0890610655196	0.0170478899158565	5.60114388395541e-7	0.00223149572336784	0.998598633875013	0.0024981186627171	0.574550764882691	1
B01AB04	Dalteparin	N05AA02	Levomepromazine	0.968741724213264	0.177309735496168	0.85785445487096	1	1.32276668652426	0.244411157610667	0.252421513833144	1	1.60606811271532	0.0293961474794164	1.92587989428429e-58	7.67270549882861e-55
B01AB04	Dalteparin	N05CF01	Zopiclone	1.00296311554968	0.0237469329485464	0.900844684903182	1	1.12075310450619	0.0318621482679696	3.4631211877019e-4	1	1.04208635616864	0.00422371630548555	1.66631505153499e-22	6.6385991653154e-19
B01AB04	Dalteparin	N06AB04	Citalopram	1.11776251610817	0.043772169762846	0.0109788110993086	1	1.09351572475452	0.0607382647489748	0.141059937239387	1	1.03971999283424	0.00815428091531457	1.78099140555092e-6	0.00709546975971487
B01AB04	Dalteparin	P01BC01	Quinine	0.893554233966448	0.0643521644093034	0.0803009253730737	1	1.0813080190643	0.0898626876785814	0.384355754507346	1	0.909207255826062	0.0125747113910468	3.75138794079876e-14	1.49455295561423e-10
B01AB04	Dalteparin	R03AC02	Salbutamol	1.01656410292296	0.0793218477929337	0.835923296892491	1	0.970480566529209	0.117261228765245	0.798312860605149	1	0.98970604407138	0.015721619817058	0.510436803076124	1
B01AB04	Dalteparin	R03AK04	Salbutamol And Sodium Cromoglicate	1.06058046200376	0.0452618106111896	0.193782691012975	1	0.957286756022021	0.0703355412214915	0.534843611745922	1	0.894089611647706	0.00840043779622985	1.6211999585812099e-40	6.45886063498754e-37
B01AB04	Dalteparin	R03AL01	Fenoterol And Ipratropium Bromide	0.96215472743118	0.160162658524697	0.809648023125565	1	1.24005519358701	0.24118333942452	0.372347707036266	1	0.87270677381725	0.028758954068992	2.19731525261867e-6	0.00875410396643278
B01AB04	Dalteparin	R03BA02	Budesonide	0.945423713169226	0.0733408882940808	0.444139223195351	1	0.912675632435203	0.106133071761161	0.389268332197426	1	0.814827541481609	0.0136046659227385	3.34446144466289e-51	1.3324334395537e-47
B01AB05	Enoxaparin	A02BC02	Pantoprazole	0.957539990494721	0.0180356191067809	0.0161427279651229	1	1.08732749229821	0.0215183109321578	9.99257561383382e-5	0.398104212455139	0.969236763219855	0.00297305259300727	7.78109877883414e-26	3.0999897534875197e-22
B01AB05	Enoxaparin	A03FA01	Metoclopramide	1.05922703173963	0.0273035000374624	0.0350828239225445	1	1.05424458300466	0.0312058675159946	0.0904985288075042	1	1.05814488768004	0.00420697363255565	3.81234085217642e-41	1.51883659550709e-37
B01AB05	Enoxaparin	A06AB08	Sodium Picosulfate	0.971901561723154	0.0357591323959514	0.425439255248174	1	1.05281957264375	0.0433027087691247	0.23457644478077	1	0.906860181451366	0.00525656022838867	3.2708796722078998e-77	1.30311846140763e-73
B01AB05	Enoxaparin	A10AD05	Insulin Aspart	1.19857971555668	0.100045654194611	0.0702111166878721	1	1.50852364062713	0.123956335985215	9.1072977927412e-4	1	1.06005396748365	0.018555449330558	0.00167224537570294	1
B01AB05	Enoxaparin	A10AE04	Insulin Glargine	0.86609384169947	0.101502032939627	0.156674180653256	1	1.22639799287852	0.117425699347914	0.0822174967077014	1	1.01748296605744	0.0180412637960411	0.336712646642926	1
B01AB05	Enoxaparin	A10BA02	Metformin	0.715215035320962	0.047855055843594	2.48933556151191e-12	9.917512877063451e-9	1.0388777434776	0.054785428068905	0.48631018612705	1	0.904905488112858	0.00849961792587826	6.54788332287e-32	2.60867671583141e-28
B01AB05	Enoxaparin	A10BJ02	Liraglutide	0.446549773871935	0.210656934944702	1.2966371435546e-4	0.516580237992165	0.810303842975212	0.189423564502046	0.266803821814753	1	0.817781395682256	0.0313548391804187	1.4026594654693401e-10	5.58819531042985e-7
B01AB05	Enoxaparin	A11CC03	Alfacalcidol	1.20066543534944	0.0999498301986441	0.0672982115703948	1	1.36556137853327	0.121406154944795	0.0102787454772037	1	0.875404964514506	0.0183826707304091	4.52634542129236e-13	1.8032960158428802e-9
B01AB05	Enoxaparin	A11CC05	Colecalciferol	0.81481889419818	0.0697616738773158	0.00332948879929556	1	1.03194514411591	0.0845538713382902	0.709967957037563	1	0.902505405688288	0.0124024770808445	1.32866003395115e-16	5.29338157526138e-13
B01AB05	Enoxaparin	A11DA01	Thiamine (Vit B1)	1.47257719442647	0.0456858820130749	2.42886228537865e-17	9.67658734494854e-14	0.906416243787508	0.056162544656978	0.0802037790342523	1	0.982105714482092	0.00681296009899498	0.0080422560363505	1
B01AB05	Enoxaparin	A11GA01	Ascorbic Acid (Vit C)	1.1893637741379	0.0850722486134622	0.0415014323895832	1	1.04317344839614	0.105560260050761	0.688854029380974	1	0.856208868411165	0.0118050566990178	1.69331613383446e-39	6.746171477196489e-36
B01AB05	Enoxaparin	A12BA01	Potassium Chloride	1.0247140645102	0.0207538114604716	0.239457620146571	1	1.15225627283201	0.0250659212156307	1.56782494874698e-8	6.24621459580797e-5	1.0311660775734	0.00345686939942568	6.803970634999889e-19	2.71070190098396e-15
B01AB05	Enoxaparin	A12CB01	Zinc Sulfate	1.25662634769886	0.0877004913064952	0.00919634306948118	1	0.832009021476778	0.109444027161034	0.092875515568684	1	1.00381691039505	0.0112819161900367	0.735606551436957	1
B01AB05	Enoxaparin	B01AA03	Warfarin	0.96510784851528	0.0386323154200123	0.357928713021507	1	1.21038206823526	0.0401985458102261	2.03592484316695e-6	0.00811112457517713	1.12653352786308	0.00608484625299266	2.26117780318968e-85	9.00853236790768e-82
B01AB05	Enoxaparin	B01AC04	Clopidogrel	0.835816975236533	0.0327049488046902	4.16413488986016e-8	1.6589913401202e-4	1.04601675377675	0.0387400978964883	0.245514601096963	1	0.848869999753946	0.00664010881855657	1.9512499730281798e-134	7.773779892544269e-131
B01AB05	Enoxaparin	B01AC06	Acetylsalicylic Acid	0.847672210258981	0.0210930812291214	4.693788486998041e-15	1.87000533322002e-11	1.06068550791178	0.0251395627906272	0.0191020526239019	1	0.894990130549008	0.00383087495208919	2.0929184133189697e-184	8.338186958662779e-181
B01AB05	Enoxaparin	B01AC24	Ticagrelor	0.666205947961458	0.0774992670658871	1.59901314528415e-7	6.370468370812e-4	1.05462271155714	0.0821127318708344	0.517189504851312	1	0.843832001862247	0.0135347506880079	4.20107303573562e-36	1.67370749743707e-32
B01AB05	Enoxaparin	B03BB01	Folic Acid	1.15638809346617	0.0623956544787659	0.0198743912142023	1	1.29792250372962	0.0796416868113041	0.00105951692318906	1	0.929073402271092	0.00983168756754113	7.28130735871697e-14	2.90087285171284e-10
B01AB05	Enoxaparin	C01AA05	Digoxin	1.34303037268573	0.0376063080025597	4.415643515851781e-15	1.7591923767153498e-11	1.04729607955745	0.0491905584726897	0.347503818302829	1	1.03974317636319	0.00700802410746073	2.67769718764161e-8	1.0667945595564e-4
B01AB05	Enoxaparin	C03CA01	Furosemide	1.06259275789598	0.0179544945324913	7.2108826546301e-4	1	1.06413908664798	0.0215670973731352	0.00394594414356401	1	1.01325474652902	0.0030368804048406	1.45151625537123e-5	0.0578284076139898
B01AB05	Enoxaparin	C03DA01	Spironolactone	1.23288261883556	0.0482480606845366	1.43042324655256e-5	0.056988062142654	1.25137730594853	0.0566497158078712	7.54392786502408e-5	0.300550086142559	1.12650006445018	0.00811783662158971	9.55662134483158e-49	3.8073579437809e-45
B01AB05	Enoxaparin	C07AB02	Metoprolol	0.859316575664243	0.0255121800703248	2.7991945666039203e-9	1.115199115335e-5	1.06288813888056	0.0292481724009361	0.0370462697746871	1	0.9365655410466	0.00455677429575365	6.707385718518921e-47	2.6722224702579395e-43
B01AB05	Enoxaparin	C07AG02	Carvedilol	0.997966634732362	0.0696791084621743	0.976695862722728	1	1.02115342072432	0.0749476463468516	0.780015472219601	1	1.00850320271655	0.0121546285707001	0.486035652036138	1
B01AB05	Enoxaparin	C08CA01	Amlodipine	0.765240534994289	0.033697588030591	2.01880560291166e-15	8.04292152200006e-12	1.02928202794178	0.0381518294510316	0.44935512848397	1	0.901555604987992	0.00575223901809903	1.45362162256119e-72	5.79122854428378e-69
B01AB05	Enoxaparin	C08CA02	Felodipine	0.878805481250681	0.108782111697853	0.234983553962565	1	0.931291295991746	0.120914260597246	0.556057319912749	1	0.903627231445718	0.0175311087449838	7.4484390038390206e-9	2.96745809912947e-5
B01AB05	Enoxaparin	C09AA02	Enalapril	0.878762820843078	0.0414577848077586	0.00182457599477374	1	1.03757245306858	0.0492307818978673	0.453735406267208	1	0.982227434406608	0.00728848747904312	0.013879287660165	1
B01AB05	Enoxaparin	C09CA01	Losartan	0.791148812334366	0.0510454472515791	4.44470940783578e-6	0.0177077222808177	1.12861081710306	0.0570401995149977	0.0339140608005831	1	0.934127542864358	0.00895328011728367	2.72246738101223e-14	1.08463100459527e-10
B01AB05	Enoxaparin	C10AA01	Simvastatin	0.922954902452973	0.0246570774912102	0.00114758180420862	1	1.07385955656253	0.0294824538768062	0.0156488278269807	1	0.912773968423952	0.00462116720210269	8.05805855270269e-87	3.2103305273967497e-83
B01AB05	Enoxaparin	C10AA05	Atorvastatin	0.666235700574104	0.0586400552737638	4.34435011604491e-12	1.73078908623229e-8	0.988634513884001	0.057219008671804	0.841661483546364	1	0.863468198105359	0.00918020945305743	1.4829342652886598e-57	5.908010112910019e-54
B01AB05	Enoxaparin	H02AB06	Prednisolone	1.42175827459494	0.0391130938746813	2.3230344370926696e-19	9.2549691973772e-16	1.40426960206318	0.0482525915013271	1.97482057669447e-12	7.86768517755077e-9	0.936587518547165	0.00695642400960581	4.61838451760577e-21	1.83996439181414e-17
B01AB05	Enoxaparin	J01DH02	Meropenem	1.16120246934082	0.0370948288927507	5.60081055548519e-5	0.22313629253053	1.03838353833106	0.0421172323670108	0.371164282690131	1	0.985063320848366	0.00482819152440374	0.00182716748488983	1
B01AB05	Enoxaparin	J01MA02	Ciprofloxacin	1.23619119480786	0.0327353636047232	9.341121955037809e-11	3.72150298688706e-7	1.02961558381181	0.0381619971662561	0.44440285898267	1	1.00744481585987	0.00456925193735956	0.104526536762863	1
B01AB05	Enoxaparin	L04AD01	Ciclosporin	1.24812198307872	0.134382145612157	0.0990808028850537	1	1.77673092572515	0.1316397296051	1.26383974903521e-5	0.0503513756015628	0.784134069172627	0.0177189683164317	7.292012907906448e-43	2.90513794250993e-39
B01AB05	Enoxaparin	M04AA01	Allopurinol	1.07859754096927	0.0620065877823322	0.222381819964084	1	1.27257210566189	0.0772773362991766	0.00181369387693408	1	0.904276460188563	0.0115791591487497	3.6319696689053495e-18	1.44697671609189e-14
B01AB05	Enoxaparin	M05BA04	Alendronic Acid	1.07541047271567	0.0644438688453592	0.259256096686896	1	1.18020123873738	0.0867714174103186	0.0562051320894828	1	1.03807755236261	0.012222137184403	0.00223111788751681	1
B01AB05	Enoxaparin	N02BE01	Paracetamol	0.897175340037477	0.0140459813630091	1.11931130202402e-14	4.4593362272637e-11	1.08150452866614	0.0162027508830535	1.326156880201e-6	0.00528340901072078	0.999208163196584	0.0024075845043851	0.742138367778722	1
B01AB05	Enoxaparin	N03AG01	Valproic Acid	1.53738287096127	0.145989621703463	0.00321940126734251	1	1.02988540685206	0.17797001839326199	0.868579183525618	1	1.28886478862074	0.025133864813885	5.73011701268173e-24	2.2828786178524e-20
B01AB05	Enoxaparin	N03AX14	Levetiracetam	1.94256191208224	0.150583808238587	1.0358296165349e-5	0.0412674519227504	0.730572606385466	0.202923754878096	0.121858954483827	1	0.91063318210479	0.0223225634233867	2.74387604279847e-5	0.109316021545091
B01AB05	Enoxaparin	N05AD01	Haloperidol	1.20110093136854	0.041783583673248	1.15762000952094e-5	0.0461195811793143	1.07193818922588	0.0550277291261989	0.206795762524003	1	1.0440113210796	0.00627083374431855	6.49449122791206e-12	2.58740530520016e-8
B01AB05	Enoxaparin	N05CF01	Zopiclone	0.848417705719887	0.0231890016494726	1.3528019438914499e-12	5.389562944463541e-9	1.10677552079029	0.0271112938836955	1.8255106622531e-4	0.727283447841659	1.05842698656067	0.00376612582336593	2.27666841031533e-51	9.07024694669627e-48
B01AB05	Enoxaparin	N06AB04	Citalopram	1.2795219235844	0.0450470943276782	4.4560910656354e-8	1.7753066805491e-4	0.973399548843833	0.0612919302026996	0.660029330227642	1	1.0325183140299	0.00822251746792942	9.94838113972435e-5	0.396343504606618
B01AB05	Enoxaparin	N06AB06	Sertraline	0.850967960297713	0.129484025021667	0.212640503196737	1	1.0111928410087	0.147180583025988	0.939716726825251	1	0.973661415382548	0.0215848879800152	0.216239300608101	1
B01AB05	Enoxaparin	N06AX11	Mirtazapine	1.27506911996508	0.0713604179485581	6.6102403159996e-4	1	1.29376014063944	0.0989431782058232	0.00924018109246852	1	0.900705419133975	0.0133318223601063	4.35841313793738e-15	1.73639179415425e-11
B01AB05	Enoxaparin	N07BC02	Methadone	1.28359864064067	0.129384003078339	0.053648561560123	1	0.952065265713385	0.134098457040434	0.71413329933631	1	1.07022044303767	0.0150117249237647	6.16132982622666e-6	0.024546738027687
B01AB10	Tinzaparin	A02BC02	Pantoprazole	1.13029642820707	0.0196421377492605	4.50136111965147e-10	1.79334227006915e-6	1.13995828955717	0.0238935911865269	4.19847531745733e-8	1.672672566475e-4	0.946701516171323	0.00356392001637772	2.6704823928402003e-53	1.06392018530754e-49
B01AB10	Tinzaparin	A06AD65	Macrogol, Combinations	1.00459775837861	0.0637376616654593	0.942625514453953	1	1.26479945126186	0.0742323461411544	0.001553114528619	1	1.00921429000733	0.0109381042503994	0.401724439440403	1
B01AB10	Tinzaparin	A09AA02	Multienzymes (Lipase, Protease Etc.)	2.06208932638947	0.148518195162911	1.09951681268907e-6	0.00438047498175326	1.36905197751861	0.18204773577808	0.0844422058763705	1	0.881025746815766	0.0326388229076798	1.0406510704788e-4	0.414595386478786
B01AB10	Tinzaparin	A10AB05	Insulin Aspart	0.825814383419582	0.0500481001093074	1.3128993260687e-4	0.523059091505774	0.960183216517758	0.0622083452355774	0.513661844896527	1	1.04134089714665	0.00925808528347384	1.2112716345244e-5	0.0482570619194521
B01AB10	Tinzaparin	A10AE04	Insulin Glargine	0.837858416301152	0.0893444616946276	0.0476983562106398	1	1.00886051942434	0.104673722683616	0.932836897150432	1	1.00900212896966	0.0169661283364335	0.597346525234032	1
B01AB10	Tinzaparin	A11DA01	Thiamine (Vit B1)	1.26569196090852	0.045946712066881	2.92693046353223e-7	0.00116608909667124	1.02850498671778	0.0567579346140806	0.620462066812198	1	0.948205515433949	0.00732170992954072	3.76145731726611e-13	1.49856459519882e-9
B01AB10	Tinzaparin	A11GA01	Ascorbic Acid (Vit C)	1.08071708238798	0.0638232951699845	0.223891472816074	1	1.25094677139914	0.0757816091487692	0.00313123689707185	1	0.744460006879152	0.0131434551214818	1.2249010346283701e-111	4.88000572195943e-108
B01AB10	Tinzaparin	A12AA12	A12AA12	1.45770069403196	0.165722857022951	0.0229636101365101	1	1.03503020457047	0.196026075984064	0.86057441279216	1	0.840294075311361	0.0367929641542365	2.25343726207883e-6	0.00897769405212206
B01AB10	Tinzaparin	A12BA01	Potassium Chloride	1.12925278008063	0.0205446310189657	3.28490359279197e-9	1.30870559136832e-5	1.15124271344243	0.0271554591006501	2.14274948321378e-7	8.5367139411237e-4	1.05576071228881	0.00385885600866084	6.542161023758499e-45	2.60639695186539e-41
B01AB10	Tinzaparin	B01AA03	Warfarin	0.960303452192109	0.0400993885807642	0.312428793253165	1	1.09602451998851	0.0488270791048991	0.0604027248701289	1	1.11883305081962	0.00754205005101412	3.94249197102309e-50	1.5706888012555999e-46
B01AB10	Tinzaparin	B03BB01	Folic Acid	1.15213051978001	0.0470447056458097	0.00261096156578693	1	1.18954557976072	0.0589716203137929	0.0032473003968396	1	0.816439550862885	0.00936190464479222	4.6323668163175193e-104	1.8455349396209e-100
B01AB10	Tinzaparin	C01AA05	Digoxin	1.28392875675568	0.0348428624871071	7.34200991222406e-13	2.9250567490300704e-9	1.03152058623259	0.0484564930830406	0.521879416127806	1	0.955858958976835	0.007111552274442	2.179775714852e-10	8.68422644797037e-7
B01AB10	Tinzaparin	C01BD01	Amiodarone	1.11690693649256	0.0702360475802401	0.115449067717529	1	1.17502962873918	0.0871106923349485	0.0640845940566986	1	0.863715835725463	0.0123338735506309	1.52564966842683e-32	6.07818827901249e-29
B01AB10	Tinzaparin	C02CA04	Doxazosin	0.79537408977954	0.141887300249272	0.106624352887081	1	1.3479170292487	0.174839656565886	0.0877060622368301	1	0.762680614644853	0.0294591603721753	3.70411184368995e-20	1.47571815852608e-16
B01AB10	Tinzaparin	C03CA01	Furosemide	1.14696380965811	0.018579855814236	1.58356762297903e-13	6.308933409948461e-10	1.08532841103582	0.0245682293372983	8.5956230842436e-4	1	0.98807914147988	0.00360051958293707	8.6607932645781e-4	1
B01AB10	Tinzaparin	C07AB02	Metoprolol	0.89849295298615806	0.0272320632197878	8.47591475466802e-5	0.337680443825974	1.05959973807398	0.0336173915744459	0.0850582950908429	1	0.918813259198141	0.0053772924935243	7.28369922334221e-56	2.90182577057954e-52
B01AB10	Tinzaparin	C07AG02	Carvedilol	0.950201028029611	0.0670043475320827	0.445842733372146	1	0.990243772423914	0.0824219081213074	0.905314532050243	1	1.00182811176335	0.0138337409231733	0.894962050230878	1
B01AB10	Tinzaparin	C10AA01	Simvastatin	0.85466823715774	0.0255239560756867	7.61622517628976e-10	3.03430411023384e-6	0.992413620251768	0.0314059643784698	0.808408635628276	1	0.945045505659697	0.00500962437418537	1.59726135673055e-29	6.36348924521451e-26
B01AB10	Tinzaparin	G03CA03	Estradiol	0.842499718482277	0.0963352840599805	0.0752372423252694	1	1.13728873476918	0.123283017202781	0.29671190535861	1	0.860623993702524	0.0181739586840222	1.46975543945427e-16	5.85550567078581e-13
B01AB10	Tinzaparin	H02AB06	Prednisolone	1.55647749892449	0.0285196081286745	2.8323716353396297e-54	1.12841685951931e-50	1.34033673914763	0.0366431157809054	1.30750958317923e-15	5.20911817938605e-12	0.996254062827315	0.00591227222770506	0.525574269955709	1
B01AB10	Tinzaparin	H02AB07	Prednisone	1.28264649506252	0.17582779853001201	0.1568531912025	1	1.77103059007625	0.205354884694688	0.00538111416036978	1	1.02037544103022	0.0328815077231095	0.53958932595986	1
B01AB10	Tinzaparin	J05AB01	Aciclovir	1.10741206181875	0.0988878227307165	0.302197273629924	1	1.56535993087134	0.11110391751953	5.49982442450955e-5	0.21911300507246	0.933779118445093	0.015879182677686	1.59753783144221e-5	0.0636459072046576
B01AB10	Tinzaparin	L04AD01	Ciclosporin	1.17773563516982	0.197800384225267	0.408200602101221	1	1.20185171241457	0.246046453304932	0.454899793057537	1	0.817771834321229	0.0327521484402178	8.13602208419246e-10	3.24139119834228e-6
B01AB10	Tinzaparin	M05BA04	Alendronic Acid	0.995886757681092	0.0658991838764645	0.950128096002014	1	1.22118538742492	0.0927699682025776	0.0312439722988448	1	1.05120559245148	0.013128669803609	1.4254345841019e-4	0.567893138306205
B01AB10	Tinzaparin	N03AX14	Levetiracetam	1.44780226482388	0.102244363694484	2.9547133990974e-4	1	0.909858358883977	0.118111891918708	0.423824475253152	1	1.21095282991067	0.0166180348431177	1.0699354800653899e-30	4.26262295258051e-27
B01AB10	Tinzaparin	N06AX16	Venlafaxine	1.17605776239421	0.121021883640671	0.180248993391871	1	1.04806141763672	0.136982884243453	0.731834299915093	1	0.942460155449632	0.0199155711930295	0.00292374718485726	1
B01AB10	Tinzaparin	N06BA04	Methylphenidate	2.64102112662064	0.20573481475169	2.35296872145346e-6	0.00937422738627058	1.06854516221903	0.236163396784021	0.778917784632251	1	0.99652624329159	0.0353080892390533	0.921491252782416	1
B01AB10	Tinzaparin	N07BC02	Methadone	1.30360355364363	0.09402866371704	0.00480689306359254	1	1.32051024766029	0.103466904899405	0.00720914461673091	1	1.06801167183363	0.0145581698303726	6.19251319858924e-6	0.0246709725831795
B01AB10	Tinzaparin	R03AL01	Fenoterol And Ipratropium Bromide	1.12210835067763	0.066409295818826	0.0827694987559429	1	0.950550196103275	0.0920728333860545	0.581766378968724	1	0.941296875238745	0.01303679964519	3.47640558525956e-6	0.0138499998516741
B01AC04	Clopidogrel	A02BC01	Omeprazole	0.8495630085259	0.0692752500229615	0.0186020359141387	1	1.02411769955065	0.0809688064863278	0.768506579533913	1	0.849734372783112	0.0157585828996382	5.00374790069542e-25	1.99349316363706e-21
B01AC04	Clopidogrel	A02BC02	Pantoprazole	0.935064293485364	0.0209087258212705	0.00132228363848595	1	1.11641081790246	0.0258812397404307	2.09257135087282e-5	0.0833680426187732	0.909854659978132	0.00443428760417979	1.0305990975076598e-100	4.1059068044705194e-97
B01AC04	Clopidogrel	A10AB05	Insulin Aspart	0.82102622866059	0.0489549845400338	5.62067222036424e-5	0.223927581259311	0.997375863734936	0.0606695405176607	0.965454583488698	1	1.138650897584	0.0105368283718301	6.820853031757029e-35	2.717427847852e-31
B01AC04	Clopidogrel	A10BA02	Metformin	0.767798521752058	0.0381380091343767	4.2621571316217396e-12	1.6980434012381e-8	0.94746212114354	0.0440112974014664	0.220109166157457	1	0.926861699720167	0.00833445377397768	8.02200904197573e-20	3.19596840232313e-16
B01AC04	Clopidogrel	A10BB01	Glibenclamide	1.11352906534238	0.219661503246906	0.624455519073149	1	0.8652386328329	0.29169687025544	0.619729254611432	1	0.856188365048167	0.050801723908119	0.00224093312884942	1
B01AC04	Clopidogrel	A10BB12	Glimepiride	0.959423041152274	0.0653730200944498	0.5263136577493	1	0.824866337464709	0.0819581940450172	0.0188151968480786	1	1.00554844759111	0.015324590432771	0.718053861043485	1
B01AC04	Clopidogrel	B01AB05	Enoxaparin	0.788733565931537	0.0454010974636875	1.71971666922384e-7	6.8513512101877e-4	0.992870022189366	0.0529770145142616	0.892557839313374	1	0.8437475738504	0.00940044154824133	5.12375328752495e-73	2.04130330974994e-69
B01AC04	Clopidogrel	B01AC06	Acetylsalicylic Acid	0.929933444550549	0.0156778557540891	3.59654943067476e-6	0.0143286529318082	1.04972371345239	0.0179755585507358	0.00694207803385268	1	0.980691952256987	0.00320396584915966	1.16321110075255e-9	4.63423302539816e-6
B01AC04	Clopidogrel	B01AX05	Fondaparinux	1.07353067649124	0.0290772036059159	0.0146809189503539	1	1.28470992181691	0.0302682926201629	1.26236917870215e-16	5.02927880794937e-13	0.731505940542334	0.00633872885090394	0	0
B01AC04	Clopidogrel	C01AA05	Digoxin	1.34389703656631	0.0337434594958618	1.96232007507128e-18	7.81788317908398e-15	0.948729442927585	0.0467695715676989	0.260445453297489	1	1.00718843277402	0.00794054738013226	0.367033760847428	1
B01AC04	Clopidogrel	C01DA02	Glyceryl Trinitrate	0.906437835828648	0.0434254928205905	0.0236911973627515	1	1.1411189802316	0.0474395835987792	0.00539113829307586	1	0.718081748989437	0.00958399505037696	1.21247573962448e-261	4.83050334666393e-258
B01AC04	Clopidogrel	C01DA08	Isosorbide Dinitrate	1.04356386757858	0.08896960960779	0.631737079205742	1	1.09190119747452	0.111050840582394	0.428528037445598	1	0.667489065440015	0.0212979431686342	2.50196953655278e-80	9.967846633626279e-77
B01AC04	Clopidogrel	C02AC05	Moxonidine	0.902013867822821	0.133431506105819	0.439598538445236	1	0.768477293819498	0.164484300891365	0.109370325477799	1	0.950665490245044	0.0290593561840068	0.0816794498623681	1
B01AC04	Clopidogrel	C03CA01	Furosemide	1.19649645316858	0.0183516288170709	1.43345677501575e-22	5.710891791662749e-19	1.10085040743579	0.0247192346091615	1.0150235556971e-4	0.404385384589745	0.890252736396495	0.00416875781897583	3.947204613297029e-171	1.5725663179375398e-167
B01AC04	Clopidogrel	C07AB02	Metoprolol	0.891189591020999	0.0201167501690203	1.02538183259787e-8	4.08512122106991e-5	1.2023357651527	0.0228239968454451	6.83946739768341e-16	2.7248438112370698e-12	0.814136909407899	0.00432184864639241	0	0
B01AC04	Clopidogrel	C07AB07	Bisoprolol	1.05335335093297	0.0692510326673908	0.452902829883627	1	1.07603651279546	0.0820658616861895	0.371859910100437	1	0.962926282269949	0.0162482623085835	0.0200679774537194	1
B01AC04	Clopidogrel	C07AG02	Carvedilol	0.974443736915908	0.0520218733651762	0.618733306407765	1	1.02535086934068	0.0622956186687202	0.687778221987648	1	0.924278454302107	0.0123491387809567	1.81409564534558e-10	7.22735705105679e-7
B01AC04	Clopidogrel	C08CA01	Amlodipine	0.829958982154752	0.0266525717784799	2.69244923856903e-12	1.0726717766459e-8	0.998632437533226	0.0315451391369928	0.965396843974857	1	1.00965015009982	0.00568308351151629	0.0910456741273304	1
B01AC04	Clopidogrel	C08CA13	Lercanidipine	0.601593398574207	0.147071019761552	5.4969490498617e-4	1	1.11039810186623	0.165546045607879	0.527017879257527	1	1.00581727341544	0.0323590380436059	0.857739928721905	1
B01AC04	Clopidogrel	C08DA01	Verapamil	1.07794151536199	0.0718782503406472	0.296406065530606	1	0.970650977334193	0.0850337804204198	0.726104840747985	1	0.87194617043284794	0.0163673971783694	5.66561143582431e-17	2.25717959603241e-13
B01AC04	Clopidogrel	C09AA02	Enalapril	0.980218733816642	0.0312522427563157	0.522628295110801	1	0.954229144951571	0.0371783007149803	0.207603548253504	1	1.05599698025858	0.00670033813991403	4.23214430924775e-16	1.6860862928043e-12
B01AC04	Clopidogrel	C09AA04	Perindopril	1.25661325971304	0.115359219196987	0.0476948028133746	1	1.22848493244558	0.147273008345521	0.162329349309959	1	0.814256632943897	0.0272169168245802	4.3624574965747e-14	1.73800306663536e-10
B01AC04	Clopidogrel	C09CA01	Losartan	0.692402613748972	0.0380810933977662	4.78498936798156e-22	1.90633976420385e-18	0.956027051973651	0.0438031648174406	0.304600892867823	1	0.998447087498165	0.00805283104175495	0.846966444015467	1
B01AC04	Clopidogrel	C09CA06	Candesartan	1.22169838387592	0.0938457521343848	0.0328644420992735	1	0.875404568002572	0.106273059742798	0.210517527709069	1	0.911475139236614	0.0213722319221878	1.44453228335965e-5	0.0575501661690485
B01AC04	Clopidogrel	C10AA01	Simvastatin	0.955449713144595	0.0170143077632284	0.00739485507542063	1	1.07685703633409	0.0195381689135756	1.5074084745089e-4	0.600551536244346	0.998884386235189	0.00358552544943041	0.755559327110118	1
B01AC04	Clopidogrel	C10AA05	Atorvastatin	0.612816140059316	0.0427406256535744	2.16256218088286e-30	8.615647728637309e-27	1.03139943797661	0.0414070131334183	0.455274692801257	1	0.927406880984563	0.0081902783158035	3.5297068125354296e-20	1.40623519411412e-16
B01AC04	Clopidogrel	C10AX09	Ezetimibe	0.589403323062119	0.137390935001929	1.1921256201985e-4	0.474942847087114	0.786270032271401	0.124136691880097	0.0527431564786172	1	0.992468735383872	0.0265215584475495	0.775611683701758	1
B01AC04	Clopidogrel	G04CA01	Alfuzosin	0.678346275207834	0.0852033421862708	5.23967894455296e-6	0.020874880915099	1.16011979462508	0.104695317773984	0.156008719268622	1	0.962901957546112	0.020565640109024	0.0660334976179237	1
B01AC04	Clopidogrel	G04CA02	Tamsulosin	0.792373848444507	0.0853318052846672	0.00638628133025056	1	1.10204081305884	0.109917582627116	0.376712898909877	1	0.90204856346473	0.0208276168393377	7.43927963350498e-7	0.00296380900598838
B01AC04	Clopidogrel	H03AA01	Levothyroxine Sodium	0.841165894812349	0.0504199249029773	6.0243354618498e-4	1	1.00717212813325	0.061689866028774	0.907774509404281	1	0.893689947375965	0.0112487669459087	1.65406951292259e-23	6.589812939483599e-20
B01AC04	Clopidogrel	H03BB02	Thiamazole	0.824217740984206	0.113367084895101	0.0881456481572101	1	0.842943426055458	0.146710098532152	0.244189631484791	1	1.14049837252852	0.0263493412962676	6.0591724409588e-7	0.00241397430047799
B01AC04	Clopidogrel	M04AA01	Allopurinol	0.97409741185845	0.0532254175785109	0.621961647038546	1	0.955310001723532	0.0653709321882685	0.484312103302567	1	1.0046532701958	0.0126028774854404	0.712600012518923	1
B01AC04	Clopidogrel	M05BA04	Alendronic Acid	1.04161120063252	0.0549833735245051	0.458406048660861	1	1.08301895898258	0.075062977867689007	0.288020485704492	1	1.01479749392242	0.0126779441122729	0.246605979172151	1
B01AC04	Clopidogrel	N02AA01	Morphine	1.1326133583874	0.0240475704139949	2.23810426449834e-7	8.9166073897613e-4	1.0309617998213	0.0302389075650907	0.313274559628801	1	0.931874987504654	0.00498505999628683	1.7740502102094098e-45	7.067816037474289e-42
B01AC04	Clopidogrel	N02BA01	Acetylsalicylic Acid	1.25468007471992	0.0583790509868335	1.0176853731839e-4	0.405445852676498	1.03883218877102	0.0692301132324851	0.582115055525016	1	1.04570017665982	0.0121955233487651	2.4812478898267e-4	0.988529159306981
B01AC04	Clopidogrel	N03AX12	Gabapentin	0.763135552708347	0.0527428371308453	2.97161746347031e-7	0.00118389239744657	0.982816492176387	0.0594708277743459	0.770706087053394	1	0.876807892546163	0.0101402518254929	1.93479976929392e-38	7.70824228086698e-35
B01AC04	Clopidogrel	N06AB10	Escitalopram	1.2269782587163	0.0887952810712075	0.0212415411958269	1	0.842319221065673	0.118268331133314	0.146806077139281	1	1.00067049335038	0.019027198316195	0.971898835164314	1
B01AC04	Clopidogrel	N06AX11	Mirtazapine	1.06481481898256	0.0511978824345138	0.219961345860978	1	1.03888450520804	0.0676464064177327	0.5728047060704	1	1.06786149415741	0.0110652585749451	2.9616320446227504e-9	1.1799142065777e-5
B01AC04	Clopidogrel	P01BC01	Quinine	1.01601402365544	0.0543042485916246	0.7698598869584	1	1.02292658238798	0.069210618809693	0.743276196867069	1	0.920579537122643	0.0124411837965725	2.90225212209829e-11	1.15625724544396e-7
B01AC04	Clopidogrel	R03AC02	Salbutamol	1.07395080149523	0.0815169239973926	0.381461259290654	1	1.01012294570629	0.105851528366115	0.924193590827432	1	0.705346522478989	0.0202536248266881	1.45692346842408e-66	5.80438309820154e-63
B01AC04	Clopidogrel	R03AC12	Salmeterol	1.03955150827264	0.17001915641212	0.819531882148678	1	1.06573046911242	0.202022867056108	0.752674284350525	1	0.78966092068181	0.0425622090340691	2.88315866694219e-8	1.1486504129097e-4
B01AC04	Clopidogrel	R03AL01	Fenoterol And Ipratropium Bromide	0.844883724009319	0.0801522780750234	0.0354701048388511	1	1.28524878015161	0.106380615802673	0.0183240560993997	1	0.958931963540948	0.0179549569403381	0.0195133932985285	1
B01AC04	Clopidogrel	R03BB04	Tiotropium Bromide	1.08228187792417	0.0441975720745239	0.0736067787458563	1	1.04891992024376	0.0577425608022393	0.408159622438129	1	0.836823236225041	0.0108272144951319	7.95406019175263e-61	3.16889758039425e-57
B01AC06	Acetylsalicylic Acid	A02BC03	Lansoprazole	1.12561473434967	0.0383968997990956	0.00205793513804191	1	0.946503320124211	0.0491419357371874	0.263218500475657	1	0.928773530414969	0.00939589033492467	3.7172050768542e-15	1.48093450261871e-11
B01AC06	Acetylsalicylic Acid	A07EC01	Sulfasalazine	0.760507796164814	0.194297099359985	0.158828619706987	1	0.897438368989741	0.240174944912311	0.652313882406453	1	0.785192260224146	0.0451409637876143	8.45474205968196e-8	3.3683692365772e-4
B01AC06	Acetylsalicylic Acid	A10AC01	Insulin (Human)	0.99475468646255	0.0608699985779397	0.931149091888871	1	0.933091831108532	0.0795150230783399	0.383794859043986	1	1.14152780417562	0.0142429290891035	1.49209449440134e-20	5.94450446569494e-17
B01AC06	Acetylsalicylic Acid	A10BA02	Metformin	0.747939270169071	0.0323767044441113	2.9531494970578296e-19	1.17653475962784e-15	0.944131696194695	0.0378343024832281	0.128634086960121	1	0.970992052238654	0.00747428248579916	8.20138855958206e-5	0.326743320213749
B01AC06	Acetylsalicylic Acid	A10BB12	Glimepiride	0.918716323846802	0.0561273346346976	0.13092704461296	1	0.900695858110879	0.0715741027339137	0.143946918383401	1	0.888414645442448	0.0138091488028184	1.05303427008434e-17	4.19528853201601e-14
B01AC06	Acetylsalicylic Acid	A10BH01	Sitagliptin	0.625252517396891	0.130740552519054	3.2834625649482e-4	1	0.909178351220758	0.155924034663391	0.541435618693063	1	0.918061138067199	0.0287028983343727	0.00289672622803411	1
B01AC06	Acetylsalicylic Acid	A10BX07	A10BX07	0.790066507947234	0.224356546665944	0.293587439254555	1	1.09791495435501	0.231244927365828	0.686244728037252	1	1.15604811828448	0.0466885555626436	0.00189736454300728	1
B01AC06	Acetylsalicylic Acid	A11DA01	Thiamine (Vit B1)	1.40753557022117	0.0435807173943961	4.3695956223319e-15	1.74084689593703e-11	0.986070607207711	0.0520647182888769	0.787605894269495	1	0.694248403566892	0.00851214424390523	0	0
B01AC06	Acetylsalicylic Acid	A12CC10	Magnesium Oxide	1.29078570140726	0.140320896419127	0.0689033921672214	1	1.44308226212004	0.174976077160439	0.0360662606559759	1	1.04465883911703	0.0315579255431484	0.166220782162547	1
B01AC06	Acetylsalicylic Acid	B01AB05	Enoxaparin	0.836693855143708	0.043487089624914	4.1315127118323e-5	0.164599466439399	1.15056071069855	0.0515242825819159	0.00648869958566863	1	0.959885902870644	0.00814038186468839	4.92138006018548e-7	0.0019606778159779
B01AC06	Acetylsalicylic Acid	B01AC04	Clopidogrel	0.835350537676302	0.0221890719665911	5.15582697832645e-16	2.05408146816526e-12	0.968456637552142	0.0254063175569634	0.207107497956456	1	1.05838691597445	0.00476512132032359	1.06741730045567e-32	4.25259052501539e-29
B01AC06	Acetylsalicylic Acid	B01AC07	Dipyridamole	1.36870782556323	0.0370940565656414	2.64220056405662e-17	1.05265270472016e-13	0.878165334769998	0.0532955406384141	0.0147796119480044	1	1.29231174110036	0.00930894136789067	4.817801886096589e-167	1.9194122714208798e-163
B01AC06	Acetylsalicylic Acid	B01AC22	Prasugrel	0.640256589307615	0.14721671653687	0.00245547751689913	1	1.00034666187757	0.110369273411863	0.997494340904549	1	0.867689922719744	0.0253705761797188	2.2200499859057e-8	8.84467914384831e-5
B01AC06	Acetylsalicylic Acid	B01AC24	Ticagrelor	0.514733181453248	0.0514103844329148	3.57431358949923e-38	1.4240065340564898e-34	1.08176242795145	0.0441310569715868	0.0749340113189316	1	0.754248906767716	0.00972363713375055	5.7116172377623895e-185	2.2755083075245396e-181
B01AC06	Acetylsalicylic Acid	B01AX05	Fondaparinux	0.8091324006799	0.0373794596044192	1.46153615292865e-8	5.82276003326774e-5	1.11656543040087	0.0360992367934676	0.00225596897124618	1	0.763611993556809	0.00778037790054964	2.79236177736155e-263	1.1124769321008399e-259
B01AC06	Acetylsalicylic Acid	C01DA02	Glyceryl Trinitrate	0.866970951528462	0.046040511774496	0.00193177203273244	1	1.06778345430713	0.0510639014816944	0.199012396621071	1	0.821770736583933	0.0102228148261937	3.5925026908515496e-82	1.4312530720352599e-78
B01AC06	Acetylsalicylic Acid	C01DA14	Isosorbide Mononitrate	0.84257971152941	0.0364093860978363	2.54521370779249e-6	0.0101401314118453	1.11289661873912	0.043904535177842	0.0148369114056447	1	0.741352837240717	0.00931180957517735	1.2309500845178698e-226	4.904105136719198e-223
B01AC06	Acetylsalicylic Acid	C01EB17	Ivabradine	0.742450145874784	0.269068155733167	0.268388573898295	1	1.13001053717777	0.229241182754759	0.593908550568033	1	0.836095876011508	0.0574228431650072	0.00182432093513532	1
B01AC06	Acetylsalicylic Acid	C02CA04	Doxazosin	0.9132363445214	0.113566405501714	0.424183157219044	1	1.03465188625473	0.14193717842808	0.81032968018659	1	0.995104567678407	0.0278020004384545	0.859889814832602	1
B01AC06	Acetylsalicylic Acid	C03CA01	Furosemide	1.13807250483801	0.0161127833933	9.99490566970789e-16	3.98197041881162e-12	1.03792084899458	0.0215946089252067	0.0847879381403802	1	0.966022680174425	0.00387211089596041	4.3605281173285e-19	1.73723440194367e-15
B01AC06	Acetylsalicylic Acid	C07AA05	Propranolol	0.838010409824989	0.116965102981532	0.130809176692951	1	1.04711449662074	0.141449896661728	0.744822255198529	1	0.986502469200491	0.0285500667393912	0.634083891135622	1
B01AC06	Acetylsalicylic Acid	C07AB02	Metoprolol	0.88651004573566	0.018849048245506	1.64887078592906e-10	6.56910121114137e-7	1.08817773365166	0.0216392156654919	9.41649746178604e-5	0.375153258877556	0.893111740178676	0.00429087490195334	5.839027553920779e-153	2.32626857748204e-149
B01AC06	Acetylsalicylic Acid	C08CA01	Amlodipine	0.851521746178265	0.0241726912668027	2.94592482446223e-11	1.17365645006575e-7	0.983553496293319	0.029614400817531	0.575498223468951	1	0.962581772136025	0.00547743191110798	3.34443211713748e-12	1.33242175546757e-8
B01AC06	Acetylsalicylic Acid	C09AA02	Enalapril	0.988993780649593	0.0278891496856281	0.691493232796748	1	0.978455131179666	0.0345766745303448	0.528750539759739	1	1.0213361391471	0.00647931969616576	0.00112073129525176	1
B01AC06	Acetylsalicylic Acid	C09AA05	Ramipril	0.939468480168592	0.039741674490435	0.116142678192849	1	1.02042538089325	0.0465896975889786	0.664293869894483	1	0.915219063568412	0.00928531908913911	1.41373576897977e-21	5.6323233036154e-18
B01AC06	Acetylsalicylic Acid	C09CA01	Losartan	0.746573814947941	0.03429813696904	1.57928428521765e-17	6.29186859230712e-14	0.962773965967427	0.0399376037231213	0.342164548176461	1	0.954909008715377	0.00785811511130136	4.31770467994653e-9	1.7201735444907e-5
B01AC06	Acetylsalicylic Acid	C09DA01	Losartan And Diuretics	0.673631987555196	0.121875346207094	0.00118860014907165	1	1.06379142727974	0.140534079361705	0.659914689974234	1	0.969841836414694	0.0277494310358966	0.269797909409875	1
B01AC06	Acetylsalicylic Acid	C10AA01	Simvastatin	0.923821222854194	0.0164661095411202	1.49346135195738e-6	0.0059499500261982	1.00870124217282	0.0195433995571418	0.657548181716395	1	0.963597734341739	0.00377165885747109	8.23183848136324e-23	3.27956445097511e-19
B01AC06	Acetylsalicylic Acid	C10AA05	Atorvastatin	0.59034216420155	0.0401046807663366	1.89331233662545e-39	7.542956349115789e-36	1.00487697816622	0.0379872309319633	0.898091502792256	1	0.858699843330807	0.0080493812830118	7.0771761437628e-80	2.8195469756750995e-76
B01AC06	Acetylsalicylic Acid	G03CA03	Estradiol	0.840115559109601	0.0770659313951875	0.0237835699115039	1	0.978142307508988	0.097321593853132	0.820358952442867	1	0.921015031610012	0.016713509279095	8.52713694755012e-7	0.00339721135990397
B01AC06	Acetylsalicylic Acid	G04BD08	Solifenacin	0.946303966352801	0.100812279876956	0.584057611630244	1	0.913873027967466	0.134648742947673	0.503573047507122	1	1.03019905698015	0.0237578500313799	0.210459232288615	1
B01AC06	Acetylsalicylic Acid	G04CA01	Alfuzosin	0.850992920285326	0.0755529785555189	0.0327114605368021	1	1.01090571140869	0.0948437754321294	0.908949589428097	1	0.884364023619334	0.0200244288121602	8.41845403755513e-10	3.35391208856196e-6
B01AC06	Acetylsalicylic Acid	G04CA02	Tamsulosin	0.857547328396043	0.072582205430993793	0.0342336885946584	1	1.06303432467429	0.0942863505910825	0.51678031631691	1	0.891614579192083	0.019474200257627	3.8400728487459e-9	1.52988502294037e-5
B01AC06	Acetylsalicylic Acid	H03AA01	Levothyroxine Sodium	0.962380540537701	0.0445532513534948	0.389423685805394	1	1.03376807570042	0.0570029177745355	0.560156074706938	1	0.872724937689734	0.0108443711252726	3.8030385923546295e-36	1.51513057519409e-32
B01AC06	Acetylsalicylic Acid	L04AX03	Methotrexate	0.967976054293202	0.13862605420243	0.814372188535263	1	1.12558168238972	0.163439743061262	0.469180012587875	1	1.010400696475	0.0306666695513766	0.73581422815081	1
B01AC06	Acetylsalicylic Acid	M04AA01	Allopurinol	0.900305922958873	0.0416691087884324	0.0117238829128461	1	1.10436774117129	0.0528944222143415	0.0605435932010759	1	0.886598155474981	0.0105039500037063	2.12256879568037e-30	8.456314081990589e-27
B01AC06	Acetylsalicylic Acid	M05BA04	Alendronic Acid	1.07601972594914	0.0493483347233253	0.137616214022033	1	0.975945345425201	0.0701684919268721	0.728588899315822	1	0.94017199391092	0.0121040182607313	3.45339290353453e-7	0.00137583173276816
B01AC06	Acetylsalicylic Acid	N03AF01	Carbamazepine	1.04876358298015	0.14786990998485	0.747463866861746	1	0.819224981108586	0.182067075624909	0.273437038292361	1	0.912865841285176	0.0358083763154687	0.0108980655399817	1
B01AC06	Acetylsalicylic Acid	N05AX12	Aripiprazole	0.643111329631665	0.265364513868895	0.0962097077310069	1	0.806424079091915	0.22865187913753	0.346740487184786	1	1.53615262375485	0.0380307977845646	1.50900445517339e-29	6.01187374941079e-26
B01AC06	Acetylsalicylic Acid	N06AX11	Mirtazapine	1.19276031868665	0.0491306709607008	3.3350087361039e-4	1	1.11396843090244	0.0672676236876118	0.108610759189784	1	1.09080951159441	0.0110936113360715	4.68289062074075e-15	1.86566362330312e-11
B01AC06	Acetylsalicylic Acid	N06AX16	Venlafaxine	0.910452413457918	0.0947237889512029	0.32198274717906	1	1.06135419274385	0.110594770587931	0.590292135196119	1	1.09776446284516	0.0192782463059749	1.30890624100734e-6	0.00521468246417324
B01AC06	Acetylsalicylic Acid	R03AC13	Formoterol	0.800627048162114	0.121530084401101	0.0672991780771343	1	0.769979143184007	0.159108755267591	0.100413929692733	1	0.709982582105728	0.0294896832118374	3.46864103957609e-31	1.38190659016711e-27
B01AC06	Acetylsalicylic Acid	R03AK04	Salbutamol And Sodium Cromoglicate	1.03370667803596	0.0774785675240548	0.668742910987487	1	0.80470635374006	0.10847512754964	0.0451751456800268	1	0.8844464628561	0.017731077716226	4.3500701323754694e-12	1.73306794073839e-8
B01AC06	Acetylsalicylic Acid	R06AX26	Fexofenadine	0.778087465744076	0.22476647987064	0.264275626092316	1	1.09706389099794	0.248782306909961	0.709622313818947	1	0.905493555764864	0.0481040269709402	0.0390405725034936	1
B01AC07	Dipyridamole	B01AC06	Acetylsalicylic Acid	1.00436959713807	0.03125715904879	0.889062526467	1	0.834210227692187	0.0499880994674349	2.87556024682e-4	1	1.35345259027766	0.00663946874766343	0	0
B01AC07	Dipyridamole	C07AG01	Labetalol	0.967556572346791	0.110161232625756	0.764641025591472	1	0.858593500874732	0.16849194038672	0.365545612195887	1	0.916136419428082	0.0194276522603383	6.52808282624307e-6	0.0260078819797524
B01AC07	Dipyridamole	C09AA05	Ramipril	0.900138729236526	0.0662922035835829	0.112510400524213	1	1.05102197534384	0.106912116100729	0.641604170844327	1	0.99945361717994	0.0158474031718655	0.9724886703881	1
B01AC07	Dipyridamole	C09CA01	Losartan	0.730880286915287	0.0527732375049811	2.8395108541920704e-9	1.13126112431012e-5	0.830718929543857	0.0778259161173547	0.0171694284781653	1	0.828631592120565	0.012039873003845	5.929415260409e-55	2.36227903974695e-51
B01AC07	Dipyridamole	C10AA01	Simvastatin	0.804516023486227	0.020344474734988	1.1146672174675799e-26	4.4408341943908395e-23	0.836016368711038	0.0323370645265555	3.04628993943897e-8	1.2136419118724e-4	1.04752764505243	0.00463117231155623	1.1700611479937999e-23	4.6615236136073e-20
B01AC07	Dipyridamole	M01AX05	Glucosamine	0.850991138739964	0.0888360031712153	0.0693231042791824	1	0.912457035213756	0.140857340571055	0.515430828443148	1	0.884103768182407	0.0214172163181836	8.84619533564521e-9	3.52432422172105e-5
B01AC07	Dipyridamole	N02BE01	Paracetamol	0.934268209671264	0.0219131022699265	0.00191706655058055	1	1.1325183851756	0.0362902944774197	6.0553940679721e-4	1	1.09342893340342	0.00502483083756128	1.0953887550095599e-70	4.36402879995809e-67
B01AC07	Dipyridamole	N06AA09	Amitriptyline	0.939079861425386	0.104851846870704	0.548864486210455	1	1.15392848929067	0.164005609665137	0.382678693929468	1	0.993392555162153	0.020771462345844	0.749606986511015	1
B01AC07	Dipyridamole	N07BA01	Nicotine	1.30767015995174	0.0634602594299747	2.36818825691343e-5	0.0943486201554311	0.896329046580873	0.0922728492383378	0.235570539981528	1	1.26351447479114	0.0123749806219789	1.12324191897807e-79	4.4749958052086293e-76
B01AC22	Prasugrel	B01AC06	Acetylsalicylic Acid	0.850857113278955	0.146308337008602	0.269632676656482	1	1.07725587656165	0.102720798122349	0.468784312286946	1	1.3166392745349	0.0210433773183542	4.74947253025972e-39	1.8921898560554697e-35
B01AC24	Ticagrelor	B01AC06	Acetylsalicylic Acid	1.10966440988471	0.0576485871098539	0.071069425837285	1	1.90548420239086	0.0542681765146927	1.4936915951187e-32	5.9508673149529e-29	1.25106525069993	0.00974439601730498	6.2745644274886894e-117	2.4997864679114897e-113
B01AC24	Ticagrelor	C07AB02	Metoprolol	0.708904864124421	0.0319858683925832	5.56425840768183e-27	2.21680054962044e-23	1.39310533175879	0.024391215061873	4.442310149672e-42	1.7698163636293201e-38	1.04864950912325	0.00529935079033003	3.13230132143866e-19	1.2479088464611601e-15
B01AC24	Ticagrelor	C07AG01	Labetalol	0.48781170358543	0.194821607667138	2.2912622681032e-4	0.912838887612319	0.939014023920874	0.150306128105994	0.675475811260769	1	1.03286292958113	0.0236682542786727	0.171890506447421	1
B01AC24	Ticagrelor	C10AA05	Atorvastatin	0.616784978379341	0.0394424933907772	1.64654129417944e-34	6.5598205160108895e-31	1.15049318758987	0.0272122113871113	2.58056833636761e-7	0.00102809842520886	1.02027089555406	0.00613359168925986	0.00106847236640144	1
B01AC30	Combinations	B01AC06	Acetylsalicylic Acid	1.01186711612254	0.0763279097461354	0.877168078939126	1	0.868857317847179	0.118475501518579	0.235407659562859	1	1.39694014627263	0.0169018503247003	4.6090288310632495e-87	1.8362370862956e-83
B01AE07	Dabigatran Etexilate	A02BC02	Pantoprazole	0.876808498567249	0.0394588460415301	8.6304419143144e-4	1	1.12718040999104	0.0453614702113616	0.0083094859510697	1	0.871213813082821	0.00730064462897408	1.53445119414976e-79	6.11325355749264e-76
B01AE07	Dabigatran Etexilate	A06AB02	Bisacodyl	0.64360916489473	0.0460978518538222	1.18545194703485e-21	4.72284055698684e-18	0.736360584399629	0.0521456657356841	4.38814748529813e-9	1.74823795814278e-5	0.909328238714283	0.0075406244059844	1.98312432873031e-36	7.900767325661559e-33
B01AE07	Dabigatran Etexilate	A12BA01	Potassium Chloride	1.16845020821465	0.0356453227278319	1.25720127437158e-5	0.0500868987709638	1.06004627996517	0.0415719537428422	0.160709273894648	1	1.00657982508371	0.00707330952563858	0.353830046852271	1
B01AE07	Dabigatran Etexilate	C01AA05	Digoxin	1.15359299132179	0.0393513452471016	2.8241757218661e-4	1	1.16078330276395	0.0420603168292751	3.9292430902197e-4	1	1.03617179706172	0.0078391814450247	5.82239539686885e-6	0.0231964232611255
B01AE07	Dabigatran Etexilate	C01BD01	Amiodarone	0.908349923749382	0.085541066367314	0.261124938664332	1	1.05797636891193	0.0806988501766687	0.484943186469184	1	0.982233987240486	0.014733847747752	0.22374291470275	1
B01AE07	Dabigatran Etexilate	C03CA01	Furosemide	1.21943923630064	0.0354718737251807	2.23290939504015e-8	8.89591102983996e-5	1.049355612739	0.0408557234654854	0.23832629747661	1	0.959034529039538	0.00710111958093504	3.85339202937072e-9	1.5351913845013e-5
B01AE07	Dabigatran Etexilate	C07AB02	Metoprolol	0.772006196487654	0.033628735720165	1.4183743553742e-14	5.6508034318108095e-11	1.09247345345067	0.0359912173447496	0.0139951840694969	1	0.964206199961875	0.0066787178007741	4.82476431243348e-8	1.9221861020735e-4
B01AE07	Dabigatran Etexilate	C08CA01	Amlodipine	0.784485051950983	0.0571453165225161	2.16118038890077e-5	0.0861014266938067	0.91791470751671	0.0626109739749595	0.171317118113726	1	0.897759691563787	0.0107748416700005	1.38181534422786e-23	5.50515233140379e-20
B01AE07	Dabigatran Etexilate	C08DA01	Verapamil	0.913016959113097	0.0997110206098849	0.361428967734307	1	1.24091367398268	0.0974316299413676	0.0267340930114751	1	0.925245685549849	0.019793543988614	8.66149423688028e-5	0.34507393039731
B01AE07	Dabigatran Etexilate	C09AA10	Trandolapril	1.07678750620967	0.122572980771371	0.546125748368259	1	0.887051470468214	0.141116543548585	0.395706534734885	1	1.11065652999724	0.0264810064077639	7.39308988513388e-5	0.294540701023734
B01AE07	Dabigatran Etexilate	C10AA01	Simvastatin	0.815583261088506	0.0427489405869479	1.85528548905625e-6	0.0073914573884001	0.899703621776482	0.0472292629855269	0.0252337767439607	1	0.987222483980194	0.00823962663125723	0.118586950893924	1
B01AE07	Dabigatran Etexilate	C10AA05	Atorvastatin	0.510277813097071	0.0968788439016709	3.7911396427195595e-12	1.51039003365947e-8	1.07932199590713	0.0913107538077496	0.403171709084764	1	0.899076608102615	0.0171132232249152	5.07859283419878e-10	2.02331138514479e-6
B01AE07	Dabigatran Etexilate	N02AA05	Oxycodone	0.627302853738419	0.0511459688572033	7.68430432943065e-20	3.06142684484517e-16	0.601673135701951	0.054332359168476	8.71399696974086e-21	3.47165639274476e-17	0.873932820783288	0.0081611398393816	3.0379972768220403e-61	1.2103381150858999e-57
B01AE07	Dabigatran Etexilate	N02BE01	Paracetamol	0.810316923612336	0.0384354612524019	4.4426658727315e-8	1.7699580836962e-4	0.633343367953677	0.0417763720418974	8.01225156954334e-28	3.19208102530607e-24	0.964614471529057	0.00688744623465567	1.68789292464601e-7	6.7245654117897e-4
B01AE07	Dabigatran Etexilate	N05AX08	Risperidone	0.900899318613899	0.229093973992765	0.648719846911192	1	0.548332284047388	0.352684424537403	0.0884343053659159	1	1.38027926009266	0.0400011847128185	7.82488814140172e-16	3.11743543553445e-12
B01AE07	Dabigatran Etexilate	P01BC01	Quinine	1.00846566910097	0.109976225095232	0.938899387397632	1	1.01680695189009	0.12911558412902	0.89728798424157	1	0.955634476715315	0.0216377963715469	0.0359717892895934	1
B01AE07	Dabigatran Etexilate	R03AC02	Salbutamol	1.26958478792536	0.140413408401127	0.0891481888596838	1	1.16226308996611	0.17854473195094	0.39968017995742	1	0.939304524589516	0.0340242256180194	0.0657209166351955	1
B01AF01	Rivaroxaban	A11CC05	Colecalciferol	1.02615360516712	0.0885159902640233	0.770539041275531	1	0.940289632942575	0.0958444192401326	0.520634657108495	1	0.959923621045979	0.0151335502985761	0.00687772515793068	1
B01AF01	Rivaroxaban	A11DA01	Thiamine (Vit B1)	1.2111153257596	0.0961546900535043	0.0463692900501556	1	0.927181435808988	0.0929816530262514	0.416144530329736	1	0.853325359557765	0.0143066061345169	1.45408329121215e-28	5.793067832189209e-25
B01AF01	Rivaroxaban	A12BA01	Potassium Chloride	1.21768520129861	0.0384984121711938	3.12349320134019e-7	0.00124439969141393	1.17873194949057	0.0412788161491831	6.78725154560434e-5	0.270404101576877	1.05880197210335	0.00666057413658035	9.607834614124689e-18	3.82776131026728e-14
B01AF01	Rivaroxaban	C01AA05	Digoxin	1.17834924070365	0.0527062133300621	0.00184719540162896	1	1.17321462516781	0.0570886396815042	0.00513824503167236	1	1.00257754093519	0.00978905978638423	0.792574038927371	1
B01AF01	Rivaroxaban	C03CA01	Furosemide	1.24886664556256	0.0378751329293953	4.4212536404645706e-9	1.76142745036108e-5	1.16962150419962	0.0405923515185474	1.1345884622719e-4	0.452020043369125	1.02114860102687	0.00672245532854597	0.00185096187776723	1
B01AF01	Rivaroxaban	C07AB02	Metoprolol	0.878143770963917	0.0417894219365536	0.00187393006070079	1	1.10533809964331	0.0421391381412974	0.0174692202029994	1	0.921177110235253	0.00737357841345188	8.49822331776417e-29	3.3856921697972495e-25
B01AF01	Rivaroxaban	C07AG02	Carvedilol	1.08913825100998	0.128323563970328	0.505793246425645	1	1.37753927683142	0.130698654980607	0.014259212158971	1	1.12285289801501	0.0221469598587674	1.67694641548865e-7	6.6809545193067e-4
B01AF01	Rivaroxaban	C08DA01	Verapamil	0.993825324877785	0.132805865829176	0.962801641545472	1	1.2577721948717	0.13022525033125	0.0782184014558243	1	0.905980523076711	0.0233913186590194	2.4309572595539e-5	0.0968493372206274
B01AF01	Rivaroxaban	C09AA10	Trandolapril	0.97851997494886	0.146444130429325	0.88212533983427	1	1.05936924119096	0.170900316212542	0.735762862596437	1	0.95608825481992	0.0283272567461274	0.11291539984605	1
B01AF01	Rivaroxaban	H03AA01	Levothyroxine Sodium	0.924436704804646	0.0986060602630108	0.425559030986925	1	0.907971397958314	0.0924913117412765	0.296578083076687	1	0.910225761480927	0.0150652318046169	4.2736959380846003e-10	1.7026404617329e-6
B01AF01	Rivaroxaban	M03BX01	Baclofen	1.399756951393	0.34069393042859	0.323594140528055	1	2.07960487098008	0.333216328590661	0.0279986697589375	1	1.67058923106466	0.0445844105394963	1.1717837959526498e-30	4.66838664307536e-27
B01AF01	Rivaroxaban	N02BE01	Paracetamol	0.75014828452044	0.0414017171997093	3.8174723726959595e-12	1.52088099328207e-8	1.03682748348403	0.0359442205947932	0.314339717315324	1	0.980521175706952	0.00564919174306065	4.9750241865518e-4	1
B01AF01	Rivaroxaban	R03AL01	Fenoterol And Ipratropium Bromide	1.55380661888275	0.115572677718512	1.3714985976875e-4	0.546405041318732	1.07197408735196	0.134216895255613	0.60457503823148	1	1.06971547746278	0.021346903160918	0.00159387751048378	1
B01AF01	Rivaroxaban	R03BB04	Tiotropium Bromide	1.41097380369415	0.0840716606290052	4.22024133706341e-5	0.168134414868606	1.22310443546854	0.0964052251751806	0.036706107336045	1	0.881444431867643	0.0161904523717082	6.476415152414371e-15	2.5802037967218898e-11
B01AF02	Apixaban	A02BC02	Pantoprazole	0.95225786627996	0.0489514509566342	0.317627344311549	1	1.17820415646827	0.0536994428417315	0.00225906300723486	1	0.917026004046034	0.00878170409496106	5.98478867512342e-23	2.38433980816917e-19
B01AF02	Apixaban	A12BA01	Potassium Chloride	1.07619359719601	0.0424010311452046	0.0833080739904144	1	1.06926925465296	0.0455339092446924	0.141320250769565	1	1.01301633683202	0.00765655576505139	0.091208677239221	1
B01AF02	Apixaban	C03CA01	Furosemide	1.18855988717332	0.0428580005552803	5.5640516676668e-5	0.221671818439845	1.05652966058765	0.045190244575919	0.223662277908491	1	0.946366921975628	0.00766346169052429	6.3283729616348e-13	2.5212237879153e-9
B01AF02	Apixaban	C08CA01	Amlodipine	0.647387857651131	0.0761251876620463	1.11806008951919e-8	4.45435139664445e-5	0.920696523599099	0.0735859946353118	0.261508303601683	1	0.944973624972261	0.012705441931668	8.40312400863049e-6	0.0334780460503839
B01AF02	Apixaban	C09CA01	Losartan	0.674089224863834	0.0820698747625846	1.54308719140458e-6	0.00614765937055585	0.969652944301867	0.0793567077379625	0.697767451372314	1	0.977497335976404	0.014024681010309	0.104625150231837	1
B01AF02	Apixaban	C10AA01	Simvastatin	0.727038087497525	0.0618578504682776	2.55845971351098e-7	0.00101929034986277	0.995425002890381	0.0614348045054048	0.940501139318423	1	0.995969294685678	0.0107363362303878	0.706779237511094	1
B01AF02	Apixaban	G03CA03	Estradiol	0.696697741211388	0.195881675813185	0.0650361074304562	1	0.832492882427193	0.179678984987799	0.307575283431137	1	0.867214273042831	0.0323831455487046	1.08507666653501e-5	0.0432294543947548
B01AF02	Apixaban	M04AA01	Allopurinol	0.86954407709516	0.121955336466983	0.25170885529143	1	0.952301240948252	0.129437115070576	0.705736891332643	1	0.834037794395054	0.0231130642761861	4.10475858986914e-15	1.63533582220387e-11
B01AF02	Apixaban	M05BA04	Alendronic Acid	0.941041034086857	0.11408246321185	0.594260654220761	1	1.04169538360211	0.139855394013059	0.770222183796595	1	0.949683604958523	0.0220684863793254	0.0193161936693473	1
B01AF02	Apixaban	N02BE01	Paracetamol	0.966705426397889	0.0434818401337851	0.43612735947573	1	1.39903986699217	0.0446304060811537	5.3243741153459804e-14	2.12123064755384e-10	1.05235492327989	0.00765128191266776	2.5662787413610496e-11	1.02240545055824e-7
B01AF02	Apixaban	N06AB04	Citalopram	1.08797901362571	0.0993703865723302	0.396125477588902	1	1.08118178609277	0.11257029778938	0.488067229988093	1	1.08540060929535	0.0178429925713852	4.37356044911517e-6	0.0174242648292748
B01AX05	Fondaparinux	A02BC02	Pantoprazole	0.865904923164463	0.0254276252828695	1.49312138461388e-8	5.9485955963017e-5	0.990051393606618	0.0253620533992015	0.693412922385258	1	0.923189338403662	0.00520046399031366	2.6816487465195e-53	1.06836886061337e-49
B01AX05	Fondaparinux	A10AB05	Insulin Aspart	0.874516824322523	0.0611728723359769	0.0283879948742411	1	1.07798083405035	0.061947866659582	0.225457521200042	1	1.0484084872246	0.0124314800346181	1.4312304721303e-4	0.570202220096735
B01AX05	Fondaparinux	A10BA02	Metformin	0.740364252781519	0.0430894786018578	3.0266266923866298e-12	1.20580807424683e-8	0.973577913623364	0.0394988464950882	0.497816561837357	1	0.931926770113633	0.00902967988892489	5.824057430405851e-15	2.3203044802736896e-11
B01AX05	Fondaparinux	B01AC06	Acetylsalicylic Acid	0.869516908074353	0.0409071853875938	6.3101580412287e-4	1	2.13884417356354	0.0427985846251349	1.3478756133460699e-70	5.3699364435707403e-67	1.09452989997113	0.00745986153354493	9.56526603323542e-34	3.8108019876409894e-30
B01AX05	Fondaparinux	B01AC24	Ticagrelor	0.49312362937231	0.0229681974303017	4.6359531837193895e-208	1.8469637483938098e-204	0.876372116951151	0.0188768174906249	2.73278633825036e-12	1.08874207715894e-8	0.946593803168368	0.00428911317917537	1.7172946157723701e-37	6.841701749237119e-34
B01AX05	Fondaparinux	C03CA01	Furosemide	1.49337902262374	0.0215156102480446	1.53518862189663e-77	6.11619146963617e-74	0.93298011984122	0.0231614188013329	0.00274330775974102	1	1.08033842446516	0.00487771340309963	1.58823658856754e-56	6.32753456885308e-53
B01AX05	Fondaparinux	C07AB02	Metoprolol	0.754331076816595	0.0215491271925127	4.1269374112259e-39	1.6441718646324e-35	1.59021553885592	0.0196000249298524	7.92931021699095e-124	3.1590371904491894e-120	1.02848726970599	0.00425057011959413	3.88752114801533e-11	1.54878842536931e-7
B01AX05	Fondaparinux	C08CA01	Amlodipine	0.812283656909859	0.0313279776609953	3.21389680962946e-11	1.28041648895638e-7	0.936586577158007	0.029512267180375	0.0264277838854056	1	0.947724335322997	0.00651220145422349	1.65477914932986e-16	6.59264013093016e-13
B01AX05	Fondaparinux	C09AA02	Enalapril	1.0288881266874	0.0351520079562835	0.417848554617068	1	0.959089311758394	0.0337945905728892	0.216447956360579	1	1.0389873880426	0.00750213037613775	3.43088605940531e-7	0.00136686500606708
B01AX05	Fondaparinux	C09CA01	Losartan	0.678612288939667	0.0458409652320035	2.72897162903579e-17	1.08722229700786e-13	0.872747507724745	0.0407405087951981	8.3514508706569e-4	1	0.945067038102288	0.00931168796220988	1.29851718896962e-9	5.17329248085497e-6
B01AX05	Fondaparinux	C10AA01	Simvastatin	0.998210010967757	0.0191750037103018	0.92555895952037	1	1.29232338751375	0.0177042390056547	1.51247414165154e-47	6.02569698033974e-44	0.982053734717828	0.0039255915444298	3.96655715691154e-6	0.0158027637131356
B01AX05	Fondaparinux	H03AA01	Levothyroxine Sodium	0.886325259327906	0.06118317990178	0.0485759287343124	1	0.933094681583025	0.0611516054043035	0.25746270038121	1	0.925150408223623	0.0135792645010796	1.0087782246112e-8	4.01897244685102e-5
B01AX05	Fondaparinux	J01MA14	Moxifloxacin	1.43723328813417	0.23979315226512	0.130371950413871	1	0.608101100258785	0.340950988330457	0.144592043245996	1	1.4492353103736	0.0538972832543857	5.81406962139318e-12	2.31632533716304e-8
B01AX05	Fondaparinux	N02AA01	Morphine	1.16778569415445	0.0258055016042291	1.8471256776447302e-9	7.3589486997366e-6	0.961713863890904	0.0262978709098902	0.137685174310937	1	0.951533344223072	0.00525108147380241	3.04974763906965e-21	1.21501945940535e-17
B02AA02	Tranexamic Acid	A02BC02	Pantoprazole	1.07845109168963	0.0208283103837392	2.8771786751965e-4	1	1.06150337257958	0.0248300544126669	0.0162261935715392	1	0.889582653985283	0.00353070362138657	8.244775851086088e-241	3.2847186990727e-237
B02AA02	Tranexamic Acid	A06AB08	Sodium Picosulfate	1.0883338678349	0.0514557283108125	0.0999566178304108	1	0.923114621218654	0.0598033738950274	0.180978461587604	1	0.975993665403115	0.00768584061698586	0.00156930923664039	1
B02AA02	Tranexamic Acid	A11DA01	Thiamine (Vit B1)	1.26078275071889	0.0488334098553565	2.08122162556143e-6	0.00829158695623674	1.05108402388314	0.0628323546638928	0.427815117800192	1	0.89279338591849	0.00865527990252302	3.21369388021114e-39	1.2803356418761199e-35
B02AA02	Tranexamic Acid	A12BA01	Potassium Chloride	1.17744123400806	0.0279814875261993	5.297052739381121e-9	2.11034581136944e-5	1.18474735928234	0.0378577505989309	7.53218771620522e-6	0.0300082358613616	1.02504504764806	0.00523033608104072	2.25140003873191e-6	0.00896957775430793
B02AA02	Tranexamic Acid	B01AB04	Dalteparin	1.16799182720871	0.0477661762045786	0.00115016386213907	1	0.874904685526184	0.0555910211896916	0.0162171607553396	1	1.13174216774748	0.00767967727945398	2.00084945545964e-58	7.97138423055121e-55
B02AA02	Tranexamic Acid	C01CA24	Epinephrine	0.580673977694598	0.160426978091868	7.0341540605525e-4	1	0.687528818137977	0.144053047643359	0.00930097325893929	1	0.810769618578346	0.0182402470187739	1.3120551872644e-30	5.22722786606137e-27
B02AA02	Tranexamic Acid	C03CA01	Furosemide	1.15700254580844	0.0257729388470766	1.52823463587952e-8	6.08848678934401e-5	1.06110510119181	0.0349474229444249	0.0896688759178982	1	0.899991466248609	0.00477959065089422	1.0476423940293497e-107	4.1738072978129294e-104
B02AA02	Tranexamic Acid	C08CA06	Nimodipine	1.55270355874318	0.156393636965929	0.00490208404394838	1	0.70884217196728	0.172297266449353	0.0457969806110121	1	1.29935003647346	0.0192601095776734	4.2182570325996396e-42	1.6805536017877e-38
B02AA02	Tranexamic Acid	C09AA02	Enalapril	1.03758921907266	0.0531750629623767	0.487723841067454	1	1.20552498038814	0.0647816798794173	0.00391030106024048	1	0.957960188871761	0.00989093801768921	1.41022303501895e-5	0.056183285715155
B02AA02	Tranexamic Acid	C10AA01	Simvastatin	0.847740692533898	0.0355536115689089	3.38506902548819e-6	0.013486114997545	1.1554815969951	0.0421420193837121	6.0516156051285e-4	1	0.878448008320119	0.00648570372988643	7.869701103126369e-89	3.1352889194855503e-85
B02AA02	Tranexamic Acid	C10AA05	Atorvastatin	0.606530084162435	0.102936437109295	1.18951759022235e-6	0.00473903807944584	1.2120568785044	0.106322991585989	0.0704794656113913	1	0.774462952057718	0.0163642237806119	5.44289953646362e-55	2.16845117532711e-51
B02AA02	Tranexamic Acid	G03DA02	Medroxyprogesterone	0.740004663582868	0.349479843724721	0.388928215332307	1	1.58608063843994	0.228809043402152	0.0438059472644265	1	1.24881304877022	0.03759320914646	3.4113273915287102e-9	1.35907283278504e-5
B02AA02	Tranexamic Acid	H01BA04	Terlipressin	1.50455446009788	0.0743898822698936	3.98996471157855e-8	1.5896019410928e-4	0.809083272696935	0.105931360550954	0.0455097312525967	1	1.02198538177873	0.0158854116772499	0.170998103115261	1
B02AA02	Tranexamic Acid	H02AB01	Betamethasone	1.40354291643472e-12	15705.4479502505	0.998613482936964	1	2.25481847440557	0.240654019047037	7.2860552445314e-4	1	2.0796625365407	0.0550697285047395	2.44273828107206e-40	9.73186931179109e-37
B02AA02	Tranexamic Acid	H02AB04	Methylprednisolone	0.900807408348361	0.0577506194390361	0.0704700330782247	1	0.970551210539987	0.0573058006739024	0.601943942049792	1	0.845402587721097	0.00806412786166682	2.5239953817089298e-96	1.00555976007284e-92
B02AA02	Tranexamic Acid	H03AA01	Levothyroxine Sodium	0.924104156609406	0.070717602330879	0.264363753221254	1	1.28031211427236	0.0807194659608365	0.00220402000892967	1	0.973205220022508	0.0125561110463974	0.0305323836360708	1
B02AA02	Tranexamic Acid	J01CE01	Benzylpenicillin	0.889340366726375	0.0797235453179781	0.141284614581016	1	0.730285489184917	0.0864410058019961	2.7665284147093e-4	1	0.989802250741882	0.0120042572027873	0.393175757189411	1
B02AA02	Tranexamic Acid	J01CF01	Dicloxacillin	0.761562928056729	0.0388673730412725	2.4175223827313698e-12	9.63140917280178e-9	0.774657935654284	0.0373621330062103	8.25650983215241e-12	3.28939351712952e-8	0.890500066788419	0.00515434492296512	4.16261178764188e-112	1.65838453619652e-108
B02AA02	Tranexamic Acid	M01AB08	Etodolac	1.30304768628465	0.117167086349217	0.023869878475932	1	0.775468075763427	0.111565015273201	0.0226501305086045	1	1.10116407258571	0.0152065649877169	2.33895904486069e-10	9.31841283472499e-7
B02AA02	Tranexamic Acid	M03BB03	Chlorzoxazone	0.752409333549618	0.0801690964951616	3.8752857561753e-4	1	1.04132357451477	0.0645446211000703	0.530424720203525	1	1.08020399352032	0.00904725661027039	1.49626420356692e-17	5.96111658701061e-14
B02AA02	Tranexamic Acid	M04AA01	Allopurinol	1.07427244584864	0.0607734519091465	0.238452313287323	1	1.48735176027578	0.0782886048230945	3.95845505836503e-7	0.00157704849525263	1.0564352117956	0.011495709887589	1.79069961279395e-6	0.0071341472573711
B02AA02	Tranexamic Acid	N02AA05	Oxycodone	0.93680192523322	0.0284882233583968	0.0219291431284986	1	0.944390720569309	0.0294299364027865	0.0518810983297278	1	0.985891556568453	0.00405424905362408	4.5712759310772e-4	1
B02AA02	Tranexamic Acid	N02BE01	Paracetamol	0.918470322484675	0.0179936395690911	2.28501022332357e-6	0.0091034807297211	1.09756565480116	0.0194124176444641	1.62167949870483e-6	0.00646077112284004	1.04675558005707	0.0028568157893175	1.37923771787089e-57	5.49488306799763e-54
B02AA02	Tranexamic Acid	N03AX12	Gabapentin	0.827875157175496	0.0468868869828353	5.60876066171522e-5	0.223453024762734	0.969930292985472	0.0446094247299222	0.493717200508391	1	0.973707085714188	0.00635321837121978	2.74200536395317e-5	0.109241493699894
B02AA02	Tranexamic Acid	R03BB04	Tiotropium Bromide	1.15670804659641	0.0707600444559338	0.0396527036706885	1	1.22815773784155	0.0953627907640652	0.0311548940486277	1	0.915609510889374	0.0145264930591639	1.28487744006951e-9	5.11895172123693e-6
B03AA01	Ferrous Glycine Sulfate	A06AD11	Lactulose	1.03250137739667	0.0807309737611575	0.691968747570219	1	0.978744915940776	0.085626456536732	0.801886474578683	1	1.12716229776815	0.00785411910247307	1.89470749643176e-52	7.548514665784129e-49
B03AA01	Ferrous Glycine Sulfate	A12BA01	Potassium Chloride	0.945619398624035	0.0589435710412165	0.342813332068647	1	1.33432773624873	0.0840928557134693	6.038696031637e-4	1	0.968140534168317	0.00842373997821661	1.2121115482172e-4	0.482905240809764
B03AA01	Ferrous Glycine Sulfate	B01AB04	Dalteparin	0.715225232507277	0.0898324182460256	1.9078003697275e-4	0.76006766729944	0.839497665160617	0.141549065744099	0.216466603506044	1	0.880895197375489	0.0125751429615509	6.45581975022557e-24	2.57199858848987e-20
B03AA01	Ferrous Glycine Sulfate	J01DD04	Ceftriaxone	1.52489984802121	0.461372275698896	0.360449865323703	1	1.38656365971168	0.343344327272353	0.341149126782976	1	0.547826086370491	0.043154644624572	3.3680379999419296e-44	1.3418263391768699e-40
B03AA01	Ferrous Glycine Sulfate	N02BE01	Paracetamol	0.821659276086266	0.0640770455217937	0.00217291716802751	1	1.46769716842157	0.0752029947583876	3.35871628986658e-7	0.00133811256988285	0.665841221430042	0.00746652277606655	0	0
B03AA01	Ferrous Glycine Sulfate	N06BC01	Caffeine	0.607073951782655	0.353605851761399	0.158105565267362	1	1.30050263666617	0.155175935523634	0.0904088957765095	1	1.00211085344237	0.00983019404907442	0.830153034521307	1
B03AA01	Ferrous Glycine Sulfate	S01FB01	Phenylephrine	0.310549886397521	0.820684838193002	0.154180156365828	1	1.62040324155149	0.281142135565664	0.0860090805380788	1	0.989494009287581	0.0169661342304478	0.533607344430217	1
B03AA02	Ferrous Fumarate	A02AA04	Magnesium Hydroxide	0.751165002942092	0.0372351530982787	1.53711500944046e-14	6.12386619761079e-11	1.02696926138143	0.049326077539791	0.589533769364289	1	1.0195872987871	0.00701863629770195	0.00571368021111564	1
B03AA02	Ferrous Fumarate	A02BC03	Lansoprazole	1.23849538111222	0.0299499241018016	9.20970387622292e-13	3.6691460242872105e-9	0.996275951446286	0.042358617367801	0.929812096523392	1	1.07493168225855	0.00629799603567703	1.80232255687851e-30	7.18045306660398e-27
B03AA02	Ferrous Fumarate	A06AB02	Bisacodyl	0.819310631964151	0.0341524451678104	5.3672922129051705e-9	2.13832921762142e-5	0.863964168137287	0.0490667688205743	0.00288152278773741	1	1.05072234806983	0.00637726181559486	8.59511773149928e-15	3.42429490422931e-11
B03AA02	Ferrous Fumarate	A06AD65	Macrogol, Combinations	1.03287744273515	0.0331069308406811	0.328523252790007	1	1.05036306194593	0.0479082240178814	0.305068325323411	1	1.06896014606425	0.00658517788053359	4.20455768147933e-24	1.6750957803013698e-20
B03AA02	Ferrous Fumarate	A10AE05	Insulin Detemir	1.02024939724036	0.135475707446898	0.882361993074844	1	1.29342844777999	0.172401876215317	0.135588472999818	1	1.03242175031897	0.0288770618667747	0.269188055192282	1
B03AA02	Ferrous Fumarate	A12BA01	Potassium Chloride	1.09222082811486	0.0228263613705158	1.1130486590239e-4	0.443438585755158	1.11780466856942	0.0329360096611885	7.2142813829051e-4	1	0.959299975914493	0.00467401827765295	6.117604077709189e-19	2.4372534645593404e-15
B03AA02	Ferrous Fumarate	B01AA03	Warfarin	0.876686543520304	0.0484385960078591	0.00658843983136766	1	1.13367166139264	0.066012449319195	0.0573576782321965	1	1.12899669722181	0.0100689032835245	1.94166166600436e-33	7.735580077361369e-30
B03AA02	Ferrous Fumarate	B01AB04	Dalteparin	0.766539662341224	0.0244811850975323	1.78496157086568e-27	7.11128689832887e-24	0.963644442360541	0.0331446880366909	0.263861843243832	1	1.04667787730521	0.00465993233416281	1.24168154619187e-22	4.94685928002841e-19
B03AA02	Ferrous Fumarate	C03CA01	Furosemide	1.14377514987099	0.0230793212437949	5.86545504249961e-9	2.33679728893185e-5	1.06627413970848	0.0335473020465247	0.0557691564995603	1	0.883497627571907	0.00489095545796085	1.6666596207097297e-141	6.63997192890757e-138
B03AA02	Ferrous Fumarate	C07AB02	Metoprolol	0.846874858512923	0.0351943915262667	2.33066383154081e-6	0.00928536470485859	1.02328446981471	0.0493189413549876	0.64070912535224	1	0.958015821838796	0.00733414673905581	4.97153569978082e-9	1.98065982279268e-5
B03AA02	Ferrous Fumarate	C09AA02	Enalapril	1.03712179148169	0.0447457293525437	0.415307744623965	1	1.03157914024261	0.0620937062883996	0.616577111069316	1	1.00621682051246	0.00938405932103815	0.508973720766771	1
B03AA02	Ferrous Fumarate	D07AB02	Hydrocortisone Butyrate	0.933965022406866	0.151603678755572	0.652260401783619	1	1.23296818626092	0.207560648972241	0.312984507087734	1	1.05983292234646	0.0278293488289218	0.0367861837415905	1
B03AA02	Ferrous Fumarate	N02BE01	Paracetamol	0.740113242134245	0.0290416608093707	3.6619739592420298e-25	1.45893042536202e-21	0.968262114972136	0.038893815803567	0.406966569442576	1	0.94987415041249	0.00510909535588466	7.84598475805146e-24	3.1258403276076995e-20
B03AA02	Ferrous Fumarate	N04BC05	Pramipexole	0.722756760075804	0.158739165657816	0.0408170180515752	1	0.964735034052161	0.214944153782316	0.867347653930454	1	0.811719439883794	0.0325954592544952	1.55702700169834e-10	6.20319557476619e-7
B03AA07	Ferrous Sulfate	N02BE01	Paracetamol	0.869753817903328	0.0277750145902374	5.05739545077119e-7	0.00201486634758724	1.1188866477554	0.0398514894268231	0.00482007241320978	1	0.894745423790939	0.00557318697242065	1.34123271709222e-88	5.343471144895399e-85
B03BA01	Cyanocobalamin	A12CC10	Magnesium Oxide	1.38747938725611	0.168108645376693	0.0514056615007855	1	0.672595440997614	0.222656281816198	0.0748681309149113	1	1.19189752463898	0.0331852745516593	1.22387047621968e-7	4.8758999772592e-4
B03BA01	Cyanocobalamin	B01AF01	Rivaroxaban	0.479681541333252	0.111983691167462	5.3743896627659e-11	2.14115684164593e-7	0.910130386979828	0.125246259918487	0.45213643472916	1	0.823941368354896	0.0224971876581971	7.43429389412107e-18	2.96182268741783e-14
B03BA01	Cyanocobalamin	J01DH02	Meropenem	1.20944119896705	0.0814221177296824	0.0195191885749258	1	1.13401601747974	0.106375088417853	0.237093908531071	1	1.05092331493646	0.014459370546281	5.9237427490913e-4	1
B03BA03	Hydroxocobalamin	C03CA01	Furosemide	1.04150261708146	0.0544251548889963	0.454964814767479	1	1.14787829939909	0.0764230008021805	0.0711325155614364	1	0.904067970049446	0.0104091235843899	3.36833108259122e-22	1.34194310330434e-18
B03BB01	Folic Acid	A02BC02	Pantoprazole	0.954915214736091	0.0216925311949586	0.0334480196747575	1	1.12433626936528	0.028370417798653	3.61483207172359e-5	0.144014909737468	0.935152022452286	0.00432641731201877	3.63886395226099e-54	1.44972339858078e-50
B03BB01	Folic Acid	A11DA01	Thiamine (Vit B1)	1.29896442812018	0.0406246436548033	1.20550740034159e-10	4.80274148296089e-7	0.839360053745787	0.0525759311761475	8.6622792737739e-4	1	0.920059723383398	0.00657521850609679	8.526792935617091e-37	3.39707430554985e-33
B03BB01	Folic Acid	A12CC10	Magnesium Oxide	1.12752830854039	0.100507382323427	0.232392025472527	1	0.893540799975235	0.125493637491689	0.369738096264646	1	0.988235448040642	0.0195008524064068	0.54394332874221	1
B03BB01	Folic Acid	N02BE01	Paracetamol	0.898950785950221	0.0181240166732957	4.1608132644098205e-9	1.65766800454087e-5	1.21483626029468	0.0240129770856549	5.30331213392664e-16	2.11283955415637e-12	0.980242023979573	0.00364369939954265	4.33111959869581e-8	1.7255180481204e-4
B03BB01	Folic Acid	N03AX14	Levetiracetam	1.24690246539141	0.148214781579168	0.136539542197403	1	0.996701212524503	0.17296944796591401	0.984758914665217	1	1.12696331016043	0.0257030614379295	3.31469254756731e-6	0.0132057351095082
B03XA01	Erythropoietin	A03FA01	Metoclopramide	1.09281723727568	0.0685877413059449	0.1956329603014	1	1.13168498776518	0.0847782412005944	0.144512496091723	1	1.09469989801	0.0124999752280645	4.53891173315919e-13	1.8083024344906202e-9
B03XA01	Erythropoietin	B01AB05	Enoxaparin	1.0599261777351	0.112101521480873	0.603645213316911	1	1.3309197569851	0.146448267218283	0.0509355843156985	1	0.817056120939762	0.0195477861391343	4.839262824086389e-25	1.9279623091160202e-21
B03XA01	Erythropoietin	N05CF01	Zopiclone	0.926442059671297	0.0580088264781305	0.187803104288257	1	1.09456776601789	0.0766763045214052	0.238615383439963	1	1.06911440561062	0.0116745802130063	1.0376429684064e-8	4.1339695861311e-5
B03XA02	Darbepoetin Alfa	A02BC02	Pantoprazole	0.847992097095056	0.0333013720641265	7.37321096410265e-7	0.0029374872480985	1.03473606849646	0.03990413073589	0.392157871954639	1	1.01855455778969	0.00723199614429436	0.0110185824531119	1
B03XA02	Darbepoetin Alfa	A03FA01	Metoclopramide	1.11295920013848	0.0446559149152384	0.0165479284476937	1	1.11931071509469	0.0517763580086657	0.0294864307965991	1	1.12058564368075	0.00832743756230152	1.49552267201687e-42	5.95816232531521e-39
B03XA02	Darbepoetin Alfa	A06AD65	Macrogol, Combinations	1.04424912598759	0.0859422957329639	0.614398993403153	1	1.21406510421585	0.101669936048522	0.0564063699007865	1	1.12457452094747	0.017243778549491	9.86019453668461e-12	3.92830150341515e-8
B03XA02	Darbepoetin Alfa	A07AA02	Nystatin	1.2224769352325	0.0786791265232739	0.0106755600810386	1	1.14402595102325	0.097070636662127	0.165703891442412	1	1.21793989460299	0.013308271646775	1.1734978126356099e-49	4.67521528554027e-46
B03XA02	Darbepoetin Alfa	A11CC03	Alfacalcidol	0.781555246552878	0.0389190698083902	2.40641149712329e-10	9.58714340453919e-7	0.962608880340657	0.0448617516391427	0.395627446435649	1	0.901398686687613	0.00890945844465219	2.2573116817075e-31	8.99312973992268e-28
B03XA02	Darbepoetin Alfa	A12AA04	Calcium Carbonate	0.719464286980938	0.0502027757790719	5.43990189106858e-11	2.16725691340172e-7	0.950476622865759	0.0566434016192623	0.369883037770434	1	1.0491599221024	0.0111558328384258	1.69443069396396e-5	0.0675061188475242
B03XA02	Darbepoetin Alfa	B01AC06	Acetylsalicylic Acid	0.910328123842714	0.0387854121051533	0.0154223225186391	1	0.936141198547891	0.0493059462191858	0.180780072725025	1	0.890022478280861	0.00909860903222377	1.5353626775445999e-37	6.11688490733769e-34
B03XA02	Darbepoetin Alfa	B03BB01	Folic Acid	0.960573233389961	0.0378613330528287	0.288040058719826	1	1.11200726217694	0.0439515804022136	0.015711969264119	1	0.89724526053313	0.00793471437478385	1.64828230034675e-42	6.56675668458145e-39
B03XA02	Darbepoetin Alfa	C02AC05	Moxonidine	0.684765026898987	0.185685817709755	0.0414144891614449	1	1.21243380248108	0.192764352478027	0.317648558859793	1	1.38169223744709	0.0445286991205051	3.85125358980456e-13	1.5343394301781402e-9
B03XA02	Darbepoetin Alfa	C03CA01	Furosemide	0.84673342468415	0.030764537297469	6.37932206787149e-8	2.54152191184e-4	1.06230440813928	0.0376049297543214	0.107999566513074	1	1.12318295783529	0.00705518216396515	6.50031919294624e-61	2.58972716646978e-57
B03XA02	Darbepoetin Alfa	C07AB02	Metoprolol	0.8383656298706	0.0403908970976544	1.27199156935725e-5	0.0506761441231928	1.13229613424055	0.047079031930605	0.00831198153455343	1	0.994451145615276	0.00882752423573596	0.528474763176318	1
B03XA02	Darbepoetin Alfa	C08CA01	Amlodipine	0.834925695221563	0.0466059604944765	1.0838146459672e-4	0.431791754953348	1.09385936562563	0.0545243270418098	0.0998955994030572	1	1.08972461300275	0.0103858874113697	1.30358845730085e-16	5.19349641388659e-13
B03XA02	Darbepoetin Alfa	C09AA02	Enalapril	1.03514104848898	0.0703624358625253	0.623529582386931	1	0.931566844223143	0.0817812951235574	0.386056258365283	1	0.918040328356742	0.0159385149742044	8.08416374257461e-8	3.2207308350417e-4
B03XA02	Darbepoetin Alfa	C10AA01	Simvastatin	0.901331315682932	0.0462263710758929	0.0246238379695728	1	0.974424004576317	0.0588964146180165	0.660006900442196	1	1.02236135482469	0.0113741542283365	0.0518567695450417	1
B03XA02	Darbepoetin Alfa	J04AB02	Rifampicin	0.796489823303043	0.159960054768607	0.154885234627961	1	0.973320623221091	0.17729705379615	0.878775108409795	1	1.28363965899262	0.0251091274825728	2.66316313672776e-23	1.0610041936723399e-19
B03XA02	Darbepoetin Alfa	N02AA05	Oxycodone	0.908571159092079	0.045907721424336	0.0367453125839081	1	0.929468829451381	0.0528467150282129	0.166345977306731	1	1.05289552376222	0.00859116603433399	1.9774027826092103e-9	7.87797268591509e-6
B03XA02	Darbepoetin Alfa	N02AB03	Fentanyl	1.51705031481571	0.079523251350147	1.59855654075858e-7	6.3686492583821e-4	0.998440607117944	0.102510383301672	0.987853537490859	1	1.20578504531719	0.0151523045878401	4.87161018265814e-35	1.940849496771e-31
B03XA02	Darbepoetin Alfa	N02AG02	Ketobemidone And Antispasmodics	1.13706021467972	0.0828214701351276	0.120930412269945	1	1.0670330900469	0.0905238116580415	0.473534898989629	1	1.05022450295985	0.0147726197063748	9.0919666608562e-4	1
B03XA02	Darbepoetin Alfa	N02BE01	Paracetamol	0.907748979613196	0.0425882376059215	0.0230483639317965	1	1.24321055839141	0.0518769399722275	2.71172602320864e-5	0.108035164764632	1.23165175447975	0.00885600531498213	2.1539994837314297e-122	8.58153394318602e-119
B03XA02	Darbepoetin Alfa	N05CF01	Zopiclone	1.11215241549091	0.0391321080605566	0.00660022815369198	1	1.20133332959268	0.0473540946526598	1.0722796776574e-4	0.42719622357872	1.05104364645422	0.00785777478638578	2.36438620355632e-10	9.41971463496838e-7
B03XA02	Darbepoetin Alfa	N06AX11	Mirtazapine	1.16738731002206	0.113264749813006	0.171804505051869	1	1.14626490703621	0.148825251918484	0.359015920712355	1	1.38431876526618	0.0240756974496579	1.40785692257065e-41	5.60890197952147e-38
B03XA02	Darbepoetin Alfa	N07BA01	Nicotine	1.30578976014633	0.150438060853885	0.07613913839646	1	0.803914939872926	0.165090969116466	0.186144854498701	1	1.27063810703762	0.0263616696950209	1.0285407498601e-19	4.09770634744264e-16
B05AA01	Albumin	A02BC02	Pantoprazole	1.04653211109147	0.0334338411750376	0.173717103442097	1	1.0098574506074	0.0504742868030176	0.845909512317341	1	0.992234222015706	0.00598771826434986	0.1929118478026	1
B05AA01	Albumin	A06AD11	Lactulose	1.18745790406079	0.0406229135598569	2.34206302310249e-5	0.093307790840403207	1.0362740719732	0.0601373468400223	0.553512714039076	1	1.03854792952284	0.00699415016432625	6.3775580904474e-8	2.5408191432342e-4
B05AA01	Albumin	A11DA01	Thiamine (Vit B1)	1.10028329584276	0.0395463186018009	0.0156661627128171	1	0.814745374645431	0.0595182134412038	5.7678689613694e-4	1	0.942327751150021	0.00717719005844955	1.26830672037526e-16	5.05293397397504e-13
B05AA01	Albumin	C03CA01	Furosemide	1.02220016908109	0.047630463819632	0.644803290554157	1	1.01307889427898	0.0755387706633518	0.863422589118662	1	1.21337790917043	0.00778225941468807	2.4335238039092e-136	9.695158834774249e-133
B05AA01	Albumin	C03DA01	Spironolactone	0.920692157081413	0.0376558898551087	0.0282115065670864	1	1.24661855428433	0.054827481270375	5.80709689495079e-5	0.23135474029484	1.09602354966962	0.0068111001707346	2.62962488678799e-41	1.04764255489634e-37
B05AA01	Albumin	C07AA05	Propranolol	0.818512009321229	0.0917626981314743	0.0290765711008639	1	1.35571979548224	0.127700621773499	0.0171641793692795	1	1.04792990179735	0.01730419984531	0.00681994721612622	1
B05AA01	Albumin	H01BA04	Terlipressin	2.03163601759288	0.0580202115733817	2.5176946971225497e-34	1.0030495673336198e-30	0.592719294899219	0.094141667839447	2.76308216369631e-8	1.1008119340166e-4	1.04200271287197	0.0100122368519672	3.96643717906651e-5	0.15802285721401
B05AA01	Albumin	N02BE01	Paracetamol	0.759389163092945	0.0351477953662216	4.841672487953651e-15	1.92892231920073e-11	1.40342282424172	0.0527551298774448	1.3248849961885002e-10	5.27834182481498e-7	1.08012029625395	0.00632689860709425	3.89056310396669e-34	1.5500003406203299e-30
B05AA01	Albumin	N06AB04	Citalopram	1.10295229002722	0.102660782667603	0.339826826611525	1	0.961183168896627	0.164937872880219	0.81030583332444	1	1.08976774196618	0.0167638578930812	2.92880091659653e-7	0.00116683428517206
B05BA03	Carbohydrates	A02BC02	Pantoprazole	0.900979207708629	0.0265800773762635	8.74605972468872e-5	0.348443019431599	1.21466633933125	0.0406588935777624	1.72741820088778e-6	0.00688203411233692	0.868495339644355	0.00536324216276109	2.57731654865242e-152	1.0268029129831199e-148
B05BA03	Carbohydrates	A06AD11	Lactulose	1.18619260521615	0.0351934006535478	1.22392523268655e-6	0.00487611812702322	1.0477450107484	0.0559904235158539	0.40484248152975	1	1.04686295797293	0.00691533219038854	3.52743785790029e-11	1.40533124258748e-7
B05BA03	Carbohydrates	A11DA01	Thiamine (Vit B1)	1.05828802307651	0.0444675922164417	0.202656901414573	1	1.04341109983352	0.0649069251270022	0.51265412112124	1	0.891459787864343	0.00831797401823038	2.1321816917235e-43	8.49461185982642e-40
B05BA03	Carbohydrates	B01AC06	Acetylsalicylic Acid	0.854824100483262	0.0336939748150369	3.23322915918883e-6	0.0128811849702083	1.00701618600792	0.0557135471942565	0.900132883881456	1	0.873139652256391	0.00731787214434624	1.0167024471901899e-76	4.0505425496057204e-73
B05BA03	Carbohydrates	C03CA01	Furosemide	1.19911989090827	0.023445272058063	9.54461776441843e-15	3.8025757173443e-11	1.08504710903593	0.0377433761907548	0.0305728165940478	1	0.937297732298234	0.00503779027897342	8.19818027970628e-38	3.26615502343498e-34
B05BA03	Carbohydrates	C03DA01	Spironolactone	1.00587652496528	0.048573405430511	0.903985481400599	1	1.10594497414409	0.0713401353958293	0.158082579424118	1	1.06507822107818	0.00966467243723443	6.86497329460788e-11	2.73500536057178e-7
B05BA03	Carbohydrates	C07AB02	Metoprolol	0.867703682801863	0.0379805341650555	1.8678045420381e-4	0.744133329547987	1.23298660432055	0.0613016164681909	6.3422592376691e-4	1	0.91670514616234	0.00796963598518102	1.00351509504728e-27	3.99800413866836e-24
B05BA03	Carbohydrates	C10AA01	Simvastatin	0.749689221578465	0.0394225061435211	2.71308796458855e-13	1.08089424509208e-9	1.09630565223176	0.0614248949589059	0.134423075734026	1	0.886271217737628	0.00842188935605547	1.3123789257623802e-46	5.2285176402373185e-43
B05BA03	Carbohydrates	H03AA01	Levothyroxine Sodium	0.929421295019302	0.0706026343883846	0.299879661288508	1	1.02241054387106	0.113829452456811	0.845624214392488	1	1.01039146364737	0.0145875025204841	0.478524259820394	1
B05BA03	Carbohydrates	J01CR05	Piperacillin And Enzyme Inhibitor	1.05595382487169	0.0485315492133729	0.261932011423503	1	0.817581815250984	0.0807951284344219	0.0126748142107744	1	1.00786009880883	0.0102285690998587	0.444008812408137	1
B05BA03	Carbohydrates	N02BE01	Paracetamol	0.813028246922977	0.0239580152901362	5.63739726801271e-18	2.24593907157626e-14	1.303574178214	0.0384926000740331	5.68635633404476e-12	2.26544436348343e-8	1.00200163880012	0.00501574896934022	0.690134972742172	1
B05BA10	Combinations	A02BC02	Pantoprazole	0.895511585078418	0.0391306155499434	0.00479785972307787	1	1.21419574930477	0.0557639888771506	5.0063431633579e-4	1	0.905194632093121	0.00618219797834719	2.11372723545218e-58	8.421089306041479e-55
B05BA10	Combinations	A10BA02	Metformin	0.636692546010488	0.129323041261003	4.8119310343612e-4	1	0.912587000590693	0.179951778253714	0.61123375057892	1	1.01060654164367	0.020158610694401	0.600707312170436	1
B05BA10	Combinations	A11AA03	Multivitamins And Other Minerals, Incl. Combinations	0.712995498767258	0.0763773974205896	9.46441414744953e-6	0.0377062259634389	1.16607800053923	0.106603241806136	0.149503313912417	1	0.965663565990371	0.0118338813225289	0.00315190829991387	1
B05BA10	Combinations	A11DA01	Thiamine (Vit B1)	1.17964162622093	0.0694202096400348	0.0173190097029622	1	0.794831026808754	0.100168803568667	0.021883281965513	1	0.869215811315023	0.0104578532991285	5.82750951572452e-41	2.32167979106465e-37
B05BA10	Combinations	B01AB04	Dalteparin	0.587839349197072	0.0392889673285307	1.14536755308389e-41	4.56314433148622e-38	1.00753284213934	0.0554807950291695	0.892402324959727	1	1.0129016021155	0.00614084688200883	0.0368419676879706	1
B05BA10	Combinations	B01AC06	Acetylsalicylic Acid	0.978070229383125	0.0650970401630227	0.733384483488767	1	1.11443287445164	0.0966777931191144	0.262420691359669	1	1.01149218142905	0.010515299676447	0.277183214278715	1
B05BA10	Combinations	B05XB02	Alanyl Glutamine	0.746756100946017	0.121239195009983	0.0160138649950229	1	0.89843512445068	0.149784301855279	0.474588400916391	1	0.985739597430482	0.0161532722024766	0.373909920660508	1
B05BA10	Combinations	C03CA01	Furosemide	1.00657594714462	0.0403470004985003	0.870950529508935	1	1.00869938968815	0.0585558874247462	0.882403462451081	1	0.979550976840262	0.0064554285402129	0.00137159861663408	1
B05BA10	Combinations	C07AB02	Metoprolol	0.857292613886878	0.0670135647809018	0.0215797950405312	1	1.24393956007502	0.0997949692519439	0.0287192624605856	1	0.913503311158556	0.0101916800522384	6.88858600687259e-19	2.7444126651380403e-15
B05BA10	Combinations	C08CA01	Amlodipine	0.978830127603147	0.082791681089965	0.796062822361424	1	1.33199787188376	0.121253239924076	0.0180638002375114	1	0.986534068194912	0.0129491916430628	0.295113253376562	1
B05BA10	Combinations	C09AA02	Enalapril	0.702277553018027	0.105591557237989	8.1658740892714e-4	1	1.37811987358906	0.153517583296813	0.0366948670895574	1	0.997553934978051	0.0158800842285247	0.877434538497927	1
B05BA10	Combinations	C09AA05	Ramipril	0.966248641977303	0.130977981113809	0.79321635465557	1	1.20116288360805	0.191851994060465	0.339389255544514	1	0.997771821525738	0.021602866248647	0.917758363025736	1
B05BA10	Combinations	C09CA01	Losartan	1.00375295866235	0.12415150885127	0.975929657129866	1	1.64052019900626	0.181693184742098	0.00644093380243808	1	0.986703442963051	0.0197644517439224	0.498238592611854	1
B05BA10	Combinations	C09DA01	Losartan And Diuretics	0.649333475348186	0.259634057102731	0.0962835829104289	1	0.713467084995646	0.335953898497517	0.314917909915504	1	0.92899239435145	0.0369836199442235	0.046420457530258	1
B05BA10	Combinations	C10AA01	Simvastatin	0.967877655615068	0.0746737064008294	0.661944517501858	1	1.14068942163198	0.104845784121285	0.209300929345861	1	0.988769833631585	0.0115980691947995	0.330177219348919	1
B05BA10	Combinations	H03AA01	Levothyroxine Sodium	1.03122463780906	0.142753849823907	0.829467017591822	1	0.965725839994277	0.21793476129491	0.872860352846899	1	1.14093485363409	0.0241919374418194	5.03474133440264e-8	2.005840947626e-4
B05BA10	Combinations	N02AA01	Morphine	0.81515850638734	0.039083466301556	1.70305524020503e-7	6.7849720769768e-4	0.904655246681776	0.0552536280782303	0.0697578169379746	1	1.01147086661677	0.00619840137108099	0.0657560038769367	1
B05BA10	Combinations	N02AA05	Oxycodone	0.944109839490673	0.0537223467981991	0.284369254555586	1	1.05808487760659	0.0730253481338918	0.439425453934108	1	1.0859244076683	0.00784650434650638	8.147203229310419e-26	3.24584576655727e-22
B05BA10	Combinations	N02AB03	Fentanyl	1.26844860545728	0.0680857133300927	4.7838399714462e-4	1	1.02650002251172	0.0959106444163445	0.785082659044131	1	1.10207413816871	0.0104950817143216	2.02701326757133e-20	8.07562085800418e-17
B05BA10	Combinations	N02BE01	Paracetamol	0.556984066197293	0.0537849414703747	1.42440478002843e-27	5.67482864363327e-24	1.30478482180762	0.0796574926096498	8.3846149831958e-4	1	1.12524351207964	0.00800511707118319	3.54127273149082e-49	1.41084305622594e-45
B05BA10	Combinations	N05CF01	Zopiclone	0.820314528514905	0.0466316237347804	2.16177044151536e-5	0.086124934389972	1.22959967267718	0.0659033122431948	0.0017112871730341	1	0.998708050308999	0.00696962441017897	0.852845921923021	1
B05BA10	Combinations	R03AK06	Salmeterol And Fluticasone	1.20005810040532	0.183169866667074	0.319428471440786	1	0.916506362309389	0.307590295999966	0.776832402219672	1	0.79110057045257	0.0298671265407682	4.3035428226902705e-15	1.7145314605598e-11
B05BA10	Combinations	R03BB04	Tiotropium Bromide	1.07517501980982	0.13250206908916	0.584353711535106	1	0.773895702526092	0.215126306765614	0.233466163315202	1	0.891437688456775	0.0210436171075345	4.73390815331636e-8	1.8859890082812e-4
B05BB01	Electrolytes	A02BC02	Pantoprazole	0.942525886112945	0.0183445637892405	0.00125238831240431	1	1.12864589511288	0.0245540198018802	8.27924773421069e-7	0.00329845229730954	0.917802880611408	0.00371033670505201	3.1082982672883995e-118	1.2383460296877e-114
B05BB01	Electrolytes	A10AB05	Insulin Aspart	0.744788374224976	0.0402146809458645	2.35266019094659e-13	9.37299820073121e-10	0.982787607440082	0.0541570176768553	0.748520423194665	1	0.990925094822401	0.00806571457476412	0.258367812178095	1
B05BB01	Electrolytes	A10AE04	Insulin Glargine	0.769403651253905	0.0692731160019782	1.54237640437e-4	0.614482759501036	0.973874828218015	0.0885667990503631	0.765017376758784	1	0.932488115430034	0.0149310859347802	2.84877066632804e-6	0.0113495023346509
B05BB01	Electrolytes	A11CC03	Alfacalcidol	0.85939887774406	0.092915462134665	0.102942573553211	1	1.20123525162004	0.117083903460768	0.117354594008312	1	1.02153457236718	0.0185099775782638	0.249710116754636	1
B05BB01	Electrolytes	A11DA01	Thiamine (Vit B1)	1.08737575123858	0.0362677592589842	0.0209054071107745	1	0.958187913726756	0.0456812338422816	0.349794904912246	1	0.91560601935327	0.00669212042784177	1.2212340384357e-39	4.86539640912783e-36
B05BB01	Electrolytes	B01AC06	Acetylsalicylic Acid	0.917809348536722	0.0195880963281033	1.19523810678839e-5	0.0476182861744495	1.04586579242551	0.0268179873128313	0.0944847912271656	1	0.895679262362046	0.00425208965543213	5.098729567004999e-148	2.0313338594947898e-144
B05BB01	Electrolytes	B05XA01	Potassium Chloride	1.03774814917293	0.114943111541422	0.747179568233286	1	0.983005875713176	0.11702790821914	0.883556415972267	1	0.947846032603708	0.0164472472339243	0.00112728705605065	1
B05BB01	Electrolytes	C03CA01	Furosemide	1.15983058108268	0.015874035866773	9.57370700271226e-21	3.81416486988057e-17	1.06182622577747	0.0230177958782978	0.0091537882630559	1	0.937670064724067	0.00334241926823411	1.2902727643264599e-82	5.1404466930766204e-79
B05BB01	Electrolytes	C07AB07	Bisoprolol	0.997485583784128	0.0703037412427619	0.971433794739391	1	0.95773953040837	0.0976304954817327	0.658290964114539	1	0.953828790807751	0.0156851122264077	0.00258035939121094	1
B05BB01	Electrolytes	C09AA02	Enalapril	0.810418772156984	0.0321208432720039	5.9827916997372e-11	2.3835442131753e-7	1.01007429365028	0.0437323939489324	0.818705981375268	1	0.995474716986825	0.00680486042145828	0.505080893987295	1
B05BB01	Electrolytes	C09CA01	Losartan	0.664684419584457	0.0383606201532383	1.7920069649927499e-26	7.139355748531119e-23	1.00147779499088	0.0500082040408791	0.976442501073009	1	0.892823780016595	0.00789226041589651	8.679605550630571e-47	3.4579548513712193e-43
B05BB01	Electrolytes	C10AA01	Simvastatin	0.812323958939809	0.0223749841686535	1.54778145957568e-20	6.16636133494951e-17	1.07368877255588	0.0293688599042304	0.0154805439162509	1	0.888479945680294	0.00479672074011525	3.6044460900433697e-134	1.43601132227328e-130
B05BB01	Electrolytes	H03AA01	Levothyroxine Sodium	0.884003199301978	0.0434930260999355	0.00458525118628021	1	1.00129459815024	0.0591533918232553	0.982550627991845	1	0.997061008828175	0.00930067486260225	0.751651184977975	1
B05BB01	Electrolytes	N02BE01	Paracetamol	0.894227790881461	0.0136466569639632	2.56713755411965e-16	1.02274760156127e-12	1.14605137566812	0.0177344656643014	1.5078380489772502e-14	6.00722678712536e-11	1.01760232879876	0.00274571624914878	2.08340042835711e-10	8.30026730657473e-7
B05BB01	Electrolytes	N03AG01	Valproic Acid	1.24126055853022	0.0864642944882345	0.0124328358707327	1	0.849097815537697	0.117159133349455	0.162645785247134	1	1.0556181377527	0.0172043687777318	0.00165468574364377	1
B05BB01	Electrolytes	N06AX16	Venlafaxine	0.924371769142453	0.101465528301331	0.43830963171197	1	1.17328656268869	0.123335473222305	0.195070293303491	1	0.894002266439017	0.0194436978266773	8.280987248467152e-9	3.29914531978931e-5
B05BB02	Electrolytes With Carbohydrates	J01CR05	Piperacillin And Enzyme Inhibitor	0.948738921406312	0.0549568416522856	0.338310801702921	1	0.986279313936754	0.0783579091933916	0.860046379272311	1	0.913107152504232	0.0103982519614494	2.2891742313131797e-18	9.12007013755171e-15
B05BB02	Electrolytes With Carbohydrates	N02BE01	Paracetamol	0.781053365362961	0.0485322263211854	3.54857050553706e-7	0.00141375048940596	1.10690807625138	0.063728680280389	0.110981396444246	1	0.99940655414042	0.00918793447228615	0.948485426182461	1
B05XA01	Potassium Chloride	A02BC02	Pantoprazole	0.855349981232322	0.05916166378002	0.00826674726591375	1	1.06401238646168	0.0747615251853319	0.406576851960137	1	0.940746691842662	0.00846845169472197	5.48073002511347e-13	2.18352284200521e-9
B05XA01	Potassium Chloride	A03FA01	Metoclopramide	0.898792803297945	0.0642373884053152	0.096699554623511	1	0.981520981661936	0.078902077026781	0.813127829159242	1	0.954352915627144	0.00875550738939525	9.48785666707925e-8	3.7799620961643e-4
B05XA01	Potassium Chloride	A04AD05	Metopimazine	0.67709685584681	0.168083574535894	0.0203450432548122	1	1.65334457853824	0.129418774632958	1.0230283301939e-4	0.407574486749286	1.06103456898267	0.0159560469750527	2.0483524563657e-4	0.816063618616099
B05XA01	Potassium Chloride	B05XA06	Potassium Phosphate, Incl. Combinations With Other Potassium Salts	0.935998023405692	0.204864894772903	0.746804101314825	1	0.535726494653655	0.253221772079054	0.0137104108479596	1	0.889557017321135	0.0238147901658998	8.91260054622084e-7	0.00355078005761438
B05XA01	Potassium Chloride	B05XA11	Magnesium Chloride	1.24581546545338	0.146542448945333	0.13365570955943	1	0.850524729027861	0.180606618783239	0.370021375842655	1	1.13187905820693	0.0164722566919935	5.4579100129548105e-14	2.1744313491612002e-10
B05XA01	Potassium Chloride	B05XB02	Alanyl Glutamine	0.766845656772276	0.197149134546673	0.178127559765351	1	0.731982462190812	0.232653854831017	0.179906630674417	1	1.14685757286006	0.0217590273700862	3.02647397089969e-10	1.20574723000644e-6
B05XA01	Potassium Chloride	C03CA01	Furosemide	1.04623758271201	0.0761268173434316	0.552677783945293	1	0.957514766937075	0.0954637001077684	0.649273895391599	1	0.898954954801381	0.0096157253324564	1.6053764590086599e-28	6.3958198126905e-25
B05XA01	Potassium Chloride	J01DH02	Meropenem	0.939985292572945	0.067175287735899	0.356874727233097	1	1.15320719119556	0.0775630671084628	0.0660889969413743	1	0.91935413734958	0.00818623154402092	9.48399892805188e-25	3.77842517293587e-21
B05XA01	Potassium Chloride	J01MA02	Ciprofloxacin	1.08006424017678	0.0616661052827737	0.211667710202836	1	0.895764435024739	0.0730604516409488	0.131895906434186	1	0.895439953642435	0.00806496650166882	1.1055786456885299e-42	4.4046253244231e-39
B05XA01	Potassium Chloride	J02AX04	Caspofungin	1.15231964352543	0.114814067990561	0.216890094849919	1	0.765718609306251	0.13752152233043	0.0522483532489671	1	1.05849402860179	0.0126760769517337	7.30498816891102e-6	0.0291030728649415
B05XA01	Potassium Chloride	J05AB01	Aciclovir	0.850850906946198	0.0853583349792296	0.0584591554970822	1	0.995548880544747	0.0924307242518432	0.961506028535737	1	1.02208206909794	0.0103513197909837	0.0348541435741324	1
B05XA01	Potassium Chloride	J06BA02	Immunoglobulins, Normal Human, For Intravascular Adm.	1.20937208914567	0.158323250144523	0.229861310208309	1	1.0906538166184	0.179592446485039	0.628960542696297	1	1.18469453818401	0.0155753705092665	1.41063275605854e-27	5.6199609001372204e-24
B05XA01	Potassium Chloride	L04AD01	Ciclosporin	1.43281823374678	0.167805909405451	0.0320962422837473	1	0.719753408321376	0.165598765111064	0.0470551424834856	1	1.13231741787398	0.0158459737150047	4.42931986970924e-15	1.7646410360921598e-11
B05XA01	Potassium Chloride	N02AA01	Morphine	1.17735509612507	0.0599566829916445	0.00646645278183147	1	1.02714587896211	0.0691928565315346	0.69868849131807	1	1.05895380354949	0.0076908578776868	9.47720324081745e-14	3.77571777114167e-10
B05XA01	Potassium Chloride	N02AX02	Tramadol	0.875776198600694	0.086022502947221	0.12307923730593	1	1.37454039032472	0.110943932375483	0.00413873929891995	1	0.952942159486929	0.0117854928267612	4.31625027563723e-5	0.171959410981387
B05XA01	Potassium Chloride	N02BE01	Paracetamol	0.751396312010745	0.0731142470400383	9.25821497153131e-5	0.368847284465807	1.73269426023329	0.0908899612574163	1.4690460492226601e-9	5.85267946010308e-6	0.969937873667812	0.00919707297609021	9.0404749343571e-4	1
B05XA01	Potassium Chloride	N05BA06	Lorazepam	0.74523390563462	0.0990620823283131	0.00299342126946674	1	1.08592753136952	0.106034185838507	0.436903270095215	1	0.980395728224628	0.0114922517454034	0.0849226019999184	1
B05XA01	Potassium Chloride	N05CF01	Zopiclone	0.863593123587395	0.0756177364653944	0.052451838345884	1	1.16583269979454	0.0940207560444648	0.102693554228876	1	0.976347139468103	0.00995299748268676	0.0161719270032213	1
B05XA01	Potassium Chloride	N06BC01	Caffeine	0.715619606260603	0.26307032226696	0.203398674577591	1	0.86726399047725	0.230374259374468	0.536459262545027	1	2.02373162081761	0.0190515308703599	1.06668984755616e-293	4.24969235266374e-293
B05XA01	Potassium Chloride	R05DA04	Codeine	0.986048589289723	0.145416239979272	0.923030743822968	1	1.06393533664279	0.182531890958156	0.734212307227641	1	1.06031121632154	0.0180059636519983	0.00114437780931579	1
B05XA02	Sodium Bicarbonate	N02AA01	Morphine	1.84179015546784	0.129656874654147	2.47209875039184e-6	0.00984884142156109	1.03505494458513	0.112021281293365	0.758408692259841	1	0.874210395906819	0.0114479049232037	7.660058381318299e-32	3.05176725911721e-28
B05XA02	Sodium Bicarbonate	N06BC01	Caffeine	0.639025147846279	0.17639353322544	0.0111263009838718	1	1.19004664437206	0.16505782182009	0.291823121082749	1	1.84770894406194	0.0139122649359355	0	0
B05XA03	Sodium Chloride	A05AA02	Ursodeoxycholic Acid	2.35089549639046	0.370750203648545	0.0211338006115012	1	1.36237189979694	0.421494724308455	0.463165521249655	1	0.848561737878448	0.0214108807685098	1.72562156433962e-14	6.874876312329049e-11
B05XA03	Sodium Chloride	A06AD11	Lactulose	0.622919909733359	0.177762324399103	0.00775040722915278	1	1.13132150022708	0.14678719119155	0.400583108545534	1	1.19450983723913	0.00975101304593431	3.12664066252462e-74	1.2456536399498099e-70
B05XA03	Sodium Chloride	N03AA02	Phenobarbital	1.16335997392574	0.257182629043795	0.556300136977414	1	0.836501861266659	0.193653911059566	0.356588839686089	1	0.9641680802861	0.0129938306691896	0.00498149048434887	1
B05XA03	Sodium Chloride	N06BC01	Caffeine	0.544643525920025	0.207077965681162	0.0033432742657093	1	0.876783777219749	0.128777639828271	0.307206999880646	1	1.48072954219701	0.0100255622808161	0	0
B05XA05	Magnesium Sulfate	A02BC02	Pantoprazole	0.966044756686217	0.0340033549727816	0.30966152487256	1	1.11620692821594	0.0462938326241727	0.0175608527267832	1	0.920784753960871	0.00583585993804682	2.1014647549714198e-45	8.37223558380614e-42
B05XA05	Magnesium Sulfate	A02BC03	Lansoprazole	0.959570387399735	0.0775433005784926	0.594577987380057	1	1.03105906626295	0.111476745480139	0.783796028458165	1	0.990427286406307	0.0142359826072953	0.499250179687721	1
B05XA05	Magnesium Sulfate	A11DA01	Thiamine (Vit B1)	1.07312211520412	0.0429389369924526	0.10026931173855	1	0.846137330057673	0.0627409947539687	0.00774681985479614	1	0.846309048361358	0.00662422386959536	5.029741733470859e-140	2.0038491066147898e-136
B05XA05	Magnesium Sulfate	A12BA01	Potassium Chloride	0.939446756433319	0.0325238770566063	0.0547869047042107	1	1.10002862653363	0.0441547226600002	0.0308393499036063	1	1.07281138199401	0.00565756938931519	1.9664233929458697e-35	7.83423079749635e-32
B05XA05	Magnesium Sulfate	B01AB04	Dalteparin	0.874603885904881	0.0504918910846921	0.0079643241464511	1	0.848351352104852	0.0772269262078781	0.0332068588337742	1	1.02751396667512	0.0082065940073492	9.4175701324995e-4	1
B05XA05	Magnesium Sulfate	B01AB05	Enoxaparin	0.788961760098692	0.0595736337974475	6.9235369533068e-5	0.275833712219743	1.22425122811316	0.0863756866613467	0.019158380804595	1	0.82591470514449306	0.00788218814326901	4.55757424702699e-130	1.81573758001555e-126
B05XA05	Magnesium Sulfate	B01AC06	Acetylsalicylic Acid	0.838111313490134	0.0506859910239171	4.9345676451571e-4	1	1.11508307556875	0.0732811517215395	0.137159622827941	1	0.872841420724425	0.00821919516718088	1.6883847088645502e-61	6.72652468011637e-58
B05XA05	Magnesium Sulfate	C02AB01	Methyldopa (Levorotatory)	0.249322613173733	1.24448870451275	0.26436772763669	1	0.634315545273544	0.331161430200608	0.169260883142277	1	1.09627598458508	0.0381154067015488	0.0158828639250642	1
B05XA05	Magnesium Sulfate	C03CA01	Furosemide	0.939322945871926	0.0366710421993044	0.0878298351461385	1	0.97301556844016	0.0483589699328025	0.571618442633699	1	1.05102132941267	0.00643669944237039	1.06670815333689e-14	4.2497652828941697e-11
B05XA05	Magnesium Sulfate	C07AB02	Metoprolol	0.799894964680087	0.0539481310943444	3.49287104388229e-5	0.13915598238827	1.13811810667501	0.0778301198246882	0.0964549383647063	1	0.948013805186998	0.00867164835453993	7.44128767675654e-10	2.96460901041981e-6
B05XA05	Magnesium Sulfate	C10AA01	Simvastatin	0.830286148050109	0.0587002828360358	0.00153290308307721	1	1.17060758449095	0.083843057604612	0.060274119910762	1	0.916405194903737	0.00987733449339114	9.737867418250469e-19	3.8795663794309906e-15
B05XA05	Magnesium Sulfate	H03AA01	Levothyroxine Sodium	0.948254352072706	0.120401025808667	0.65899861480441	1	0.951886226444218	0.159282901485706	0.756885329647245	1	1.0162756536188	0.0195366212942425	0.408589962156414	1
B05XA05	Magnesium Sulfate	J01DH02	Meropenem	1.01214611915926	0.0487882113147604	0.804555159711515	1	1.16009675422054	0.0702055429080786	0.0344072673601225	1	0.897036428338889	0.00695289436966406	4.7039212202003e-55	1.8740422141278e-51
B05XA05	Magnesium Sulfate	L04AD01	Ciclosporin	0.728961495354824	0.171753951890976	0.0656767457595579	1	1.4964737584492	0.200931283847642	0.0448332307078418	1	1.00276396376265	0.017906069602464	0.877494529375817	1
B05XA05	Magnesium Sulfate	N02BE01	Paracetamol	0.696448005512354	0.0425867740526864	1.9843397122568102e-17	7.90560941363113e-14	1.23201339779764	0.0588428866983128	3.9130625198833e-4	1	1.05512097225123	0.00668897012821902	1.04480389466467e-15	4.16249871634405e-12
B05XA05	Magnesium Sulfate	R03AK04	Salbutamol And Sodium Cromoglicate	0.930509510907671	0.0717371021360438	0.315385795505251	1	0.778726681035172	0.116064134559335	0.0311773828476467	1	1.01042641135171	0.0119099499514725	0.38380619839573	1
C01AA05	Digoxin	A11DA01	Thiamine (Vit B1)	1.17864745107715	0.0419956416758538	9.08099900788204e-5	0.361787000474021	0.989791415901027	0.0589378989185585	0.861787395105461	1	0.969286899413418	0.00854984500195345	2.6371304446785e-4	1
C01AA05	Digoxin	A12BA01	Potassium Chloride	1.0161367300688	0.014323293082489	0.263731765569933	1	1.13475292381644	0.0217749488354293	6.416587591037561e-9	2.55636849626936e-5	1.00853140688779	0.00336803187672145	0.0116586950661989	1
C01AA05	Digoxin	B01AB04	Dalteparin	1.0245103790969	0.0355840813544072	0.496190551364932	1	0.829620830692859	0.0531677319058998	4.4281813416621e-4	1	1.04470267636969	0.00752712994657099	6.2487730559016606e-9	2.48951118547122e-5
C01AA05	Digoxin	B01AB10	Tinzaparin	0.954555878161941	0.0246681076030096	0.0593766982216117	1	1.03657637970691	0.0359683331314782	0.317916250781285	1	1.11988582222455	0.00527294653191993	2.77594100974679e-102	1.1059348982831198e-98
C01AA05	Digoxin	C03CA01	Furosemide	1.09401073141293	0.0133813007993549	1.88541169824403e-11	7.51148020580422e-8	1.11067945190799	0.0205117424416084	3.0936375129853e-7	0.00123250518517334	0.989160448062017	0.00317318496225246	5.9335536371618e-4	1
C01AA05	Digoxin	C08CA02	Felodipine	0.983550889385908	0.0972362727873586	0.864559395500883	1	0.993762351624513	0.141799501044898	0.964803186590864	1	1.0005427819249	0.0228254298710349	0.981033476677635	1
C01AA05	Digoxin	H02AB06	Prednisolone	1.17702068961036	0.0234673855982336	3.77842408302711e-12	1.505324154678e-8	1.16781883061185	0.0354692110455963	1.22062398949511e-5	0.0486296597414852	0.975805964442403	0.00572814158785002	1.90581823832297e-5	0.0759277986147871
C01AA05	Digoxin	J01CR05	Piperacillin And Enzyme Inhibitor	1.08375490657307	0.037935141175101	0.0339854268078858	1	0.82662446070038	0.0573412599084894	8.9838778553407e-4	1	1.07652597176269	0.00817426031571106	1.8655474037570597e-19	7.43234085656813e-16
C01AA05	Digoxin	J01XD01	Metronidazole	1.23976504154428	0.0287719670916087	8.02947562936184e-14	3.19894309073776e-10	0.847756270323951	0.047230331384126	4.7061024418169e-4	1	1.11539735602552	0.00601009130763997	8.72307798204908e-74	3.4752742680483496e-70
C01AA05	Digoxin	M05BA04	Alendronic Acid	0.954762165288301	0.0459332030008875	0.313534501429141	1	1.06859205105191	0.0707559330055791	0.348441444539192	1	0.956811436903594	0.0110367526414538	6.32956455633565e-5	0.252169851924412
C01AA05	Digoxin	N05BA02	Chlordiazepoxide	1.06192028147457	0.0924363739756143	0.515725677936701	1	0.880270517248887	0.121320800921688	0.293191016855499	1	0.968475616822292	0.018187252003058	0.078199121084909	1
C01AA05	Digoxin	N05CD02	Nitrazepam	1.03245124493977	0.116955193763084	0.784806836820286	1	1.03974841873026	0.188480352196736	0.836161738476026	1	0.924442376242484	0.0293663591611806	0.00746568008912449	1
C01AA05	Digoxin	R03AK04	Salbutamol And Sodium Cromoglicate	0.944365500737803	0.0609733804321037	0.347831794623435	1	0.968314124556361	0.0969692337338761	0.739850714301072	1	0.995416558721315	0.0133176295947367	0.730128509818055	1
C01AA05	Digoxin	R03AL01	Fenoterol And Ipratropium Bromide	0.994843392404512	0.0560706326567365	0.926535787654342	1	1.1369833807641	0.0819799431445754	0.11735430876995	1	0.994069855009566	0.0121823651778542	0.625386822484537	1
C01AA05	Digoxin	R03AL01	Fenoterol And Ipratropium Bromide	0.994843392404512	0.0560706326567365	0.926535787654342	1	1.1369833807641	0.0819799431445754	0.11735430876995	1	0.994069855009566	0.0121823651778542	0.625386822484537	1
C01AA05	Digoxin	R03AL02	Salbutamol And Ipratropium Bromide	0.868220439254694	0.106444655674356	0.184329818836375	1	1.25533351067907	0.16424722076542	0.166203534534596	1	0.858183265061245	0.0227594407636118	1.8204459239417797e-11	7.25265656098405e-8
C01BC04	Flecainide	B01AE07	Dabigatran Etexilate	0.397682692241088	0.310672088545187	0.00299662450504917	1	0.978067846328188	0.141028965074065	0.875050986574838	1	1.03413524690563	0.0334262580437068	0.315297808386229	1
C01BC04	Flecainide	B01AF02	Apixaban	0.15042370438958	0.605055279937611	0.00174338492100472	1	1.40637894728855	0.224407672564687	0.128602147831763	1	1.03497647107962	0.0520745439545939	0.509136837077653	1
C01BC04	Flecainide	C07AB02	Metoprolol	0.937340971215399	0.106247914406933	0.542504560827574	1	1.02133378695519	0.0672180716997795	0.753487900480826	1	1.0856793141115	0.015586710825428	1.3340843044679e-7	5.3149918690001e-4
C01BC04	Flecainide	C09CA01	Losartan	0.625075423626775	0.255122003920688	0.0655048391550126	1	0.879587006757443	0.162656601167721	0.430231550372657	1	1.01210895225402	0.0388510861951286	0.756709941244123	1
C01BD01	Amiodarone	A02BC02	Pantoprazole	0.724832378238142	0.0232343863547098	1.258020150832e-43	5.0119522809146896e-40	1.03633045274927	0.0279035966925457	0.200930341518579	1	0.912283951996841	0.00407623876045324	2.54193773939625e-112	1.01270799537547e-108
C01BD01	Amiodarone	B01AC06	Acetylsalicylic Acid	0.792668471348591	0.0235406364930434	5.60664264715908e-23	2.23368643062818e-19	1.0928010525783	0.0272913100969324	0.0011470195251979101	1	0.916195015844502	0.00413100711858646	1.24329021687797e-99	4.95326822404183e-96
C01BD01	Amiodarone	C03CA01	Furosemide	0.676347508553326	0.030293725141952	4.02779762341301e-38	1.60467457316774e-34	1.31335001841946	0.0385594856878499	1.5593362665322999e-12	6.21239568586468e-9	1.10497038093159	0.00518014934908012	9.699673378216889e-83	3.86434987388161e-79
C01BD01	Amiodarone	C10AA01	Simvastatin	0.912135263607608	0.0285007047978813	0.00125168954493738	1	1.02648711018441	0.0323025277001405	0.418343235086876	1	0.929477271147838	0.00506920438719467	3.50463362829332e-47	1.3962460375120597e-43
C01BD01	Amiodarone	M05BA04	Alendronic Acid	1.21841958826331	0.0802395834825442	0.0138141888117319	1	1.09442392146431	0.110629752204473	0.41473670781065203	1	0.972924025446559	0.0157793334271238	0.0819342436495368	1
C01BD01	Amiodarone	N02BE01	Paracetamol	0.554771444484004	0.0273916909825137	1.25130723759921e-102	4.98520803459525e-99	1.44606131445511	0.0351499737484573	9.26116933964565e-26	3.68964986491483e-22	1.10615297072164	0.00473465816144152	9.47913691988527e-101	3.7764881488822896e-97
C01BD01	Amiodarone	N07BB01	Disulfiram	1.49054592032242	0.272932915530592	0.143626264485894	1	1.04789592700927	0.304204520542693	0.877773604346809	1	0.657102510782379	0.0501028459094946	5.24506041921022e-17	2.0896320710133499e-13
C01CA03	Norepinephrine	A02BC02	Pantoprazole	1.11179442852797	0.0640240103428078	0.0978751610624708	1	1.02591550753632	0.110098446646947	0.816237837931058	1	0.992710743801184	0.00966712113148333	0.449177418120226	1
C01CA03	Norepinephrine	A12BA01	Potassium Chloride	0.752241565729702	0.0443872077155049	1.41787408295064e-10	5.64881034647535e-7	1.20915439754752	0.0780817980756942	0.0150017294629143	1	1.11138546552517	0.00764736490842829	2.2292358140112094e-43	8.881275483020659e-40
C01CA03	Norepinephrine	B01AB10	Tinzaparin	0.79278710280165	0.0461326352467268	4.8204389928781e-7	0.00192046289476264	1.2895376817298	0.0832625430882125	0.00225812430782943	1	1.19620152381216	0.00817142382518065	1.5302342774461599e-106	6.0964533613455e-103
C01CA03	Norepinephrine	B01AC06	Acetylsalicylic Acid	0.748954325336773	0.0526033027318589	3.89780091581127e-8	1.5528838848592e-4	1.23890874778788	0.0863163118740741	0.0130673341403145	1	0.950752712376716	0.00903602882340962	2.28539022271639e-8	9.1049946473021e-5
C01CA03	Norepinephrine	C03CA01	Furosemide	0.706515327042569	0.0888240707693343	9.18315005869335e-5	0.365856698338343	2.15477784394838	0.166193817377237	3.85164906375845e-6	0.0153449698700137	1.110608800657	0.0133614584960712	4.1088380281522806e-15	1.6369610704158698e-11
C01CA03	Norepinephrine	J01MA02	Ciprofloxacin	1.29081420673814	0.0436951094323336	5.15327630667033e-9	2.05306528057746e-5	1.03674920768853	0.073497854818448	0.623401339139234	1	1.04124910308012	0.00753588120059655	8.1483528332771e-8	3.2463037687776e-4
C01CA03	Norepinephrine	J01XD01	Metronidazole	1.34571634778885	0.0424830694994928	2.76281786444969e-12	1.10070663719676e-8	0.800019491791418	0.0708012602340317	0.00162520480323783	1	1.14332828594308	0.00721289139119739	5.61790576493759e-77	2.23817365675114e-73
C01CA03	Norepinephrine	N02BE01	Paracetamol	0.575117031898264	0.0684012623763072	6.100044955619629e-16	2.43025791031886e-12	2.33088194405115	0.137383951943185	7.28735559942085e-10	2.90328247080927e-6	1.21288901920177	0.0110037387473016	7.09778492197351e-69	2.82775751291425e-65
C01CA04	Dopamine	C01CA03	Norepinephrine	1.62949803951986	0.0845993870690015	7.853228855046551e-9	3.12872637585055e-5	0.842439254745323	0.117249737889375	0.143660352872477	1	0.772399992230785	0.0125409202190445	3.1838447210373495e-94	1.26844373686128e-90
C01CA04	Dopamine	C03CA01	Furosemide	0.623819649158617	0.103249490198372	4.86737785338426e-6	0.0193916333678829	1.77322133316119	0.166265353105288	5.7088516760591e-4	1	0.833679867902773	0.0158958567101977	2.5316271242132797e-30	1.00860024628657e-26
C01CA04	Dopamine	N02AA01	Morphine	0.769900064902775	0.0702530979257624	1.9751144829414e-4	0.786885610003854	1.24013306322949	0.0992921090481858	0.0301944204115791	1	1.02473385636633	0.0109873231035715	0.0261660852658753	1
C01CA04	Dopamine	N05CD08	Midazolam	1.18738231450035	0.156885322079658	0.273623545440746	1	0.877211571335129	0.185035281620748	0.478938236769568	1	0.68752291724829	0.0168528087328607	1.7104626836770197e-109	6.814483331769249e-106
C01DA02	Glyceryl Trinitrate	A03FA01	Metoclopramide	1.08766721164304	0.0350676135591112	0.0165580402416066	1	1.11893596703046	0.0439041543718904	0.0104784936838769	1	1.08174815206107	0.00687029336505054	2.71867487694693e-30	1.0831200709756599e-26
C01DA02	Glyceryl Trinitrate	B01AC06	Acetylsalicylic Acid	0.664812454979417	0.0214690063527199	1.2620045369578e-80	5.027826075239879e-77	1.21818518101923	0.0241809284948659	3.29809377462723e-16	1.3139605598114898e-12	0.835416532087043	0.00450907054285058	0	0
C01DA02	Glyceryl Trinitrate	B01AC24	Ticagrelor	0.615123713416811	0.0419901366175376	5.67870058168408e-31	2.26239431174294e-27	1.03994939648372	0.0376383517565015	0.297992329215679	1	0.871559431531517	0.00819908908126913	4.27997677757829e-63	1.70514274818719e-59
C01DA02	Glyceryl Trinitrate	B01AX05	Fondaparinux	0.825938474807916	0.0332695339481	9.0277753961682e-9	3.59666571783341e-5	1.41293630549083	0.0319075761656128	2.3890499378027e-27	9.517974952205961e-24	0.907806782478485	0.00675778512720411	1.816893009488e-46	7.238501749800189e-43
C01DA02	Glyceryl Trinitrate	C03CA01	Furosemide	1.72680289319548	0.0231294933499694	2.51972392946106e-123	1.00385801349729e-119	0.883028628045229	0.0272224453960243	4.88487175436034e-6	0.0194613290693716	1.12056085688206	0.00504737433047392	1.2781354083311498e-112	5.0920914667913e-109
C01DA02	Glyceryl Trinitrate	C07AB02	Metoprolol	0.815060227542654	0.0240469699175002	1.83309558051975e-17	7.303052792790691e-14	1.20569299632536	0.0263592651429772	1.28097254103753e-12	5.103394603493521e-9	0.959718560915165	0.00501068292814294	2.29616235474811e-16	9.14791082131647e-13
C01DA02	Glyceryl Trinitrate	C07AG01	Labetalol	0.72793429762388	0.0918199966915311	5.4352119478292e-4	1	0.796472908083989	0.0991726188349162	0.0217556691709782	1	1.101097106042	0.0144976154460833	3.07449272521234e-11	1.2248779017246e-7
C01DA02	Glyceryl Trinitrate	N02AA01	Morphine	1.36572275938867	0.021947282920214	8.97046360371914e-46	3.57383269972171e-42	0.910260072301559	0.0266441460873646	4.1726714451065e-4	1	1.01383825705951	0.00467721061649165	0.00329941340457111	1
C01DA02	Glyceryl Trinitrate	N05CF02	Zolpidem	1.08285378680539	0.0941680848123277	0.397945321641032	1	1.03246544564	0.1166609138063	0.784186805388406	1	1.05097452268449	0.0201626053462177	0.0136690640146059	1
C01DA08	Isosorbide Dinitrate	B01AX05	Fondaparinux	0.844956528558366	0.0714712278588282	0.0184146310818509	1	1.48157760772725	0.0900853395770991	1.27867448375346e-5	0.0509423914327379	0.787434992002141	0.018275721677936	4.51220466330632e-39	1.7976623378612398e-35
C01DA08	Isosorbide Dinitrate	C03CA01	Furosemide	1.33831584798649	0.0412017416811794	1.51829883910518e-12	6.04890257499504e-9	0.917399746008267	0.0601739373068764	0.151939913491627	1	1.00903333692492	0.0105980518682507	0.396142061191366	1
C01DA08	Isosorbide Dinitrate	C03DA01	Spironolactone	1.08289715307611	0.077617999488691	0.304867711180997	1	1.02031074961481	0.109550330083594	0.854371687977668	1	1.04359191543343	0.0195377780704492	0.0289696951509789	1
C01DA08	Isosorbide Dinitrate	C07AB02	Metoprolol	0.878653356253327	0.0460470685015404	0.00496333120887885	1	1.10355593654105	0.0624893400950893	0.114825183534295	1	0.898606282982741	0.0116032498923554	3.14711989639695e-20	1.25381256672454e-16
C01DA08	Isosorbide Dinitrate	C10AA05	Atorvastatin	0.700030682086034	0.111642957012122	0.00140126814559691	1	1.21284130212082	0.126376936100844	0.126784213209438	1	0.999059839899446	0.0258460828195932	0.970969432630185	1
C01DA14	Isosorbide Mononitrate	A12BA01	Potassium Chloride	1.2470024031578	0.0236545760560438	1.03970870080296e-20	4.1421994639989904e-17	1.07789490755317	0.0308638756180837	0.0150843033604798	1	1.11747517394027	0.00580153017359789	1.05998352871236e-81	4.22297437839004e-78
C01DA14	Isosorbide Mononitrate	B01AC04	Clopidogrel	0.963214692415887	0.0277634010295672	0.177034938433413	1	1.15471173778794	0.0318958311705583	6.48224850604724e-6	0.0258252780480922	0.949848771383189	0.00690353818001264	9.11986985860508e-14	3.63335615166826e-10
C01DA14	Isosorbide Mononitrate	B01AC06	Acetylsalicylic Acid	0.915815991726023	0.0208725764893541	2.51805843411875e-5	0.100319448015291	1.0977089298528	0.0248556196481295	1.7636297422107e-4	0.702630089296747	0.951459148100415	0.00513078076582347	3.07339786505537e-22	1.22444170943806e-18
C01DA14	Isosorbide Mononitrate	B01AC24	Ticagrelor	0.559495727744823	0.0523440593159464	1.3374002954055e-28	5.328202776895509e-25	0.99783605440242	0.0490536971000522	0.964775581815348	1	0.928597413744839	0.0114613996668108	1.0235388445271001e-10	4.07777875659597e-7
C01DA14	Isosorbide Mononitrate	B01AX05	Fondaparinux	0.880407210565305	0.0365276497311734	4.8853013075764e-4	1	1.35131034507005	0.0370095019706912	4.11713389168983e-16	1.6402661424492298e-12	0.965112793178532	0.00839483957658625	2.33675356287025e-5	0.0930962619447508
C01DA14	Isosorbide Mononitrate	C03CA01	Furosemide	1.34697070918907	0.0222377061745739	6.53027588895061e-41	2.60166191415792e-37	1.01598571644945	0.0285812792751158	0.578974105197708	1	1.015547078101	0.00539656353911978	0.00425305262650417	1
C01DA14	Isosorbide Mononitrate	C07AB02	Metoprolol	0.89333955225378	0.0240777000906725	2.80840738344538e-6	0.0111886950156464	1.07950936488748	0.0278207084714689	0.00595972399840164	1	1.026602590572	0.00594348551003675	9.98842475278903e-6	0.0397938842151115
C01DA14	Isosorbide Mononitrate	C07AB07	Bisoprolol	1.01457156021055	0.0709532861337946	0.838442216512776	1	0.937535512549309	0.0831722827445948	0.438040455115345	1	1.03204565791516	0.0183813185780078	0.0861564110802545	1
C01DA14	Isosorbide Mononitrate	C08CA01	Amlodipine	0.777725365973135	0.0319433266363038	3.55722290746851e-15	1.41719760633545e-11	0.995312361257276	0.0366966723623459	0.898116924591805	1	0.979454431238646	0.00772447996520039	0.00719883978067629	1
C01DA14	Isosorbide Mononitrate	C08CA05	Nifedipine	0.947834327164649	0.217476489379315	0.805410527626057	1	1.15731280643393	0.248045944186408	0.555856647777948	1	0.816226519979655	0.0497865375897711	4.52920912012281e-5	0.180443691345693
C01DA14	Isosorbide Mononitrate	C08DB01	Diltiazem	1.00537858693673	0.0944591737684921	0.954713850185257	1	0.918748036100156	0.102439105560498	0.408091969734218	1	0.994469669116633	0.0233113726433313	0.811961842094715	1
C01DA14	Isosorbide Mononitrate	C09CA01	Losartan	0.718387439593588	0.0475987680599395	3.6884951404784996e-12	1.46949646396663e-8	0.965226714952561	0.0554638526874139	0.52339939672977	1	1.02605037437884	0.0116674505857129	0.0275136029354212	1
C01DA14	Isosorbide Mononitrate	C10AA01	Simvastatin	1.03804749397011	0.0248862526028704	0.133487877665124	1	1.06255671200785	0.0289513305175157	0.0360944255465778	1	0.985705515686642	0.00616115348967021	0.0194474654189218	1
C01DA14	Isosorbide Mononitrate	H03AA01	Levothyroxine Sodium	0.940281674929921	0.0666201341058336	0.355339483550579	1	0.925885127289362	0.0810547693854813	0.342092984364559	1	1.02984132871588	0.0170880654104976	0.0852913968807842	1
C01DA14	Isosorbide Mononitrate	M04AA01	Allopurinol	1.11828357402814	0.0584134294126036	0.0556383515944301	1	1.00974573023225	0.0731228534717872	0.894483162380454	1	1.05787092394846	0.0152819582963853	2.319969795099e-4	0.924275966367473
C01DA14	Isosorbide Mononitrate	N02AA01	Morphine	1.10801218439326	0.0277035374848015	2.1363010986352e-4	0.851102357696276	1.00338169209791	0.0343609281815254	0.921733183056516	1	1.02971449415497	0.00613484490546747	1.8150782482639e-6	0.00723127174108338
C01DA14	Isosorbide Mononitrate	N04BC05	Pramipexole	0.678217639147614	0.16853604812252	0.021229310626237	1	0.679844692346855	0.19822512619778	0.0515670521219266	1	0.873367665619935	0.0396090141093172	6.299509945384e-4	1
C01DA14	Isosorbide Mononitrate	N05AX08	Risperidone	1.32224041516639	0.167132371364692	0.0946633226181968	1	1.30057881683184	0.242317150833771	0.278113068255105	1	1.25274529195166	0.0380996029234364	3.33029899426057e-9	1.32679111931341e-5
C01DA14	Isosorbide Mononitrate	N05CF02	Zolpidem	0.947879115312008	0.088441066559858	0.545017819689402	1	1.00704802239072	0.112598930096542	0.950264607085258	1	0.946305889338266	0.0201296935743135	0.00611236992566845	1
C01DA14	Isosorbide Mononitrate	R03AC02	Salbutamol	1.14663892411485	0.0969393804116491	0.15808187763592	1	0.99503417394441	0.131077171147921	0.969704322978643	1	0.852625611155413	0.0250460609283167	1.94450332637642e-10	7.74690125228366e-7
C01DA14	Isosorbide Mononitrate	R03AC03	Terbutaline	1.02923586080091	0.110836983805647	0.79487053540259	1	1.00686570118301	0.146509570378197	0.962751010350202	1	1.06504593579507	0.0291671804048691	0.0307280527559252	1
C02AB01	Methyldopa (Levorotatory)	C07AG01	Labetalol	0.86981588895309	0.18279718416557	0.445465157290201	1	1.13771298193288	0.0693718072581087	0.0629089227775997	1	1.39795871584792	0.0122790286883098	6.684474193681848e-164	2.6630945187628498e-160
C02AB01	Methyldopa (Levorotatory)	C08CA05	Nifedipine	1.06262416750003	0.289825491937442	0.833995889471877	1	0.872494452610242	0.121941253016248	0.263326583555473	1	1.31969372382583	0.0164450261688599	7.69763550261505e-64	3.0667379842418395e-60
C02AB01	Methyldopa (Levorotatory)	H03AA01	Levothyroxine Sodium	0.845804134017493	0.705001110039895	0.81223623827287	1	0.950002467052723	0.260706336398441	0.844033008916264	1	1.08370245550739	0.0424652855660443	0.058368542161788	1
C02AB01	Methyldopa (Levorotatory)	N02BE01	Paracetamol	0.839260949394293	0.234969720549525	0.455805778813827	1	0.607407152228798	0.121953339400179	4.34943664906683e-5	0.173281556098823	1.38364959251759	0.0173619487634487	4.65888306494794e-78	1.85609901307526e-74
C02AC05	Moxonidine	C01AA05	Digoxin	1.16964978731905	0.117270008228492	0.181461085718266	1	1.08659715721989	0.153625916392825	0.588779869096687	1	1.08573771870493	0.0255795813800838	0.001300661586497	1
C03AB01	Bendroflumethiazide And Potassium	A10BA02	Metformin	0.772670085785239	0.0452735913236695	1.22258550483281e-8	4.87078065125392e-5	0.792075079756912	0.0582458750880644	6.28133930904377e-5	0.250248558072304	0.932047336133591	0.00952720179300317	1.50863174111788e-13	6.01038885661363e-10
C03AB01	Bendroflumethiazide And Potassium	C07AB02	Metoprolol	0.811089742809305	0.0284470275061282	1.83598033268697e-13	7.31454564542489e-10	0.979813183939449	0.0379562285945874	0.591070003727937	1	0.932208002035761	0.00615658047830728	4.07115059887364e-30	1.6219463985912598e-26
C03AB01	Bendroflumethiazide And Potassium	C09AA02	Enalapril	0.958997293562056	0.0342374052589956	0.221388395196328	1	0.885682990272333	0.0450316764939246	0.00702207610627008	1	0.985281517369211	0.00713794886130201	0.0377711262251405	1
C03AB01	Bendroflumethiazide And Potassium	N02BE01	Paracetamol	0.79965983516279	0.0232958867014377	8.2366029578576e-22	3.2814626184104698e-18	1.09711811098171	0.0327234513574423	0.00461958675518243	1	0.93966991564023	0.00479170965364966	1.46316285619832e-38	5.82924081909411e-35
C03AB01	Bendroflumethiazide And Potassium	N05AH03	Olanzapine	1.22314276076856	0.106878419874544	0.0594832178754377	1	0.868068039024448	0.137862890036156	0.304762169448172	1	1.49644880790907	0.0153066852523804	7.712570972758439e-153	3.0726882755469598e-149
C03BA08	Metolazone	A02BC02	Pantoprazole	0.767464094703322	0.0368393104455812	6.75668200346568e-13	2.6918621101807302e-9	1.15777213381752	0.0501453377406168	0.00348395327293714	1	0.93682450238005	0.00612049142133107	1.52558344265499e-26	6.07792443553748e-23
C03BA08	Metolazone	A04AA01	Ondansetron	0.646427468841135	0.0640978032747273	9.98654670268521e-12	3.97864020634979e-8	1.10972320505186	0.0792861890220693	0.189149574260633	1	0.924760219962442	0.00883537873874418	8.509497972583489e-19	3.3901839922772603e-15
C03BA08	Metolazone	A10AB01	Insulin (Human)	0.958654084536634	0.0578315403796389	0.46530617092084	1	1.0388370667291	0.07411677652445	0.607196720527683	1	0.917978886708967	0.00809501067235659	4.01602087708382e-26	1.59998271743019e-22
C03BA08	Metolazone	A10AB05	Insulin Aspart	1.03332633146445	0.0704757298607996	0.641811228996908	1	1.09051904698603	0.0997498289831941	0.385005228174886	1	1.01287423880762	0.01231573588028	0.298955031088089	1
C03BA08	Metolazone	A10AE04	Insulin Glargine	0.757429917648279	0.106813617547055	0.00929472675964105	1	1.21132564677266	0.136909216905566	0.161420528956029	1	1.03273749776926	0.0206267767171642	0.118356344937653	1
C03BA08	Metolazone	A12BA01	Potassium Chloride	0.632514396190277	0.0401667126588473	4.00357030794568e-30	1.59502241068556e-26	1.57993164045152	0.0548006954948648	7.04506877097247e-17	2.80675539835543e-13	1.15083903870139	0.00686065361912169	3.3947079246028996e-93	1.3524516371618e-89
C03BA08	Metolazone	B01AA03	Warfarin	0.76529727216898	0.0542503831314778	8.19465743153349e-7	0.00326475152072294	1.20574489688976	0.0719060160608596	0.00926890165046876	1	1.02392007028079	0.00933246913431211	0.0113114363257432	1
C03BA08	Metolazone	B01AB05	Enoxaparin	0.615687112382051	0.0475268643556351	1.88128259758076e-24	7.49502986876175e-21	1.2551500487508	0.0636637575954759	3.5750577784736e-4	1	0.848188994759591	0.00714311949106857	1.4572102019456798e-117	5.80552544455159e-114
C03BA08	Metolazone	B01AC04	Clopidogrel	1.01161888822131	0.0694421454542647	0.867879181205804	1	1.12889813440511	0.0960556835846341	0.20687469067848	1	0.954391457234793	0.0126984548870711	2.367851367916e-4	0.943351984977746
C03BA08	Metolazone	B01AC06	Acetylsalicylic Acid	0.799722142313525	0.0407340448179687	4.0977063571632e-8	1.6325262126938e-4	1.17856805694743	0.0555765051654616	0.00311365561129902	1	0.905389186624074	0.00703242242828915	2.3723726191682198e-45	9.45153251476619e-42
C03BA08	Metolazone	C03CA01	Furosemide	0.505796999725631	0.0865138931147894	3.3071696722444202e-15	1.3175763974221799e-11	1.98018675619407	0.127712321961777	8.82200945203812e-8	3.5146885656919e-4	1.10517205171564	0.0124724331292904	1.0768742519938102e-15	4.2902670199433395e-12
C03BA08	Metolazone	C03CA02	Bumetanide	1.10699675912209	0.0582859707690922	0.0811591105443893	1	1.05168684154639	0.0826121801079977	0.541846083348103	1	1.23107592519614	0.0116991106623362	1.21553257883276e-70	4.84268179406972e-67
C03BA08	Metolazone	C07AB02	Metoprolol	0.762357921824342	0.045132698134873	1.8321478788982202e-9	7.29927714953051e-6	1.08109472183628	0.060076869472861	0.194319467926017	1	0.988441827417481	0.00764091410050235	0.128139772184046	1
C03BA08	Metolazone	C08CA01	Amlodipine	0.638148369703297	0.0631971854277231	1.18021987680634e-12	4.7019959891964604e-9	1.04423470598354	0.082588268017742	0.600210949986195	1	1.04653553188343	0.0103023894576312	1.01002469743759e-5	0.0402393839459136
C03BA08	Metolazone	C09CA01	Losartan	0.737553143124276	0.0843395574164942	3.068788955459e-4	1	1.0979276856895	0.104865431595716	0.372983496267444	1	0.938553562848255	0.0146817173508733	1.56495422986565e-5	0.0623477765178475
C03BA08	Metolazone	C10AA01	Simvastatin	0.918555141186465	0.047868943441542	0.0759463024924837	1	1.03943865297485	0.0651941849338654	0.552969101259638	1	0.986723165497244	0.00856940388866421	0.118829125815032	1
C03BA08	Metolazone	C10AA05	Atorvastatin	0.641297496854515	0.0985594582991869	6.55800726528604e-6	0.0261271009448996	0.956335849389367	0.116846253303906	0.702392477336666	1	0.894612442056553	0.0169230515607433	4.68395852250078e-11	1.86608907536431e-7
C03BA08	Metolazone	H03AA01	Levothyroxine Sodium	0.965890421035971	0.10798070187782	0.747908059213278	1	0.91582046944643	0.150844241790491	0.559925724518496	1	1.02868854223165	0.0200503944339297	0.158338393922641	1
C03BA08	Metolazone	J01DH02	Meropenem	1.07184871336763	0.0491999028086207	0.158461292143981	1	0.980951602616367	0.064980959417737	0.76725603810414	1	0.930921977551244	0.00723219741857137	4.27320624608443e-23	1.70244536844004e-19
C03BA08	Metolazone	L04AD01	Ciclosporin	0.757314080850139	0.148285232471378	0.0608461829975116	1	1.7586564779408	0.170628314525546	9.3745421181844e-4	1	0.867496883526156	0.0177428049847521	1.1348003505547802e-15	4.5210445966102394e-12
C03BA08	Metolazone	L04AX01	Azathioprine	1.21936362462619	0.221565434714221	0.370719441962344	1	1.56268964056483	0.256964110571616	0.0823447253657892	1	0.763680246340348	0.0269307533206837	1.36247782975355e-23	5.42811167373814e-20
C03BA08	Metolazone	M04AA01	Allopurinol	1.00050428253861	0.0658449258374741	0.993890889858718	1	1.1564454336865	0.0884893751261921	0.100469530516449	1	1.03458399360768	0.0129786334624903	0.0088021440711896	1
C03BA08	Metolazone	N02BE01	Paracetamol	0.503546554404252	0.0525451875361868	5.80167808045719e-39	2.3113885472541397e-35	1.67346855654394	0.0772282514186316	2.6067784639940498e-11	1.03854054005523e-7	1.07069188851073	0.00818083835093979	6.86125565953524e-17	2.73352425475884e-13
C03BA08	Metolazone	N05CF01	Zopiclone	0.933084946276609	0.0420791020755224	0.099779251017286	1	1.14679604420819	0.0583236170023221	0.0188500747846695	1	1.12838404589544	0.00695073617367159	1.2212025086292601e-67	4.86527079437897e-64
C03BA08	Metolazone	P01BC01	Quinine	1.02819442763397	0.0939386266591596	0.767242701863774	1	1.38803989449587	0.125201015527066	0.00882062344344058	1	0.974212307311801	0.0179669675230911	0.14591461901678	1
C03CA01	Furosemide	A12CB01	Zinc Sulfate	1.10249541603684	0.0851440478061444	0.251789846579681	1	0.888497026320344	0.114888763999068	0.303465604626164	1	0.97129138130903	0.0138197670682038	0.0350516308475056	1
C03CA01	Furosemide	B01AB05	Enoxaparin	0.792191861071175	0.0382693661435709	1.1493273544143302e-9	4.57892017998669e-6	0.963237806908433	0.0477704317993773	0.433004056313918	1	0.977524149044841	0.00690406561896884	9.9267836438312e-4	1
C03CA01	Furosemide	B05AA01	Albumin	1.4906236254	0.0826003084408443	1.34594882144433e-6	0.00536226010463421	0.840930713466975	0.109012701716711	0.112008988505122	1	1.15834508566972	0.0148033853030776	3.09360101943169e-23	1.23249064614159e-19
C03CA01	Furosemide	B05BA10	Combinations	1.10563112179903	0.112788595025944	0.373301790697286	1	0.774099095173952	0.160593802201102	0.110840025699621	1	1.34192874020531	0.0190878370835271	1.44320903366758e-53	5.74974479013164e-50
C03CA01	Furosemide	B05XA01	Potassium Chloride	1.04691988995582	0.143458770103312	0.749255761390977	1	1.04492582040645	0.1569108490016	0.779424406033711	1	0.918235383034719	0.0186585118277604	4.83734451530615e-6	0.0192719805489797
C03CA01	Furosemide	C01BD01	Amiodarone	0.946359260824347	0.0452574922117483	0.223145153231207	1	1.03494343391803	0.0554490198233556	0.535633293331189	1	0.933650244745752	0.00894074954429576	1.60704415302208e-14	6.402463905639969e-11
C03CA01	Furosemide	C03BA08	Metolazone	1.17400232579394	0.0771128774773995	0.0374970934949341	1	1.12251190215028	0.0960529267749181	0.228906739530748	1	0.993678806020949	0.0134634353516147	0.637641834481391	1
C03CA01	Furosemide	C03DA01	Spironolactone	1.12567574004989	0.0245591047042309	1.43305615974684e-6	0.00570929574043141	1.08935289348811	0.0317369065335325	0.00700374302500634	1	0.985593275699122	0.00593359791765481	0.0144590948882985	1
C03CA01	Furosemide	J01DH02	Meropenem	1.1060153658411	0.0413281418295369	0.0147630547668215	1	0.967256406128202	0.0519126905206498	0.521327114025358	1	1.11811577463754	0.00666439211183633	5.43375070615283e-63	2.16480628133129e-59
C03CA01	Furosemide	J02AX04	Caspofungin	0.995358299688909	0.124675091267812	0.970232212052752	1	0.756801808406667	0.170315504748116	0.101817831643848	1	1.15549983293833	0.0160282378284615	1.9260889425315598e-19	7.67353834704574e-16
C03CA01	Furosemide	N05CH01	Melatonin	0.805782817699673	0.116012856950481	0.0626941602112457	1	1.01063164224705	0.133530280180118	0.936873988047694	1	1.03547908711484	0.0176029776098117	0.0476377539741551	1
C03CA01	Furosemide	R03AK04	Salbutamol And Sodium Cromoglicate	1.08608782158468	0.0503085284110533	0.100691045528738	1	0.82559293917219	0.072683594820498	0.00836876323096465	1	0.964370867559516	0.0114092801388061	0.00147371739112471	1
C03CA01	Furosemide	R03AL01	Fenoterol And Ipratropium Bromide	1.17109285951416	0.0539790273643788	0.00343458362315804	1	1.12072332243484	0.075930415361567	0.133346204543387	1	0.895323671095283	0.0121696639897331	1.0302836133042e-19	4.1046499154039297e-16
C03CA01	Furosemide	R03AL01	Fenoterol And Ipratropium Bromide	1.17109285951416	0.0539790273643788	0.00343458362315804	1	1.12072332243484	0.075930415361567	0.133346204543387	1	0.895323671095283	0.0121696639897331	1.0302836133042e-19	4.1046499154039297e-16
C03CA01	Furosemide	R03AL02	Salbutamol And Ipratropium Bromide	0.842506651556642	0.102744146697579	0.0953225181853297	1	0.834506427252234	0.136024557753297	0.183513009894883	1	0.908458081514567	0.0225895496265184	2.13730525740353e-5	0.0851502414549566
C03CA02	Bumetanide	A10AB05	Insulin Aspart	0.866038322542248	0.0709621684292985	0.0426828761439199	1	0.827830780737589	0.103458152888381	0.0678037873256017	1	1.01414488443604	0.0153209069603069	0.359262110635242	1
C03CA02	Bumetanide	A10AD05	Insulin Aspart	0.952221040733946	0.119048181319566	0.680892179032493	1	1.28838682593499	0.169282606923267	0.134431919012735	1	1.09708362088454	0.0265078123583824	4.733519266483e-4	1
C03CA02	Bumetanide	A12BA01	Potassium Chloride	0.906185402983964	0.0357381630951314	0.00584280704797745	1	1.18913345724775	0.0545677544623236	0.00150099457902377	1	1.23825683862689	0.00818562586273907	3.0121637596688394e-150	1.2000460418520698e-146
C03CA02	Bumetanide	C09AA05	Ramipril	0.858891813989894	0.0787657130902425	0.0534583806061454	1	1.12882317420483	0.1125730530525	0.281740392793312	1	1.09405934674608	0.0171836242259521	1.682025262799e-7	6.7011886469912e-4
C03CA02	Bumetanide	C09CA01	Losartan	0.667330595933842	0.0789750784765545	3.03138246257308e-7	0.00120770277308912	0.946397611818674	0.111777528350351	0.622100024796539	1	1.04192292552589	0.017903276740248	0.0217973786566591	1
C03CA02	Bumetanide	R03AL02	Salbutamol And Ipratropium Bromide	0.815465568161939	0.233044734683258	0.381382630290838	1	0.972514585247078	0.333231044386967	0.933345618357119	1	0.776753893101311	0.0475796799954341	1.0983252559362e-7	4.3757278196498e-4
C03DA01	Spironolactone	A02BC02	Pantoprazole	0.953116219061601	0.0195309633560693	0.0139487772106012	1	1.18918003525334	0.0264551450291427	5.7787766189568695e-11	2.30226460499242e-7	0.940112614517107	0.00415674600622308	6.29325189936335e-50	2.50723155670636e-46
C03DA01	Spironolactone	A06AD11	Lactulose	1.27604044708997	0.0246321543063737	4.32892285593487e-23	1.72464286580445e-19	1.08080151888762	0.0334370666068259	0.0201332369907395	1	1.14648595634272	0.00508254996696768	2.4291281886653895e-159	9.67764670364291e-156
C03DA01	Spironolactone	A09AA02	Multienzymes (Lipase, Protease Etc.)	1.37621056847213	0.113249906075101	0.00480646019621994	1	1.38461595694842	0.151121470046686	0.0312883778678206	1	1.27530141573043	0.0264360795847746	3.6167050812173395e-20	1.44089530435699e-16
C03DA01	Spironolactone	A10AE04	Insulin Glargine	0.75721212342818	0.0690300434996426	5.60498196879393e-5	0.22330248163675	1.05710693169048	0.0894474969942412	0.534680750602626	1	1.08296480463849	0.0158887771128628	5.2683009863846e-7	0.00209889111297562
C03DA01	Spironolactone	A11CC05	Colecalciferol	0.739108558819802	0.0536072024423713	1.70680473916943e-8	6.79991008085101e-5	1.08775550102982	0.0697319307229534	0.227708626387426	1	1.07461169848928	0.0114607549844124	3.41273274604325e-10	1.35963272602363e-6
C03DA01	Spironolactone	A11DA01	Thiamine (Vit B1)	1.37606961104838	0.0293592276073283	1.54530025858183e-27	6.15647623019001e-24	0.968248801750476	0.0378808919228173	0.394336032882914	1	1.03797613963339	0.00616784482193518	1.5119690959896502e-9	6.02368487842277e-6
C03DA01	Spironolactone	A12BA01	Potassium Chloride	1.0643506973037	0.016221623660247	1.2077094174132e-4	0.481151431897435	1.11173375142276	0.0221847335093702	1.80165385829832e-6	0.00717778897146051	1.06940597138692	0.00350574904965712	1.1517644018703e-81	4.5886293770512795e-78
C03DA01	Spironolactone	A12CB02	Zinc Gluconate	1.35664734328717	0.137225430101611	0.0262333296773876	1	0.84527048055716	0.196524189074704	0.392352789825039	1	1.31074743143234	0.0312321076789811	4.5516685738371005e-18	1.8133847598167e-14
C03DA01	Spironolactone	A12CC30	Magnesium (Different Salts In Combination)	1.03812064733988	0.0483409516606292	0.438978355319845	1	1.19760029268728	0.0616102015588351	0.00342485823379289	1	1.05699839109468	0.0099523835326786	2.54973246436665e-8	1.0158134138036e-4
C03DA01	Spironolactone	B03BB01	Folic Acid	0.986340372060816	0.0598081927271665	0.818119123014557	1	1.02274567437258	0.0769932914366824	0.770199164188737	1	1.0190627913757	0.012687744224112	0.136667573338901	1
C03DA01	Spironolactone	C03CA01	Furosemide	1.1601682037111	0.0141904202335069	1.1941405942571e-25	4.75745612752029e-22	1.19692703612346	0.0194444433641107	2.3596693467876698e-20	9.40092267760208e-17	1.02496000669595	0.00313078362637641	3.4190000738871e-15	1.3621296294366198e-11
C03DA01	Spironolactone	C03CA02	Bumetanide	1.31796846318794	0.0596175682574963	3.63828712783275e-6	0.0144949359172857	1.12296609562025	0.0800964890603114	0.147638811055062	1	1.15754283990787	0.0140642045063106	2.42120510217199e-25	9.64608112705321e-22
C03DA01	Spironolactone	C04AD03	Pentoxifylline	1.81629554734046	0.142080074245215	2.66395218183387e-5	0.106131854924261	0.858180492869065	0.20228387703763	0.449607031842434	1	1.07361880044583	0.0261059391632168	0.00650791942711778	1
C03DA01	Spironolactone	C09AA05	Ramipril	0.757681583617779	0.0394779222583674	2.0795327162850897e-12	8.2848583416798e-9	1.03359349647999	0.0485049995779091	0.495745519221386	1	0.990352581185948	0.00888655637537696	0.275321230366139	1
C03DA01	Spironolactone	H03AA01	Levothyroxine Sodium	0.982426411305461	0.0519990302328025	0.733130102299217	1	1.07321292880859	0.0678495915938231	0.297701417414884	1	1.07006065111324	0.0119318562085019	1.38549788621232e-8	5.51982357866988e-5
C03DA01	Spironolactone	N02BE01	Paracetamol	0.899952646746092	0.0155850306384464	1.3447213532758299e-11	5.35736987145091e-8	1.23324775312737	0.0212963145305835	7.241282047974339e-23	2.8849267679129796e-19	0.965121888938613	0.00332479531230977	1.2956096708924699e-26	5.1617089288356e-23
C03DA01	Spironolactone	R03AL01	Fenoterol And Ipratropium Bromide	1.15020663038505	0.0706068054934452	0.0474809584278988	1	1.03270080066919	0.0994334520405876	0.746234476691423	1	0.952935964675367	0.0149978219668184	0.00130760792367316	1
C03DA01	Spironolactone	R03BA02	Budesonide	1.04781041212411	0.0724784349175803	0.519337895178186	1	0.862733852654006	0.0989270467871201	0.135567015724743	1	0.844387601628352	0.0144047797113402	7.74553201745842e-32	3.0858199557554298e-28
C07AA05	Propranolol	C03CA01	Furosemide	1.59704734289153	0.0394784003923002	1.94315143233587e-32	7.74151530642611e-29	0.993479204580045	0.05018402152348	0.896279095220229	1	0.909702974473629	0.00808900043135427	1.28230228758266e-31	5.108692313729319e-28
C07AA05	Propranolol	C03DA01	Spironolactone	1.45512269210073	0.0517646283068138	4.29032239108326e-13	1.7092644406075702e-9	1.09183778266155	0.0648363981017368	0.175373354113455	1	1.22359705862803	0.0112148794092125	2.19074938583547e-72	8.727945553168509e-69
C07AA05	Propranolol	H03BB02	Thiamazole	1.07313663801108	0.13221923089336	0.593442380801817	1	1.00336775710538	0.1294265936412	0.979275780425922	1	1.2933925573752	0.0211775149980398	5.86435638209773e-34	2.3363595826277398e-30
C07AA05	Propranolol	N05AH04	Quetiapine	0.7431987009393	0.147299874211504	0.0439170327559366	1	0.848596619300808	0.141769913929092	0.246858942198339	1	1.70143522386343	0.0133064534465417	0	0
C07AA05	Propranolol	N05BA04	Oxazepam	1.0063935053169	0.0773243642781067	0.93431191533552	1	0.885085422204532	0.0888328178290603	0.169389879434463	1	1.5046979008684	0.0103977842413735	0	0
C07AB02	Metoprolol	A02BC02	Pantoprazole	0.967036237233957	0.0195083078593146	0.0857588723239927	1	1.10010670556026	0.0236540018962691	5.49644121779496e-5	0.218978218116951	0.932308781959389	0.00417483752463086	2.93917770060898e-63	1.1709683959226201e-59
C07AB02	Metoprolol	A10AB05	Insulin Aspart	0.814132401978528	0.0477208883753875	1.63948352028919e-5	0.0653170234483213	0.938076909551911	0.0579064058222673	0.269633081378839	1	0.981559386631194	0.0102303174437262	0.0688545763527319	1
C07AB02	Metoprolol	A10AD05	Insulin Aspart	1.18515659119307	0.0731249327619061	0.020174971580351	1	0.939013339119356	0.0857147770450901	0.462870897907305	1	1.03101338695615	0.0170306480093792	0.0729143801478864	1
C07AB02	Metoprolol	A10AE04	Insulin Glargine	0.700824181143906	0.074575869543254	1.8705071431545e-6	0.00745210045832753	0.970580931214751	0.0849744703176395	0.725284224187173	1	1.06005452826123	0.016640481429248	4.5707530775938e-4	1
C07AB02	Metoprolol	A12BA01	Potassium Chloride	1.10266566747051	0.0172056295141149	1.34575485882886e-8	5.36148735757418e-5	1.08997656975638	0.0220479886642653	9.3191579667663e-5	0.371275253395969	1.01418793842279	0.00388250370665497	2.8491158835848e-4	1
C07AB02	Metoprolol	B01AA03	Warfarin	1.04146032014678	0.0311971516978681	0.19285951374278	1	0.994758822569008	0.0364387161429369	0.885331755409844	1	1.09429357453156	0.00706476097776949	2.93443429804164e-37	1.1690786243397899e-33
C07AB02	Metoprolol	B01AB05	Enoxaparin	0.819908003464226	0.0457387749244512	1.41678935682713e-5	0.0564448879759929	0.939256566755758	0.0520042331366435	0.228192151268884	1	0.983910512064961	0.00847590420079941	0.0556586315049242	1
C07AB02	Metoprolol	B01AC04	Clopidogrel	0.92079973938861	0.0248008712171697	8.7783756039494e-4	1	1.03453572261506	0.0273883954163273	0.215095089827549	1	0.925982089246694	0.00557561720932851	2.8371271628502194e-43	1.13031146167953e-39
C07AB02	Metoprolol	B01AC06	Acetylsalicylic Acid	0.960760952015273	0.0169294024327492	0.0180542024758773	1	1.03106853988192	0.0188280655260439	0.10416170579109	1	0.926396468233454	0.00377012582053161	1.9858777220594e-91	7.91173684468465e-88
C07AB02	Metoprolol	B01AC22	Prasugrel	0.585721508178852	0.141635399443741	1.5893602652201e-4	0.633201129663692	0.959232727677731	0.0970687263291955	0.668080128807442	1	0.967056808288857	0.0236332766138054	0.156363143698106	1
C07AB02	Metoprolol	B01AC24	Ticagrelor	0.521008525584385	0.0537085920315838	6.53210891051001e-34	2.6023921899471896e-30	1.08898955865064	0.04385497000553	0.0519059169636502	1	0.840166830269855	0.010026108571706	1.3891326965446801e-67	5.53430466303401e-64
C07AB02	Metoprolol	B01AE07	Dabigatran Etexilate	0.683191864846739	0.0645508680609299	3.59110347964297e-9	1.43069562628976e-5	1.0019985313457	0.0647477337067706	0.975400628015187	1	0.975581840577825	0.0138292327297784	0.0738395150101396	1
C07AB02	Metoprolol	B01AF02	Apixaban	0.525384567466498	0.0782630846050031	1.97053495120797e-16	7.85061124561255e-13	1.02693103432689	0.0810519441268743	0.743007390065242	1	1.03829704551679	0.0160207742929373	0.0189850762950355	1
C07AB02	Metoprolol	B01AX05	Fondaparinux	0.768557567375117	0.0396063844238898	3.00351604226844e-11	1.19660079123975e-7	1.13184208146221	0.0357420736726708	5.3022150804129e-4	1	0.827010114622757	0.0080392524458005	2.06544623142249e-123	8.2287377859872e-120
C07AB02	Metoprolol	C01AA05	Digoxin	1.25130731012713	0.023737668025736	3.57328253389029e-21	1.4235957615018902e-17	1.04777349075415	0.0305909183640164	0.127126434755687	1	1.08589519193426	0.00567591543484173	9.2767222802344e-48	3.6958461564453897e-44
C07AB02	Metoprolol	C01BD01	Amiodarone	1.0472434681474	0.0487967150896129	0.344151186784424	1	1.07936742601424	0.0539147403842263	0.156602449740673	1	1.00533982828479	0.00910461435550323	0.558590363376491	1
C07AB02	Metoprolol	C03CA01	Furosemide	1.14565029918656	0.0163233039102439	8.08715974107098e-17	3.22192444084268e-13	1.02773979342775	0.0210552703172021	0.19376112231505	1	0.978178392836706	0.00374666089954393	3.890833025824941e-9	1.55010787748866e-5
C07AB02	Metoprolol	C03CA02	Bumetanide	1.15509931717126	0.0867623924992951	0.0965422826622225	1	1.11510479119509	0.114994040830206	0.343421572619725	1	1.08213723747173	0.0208827835279816	1.5679556058807e-4	0.624673513382883
C07AB02	Metoprolol	C08CA05	Nifedipine	0.988541367569988	0.119423148949577	0.923120451170026	1	1.12272832568696	0.128933598601644	0.369270914144559	1	1.09391316607114	0.0233332428370268	1.19607623504e-4	0.47651677203994
C07AB02	Metoprolol	C09AA02	Enalapril	0.997111954846656	0.0305299642583408	0.924526164168756	1	0.911464233874456	0.0354960311092525	0.00901085675849231	1	0.982317767013668	0.00691036062418371	0.00983169323793654	1
C07AB02	Metoprolol	C09AA05	Ramipril	1.00926912168392	0.0398528717215908	0.816916889292908	1	1.0080329820641	0.0441146605892086	0.856080484344118	1	0.959957128987725	0.00899611405401928	5.55381012527489e-6	0.0221263795390952
C07AB02	Metoprolol	C10AA01	Simvastatin	0.928763223140032	0.019130624752706	1.1200679451003e-4	0.446235069327979	1.01683388175412	0.0214658576268425	0.436752352962395	1	0.924985681357511	0.00429198782171614	9.24361530375232e-74	3.6826563370149196e-70
C07AB02	Metoprolol	C10AA05	Atorvastatin	0.567268559454214	0.0424916212091403	1.3190561630200498e-40	5.25511975347188e-37	1.04336792615146	0.0384483649425295	0.269515562327629	1	0.855128638977406	0.0083355836342443	1.20189860752887e-78	4.788364052395019e-75
C07AB02	Metoprolol	C10AA07	Rosuvastatin	0.720375214159463	0.091473648851266	3.363723472312e-4	1	0.929306776791053	0.0899351396967815	0.414949907542062	1	0.909363831289664	0.0188929163082709	4.93380038433303e-7	0.00196562607311828
C07AB02	Metoprolol	H03BB02	Thiamazole	1.01313054309268	0.0987011698933594	0.894851823617996	1	1.12392184925297	0.122656788240105	0.340869795907936	1	1.02217997995918	0.0233383001341452	0.347226796463897	1
C07AB02	Metoprolol	J01DH02	Meropenem	1.19554407077658	0.056944889603244	0.00171041700799777	1	1.0463242158709	0.0704249431265237	0.520223759004661	1	1.1501809185906	0.00909068275574593	1.8665237982242401e-53	7.43623081212537e-50
C07AB02	Metoprolol	J04AB02	Rifampicin	0.995601870120364	0.175182456006285	0.979926251689055	1	1.65357683109841	0.210263333805825	0.0167588350055074	1	1.34997251413421	0.0271499931232133	2.12413666250323e-28	8.46256046341287e-25
C07AB02	Metoprolol	L04AD02	Tacrolimus	0.663797663326693	0.197215721119171	0.037726347399673	1	1.40472069909871	0.157530917411702	0.0309837580658114	1	0.856406107169013	0.0292581678760471	1.1706005333237e-7	4.6636725247616e-4
C07AB02	Metoprolol	M05BA04	Alendronic Acid	1.11822286397295	0.0559275587543758	0.0457216342342935	1	1.16288537319312	0.0740638083738949	0.041600911081619	1	0.955780721938089	0.0133939731387743	7.3374288119921e-4	1
C07AB02	Metoprolol	N02AA59	Codeine, Combinations Excl. Psycholeptics	1.34846544062632	0.153341464569289	0.051213922639374	1	1.33988618181298	0.147297812820637	0.0469947298074515	1	0.942435615105095	0.0315284342487056	0.0600466420723232	1
C07AB02	Metoprolol	N03AA02	Phenobarbital	1.8045548619723	0.160786103997322	2.4120288592771e-4	0.960952297536029	0.77036727472241	0.177428287697727	0.141457504122398	1	0.855108404000575	0.0315015025098473	6.73424456722e-7	0.00268292303558045
C07AB02	Metoprolol	N03AG01	Valproic Acid	1.43078060014016	0.111586186824368	0.00132617038118436	1	0.917730347636125	0.136219151548154	0.528533190661968	1	1.02308749753876	0.0241913700543903	0.345415578254917	1
C07AB02	Metoprolol	N03AX09	Lamotrigine	0.908819475927986	0.118455025688135	0.419590636616755	1	1.193623028426	0.124057527351856	0.153665527329595	1	0.893743039574687	0.0260609440095211	1.62849829128819e-5	0.0648793719249215
C07AB02	Metoprolol	N05AH03	Olanzapine	1.19534341286742	0.102551193149117	0.0818685336529236	1	1.11224735827424	0.122655430393931	0.38576175455865	1	1.12245966020508	0.0169586493078189	9.624781407055449e-12	3.83451291257089e-8
C07AB02	Metoprolol	N05CF01	Zopiclone	0.99244415658836	0.0231249010461141	0.742925857348002	1	1.1420604263539	0.0278396540960729	1.829531664069e-6	0.0072888541496509	1.05838435131763	0.00478507491627946	1.94554374485397e-32	7.75104627949822e-29
C07AB02	Metoprolol	N06AX21	Duloxetine	1.12147594621503	0.148470861543189	0.440010230400896	1	1.38526529726648	0.165520163064323	0.0489652537882157	1	0.984131267727297	0.0314932140985828	0.611510442224404	1
C07AB02	Metoprolol	N07BA01	Nicotine	1.31600263535152	0.0722008176517488	1.4280151375216e-4	0.568921230788622	0.972545857268504	0.0753036142703854	0.711622810933675	1	1.10174613298267	0.0137686604578779	1.95784114503476e-12	7.800039121818481e-9
C07AB02	Metoprolol	R03AK04	Salbutamol And Sodium Cromoglicate	1.03378775454487	0.0798102529158817	0.677149419859071	1	0.857087629349002	0.105711193707792	0.144610722020984	1	1.00788476553051	0.0172240174758747	0.64840286910196	1
C07AB02	Metoprolol	R03AL01	Fenoterol And Ipratropium Bromide	1.02763572192519	0.076653299080611	0.722112442524916	1	1.16000366079314	0.100291272748067	0.138894329844622	1	1.06949733918666	0.016653417468907	5.47110108698793e-5	0.217968667305599
C07AB02	Metoprolol	R03AL02	Salbutamol And Ipratropium Bromide	1.04513038486796	0.161101284801194	0.784085118682928	1	1.15912390928649	0.203588197920367	0.46826213340869	1	0.754816598516184	0.0312934693504979	2.5069117163034098e-19	9.98753627775279e-16
C07AB02	Metoprolol	R03BB04	Tiotropium Bromide	1.07388451893362	0.043583254821482	0.101934409475837	1	1.12342505585752	0.0576902280348322	0.0436576943963482	1	0.865104850612621	0.0106581002979792	4.24552425258906e-42	1.69141686223148e-38
C07AB02	Metoprolol	S01EE01	Latanoprost	0.828270884593393	0.103396504626314	0.0684159723343453	1	1.02197429545436	0.133991818473345	0.871131509029505	1	0.893698883989372	0.0245462316651844	4.68189250824232e-6	0.0186526597528374
C07AB03	Atenolol	B01AC06	Acetylsalicylic Acid	0.986849046078893	0.0427760513830114	0.756958894514284	1	0.974884803693181	0.0559324541509908	0.649280338506416	1	0.937827093471512	0.0094258003990185	9.760007222196369e-12	3.88838687732303e-8
C07AB03	Atenolol	C03CA01	Furosemide	1.30264766512562	0.04540843342651	5.791075069136221e-9	2.30716430754387e-5	0.891470430233873	0.0635084791353788	0.0704603679845585	1	0.959378231613985	0.00963455544895841	1.67525322138485e-5	0.0667420883399724
C07AB03	Atenolol	C08CA01	Amlodipine	0.839174384402012	0.0548022058346327	0.00137691560917919	1	0.823108592410027	0.0707112851009887	0.00590545183719235	1	0.879930365989153	0.0118358500707779	3.1820469589830798e-27	1.26772750845886e-23
C07AB03	Atenolol	C10AA01	Simvastatin	0.869183765803252	0.0482490463550508	0.00366348770783144	1	0.881475744628992	0.0610101633282856	0.0386573260254158	1	0.97616472597781	0.0105247834672737	0.0218994677384649	1
C07AB03	Atenolol	H03AA01	Levothyroxine Sodium	1.07152586656194	0.11581292719675	0.550833958674142	1	0.852183614485094	0.149811477131779	0.285657209988467	1	1.00115934642522	0.0244362635245023	0.962181513125906	1
C07AB07	Bisoprolol	A02BC01	Omeprazole	0.823237479106921	0.132415481712261	0.141848717317445	1	0.785562858174624	0.15162550680054	0.111433623508092	1	0.803862620643014	0.0310175214235944	1.9386816075848598e-12	7.72370752461808e-9
C07AB07	Bisoprolol	A11CC05	Colecalciferol	0.863095969495073	0.114914405922883	0.200120209318383	1	0.987908328053628	0.143035940261237	0.932220727841426	1	1.09998338099014	0.024788756249357	1.2090388014217e-4	0.481681058486425
C07AB07	Bisoprolol	A12BA01	Potassium Chloride	1.1945295762883	0.0326298140822243	5.1069205032298e-8	2.0345971284867e-4	1.05088918772613	0.0427419998390785	0.24551643045584	1	1.02700099872699	0.00727758934419224	2.512800853469e-4	1
C07AB07	Bisoprolol	B01AC22	Prasugrel	0.551696986885472	0.357730259295854	0.0963958957503463	1	0.853658661788129	0.291408879695562	0.587156178010444	1	0.882441788242348	0.0561140738144318	0.0258326639705188	1
C07AB07	Bisoprolol	B01AX05	Fondaparinux	0.821283462816446	0.0623473115405963	0.00158906660894826	1	1.38137538454353	0.0690698312324718	2.90280397566682e-6	0.0115647710390566	0.809286173773997	0.0135901982638418	1.1596617189296899e-54	4.62009228821589e-51
C07AB07	Bisoprolol	C01AA05	Digoxin	1.3014897035423	0.0448670259325026	4.27662515394309e-9	1.70380746133093e-5	0.965937724607731	0.0593558674583597	0.5593100024294	1	1.11564301055684	0.0102385546835681	1.15688773676961e-26	4.6090407432901295e-23
C07AB07	Bisoprolol	C01DA14	Isosorbide Mononitrate	0.909305020988911	0.0621725164966871	0.126212988277669	1	1.09883763331085	0.0764364461917346	0.217542643383947	1	0.834386501161616	0.0149124835743197	6.37197074765442e-34	2.53859314586552e-30
C07AB07	Bisoprolol	C03CA01	Furosemide	1.37899871840512	0.0322202639664113	1.9853577066533998e-23	7.909665103307149e-20	1.01932311824036	0.0414209755640513	0.644041384653876	1	1.00326824007151	0.00712731590621358	0.647093538835232	1
C07AB07	Bisoprolol	N06AB04	Citalopram	1.13008625230499	0.0763131709520219	0.10903899916986	1	0.900329747396161	0.105913272719527	0.321528192073115	1	1.06260449011948	0.0158778518535236	1.3110085786183e-4	0.522305817721535
C07AB07	Bisoprolol	R03AK04	Salbutamol And Sodium Cromoglicate	0.843560637218755	0.0849720658647049	0.0452728147416844	1	0.754253408202788	0.11955303638813	0.0183237314539949	1	0.916421980152972	0.0188505821470758	3.65651865989621e-6	0.0145675703410265
C07AB07	Bisoprolol	R03AL01	Fenoterol And Ipratropium Bromide	0.953360898529473	0.158044478833722	0.762496188450116	1	1.32961867996387	0.195245355065958	0.144523919366979	1	0.960025551191763	0.0349030806070048	0.242476618147747	1
C07AG01	Labetalol	A02BC02	Pantoprazole	0.617987036216257	0.0358713181595551	4.803653617292059e-41	1.91377560112916e-37	1.17225596958103	0.0379351794477908	2.79549093311084e-5	0.111372358775136	0.722552235171257	0.00481826580348659	0	0
C07AG01	Labetalol	A10BA02	Metformin	0.725637260532099	0.0760818188829525	2.49485034220043e-5	0.0993948376332651	0.929269474380069	0.0852286597712742	0.389401965021085	1	0.954187822012079	0.0116393937324267	5.60221688610607e-5	0.223192320742466
C07AG01	Labetalol	A12BA01	Potassium Chloride	1.12553440958519	0.0359131606211857	9.9164577479979e-4	1	0.960660422126034	0.0391973632183441	0.305881170998527	1	1.11001155059298	0.00500792342601244	1.83734178102569e-96	7.31996965560635e-93
C07AG01	Labetalol	B01AB10	Tinzaparin	1.25929959717249	0.0477971359168487	1.40968926098651e-6	0.00561620201577026	0.963355046436139	0.0487775667553199	0.444046846313383	1	1.20278468801929	0.00595722593712302	6.453754705211209e-211	2.57117587455615e-207
C07AG01	Labetalol	B03AA07	Ferrous Sulfate	1.50669816054758	0.194939560302029	0.0354824931565508	1	1.37087900599823	0.230811612480429	0.171716758225609	1	1.00104180815207	0.0312605059371186	0.973427930503884	1
C07AG01	Labetalol	C02AB01	Methyldopa (Levorotatory)	0.600085394997226	0.187922347347463	0.00657725756263841	1	1.88363522571532	0.0759729835218904	7.776830977866051e-17	3.0982894615818297e-13	1.49812949414888	0.011701418328608	1.7357613907133701e-261	6.91527338060207e-258
C07AG01	Labetalol	C03CA01	Furosemide	0.875144796955199	0.0348242092172549	1.2830481290532e-4	0.511166374614803	1.22870123901962	0.0372665237872016	3.26469345325116e-8	1.3006538717752e-4	0.824833315756741	0.00473445992012348	0	0
C07AG01	Labetalol	C08CA05	Nifedipine	0.969120707273869	0.117537427719937	0.789576510125581	1	0.97757023705149	0.0871617323422687	0.794659477523488	1	1.17515343782404	0.0108090739307032	2.04724289473482e-50	8.15621569262352e-47
C07AG01	Labetalol	C09AA02	Enalapril	0.878200827610857	0.0505053739663711	0.0101227698816254	1	0.845616132468823	0.054818218564694	0.00222065846780215	1	1.18670218044786	0.00703286900712143	7.445889909860239e-131	2.9664425400883198e-127
C07AG01	Labetalol	C10AA01	Simvastatin	0.884763884143983	0.038932734230607	0.00166217852896621	1	0.933886693540987	0.0428200341811508	0.110179492923664	1	1.00865111784792	0.00568343750149453	0.129616365532341	1
C07AG01	Labetalol	H03AA01	Levothyroxine Sodium	1.08044353778505	0.104250793774762	0.457985339968191	1	1.17534187832745	0.113647197757283	0.155146981831591	1	0.980218362742052	0.0149412948383482	0.181148329672338	1
C07AG01	Labetalol	N02BE01	Paracetamol	0.599790791682184	0.045714935445529	5.00752203136346e-29	1.9949967772952e-25	1.37193829827945	0.0498172540505378	2.18569933743665e-10	8.7078261603476195e-07	1.15327050299585	0.00605618107206897	1.36364977389427e-122	5.43278069919477e-119
C07AG02	Carvedilol	A02BC02	Pantoprazole	0.890075263258179	0.0279394942927939	3.07407343878784e-5	0.122471085801308	1.04084595961336	0.0339813295349505	0.238752039515226	1	0.969234027924868	0.00560045967597363	2.40860447058784e-8	9.59588021082195e-5
C07AG02	Carvedilol	A10AB05	Insulin Aspart	0.832437038574782	0.0532277828616702	5.6994994480971e-4	1	0.90442116559751	0.0660485100123517	0.128258499135078	1	1.00489783421657	0.0110061686277359	0.657099079431875	1
C07AG02	Carvedilol	A10AD05	Insulin Aspart	0.962612531139455	0.0858090233973445	0.656999632611796	1	1.07596435791713	0.115947218883185	0.527732434227193	1	1.1016284345724	0.0198446385658569	1.07514177339585e-6	0.00428336482520907
C07AG02	Carvedilol	A10AE04	Insulin Glargine	0.772195622253939	0.0835493519366205	0.00197352687723955	1	0.803756303009168	0.103586398797366	0.0349483762476961	1	1.10464821034518	0.0191252830705579	1.95101694140621e-7	7.7728514945623e-4
C07AG02	Carvedilol	A10BA02	Metformin	0.785177045159085	0.0468696918198878	2.46993704379737e-7	9.8402291824887e-4	0.779030388304629	0.0549181454491915	5.4451695026982e-6	0.0216935552987496	0.882742523141989	0.0103059048359802	1.03111231307669e-33	4.1079514552975294e-30
C07AG02	Carvedilol	A11CC05	Colecalciferol	0.802093018399732	0.0649809839199754	6.8936863256571e-4	1	0.899541828166212	0.0803687834332856	0.187738390897394	1	1.12408497496621	0.0132842929672345	1.3075166447416e-18	5.2091463126505306e-15
C07AG02	Carvedilol	A11DA01	Thiamine (Vit B1)	1.38449530126404	0.0681259445826258	1.79258395346694e-6	0.00714165447061229	0.777443415918523	0.0785989820934271	0.00136052808672323	1	0.924561245659602	0.0122808942881155	1.69359825055825e-10	6.74729543022407e-7
C07AG02	Carvedilol	A12BA01	Potassium Chloride	1.32551347819017	0.0241881702492154	2.2859973788388298e-31	9.1074135572939e-28	1.09428043748556	0.0288768667710103	0.00180825778387415	1	1.12232377574083	0.00508282150812531	4.0728799418226496e-114	1.62263536882214e-110
C07AG02	Carvedilol	B01AA03	Warfarin	1.22169291325615	0.0420218412951471	1.88776613892617e-6	0.00752086029748186	0.933953789264077	0.0496834998194337	0.169047183847725	1	1.12162977824131	0.00890093325520895	4.76600906380459e-38	1.8987780110197499e-34
C07AG02	Carvedilol	B01AC04	Clopidogrel	0.838334409404015	0.0348760771264059	4.27835485925314e-7	0.00170449657592645	0.972615918865644	0.041717292089598	0.505682374447215	1	0.92566953072881	0.00769481973678259	1.0411437486168999e-23	4.14791669448973e-20
C07AG02	Carvedilol	B01AC06	Acetylsalicylic Acid	0.874955570544335	0.0236967853140263	1.72894411020864e-8	6.8881133350712207e-05	0.964300162036331	0.0288910449048787	0.208295048360328	1	0.895728748943305	0.00521928994309607	8.26137426193681e-99	3.291331505955629e-95
C07AG02	Carvedilol	B01AC24	Ticagrelor	0.472294101056908	0.0679500692598417	2.4565087902810197e-28	9.78673102047959e-25	1.1275182721953	0.0673996233549708	0.0749602875463921	1	0.768088412550661	0.0135974451310531	7.082370269116289e-84	2.82161631521593e-80
C07AG02	Carvedilol	B03BA01	Cyanocobalamin	0.878012141117065	0.0964658404729241	0.177462066521498	1	0.78908753619883	0.125229997525152	0.058551797209072	1	1.08376914267249	0.0224689167905404	3.4323212844122e-4	1
C07AG02	Carvedilol	C01AA05	Digoxin	1.34333974744011	0.0369723268155715	1.42544381799593e-15	5.67896817089579e-12	0.969573928073889	0.0464006590374202	0.505470136357669	1	1.08510266197298	0.00833170351881748	1.0943191772183e-22	4.35976760203771e-19
C07AG02	Carvedilol	C01DA14	Isosorbide Mononitrate	0.842062940069276	0.0525424257467345	0.00106921207016531	1	1.1786044500698	0.0642406002670459	0.0105259063906648	1	0.784513070411099	0.0124524879616101	1.3494358058064598e-84	5.3761522503329395e-81
C07AG02	Carvedilol	C02CA04	Doxazosin	0.917313047847768	0.143165994748402	0.546613767227892	1	0.733472030295588	0.167681782294271	0.0645248390132148	1	1.24821070796963	0.0300580560350768	1.62999100078624e-13	6.49388414713238e-10
C07AG02	Carvedilol	C03CA01	Furosemide	1.56957428474294	0.0246635578773434	1.23526288731208e-74	4.92128734305133e-71	1.0898149603798	0.0280042750878477	0.00213169921446038	1	1.08814669398058	0.0051182275270967	3.38145374296515e-61	1.34717117119732e-57
C07AG02	Carvedilol	C03CA02	Bumetanide	1.72506050721076	0.0786043061918117	4.01089117358213e-12	1.59793904355512e-8	0.999851310354824	0.103639636057342	0.998855206782105	1	1.23754313393561	0.0177117317099209	2.37883551238685e-33	9.477280681349209e-30
C07AG02	Carvedilol	C03DA01	Spironolactone	1.11940876702303	0.0340232372530119	9.1511897559503e-4	1	1.00213923674035	0.0396690069072076	0.957039091373137	1	1.04410702485014	0.00709790737181706	1.19474794921665e-9	4.75987582967913e-6
C07AG02	Carvedilol	C07AG01	Labetalol	0.754265142272758	0.0901009397344006	0.00174836793053228	1	0.867943370913041	0.0901535688174994	0.116188959473024	1	1.27926747800276	0.0139590760884062	1.14068273633948e-69	4.54448002157649e-66
C07AG02	Carvedilol	C09AA02	Enalapril	1.08883194837377	0.0377770834040307	0.0242695895865327	1	0.949253787352296	0.0436509964049285	0.232838409025795	1	1.09828551647473	0.00815054117276238	1.28378294400002e-30	5.11459124889608e-27
C07AG02	Carvedilol	C09AA04	Perindopril	1.48271416252334	0.0965530581604007	4.51606241646725e-5	0.179919926672055	0.739426889153684	0.119404079188483	0.0114642254855445	1	0.95811003779329	0.0238655832642718	0.0729618375458604	1
C07AG02	Carvedilol	C09AA05	Ramipril	0.939629391380286	0.0419866931424135	0.138052390946037	1	0.896511719619461	0.0482018661979712	0.0234279140075375	1	1.04557265492022	0.0089671117266337	6.70228225886868e-7	0.00267018925193328
C07AG02	Carvedilol	C09AA10	Trandolapril	1.02776161891728	0.0514038283929601	0.594235440352256	1	0.917128649569556	0.0622305489640742	0.1644944321945	1	1.0809453108608	0.0118532360427067	5.1462906571849693e-11	2.05028219782249e-7
C07AG02	Carvedilol	C09CA01	Losartan	0.698863158248214	0.0420734116558435	1.65052144413296e-17	6.57567743342571e-14	0.952082222524362	0.0491089181988929	0.31736016183155	1	0.984954441931451	0.00928654286900434	0.102583050058225	1
C07AG02	Carvedilol	C09CA06	Candesartan	1.23650087972085	0.087061310358908	0.0147546807317684	1	0.745888276685907	0.107584559088301	0.00642806187115497	1	1.17376823908479	0.0202030798171379	2.18372686354762e-15	8.699967824373719e-12
C07AG02	Carvedilol	C10AA01	Simvastatin	0.990723153477192	0.0266326261623471	0.726374617898838	1	0.900471632996404	0.0322403337523496	0.00114707984920649	1	0.989310526979434	0.00596301333333233	0.071501463689367	1
C07AG02	Carvedilol	C10AA05	Atorvastatin	0.544594922753739	0.0539814802676224	2.11970834664394e-29	8.444918053029459e-26	0.975215622116473	0.0552788489133499	0.649827731270746	1	0.854540286848923	0.0108408003335175	1.21145660908155e-47	4.826443130580899e-44
C07AG02	Carvedilol	H03AA01	Levothyroxine Sodium	1.07891316264026	0.0732257097924275	0.299614041563807	1	1.00250610843422	0.0904658106134787	0.977927251863599	1	0.860790879016218	0.0162547571186237	2.91222242795372e-20	1.16022941529676e-16
C07AG02	Carvedilol	L04AA06	Mycophenolic Acid	0.589606960553495	0.19930144197926	0.0080312268140413	1	1.50187953964541	0.14905908059805	0.00636106044136893	1	0.959721411116269	0.0232124817629262	0.0765397268520058	1
C07AG02	Carvedilol	L04AX03	Methotrexate	0.860065980551693	0.221918038163576	0.496955652962594	1	0.896542936333334	0.241540316090253	0.651170946592049	1	1.26458359936273	0.0435500244141969	7.03833068131308e-8	2.8040709434351e-4
C07AG02	Carvedilol	M01AX05	Glucosamine	0.950591965102333	0.119119501701328	0.67056388290562	1	0.849411079868884	0.147603853758498	0.268837512199657	1	0.987286953109863	0.0276654348819446	0.64374131786104	1
C07AG02	Carvedilol	M04AA01	Allopurinol	1.04838085211363	0.0510307991851815	0.354523297375233	1	0.88649069207029	0.0635588967964312	0.0580079430905672	1	1.01468209160764	0.0119851681836179	0.223940787082444	1
C07AG02	Carvedilol	M05BA04	Alendronic Acid	1.03101620619206	0.0921644078158717	0.740328933413771	1	1.2084776984848	0.121725878189378	0.119794069420836	1	1.02611963398758	0.0198571247990378	0.19411789844557	1
C07AG02	Carvedilol	N02AG02	Ketobemidone And Antispasmodics	0.992759387098808	0.118467961699806	0.951087570922318	1	1.1116746557284	0.135354124379129	0.434124910557933	1	0.975209636669671	0.0209153456944116	0.230057568484437	1
C07AG02	Carvedilol	N02BE01	Paracetamol	0.97900220279689	0.0249301398852241	0.394639296725186	1	1.1426097477784	0.0308565879183388	1.55698684832362e-5	0.062030356037213	1.08938728829045	0.00534923323215614	1.17580969741695e-57	4.6844258345091297e-54
C07AG02	Carvedilol	N05CF01	Zopiclone	0.988695559274016	0.0295775096575213	0.700701371625429	1	1.22140197326954	0.0362090632354577	3.32385640722982e-8	1.3242243926403e-4	1.12102336112406	0.0058875865532884	7.157036793571969e-84	2.85136345855907e-80
C07AG02	Carvedilol	N06AB04	Citalopram	1.28602064576242	0.0568892955970679	9.78852841016316e-6	0.03899749718609	0.936666379241819	0.073883259155318	0.375854286026264	1	1.09360465817881	0.0115535701172975	9.57861550021995e-15	3.8161204152876294e-11
C07AG02	Carvedilol	N06DA02	Donepezil	0.932533789298751	0.231080485467194	0.76244230528195	1	0.886540716273654	0.357323594385284	0.736095436351712	1	1.32352946509209	0.0598309570807087	2.8009768858654e-6	0.0111590919132878
C07AG02	Carvedilol	R03AL01	Fenoterol And Ipratropium Bromide	1.15402457202087	0.0864137124886113	0.0973606260226009	1	1.08345041000202	0.111305559554167	0.471465423361519	1	0.884685578409585	0.018468953733595	3.26717421371257e-11	1.30164220674309e-7
C07AG02	Carvedilol	R03AL01	Fenoterol And Ipratropium Bromide	1.15402457202087	0.0864137124886113	0.0973606260226009	1	1.08345041000202	0.111305559554167	0.471465423361519	1	0.884685578409585	0.018468953733595	3.26717421371257e-11	1.30164220674309e-7
C08CA01	Amlodipine	A02BC02	Pantoprazole	0.979493332630534	0.0205251375930967	0.312741391010619	1	1.14507543666078	0.0250417071534757	6.30967057675288e-8	2.5137727577783e-4	0.94523397149965	0.00419310576609497	3.9140305732479597e-41	1.55934978038199e-37
C08CA01	Amlodipine	A10BH05	Linagliptin	0.406707872280568	0.190818012160319	2.42002177464623e-6	0.00964136675019058	1.12036451103873	0.213545688850099	0.594571031287447	1	1.10074531378661	0.0402635044003346	0.017126395422021	1
C08CA01	Amlodipine	A11DA01	Thiamine (Vit B1)	1.33971656114189	0.051069150488093	1.02398697732429e-8	4.07956411765997e-5	0.987288588445009	0.0584711337547448	0.826813724630361	1	0.922489577093276	0.00896363559133481	2.24235904877564e-19	8.93355845032215e-16
C08CA01	Amlodipine	A12AA04	Calcium Carbonate	1.5225711279042	0.0779816256723404	7.00592074753368e-8	2.7911588258174e-4	1.35587442899419	0.0924453941182243	9.9033372783219e-4	1	0.981076130811997	0.0181608069716265	0.292798332433948	1
C08CA01	Amlodipine	B01AB05	Enoxaparin	0.74051475598609	0.0488766850716773	7.93219624606556e-10	3.16018698443252e-6	0.998469182033165	0.0558934325276947	0.978133409056622	1	0.923705980918948	0.00863189067003104	3.78556694221099e-20	1.50816986977686e-16
C08CA01	Amlodipine	B01AC04	Clopidogrel	0.86482505480263006	0.0278903081058607	1.91799250472583e-7	7.6412821388277e-4	1.00034824299573	0.0335420715411726	0.991717734234572	1	1.01497537766001	0.00602128243184528	0.013562915590844	1
C08CA01	Amlodipine	B03BA01	Cyanocobalamin	0.888302281217274	0.0703156034613912	0.0920945455340228	1	1.07384946561981	0.0886119095507308	0.421358857692522	1	0.861024312313921	0.0153571445812372	1.96636539747667e-22	7.833999743547049e-19
C08CA01	Amlodipine	B03BB01	Folic Acid	1.14063521991283	0.0524513956395664	0.0121173069728644	1	1.20266274560415	0.0641397977104928	0.00401319805932759	1	0.903575213563277	0.0113424951685532	3.9103185998823497e-19	1.5578709301931301e-15
C08CA01	Amlodipine	C01DA14	Isosorbide Mononitrate	0.867324629782493	0.0448820477813905	0.00151670982697623	1	1.0805722840148	0.0514716704297483	0.132194610737005	1	0.77566222367315	0.0104135155863214	1.9305543125511696e-131	7.691328381203859e-128
C08CA01	Amlodipine	C03CA01	Furosemide	1.10958843700886	0.0186694184571994	2.54699532115711e-8	1.0147229359489e-4	1.06695185943039	0.0243526604458564	0.00778764285259054	1	0.955621465904936	0.00400674678216639	9.40157279769307e-30	3.7455866026009196e-26
C08CA01	Amlodipine	C07AG01	Labetalol	0.874287680130159	0.0754544158043852	0.0749958668016048	1	0.928329513720627	0.0752163134056027	0.322795883887096	1	1.27810639116598	0.0110395260378641	1.8677150982037797e-109	7.440976951243859e-106
C08CA01	Amlodipine	C09CA01	Losartan	0.768063793276121	0.0336182381052689	4.18083211121187e-15	1.6656435131068097e-11	0.96014933975847	0.0388451667516952	0.295152359900712	1	1.00227634201196	0.00706203819947161	0.747476426869129	1
C08CA01	Amlodipine	G04CA01	Alfuzosin	0.844385899076474	0.0877534048361174	0.0539159652241974	1	1.01138839142444	0.106738019884977	0.915509493216606	1	0.963329442608797	0.0203650892711464	0.0665793046019634	1
C08CA01	Amlodipine	M04AA01	Allopurinol	0.933783552558359	0.0484419318887387	0.157278770031869	1	1.06866580237902	0.0585088626181849	0.256350987719327	1	1.0459973904146	0.0108328671979736	3.30540182165782e-5	0.131687208574848
C08CA01	Amlodipine	N02BE01	Paracetamol	1.01496268410294	0.015188553696057	0.328157631510696	1	1.12409280826397	0.0186072561022824	3.24500597196828e-10	1.29281037923216e-6	1.02666085261555	0.00307522655725572	1.16849046006699e-17	4.6552659929068905e-14
C08CA01	Amlodipine	N05AH04	Quetiapine	1.18911661940853	0.093174093059377	0.0630270534560303	1	1.14665329566302	0.108216485376659	0.206024846780758	1	1.38460874266969	0.013237675540489	1.9350692623279296e-133	7.70931594111447e-130
C08CA01	Amlodipine	N05AX12	Aripiprazole	1.23991250070714	0.310765623396454	0.488955512743325	1	1.06549031922363	0.245644763495647	0.796222370358354	1	2.53589508985458	0.0316022648783547	1.4346478072666e-190	5.71563686415013e-187
C08CA01	Amlodipine	N05CH01	Melatonin	0.578024854972762	0.154271456365787	3.807525647081e-4	1	0.940388100834438	0.167128749049195	0.713055111160969	1	1.1127546748105	0.0201548909329766	1.15246706676942e-7	4.5914287940093e-4
C08CA01	Amlodipine	N06AB05	Paroxetine	0.876268210730114	0.215304531680252	0.539565038512775	1	0.930398550380642	0.225602098179737	0.749137808652807	1	1.17078714454622	0.0379643130803854	3.27748075989732e-5	0.130574833474309
C08CA01	Amlodipine	N06AX11	Mirtazapine	1.20014796769576	0.053921954453960703	7.1568581074717e-4	1	0.940679744971735	0.0726073200617558	0.39965561013099	1	1.17084906420047	0.0111423565629983	1.71923302393765e-45	6.8494243673676e-42
C08CA02	Felodipine	A02BC02	Pantoprazole	0.82601052431482	0.0436198873370684	1.17527770507644e-5	0.0468230637702454	1.13131324221078	0.0532588142584431	0.0205257872421862	1	0.87921338663348	0.00811430865896584	1.11997642725599e-56	4.46198608618786e-53
C08CA02	Felodipine	A03FA01	Metoclopramide	1.07465935939415	0.0597515755631302	0.228183352621569	1	1.20241620178045	0.0719818489220861	0.0104423459018285	1	1.08683234605565	0.0101290761139582	2.02441281463594e-16	8.06526065350959e-13
C08CA02	Felodipine	A10AB05	Insulin Aspart	0.848613948879652	0.101156523829556	0.104644634468326	1	0.876048702864865	0.116953567661776	0.257842434206283	1	0.965179059840476	0.01814896636774	0.0508410837970416	1
C08CA02	Felodipine	A10BA02	Metformin	0.731013209101681	0.0839017095791316	1.8815249715951e-4	0.749599548683516	0.773893456577201	0.0984470246568046	0.00922383388922061	1	0.961175584069665	0.0164931411699447	0.0163553625646065	1
C08CA02	Felodipine	B01AB05	Enoxaparin	0.777947434895458	0.0836564323835069	0.00268636799475145	1	1.00096976497154	0.0919990568864884	0.991593704588777	1	0.80040480719346	0.0126317550682749	1.57707860900027e-69	6.28308117825708e-66
C08CA02	Felodipine	B01AC06	Acetylsalicylic Acid	0.932384058991646	0.0400121877292114	0.0801651583495443	1	0.944542755197762	0.051693389319755	0.269720511027371	1	0.948051189082372	0.00839379652940886	2.07748554741006e-10	8.27670242088168e-7
C08CA02	Felodipine	B01AC24	Ticagrelor	0.32864610256714	0.152980404991388	3.49092018389649e-13	1.39078260126436e-9	1.45918221722127	0.151185453999489	0.0124396303529275	1	0.646006569280284	0.0274946661577134	7.197793063804549e-57	2.8676007566197303e-53
C08CA02	Felodipine	C03CA01	Furosemide	1.15055585292225	0.0400512267518293	4.6239536647178e-4	1	1.0120019833434	0.051050369496572	0.815216985329378	1	0.974027830504628	0.00804668553562555	0.00107418065275683	1
C08CA02	Felodipine	C07AB02	Metoprolol	0.788190940285215	0.0458602828209675	2.10293080053767e-7	8.378076309342e-4	1.00646381492666	0.0541181749787261	0.90523215168157	1	0.998638001437613	0.008760778151924	0.876370833622748	1
C08CA02	Felodipine	C07AG01	Labetalol	0.969740536793984	0.11156242403553	0.782992146106137	1	0.817918697403201	0.11246648444684	0.0739163204153059	1	1.14601774214613	0.0152090388790995	3.20807731517697e-19	1.2780980023665e-15
C08CA02	Felodipine	C10AA05	Atorvastatin	0.499908116206328	0.109544136169049	2.46374032184074e-10	9.81554144221351e-7	0.760214088914112	0.109767198105302	0.0125035151636893	1	0.829335646636143	0.0201655381182001	1.6994215053522398e-20	6.77049527732333e-17
C08CA02	Felodipine	H02AB06	Prednisolone	1.17008655603242	0.0573043672748422	0.00612315118575144	1	1.36934954279342	0.0695941956042665	6.28119105563998e-6	0.0250242651656697	0.984507610268796	0.0107365295214787	0.145875644531042	1
C08CA02	Felodipine	J05AB14	Valganciclovir	0.302931765741436	0.231281873216763	2.42241634091557e-7	9.6509067022076e-4	1.26252501133043	0.134084100014667	0.0821116099332816	1	1.06227221060078	0.0209862706163905	0.00399497110037041	1
C08CA02	Felodipine	L04AA06	Mycophenolic Acid	0.419320083805103	0.165337611040881	1.46709037818553e-7	5.8448880666911e-4	1.11206294323747	0.121713407854477	0.382837785784178	1	1.04056468085737	0.0175960193495392	0.0238335124238563	1
C08CA02	Felodipine	L04AD01	Ciclosporin	0.812570727789846	0.171621059198847	0.226523059001283	1	1.2409742651427	0.138084810405084	0.117933048147163	1	1.12475721922879	0.0204072716393575	8.35948199055814e-9	3.33041762503836e-5
C08CA02	Felodipine	L04AD02	Tacrolimus	0.325559829414008	0.249867445451439	7.08172092907967e-6	0.0282135761814534	1.17984381501895	0.149691340941335	0.269237354352705	1	1.06053286664284	0.022704975416912	0.00963991712911001	1
[truncated: 2,339 more rows]
