# Supplementary material for: Drug dosage modifications in 24 million in-patient prescriptions covering eight years: A Danish population-wide study of polypharmacy
Source: PLOS Digit Health. 2023 Sep 7;2(9):e0000336. doi: 10.1371/journal.pdig.0000336 (PMC10484442; doi:10.1371/journal.pdig.0000336)
Supplement: S5 Table — List of co-medication pairs with ORs >1 for dosage adjustment and their association with admission diagnoses. OR: Odds Ratio. (TSV) [file pdig.0000336.s021.tsv]

Index ATC	Index drug	Co-medication ATC	Co-medication	diag_code	diag_name	estimate	p.value	p.value.bonferroni
A01AB09	Miconazole	C03CA01	Furosemide	I50	Heart failure	5.03246921138589	1.67955199550487e-52	5.73681216000608e-47
A01AB09	Miconazole	C03CA01	Furosemide	Z95	Presence of cardiac and vascular implants and grafts	2.47264742670264	2.08026195789045e-13	7.10550916432725e-8
A01AB09	Miconazole	C03CA01	Furosemide	I25	Chronic ischaemic heart disease	2.06966357748481	3.5342882070213197e-13	1.20719975429586e-7
A01AB09	Miconazole	C03CA01	Furosemide	I48	Atrial fibrillation and flutter	1.67998682662709	5.463213187122979e-13	1.86605880189922e-7
A01AB09	Miconazole	C03CA01	Furosemide	Z94	Transplanted organ and tissue status	7.28121717130124	3.29599264727118e-12	1.12580561654312e-6
A01AB09	Miconazole	C03CA01	Furosemide	I35	Nonrheumatic aortic valve disorders	2.49226076265548	2.6525884824930803e-9	9.0603934278819e-4
A01AB09	Miconazole	C03CA01	Furosemide	N17	Acute renal failure	2.47647904125246	3.946790516062e-8	0.0134809734299027
A01AB09	Miconazole	N02BE01	Paracetamol	Z37	Outcome of delivery	29.722598736309	1.84222462182106e-14	6.29244979626176e-9
A01AB09	Miconazole	N02BE01	Paracetamol	Z39	Postpartum care and examination	17.8157202888111	7.395642020744229e-12	2.52611465374157e-6
A01AB09	Miconazole	N02BE01	Paracetamol	S72	Fracture of femur	3.83502455620944	2.15853172714994e-11	7.37285364979151e-6
A01AB09	Miconazole	N02BE01	Paracetamol	Z50	Care involving use of rehabilitation procedures	1.72411175540432	2.7270342828838496e-11	9.31467645936071e-6
A01AB09	Miconazole	N02BE01	Paracetamol	S06	Intracranial injury	3.50123145077212	1.64036995999403e-9	5.6029788649524e-4
A01AB09	Miconazole	N02BE01	Paracetamol	I61	Intracerebral haemorrhage	2.76772103507536	4.2429773807836e-8	0.0144926529799949
A01AB09	Miconazole	N02BE01	Paracetamol	E78	Disorders of lipoprotein metabolism and other lipidaemias	1.94188687030024	8.15196620135539e-8	0.0278445079146456
A02AA04	Magnesium Hydroxide	A06AB08	Sodium Picosulfate	K59	Other functional intestinal disorders	2.52360824538235	2.12715623026179e-20	7.26568499258059e-15
A02AA04	Magnesium Hydroxide	A06AB08	Sodium Picosulfate	Z96	Presence of other functional implants	2.46921471931684	2.94416778224962e-13	1.00563350104744e-7
A02AA04	Magnesium Hydroxide	A06AB08	Sodium Picosulfate	Z51	Other medical care	2.79546798181895	1.16577391874955e-11	3.98191065879446e-6
A02AA04	Magnesium Hydroxide	A06AB08	Sodium Picosulfate	S06	Intracranial injury	3.44499070065612	1.2028937493107602e-9	4.1087001216457e-4
A02AA04	Magnesium Hydroxide	A06AB08	Sodium Picosulfate	R52	Pain, not elsewhere classified	1.84948124669471	4.32947744789846e-9	0.00147881095292378
A02AA04	Magnesium Hydroxide	A06AD11	Lactulose	K59	Other functional intestinal disorders	1.9463266991638	1.3624117646228101e-14	4.65356261618684e-9
A02AA04	Magnesium Hydroxide	A06AD11	Lactulose	Z96	Presence of other functional implants	2.22549805964888	4.67146620931733e-13	1.5956233701841e-7
A02AA04	Magnesium Hydroxide	A06AD11	Lactulose	M54	Dorsalgia	1.91099927509894	4.62229501750742e-8	0.0157882806453997
A02AA04	Magnesium Hydroxide	A06AD65	Macrogol, Combinations	K59	Other functional intestinal disorders	2.95364756193141	5.29313843359918e-21	1.8079667084876e-15
A02AA04	Magnesium Hydroxide	A06AD65	Macrogol, Combinations	R67	X	1.86386690607492	9.5501435190983e-11	3.26202342153137e-5
A02AA04	Magnesium Hydroxide	A06AD65	Macrogol, Combinations	Z51	Other medical care	2.53554742612661	8.60790051457313e-8	0.0294018336296171
A02AA04	Magnesium Hydroxide	A06AD65	Macrogol, Combinations	R53	Malaise and fatigue	2.63646167377632	9.46076860974703e-8	0.0323149581249407
A02AA04	Magnesium Hydroxide	A10AC01	Insulin (Human)	E11	Type 2 diabetes mellitus	6.76415048798502	7.30455026996569e-33	2.49500062661164e-27
A02AA04	Magnesium Hydroxide	A10AC01	Insulin (Human)	E10	Type 1 diabetes mellitus	9.07804413890022	4.1132542938226498e-25	1.4049560426324098e-19
A02AA04	Magnesium Hydroxide	A10AC01	Insulin (Human)	E14	Unspecified diabetes mellitus	5.60670916342237	1.36906555073354e-7	0.0467628982032954
A02AA04	Magnesium Hydroxide	A10AE04	Insulin Glargine	E11	Type 2 diabetes mellitus	8.08437517720081	3.50123453564573e-29	1.19590967787144e-23
A02AA04	Magnesium Hydroxide	A10AE04	Insulin Glargine	E10	Type 1 diabetes mellitus	7.22835132533592	6.920038156014671e-21	2.3636635928736203e-15
A02AA04	Magnesium Hydroxide	A11AA03	Multivitamins And Other Minerals, Incl. Combinations	C18	Malignant neoplasm of colon	3.63016450555254	3.86482010401702e-16	1.32009887328889e-10
A02AA04	Magnesium Hydroxide	A11AA03	Multivitamins And Other Minerals, Incl. Combinations	Z03	Medical observation and evaluation for suspected diseases and conditions	1.8538432700961	6.2076901693222705e-9	0.00212034831575507
A02AA04	Magnesium Hydroxide	A11AA03	Multivitamins And Other Minerals, Incl. Combinations	Z08	Follow-up examination after treatment for malignant neoplasms	2.47809050391372	6.507999933441671e-9	0.0022229245212658
A02AA04	Magnesium Hydroxide	A11CC05	Colecalciferol	E55	Vitamin D deficiency	5.86832849438079	1.57512793595577e-12	5.3801329882854e-7
A02AA04	Magnesium Hydroxide	A11CC05	Colecalciferol	R67	X	2.07188426341557	7.7349979775716e-11	2.64202778920318e-5
A02AA04	Magnesium Hydroxide	A12BA01	Potassium Chloride	I50	Heart failure	1.62369235755772	1.46130129988913e-17	4.9913376240052994e-12
A02AA04	Magnesium Hydroxide	A12BA01	Potassium Chloride	I48	Atrial fibrillation and flutter	1.36962489894193	4.25574471277492e-11	1.4536262100531e-5
A02AA04	Magnesium Hydroxide	A12BA01	Potassium Chloride	I35	Nonrheumatic aortic valve disorders	1.55391652282276	1.10732597998792e-7	0.0378227120332514
A02AA04	Magnesium Hydroxide	B01AA03	Warfarin	I48	Atrial fibrillation and flutter	4.95412083292008	3.63221038044171e-76	1.2406468352267099e-70
A02AA04	Magnesium Hydroxide	B01AA03	Warfarin	Z95	Presence of cardiac and vascular implants and grafts	2.50385440971878	5.73160675426716e-16	1.95773345584153e-10
A02AA04	Magnesium Hydroxide	B01AA03	Warfarin	I35	Nonrheumatic aortic valve disorders	2.40907877060752	4.8398661548493594e-11	1.65314340277959e-5
A02AA04	Magnesium Hydroxide	B01AA03	Warfarin	I26	Pulmonary embolism	3.72309230934755	1.01031828377704e-8	0.00345092395553156
A02AA04	Magnesium Hydroxide	B01AA03	Warfarin	I34	Nonrheumatic mitral valve disorders	4.06237469394086	1.5540016933461e-8	0.00530797250392841
A02AA04	Magnesium Hydroxide	B01AA03	Warfarin	I50	Heart failure	1.79603776541903	3.67677124547562e-8	0.0125586740077462
A02AA04	Magnesium Hydroxide	B01AB04	Dalteparin	S72	Fracture of femur	2.13148208492748	6.79079483173035e-24	2.3195182090844698e-18
A02AA04	Magnesium Hydroxide	B01AB04	Dalteparin	C18	Malignant neoplasm of colon	2.48143197983445	1.0249991258516599e-22	3.501069014189e-17
A02AA04	Magnesium Hydroxide	B01AB04	Dalteparin	R67	X	1.96194417567888	7.86538470032396e-16	2.68656372132025e-10
A02AA04	Magnesium Hydroxide	B01AB04	Dalteparin	Z09	Follow-up examination after treatment for conditions other than malignant neoplasms	1.79875936295416	5.8863637889721e-12	2.01059350667162e-6
A02AA04	Magnesium Hydroxide	B01AB04	Dalteparin	Z93	Artificial opening status	2.16267375477398	2.14763884244188e-10	7.33564704135188e-5
A02AA04	Magnesium Hydroxide	B01AB04	Dalteparin	Z03	Medical observation and evaluation for suspected diseases and conditions	1.32480534228317	1.04497631441737e-8	0.00356930469762912
A02AA04	Magnesium Hydroxide	B01AB04	Dalteparin	C20	Malignant neoplasm of rectum	1.96363860966018	4.66804906271804e-8	0.0159445618225448
A02AA04	Magnesium Hydroxide	B01AB05	Enoxaparin	S72	Fracture of femur	1.94456217435718	8.236061203576079e-22	2.81317495318308e-16
A02AA04	Magnesium Hydroxide	B01AB05	Enoxaparin	C20	Malignant neoplasm of rectum	2.79067763936977	7.32219611374805e-16	2.50102788218069e-10
A02AA04	Magnesium Hydroxide	B01AB05	Enoxaparin	C78	Secondary malignant neoplasm of respiratory and digestive organs	3.89330985713593	7.50027791167687e-16	2.56185492573565e-10
A02AA04	Magnesium Hydroxide	B01AB05	Enoxaparin	I35	Nonrheumatic aortic valve disorders	2.50099786175907	4.1902567895624297e-11	1.43125763109726e-5
A02AA04	Magnesium Hydroxide	B01AB05	Enoxaparin	S82	Fracture of lower leg, including ankle	2.13439548583628	4.0869849365372303e-10	1.3959832708031e-4
A02AA04	Magnesium Hydroxide	B01AB05	Enoxaparin	C18	Malignant neoplasm of colon	1.83272828880206	3.4460889756186204e-9	0.0011770737192241
A02AA04	Magnesium Hydroxide	B01AB10	Tinzaparin	Z47	Other orthopaedic follow-up care	2.59184377485295	1.02931475216049e-48	3.5158098126595393e-43
A02AA04	Magnesium Hydroxide	B01AB10	Tinzaparin	M48	Other spondylopathies	2.42901261702641	1.38487350244134e-41	4.73028472481884e-36
A02AA04	Magnesium Hydroxide	B01AB10	Tinzaparin	M47	Spondylosis	2.73707401713918	5.4236785800195e-30	1.8525550452200998e-24
A02AA04	Magnesium Hydroxide	B01AB10	Tinzaparin	M43	Other deforming dorsopathies	2.40506567529529	1.61320672006083e-15	5.510197929577381e-10
A02AA04	Magnesium Hydroxide	B01AB10	Tinzaparin	G91	Hydrocephalus	2.92194036629278	7.41342457996776e-13	2.53218860693043e-7
A02AA04	Magnesium Hydroxide	B01AB10	Tinzaparin	M51	Other intervertebral disc disorders	1.49746843767199	1.1513291311339399e-12	3.93257188663158e-7
A02AA04	Magnesium Hydroxide	B01AB10	Tinzaparin	C54	Malignant neoplasm of corpus uteri	1.87832726916122	2.22358636702097e-12	7.59505948210619e-7
A02AA04	Magnesium Hydroxide	B01AB10	Tinzaparin	E66	Obesity	1.3269181052612	1.22024837410705e-10	4.16797796646997e-5
A02AA04	Magnesium Hydroxide	B01AB10	Tinzaparin	Z85	Personal history of malignant neoplasm	1.74429398153921	2.4733592578197e-10	8.44820374974959e-5
A02AA04	Magnesium Hydroxide	B01AB10	Tinzaparin	Z04	Examination and observation for other reasons	1.55778661548825	6.29957358670564e-10	2.1517327508638e-4
A02AA04	Magnesium Hydroxide	B01AB10	Tinzaparin	S32	Fracture of lumbar spine and pelvis	1.93807707650219	2.15930864493341e-9	7.3755073523261e-4
A02AA04	Magnesium Hydroxide	B01AB10	Tinzaparin	Z08	Follow-up examination after treatment for malignant neoplasms	1.30333557480675	2.28478119576205e-9	7.8040814347405e-4
A02AA04	Magnesium Hydroxide	B01AB10	Tinzaparin	C56	Malignant neoplasm of ovary	1.72433427132254	1.34436436833519e-8	0.00459191848563514
A02AA04	Magnesium Hydroxide	B01AB10	Tinzaparin	S06	Intracranial injury	1.93047511912648	3.41031769395945e-8	0.0116485539409034
A02AA04	Magnesium Hydroxide	B01AB10	Tinzaparin	I80	Phlebitis and thrombophlebitis	2.42274554379877	4.37393263963033e-8	0.0149399542385325
A02AA04	Magnesium Hydroxide	B01AB10	Tinzaparin	N80	Endometriosis	1.46734682888044	1.25491427970653e-7	0.04286385606908
A02AA04	Magnesium Hydroxide	B01AB10	Tinzaparin	I26	Pulmonary embolism	2.1340483783688	1.364981146695e-7	0.0466233880314318
A02AA04	Magnesium Hydroxide	C03CA01	Furosemide	I50	Heart failure	1.83539519171118	4.40966750622466e-29	1.50620131076614e-23
A02AA04	Magnesium Hydroxide	C03CA01	Furosemide	I48	Atrial fibrillation and flutter	1.48900126322138	8.29293728743222e-18	2.83260200339365e-12
A02AA04	Magnesium Hydroxide	C03CA01	Furosemide	Z95	Presence of cardiac and vascular implants and grafts	1.53989354583159	1.51873778401058e-11	5.18752227408926e-6
A02AA04	Magnesium Hydroxide	C03CA01	Furosemide	I35	Nonrheumatic aortic valve disorders	1.56133237624216	4.8894474047054e-9	0.00167007877113041
A02AA04	Magnesium Hydroxide	C08CA01	Amlodipine	I10	Essential (primary) hypertension	2.33337924524887	1.0677443593167098e-62	3.6470730532308995e-57
A02AA04	Magnesium Hydroxide	C08CA06	Nimodipine	I60	Subarachnoid haemorrhage	89.2925799407901	2.90156175924467e-29	9.91080646981683e-24
A02AA04	Magnesium Hydroxide	C08CA06	Nimodipine	G94	Other disorders of brain in diseases classified elsewhere	13.284425292555	8.60018446087578e-10	2.9375478059324e-4
A02AA04	Magnesium Hydroxide	C08DA01	Verapamil	I48	Atrial fibrillation and flutter	3.44354243346996	5.97788492078013e-19	2.04185419662103e-13
A02AA04	Magnesium Hydroxide	C09AA02	Enalapril	I10	Essential (primary) hypertension	1.93778096131699	9.815490643299919e-28	3.35265750805067e-22
A02AA04	Magnesium Hydroxide	C09AA02	Enalapril	E11	Type 2 diabetes mellitus	1.79046055553201	8.11066386114515e-11	2.77034323372363e-5
A02AA04	Magnesium Hydroxide	C09AA05	Ramipril	I50	Heart failure	2.65665704306464	3.25860732935409e-13	1.11303598827282e-7
A02AA04	Magnesium Hydroxide	C09CA01	Losartan	I10	Essential (primary) hypertension	1.95390756048069	1.8401505722756198e-22	6.285365506710391e-17
A02AA04	Magnesium Hydroxide	C10AA05	Atorvastatin	I25	Chronic ischaemic heart disease	2.6239615741923	7.35739467441505e-16	2.5130505841506e-10
A02AA04	Magnesium Hydroxide	C10AA05	Atorvastatin	E78	Disorders of lipoprotein metabolism and other lipidaemias	2.91199560151732	6.130627044140741e-15	2.09402601821306e-9
A02AA04	Magnesium Hydroxide	C10AA05	Atorvastatin	I21	Acute myocardial infarction	2.99583058525434	1.62329840168661e-8	0.00554466788467292
A02AA04	Magnesium Hydroxide	C10AA05	Atorvastatin	E11	Type 2 diabetes mellitus	2.02677182158661	1.90622635425499e-8	0.00651105923370168
A02AA04	Magnesium Hydroxide	H02AB06	Prednisolone	J44	Other chronic obstructive pulmonary disease	2.23049869226669	1.2826768034863399e-36	4.3812135041322195e-31
A02AA04	Magnesium Hydroxide	H02AB06	Prednisolone	Z51	Other medical care	4.48666136844511	1.23331418519555e-32	4.21260659608874e-27
A02AA04	Magnesium Hydroxide	H02AB06	Prednisolone	C34	Malignant neoplasm of bronchus and lung	2.8712916140101	1.43367906213143e-23	4.8969888989410796e-18
A02AA04	Magnesium Hydroxide	H02AB06	Prednisolone	R52	Pain, not elsewhere classified	2.43633132199208	1.3189038886876298e-22	4.50495363451257e-17
A02AA04	Magnesium Hydroxide	H02AB06	Prednisolone	C71	Malignant neoplasm of brain	4.32919156498523	2.7877852337237598e-18	9.52218226712557e-13
A02AA04	Magnesium Hydroxide	H02AB06	Prednisolone	M35	Other systemic involvement of connective tissue	5.92707856386048	4.0325414885568903e-17	1.3773871311634e-11
A02AA04	Magnesium Hydroxide	H02AB06	Prednisolone	C79	Secondary malignant neoplasm of other and unspecified sites	3.01536803803221	6.75177938596757e-17	2.3061917813061697e-11
A02AA04	Magnesium Hydroxide	H02AB06	Prednisolone	R53	Malaise and fatigue	3.03992290973465	6.30873565860276e-16	2.15486222143763e-10
A02AA04	Magnesium Hydroxide	H02AB06	Prednisolone	G95	Other diseases of spinal cord	3.75665722619612	6.59570890775416e-16	2.25288310020377e-10
A02AA04	Magnesium Hydroxide	H02AB06	Prednisolone	K59	Other functional intestinal disorders	2.02316354693456	1.96637599717787e-12	6.71651116604051e-7
A02AA04	Magnesium Hydroxide	H02AB06	Prednisolone	R11	Nausea and vomiting	2.73092541285112	8.68685897949793e-12	2.96715304790915e-6
A02AA04	Magnesium Hydroxide	H02AB06	Prednisolone	M05	Seropositive rheumatoid arthritis	3.13011628496241	1.4415756208356801e-10	4.92396101657602e-5
A02AA04	Magnesium Hydroxide	H02AB06	Prednisolone	R06	Abnormalities of breathing	2.11567056043262	5.200993925897411e-10	1.7764930932809e-4
A02AA04	Magnesium Hydroxide	H02AB06	Prednisolone	R67	X	1.58004682727585	3.03841678081309e-9	0.00103782594298877
A02AA04	Magnesium Hydroxide	H02AB06	Prednisolone	D43	Neoplasm of uncertain or unknown behaviour of brain and central nervous system	9.03669473425598	3.9146286158607e-9	0.00133711186706231
A02AA04	Magnesium Hydroxide	H03AA01	Levothyroxine Sodium	E03	Other hypothyroidism	17.1672687238973	8.407237298425371e-58	2.87164322954856e-52
A02AA04	Magnesium Hydroxide	H03AA01	Levothyroxine Sodium	E23	Hypofunction and other disorders of pituitary gland	23.6673609668339	1.13988855541497e-7	0.0389349454095981
A02AA04	Magnesium Hydroxide	M03BB03	Chlorzoxazone	M48	Other spondylopathies	2.97188604475346	9.369513873012189e-36	3.20032611457703e-30
A02AA04	Magnesium Hydroxide	M03BB03	Chlorzoxazone	M51	Other intervertebral disc disorders	2.24778189485889	1.0638209900509398e-31	3.6336720792971997e-26
A02AA04	Magnesium Hydroxide	M03BB03	Chlorzoxazone	M47	Spondylosis	2.71937311900375	2.74896402068856e-24	9.3895814261855e-19
A02AA04	Magnesium Hydroxide	M03BB03	Chlorzoxazone	Z09	Follow-up examination after treatment for conditions other than malignant neoplasms	1.71045900928365	7.77133427925563e-14	2.65443910709679e-8
A02AA04	Magnesium Hydroxide	M03BB03	Chlorzoxazone	M43	Other deforming dorsopathies	2.46141017721808	2.95582071190171e-12	1.00961376892284e-6
A02AA04	Magnesium Hydroxide	M03BB03	Chlorzoxazone	M50	Cervical disc disorders	2.61922060167515	6.995731405093751e-10	2.389517984575e-4
A02AA04	Magnesium Hydroxide	M03BB03	Chlorzoxazone	M54	Dorsalgia	1.6670783324499	2.9612460964657e-9	0.0010114669066776
A02AA04	Magnesium Hydroxide	M03BB03	Chlorzoxazone	G95	Other diseases of spinal cord	3.30528285134019	5.4725141208124e-8	0.0186923570321765
A02AA04	Magnesium Hydroxide	N02AA01	Morphine	O82	Single delivery by caesarean section	1.28347518530451	6.798359928538389e-11	2.322102204071e-5
A02AA04	Magnesium Hydroxide	N02AA01	Morphine	Z47	Other orthopaedic follow-up care	1.29216945922475	2.87647780507825e-8	0.00982512770924968
A02AA04	Magnesium Hydroxide	N02AA05	Oxycodone	R52	Pain, not elsewhere classified	1.59920842153541	1.89913208368788e-10	6.48682747561102e-5
A02AA04	Magnesium Hydroxide	N02AX02	Tramadol	Z04	Examination and observation for other reasons	1.53180813167816	1.9003922616855597e-12	6.49113184039413e-7
A02AA04	Magnesium Hydroxide	N02AX02	Tramadol	M54	Dorsalgia	1.56970487777948	3.84872534901951e-12	1.3146014200139e-6
A02AA04	Magnesium Hydroxide	N02AX02	Tramadol	S52	Fracture of forearm	1.73823735791242	9.90690584834584e-9	0.00338388201680779
A02AA04	Magnesium Hydroxide	N03AX12	Gabapentin	Z09	Follow-up examination after treatment for conditions other than malignant neoplasms	2.01586341443441	1.77054223718128e-32	6.04760570869535e-27
A02AA04	Magnesium Hydroxide	N03AX12	Gabapentin	M51	Other intervertebral disc disorders	1.85317370728785	9.00212888099811e-18	3.07483915762476e-12
A02AA04	Magnesium Hydroxide	N03AX12	Gabapentin	G82	Paraplegia and tetraplegia	2.99509379012234	6.84908273935358e-11	2.33942749311552e-5
A02AA04	Magnesium Hydroxide	N03AX12	Gabapentin	I70	Atherosclerosis	2.33165143733013	9.34745018624963e-10	3.1927898652169e-4
A02AA04	Magnesium Hydroxide	N03AX12	Gabapentin	D62	Acute posthaemorrhagic anaemia	2.46155622489821	2.25929060586569e-9	7.7170137366433e-4
A02AA04	Magnesium Hydroxide	N03AX14	Levetiracetam	G40	Epilepsy	38.9496579620825	4.62156369923998e-33	1.5785782696219998e-27
A02AA04	Magnesium Hydroxide	N03AX14	Levetiracetam	R67	X	3.55977297199613	4.0174682086361205e-9	0.00137223858108742
A02AA04	Magnesium Hydroxide	N03AX14	Levetiracetam	C71	Malignant neoplasm of brain	24.6434982538034	7.86123203475097e-8	0.0268514530364582
A02AA04	Magnesium Hydroxide	N03AX16	Pregabalin	R52	Pain, not elsewhere classified	5.37644572397224	2.2069593040652503e-15	7.53826675570959e-10
A02AA04	Magnesium Hydroxide	N05AH02	Clozapine	F20	Schizophrenia	43.0086296418396	9.04058321462652e-19	3.08797392745355e-13
A02AA04	Magnesium Hydroxide	N05CF01	Zopiclone	Z47	Other orthopaedic follow-up care	2.20512368939444	3.10115520516992e-29	1.05925538111948e-23
A02AA04	Magnesium Hydroxide	N06AA09	Amitriptyline	R52	Pain, not elsewhere classified	3.57674706822533	3.31111807058448e-10	1.1309719771334e-4
A02AA04	Magnesium Hydroxide	N06AA10	Nortriptyline	R52	Pain, not elsewhere classified	4.51657312109944	5.76114601315667e-10	1.9678231214219e-4
A02AA04	Magnesium Hydroxide	N06AB04	Citalopram	F33	Recurrent depressive disorder	2.48362245856091	1.49400296510634e-8	0.00510303604785442
A02AA04	Magnesium Hydroxide	N06AB04	Citalopram	F32	Depressive episode	2.02125419186783	1.20722276813788e-7	0.0412348666467319
A02AA04	Magnesium Hydroxide	R03AC03	Terbutaline	J44	Other chronic obstructive pulmonary disease	5.26996970674273	2.6305548020206097e-20	8.985133426165761e-15
A02AA04	Magnesium Hydroxide	R03BB04	Tiotropium Bromide	J44	Other chronic obstructive pulmonary disease	8.59858029583673	9.367675582086289e-132	3.19969821322205e-126
A02AD01	Ordinary Salt Combinations	N02BE01	Paracetamol	Z09	Follow-up examination after treatment for conditions other than malignant neoplasms	3.91298025574984	4.99126317738503e-25	1.70485578097305e-19
A02AD01	Ordinary Salt Combinations	N02BE01	Paracetamol	Z37	Outcome of delivery	6.02474129916184	2.4012479093114202e-21	8.20189445887683e-16
A02AD01	Ordinary Salt Combinations	N02BE01	Paracetamol	Z34	Supervision of normal pregnancy	3.94688839312524	1.82669650888794e-15	6.239410731478361e-10
A02AD01	Ordinary Salt Combinations	N02BE01	Paracetamol	Z39	Postpartum care and examination	6.12202330151224	2.50621922679725e-15	8.56044288858683e-10
A02AD01	Ordinary Salt Combinations	N02BE01	Paracetamol	Z36	Antenatal screening	5.0176170865932	4.50389917513671e-13	1.5383878334531001e-07
A02AD01	Ordinary Salt Combinations	N02BE01	Paracetamol	O62	Abnormalities of forces of labour	13.2590003239266	1.50398197892879e-12	5.13712116578749e-7
A02AD01	Ordinary Salt Combinations	N02BE01	Paracetamol	Z35	Supervision of high-risk pregnancy	4.19300364361662	5.76903857231391e-12	1.97051896706812e-6
A02AD01	Ordinary Salt Combinations	N02BE01	Paracetamol	O72	Postpartum haemorrhage	7.28675995669951	9.88342003464395e-12	3.37586001439326e-6
A02AD01	Ordinary Salt Combinations	N02BE01	Paracetamol	O82	Single delivery by caesarean section	8.38843961889379	4.304505662185e-11	1.47028139002121e-5
A02AD01	Ordinary Salt Combinations	N02BE01	Paracetamol	O99	Other maternal diseases classifiable elsewhere but complicating pregnancy, childbirth and the puerperium	3.13345968823778	3.3255770642677703e-9	0.00113591070668781
A02AD01	Ordinary Salt Combinations	N05AF05	Zuclopenthixol	F20	Schizophrenia	5.04319943252148	3.49189968239407e-11	1.19272119071598e-5
A02AD01	Ordinary Salt Combinations	N05AH04	Quetiapine	F31	Bipolar affective disorder	3.45986743550132	2.02099365929725e-12	6.90306762218843e-7
A02BC01	Omeprazole	A10AD05	Insulin Aspart	E11	Type 2 diabetes mellitus	7.98775470261633	6.15138160986256e-25	2.1011151137175299e-19
A02BC01	Omeprazole	A10AD05	Insulin Aspart	E10	Type 1 diabetes mellitus	8.96376957831358	3.42972846999542e-17	1.1714854940394e-11
A02BC01	Omeprazole	C03CA01	Furosemide	I50	Heart failure	4.16636889370984	3.5951359191594005e-68	1.22798338563544e-62
A02BC01	Omeprazole	C03CA01	Furosemide	I48	Atrial fibrillation and flutter	1.71809033092367	4.263727751256e-20	1.45635296054101e-14
A02BC01	Omeprazole	C03CA01	Furosemide	I35	Nonrheumatic aortic valve disorders	2.96988903525863	6.06744480145053e-18	2.07244498594185e-12
A02BC01	Omeprazole	C03CA01	Furosemide	N18	Chronic kidney disease	1.93703717814371	3.40984441326131e-13	1.16469373654884e-7
A02BC01	Omeprazole	C03CA01	Furosemide	N17	Acute renal failure	3.15680880061894	2.72521090822073e-11	9.30844839499138e-6
A02BC01	Omeprazole	C03CA01	Furosemide	R18	Ascites	4.68631225068477	6.97629431344606e-8	0.0238287889605514
A02BC01	Omeprazole	C03CA01	Furosemide	K70	Alcoholic liver disease	2.53567630878088	9.97732810208948e-8	0.034079360051745
A02BC01	Omeprazole	C03CA01	Furosemide	Z95	Presence of cardiac and vascular implants and grafts	1.56142072077299	1.03934327807366e-7	0.0355006404805064
A02BC01	Omeprazole	C03CA01	Furosemide	Z94	Transplanted organ and tissue status	1.95298751134488	1.14061508738616e-7	0.0389597614168316
A02BC01	Omeprazole	N02AX02	Tramadol	M54	Dorsalgia	2.15878943842267	1.01852089558978e-12	3.4789414526481e-7
A02BC01	Omeprazole	N02AX02	Tramadol	Z50	Care involving use of rehabilitation procedures	1.55096124655069	4.393402610875681e-9	0.00150064574299158
A02BC01	Omeprazole	N02AX02	Tramadol	S52	Fracture of forearm	2.72819372094608	1.9471314082572402e-08	0.00665077780855609
A02BC01	Omeprazole	N04AB02	Orphenadrine (Chloride)	F20	Schizophrenia	12.9824161586147	1.0332319080557e-14	3.5291895637076903e-9
A02BC01	Omeprazole	N06AB04	Citalopram	F32	Depressive episode	2.75484782397713	4.68532907150923e-10	1.6003584802972e-4
A02BC02	Pantoprazole	A03FA01	Metoclopramide	R11	Nausea and vomiting	1.7579815466519	6.51555592001724e-12	2.22550540448845e-6
A02BC02	Pantoprazole	A10AB05	Insulin Aspart	E11	Type 2 diabetes mellitus	5.13780954085582	7.35960070314218e-108	2.51380409297087e-102
A02BC02	Pantoprazole	A10AB05	Insulin Aspart	E10	Type 1 diabetes mellitus	5.44118258115979	9.77568973882786e-66	3.33906279271195e-60
A02BC02	Pantoprazole	A10AB05	Insulin Aspart	E14	Unspecified diabetes mellitus	3.8822744307726	1.80059176528714e-20	6.1502452808559805e-15
A02BC02	Pantoprazole	A10AB05	Insulin Aspart	I10	Essential (primary) hypertension	1.52859049443096	5.202115123667021e-9	0.0017768760585607
A02BC02	Pantoprazole	A11DA01	Thiamine (Vit B1)	F10	Mental and behavioural disorders due to use of alcohol	5.75934267612976	2.21424559321371e-178	7.563154387828199e-173
A02BC02	Pantoprazole	A11DA01	Thiamine (Vit B1)	K70	Alcoholic liver disease	4.49499531329447	1.63132517660946e-66	5.5720847792413995e-61
A02BC02	Pantoprazole	A11DA01	Thiamine (Vit B1)	R18	Ascites	2.84022484774101	5.20145542260907e-13	1.77665072578973e-7
A02BC02	Pantoprazole	A11DA01	Thiamine (Vit B1)	K72	Hepatic failure, not elsewhere classified	2.58231876437338	3.2085420305508698e-12	1.0959352842912e-6
A02BC02	Pantoprazole	A11DA01	Thiamine (Vit B1)	I85	Oesophageal varices	2.89114268664519	1.8105855970426298e-11	6.18438101210657e-6
A02BC02	Pantoprazole	A11DA01	Thiamine (Vit B1)	K74	Fibrosis and cirrhosis of liver	2.49048763758804	4.79418460642443e-8	0.0163754004764718
A02BC02	Pantoprazole	A11DA01	Thiamine (Vit B1)	J96	Respiratory failure, not elsewhere classified	1.61123124608789	8.230881168307e-8	0.0281140561889629
A02BC02	Pantoprazole	A11DA01	Thiamine (Vit B1)	E87	Other disorders of fluid, electrolyte and acid-base balance	1.80000745053896	1.23576147883743e-7	0.0422096576803543
A02BC02	Pantoprazole	A12AA07	Calcium Chloride	N17	Acute renal failure	5.09852978803205	5.21300104828088e-10	1.7805943420592e-4
A02BC02	Pantoprazole	B01AB05	Enoxaparin	S72	Fracture of femur	2.05625990178901	3.5699431896795404e-17	1.2193783554124599e-11
A02BC02	Pantoprazole	B01AB05	Enoxaparin	I35	Nonrheumatic aortic valve disorders	2.07661754783698	1.43277634170696e-13	4.89390549484163e-8
A02BC02	Pantoprazole	B01AB05	Enoxaparin	C16	Malignant neoplasm of stomach	4.74079481082422	6.66617352932294e-13	2.27695156006378e-7
A02BC02	Pantoprazole	B01AB05	Enoxaparin	Z99	Dependence on enabling machines and devices, not elsewhere classified	2.17249053827266	4.4601014735591003e-10	1.5234279401206e-4
A02BC02	Pantoprazole	B01AB05	Enoxaparin	C25	Malignant neoplasm of pancreas	3.42535024402265	2.43407184634429e-8	0.00831401052412126
A02BC02	Pantoprazole	C01CA03	Norepinephrine	J96	Respiratory failure, not elsewhere classified	4.13640551857148	4.39398971185278e-12	1.50084627789813e-6
A02BC02	Pantoprazole	C01CA03	Norepinephrine	R57	Shock, not elsewhere classified	5.07790885046679	1.21465076203865e-7	0.0414885831488018
A02BC02	Pantoprazole	C03CA01	Furosemide	I50	Heart failure	1.70247645730841	1.5779324659442697e-43	5.38971236527652e-38
A02BC02	Pantoprazole	C03CA01	Furosemide	N18	Chronic kidney disease	1.47101759140462	1.29229186160916e-15	4.41405546586118e-10
A02BC02	Pantoprazole	C03CA01	Furosemide	K70	Alcoholic liver disease	1.77333151352053	7.863792431480731e-15	2.68601985323601e-9
A02BC02	Pantoprazole	C03CA01	Furosemide	I48	Atrial fibrillation and flutter	1.31259843095642	1.56961479013396e-14	5.361301846364771e-9
A02BC02	Pantoprazole	C03CA01	Furosemide	R18	Ascites	1.9870815090373	2.63194331091789e-10	8.98987612823602e-5
A02BC02	Pantoprazole	C03CA01	Furosemide	Z95	Presence of cardiac and vascular implants and grafts	1.33378635123686	3.002991126243e-10	1.0257256730085e-4
A02BC02	Pantoprazole	C03CA01	Furosemide	N19	Unspecified kidney failure	1.66350253540741	8.74857037615902e-10	2.9882316862438e-4
A02BC02	Pantoprazole	C03CA01	Furosemide	Z94	Transplanted organ and tissue status	1.55905385052744	4.886849918727e-8	0.0166919155303974
A02BC02	Pantoprazole	C07AG02	Carvedilol	I50	Heart failure	3.74825727039097	9.20925758584725e-38	3.14558769508267e-32
A02BC02	Pantoprazole	C07AG02	Carvedilol	Z95	Presence of cardiac and vascular implants and grafts	2.22850455760375	1.59894318863255e-11	5.46147827054843e-6
A02BC02	Pantoprazole	C07AG02	Carvedilol	I25	Chronic ischaemic heart disease	1.9661905825662	5.90595032470421e-11	2.01728364050857e-5
A02BC02	Pantoprazole	C09AA10	Trandolapril	I50	Heart failure	3.03100665046532	2.9471024357205602e-15	1.0066358847642e-9
A02BC02	Pantoprazole	C09AA10	Trandolapril	I25	Chronic ischaemic heart disease	2.102564431612	1.22658788373901e-8	0.00418963170272966
A02BC02	Pantoprazole	H01BA04	Terlipressin	K70	Alcoholic liver disease	8.17696113153201	4.78639451573261e-22	1.63487920194976e-16
A02BC02	Pantoprazole	H01BA04	Terlipressin	I85	Oesophageal varices	31.6204175843211	4.17780281228042e-16	1.427003750985e-10
A02BC02	Pantoprazole	H01BA04	Terlipressin	F10	Mental and behavioural disorders due to use of alcohol	5.26802733926249	2.62382207809572e-12	8.96213659570999e-7
A02BC02	Pantoprazole	H01BA04	Terlipressin	K92	Other diseases of digestive system	6.01950969968679	2.5142619833946297e-11	8.58791437144137e-6
A02BC02	Pantoprazole	H01BA04	Terlipressin	K72	Hepatic failure, not elsewhere classified	4.48870489887024	7.4599978203859e-9	0.00254809653551357
A02BC02	Pantoprazole	H01BA04	Terlipressin	K76	Other diseases of liver	6.75305145055323	8.68815501567816e-8	0.0296759573239516
A02BC02	Pantoprazole	J01CA04	Amoxicillin	K26	Duodenal ulcer	16.3908738865478	4.650168340917641e-15	1.58834869987056e-9
A02BC02	Pantoprazole	J01FA09	Clarithromycin	K26	Duodenal ulcer	7.01482833955431	2.9544145581182703e-15	1.0091334717873402e-9
A02BC02	Pantoprazole	J01FA09	Clarithromycin	K25	Gastric ulcer	4.64427524784927	3.24721481282389e-9	0.00110914466918663
A02BC02	Pantoprazole	J01MA02	Ciprofloxacin	A41	Other sepsis	1.80736137856385	6.00720062320913e-18	2.0518675024682997e-12
A02BC02	Pantoprazole	J01MA02	Ciprofloxacin	J96	Respiratory failure, not elsewhere classified	1.66779362479714	5.66939467859437e-13	1.93648380157812e-7
A02BC02	Pantoprazole	J01MA02	Ciprofloxacin	N17	Acute renal failure	1.92022967456009	5.62963641637874e-10	1.9229036514696e-4
A02BC02	Pantoprazole	J01MA02	Ciprofloxacin	K70	Alcoholic liver disease	1.91946864505765	3.2233956988448e-9	0.00110100882206302
A02BC02	Pantoprazole	J01MA02	Ciprofloxacin	I85	Oesophageal varices	2.94781256472585	3.6754186545109303e-9	0.00125540539898399
A02BC02	Pantoprazole	J01MA02	Ciprofloxacin	K72	Hepatic failure, not elsewhere classified	2.08408929334408	1.07210334862986e-7	0.0366196196584804
A02BC02	Pantoprazole	J02AC01	Fluconazole	B37	Candidiasis	6.2035841818478	6.43049187166319e-14	2.19645024762025e-8
A02BC02	Pantoprazole	J02AC01	Fluconazole	K20	Oesophagitis	4.83182275719489	7.228730639571321e-10	2.4691030670971e-4
A02BC02	Pantoprazole	J02AC01	Fluconazole	Z51	Other medical care	1.78652728785007	1.7193483657630302e-9	5.8727438259694e-4
A02BC02	Pantoprazole	J02AC01	Fluconazole	C34	Malignant neoplasm of bronchus and lung	1.84495720716493	7.309539414441631e-9	0.002496704758712
A02BC02	Pantoprazole	J02AC01	Fluconazole	R11	Nausea and vomiting	1.89237248189693	1.16968713412533e-7	0.0399527695028921
A02BC02	Pantoprazole	L02BG04	Letrozole	C50	Malignant neoplasm of breast	103.410159438095	1.0536653254605399e-35	3.5989835788690594e-30
A02BC02	Pantoprazole	M05BA04	Alendronic Acid	M81	Osteoporosis without pathological fracture	3.00802244686283	5.37578740547013e-20	1.83619695251162e-14
A02BC02	Pantoprazole	M05BA04	Alendronic Acid	M80	Osteoporosis with pathological fracture	3.66006141381344	6.9084173060919496e-12	2.35969428240722e-6
A02BC02	Pantoprazole	N02AB03	Fentanyl	Z51	Other medical care	4.08016091515273	1.7225780376280898e-44	5.88377535156551e-39
A02BC02	Pantoprazole	N02AB03	Fentanyl	R52	Pain, not elsewhere classified	3.20909070702209	6.00328109487804e-38	2.0505287170152998e-32
A02BC02	Pantoprazole	N02AB03	Fentanyl	R67	X	2.26212103634884	4.6263458521596e-22	1.58021170003045e-16
A02BC02	Pantoprazole	N02AB03	Fentanyl	R53	Malaise and fatigue	2.97933577598655	8.86112934062239e-22	3.02667822661771e-16
A02BC02	Pantoprazole	N02AB03	Fentanyl	K59	Other functional intestinal disorders	2.74165448631533	1.29071362508048e-21	4.40866471491489e-16
A02BC02	Pantoprazole	N02AB03	Fentanyl	R11	Nausea and vomiting	3.22761509415104	9.505920741729351e-21	3.2469183359110103e-15
A02BC02	Pantoprazole	N02AB03	Fentanyl	R63	Symptoms and signs concerning food and fluid intake	3.47863373077986	1.10708593229582e-18	3.78145127722419e-13
A02BC02	Pantoprazole	N02AB03	Fentanyl	R64	Cachexia	4.72941257548254	2.5301454227688396e-11	8.64216711764307e-6
A02BC02	Pantoprazole	N02AB03	Fentanyl	G47	Sleep disorders	2.66885262138122	4.98067967620275e-10	1.7012407956412e-4
A02BC02	Pantoprazole	N02AB03	Fentanyl	C15	Malignant neoplasm of oesophagus	3.06645171340806	4.02945718044529e-8	0.0137633363021034
A02BC02	Pantoprazole	N03AA02	Phenobarbital	F10	Mental and behavioural disorders due to use of alcohol	4.27096525404945	4.718097814650669e-19	1.6115512343546e-13
A02BC02	Pantoprazole	N05AD01	Haloperidol	F05	Delirium, not induced by alcohol and other psychoactive substances	4.2828721520673	5.04385872969278e-21	1.7228207385837002e-15
A02BC02	Pantoprazole	N05AD01	Haloperidol	Z51	Other medical care	3.18709703042556	1.41861447885004e-16	4.8455331031185e-11
A02BC02	Pantoprazole	N05AD01	Haloperidol	R53	Malaise and fatigue	2.98435258893185	4.9830922196475695e-12	1.70206484328058e-6
A02BC02	Pantoprazole	N05AD01	Haloperidol	F03	Unspecified dementia	3.16207674702284	3.13522559017135e-11	1.07089273438365e-5
A02BC02	Pantoprazole	N05AD01	Haloperidol	R11	Nausea and vomiting	2.72798485544916	3.25302105226812e-10	1.1111278947811e-4
A02BC02	Pantoprazole	N05AD01	Haloperidol	R52	Pain, not elsewhere classified	2.01470034388822	1.7526553199943901e-9	5.9865097233984e-4
A02BC02	Pantoprazole	N05AD01	Haloperidol	R67	X	1.62083427684128	1.34862441826838e-8	0.00460646945299094
A02BC02	Pantoprazole	N05AD01	Haloperidol	R63	Symptoms and signs concerning food and fluid intake	2.93245424141589	2.28522640988423e-8	0.00780560214371337
A02BC02	Pantoprazole	N05AH03	Olanzapine	F20	Schizophrenia	5.17787425519728	2.3360644223194998e-21	7.97924852602827e-16
A02BC02	Pantoprazole	N05AN01	Lithium	F31	Bipolar affective disorder	32.3330270195319	8.36206617196299e-13	2.85621421822506e-7
A02BC02	Pantoprazole	N07BA01	Nicotine	F10	Mental and behavioural disorders due to use of alcohol	2.73320308937704	1.4055055310085799e-18	4.80075713215539e-13
A02BC02	Pantoprazole	N07BA01	Nicotine	J44	Other chronic obstructive pulmonary disease	1.92305232178158	4.04678325996465e-10	1.3822516645396e-4
A02BC03	Lansoprazole	A12CB02	Zinc Gluconate	K70	Alcoholic liver disease	6.99432396888148	4.62425729705402e-9	0.00157949831644015
A02BC05	Esomeprazole	A10BB12	Glimepiride	E11	Type 2 diabetes mellitus	8.65158422354226	2.61145962525083e-38	8.91991041277676e-33
A02BC05	Esomeprazole	A11DA01	Thiamine (Vit B1)	F10	Mental and behavioural disorders due to use of alcohol	16.1324450553021	1.25228216342904e-134	4.2773951399813e-129
A02BC05	Esomeprazole	A11DA01	Thiamine (Vit B1)	K70	Alcoholic liver disease	12.8196174080548	3.0241907468481898e-62	1.0329667850194398e-56
A02BC05	Esomeprazole	A11DA01	Thiamine (Vit B1)	K72	Hepatic failure, not elsewhere classified	7.23617557201634	2.51761068116955e-24	8.599352451457209e-19
A02BC05	Esomeprazole	A11DA01	Thiamine (Vit B1)	K76	Other diseases of liver	5.9013681719649	2.88829641464203e-13	9.86549629756449e-8
A02BC05	Esomeprazole	A11DA01	Thiamine (Vit B1)	E87	Other disorders of fluid, electrolyte and acid-base balance	2.16464395105269	3.76599270514001e-13	1.28634259630926e-7
A02BC05	Esomeprazole	A11DA01	Thiamine (Vit B1)	I85	Oesophageal varices	8.78683020621967	5.59941714255189e-13	1.91258171454716e-7
A02BC05	Esomeprazole	A11DA01	Thiamine (Vit B1)	J96	Respiratory failure, not elsewhere classified	1.68398037483517	2.65206476148359e-12	9.05860456450427e-7
A02BC05	Esomeprazole	A11DA01	Thiamine (Vit B1)	R18	Ascites	5.23732730891019	9.094937709923209e-12	3.10653968370305e-6
A02BC05	Esomeprazole	A11DA01	Thiamine (Vit B1)	K74	Fibrosis and cirrhosis of liver	3.95442859774495	4.72547541281345e-10	1.6140711858038e-4
A02BC05	Esomeprazole	A11DA01	Thiamine (Vit B1)	Z72	Problems related to lifestyle	6.6228433861126	6.5490389005394e-9	0.00223694211917944
A02BC05	Esomeprazole	B01AB05	Enoxaparin	J96	Respiratory failure, not elsewhere classified	2.12925980359136	1.43638746655154e-14	4.906239941750761e-9
A02BC05	Esomeprazole	B01AB05	Enoxaparin	A41	Other sepsis	1.99696338403907	1.35795238279545e-10	4.63833079486676e-5
A02BC05	Esomeprazole	B01AB05	Enoxaparin	B48	Other mycoses, not elsewhere classified	5.17439624799197	7.678494861411211e-10	2.6227281328225e-4
A02BC05	Esomeprazole	B01AB05	Enoxaparin	K91	Postprocedural disorders of digestive system, not elsewhere classified	2.34909651342727	4.1719021903675e-8	0.0142498828735945
A02BC05	Esomeprazole	B01AB05	Enoxaparin	N17	Acute renal failure	2.15055221620158	5.84011908774629e-8	0.0199479779656333
A02BC05	Esomeprazole	B01AB05	Enoxaparin	C16	Malignant neoplasm of stomach	7.09905486764852	7.19280144054861e-8	0.0245683080244531
A02BC05	Esomeprazole	B01AE07	Dabigatran Etexilate	I48	Atrial fibrillation and flutter	6.91040474778416	8.682921151923589e-11	2.96580801202024e-5
A02BC05	Esomeprazole	C03CA01	Furosemide	I50	Heart failure	2.47287637991275	3.56458030391159e-54	1.21754656524647e-48
A02BC05	Esomeprazole	C03CA01	Furosemide	K70	Alcoholic liver disease	2.13304137516582	2.45527418852198e-17	8.38643094025076e-12
A02BC05	Esomeprazole	C03CA01	Furosemide	J96	Respiratory failure, not elsewhere classified	1.36379475333103	3.34864735156695e-12	1.14379077858002e-6
A02BC05	Esomeprazole	C03CA01	Furosemide	Z95	Presence of cardiac and vascular implants and grafts	1.56596036498197	2.9987382945694e-10	1.0242730417994e-4
A02BC05	Esomeprazole	C03CA01	Furosemide	I35	Nonrheumatic aortic valve disorders	1.96723079753564	4.515289809118e-10	1.5422785095208e-4
A02BC05	Esomeprazole	C03CA01	Furosemide	R18	Ascites	2.55140703707064	1.37493208714532e-9	4.6963280314205e-4
A02BC05	Esomeprazole	C03CA01	Furosemide	J44	Other chronic obstructive pulmonary disease	1.30205266144402	4.4390478859405506e-9	0.00151623670830494
A02BC05	Esomeprazole	C03CA01	Furosemide	I25	Chronic ischaemic heart disease	1.35970455992926	4.6572594930836906e-9	0.00159077081053361
A02BC05	Esomeprazole	C03CA01	Furosemide	K74	Fibrosis and cirrhosis of liver	2.18282772616472	1.44666461353917e-7	0.0494134338717347
A02BC05	Esomeprazole	C07AB02	Metoprolol	I48	Atrial fibrillation and flutter	2.23464781719371	1.0740852991333899e-36	3.66873167454394e-31
A02BC05	Esomeprazole	C07AB02	Metoprolol	I25	Chronic ischaemic heart disease	2.3544089733352	8.61781720233915e-33	2.9435705861685798e-27
A02BC05	Esomeprazole	C07AB02	Metoprolol	I20	Angina pectoris	2.93187840392978	1.67315941311558e-22	5.71497714419063e-17
A02BC05	Esomeprazole	C07AB02	Metoprolol	I21	Acute myocardial infarction	2.64593565691764	4.6734759093696796e-18	1.5963098194115799e-12
A02BC05	Esomeprazole	C07AB02	Metoprolol	I10	Essential (primary) hypertension	1.499299142184	6.90422151720309e-14	2.35826113518803e-8
A02BC05	Esomeprazole	C07AB02	Metoprolol	N18	Chronic kidney disease	1.69785551609674	1.31960959017803e-7	0.0450736408497929
A02BC05	Esomeprazole	C08CA01	Amlodipine	I10	Essential (primary) hypertension	2.59495837525732	2.35087701122718e-54	8.02984358970845e-49
A02BC05	Esomeprazole	C08CA01	Amlodipine	E78	Disorders of lipoprotein metabolism and other lipidaemias	1.72112957594031	5.92697906349775e-8	0.020244663847608
A02BC05	Esomeprazole	N02BE01	Paracetamol	M51	Other intervertebral disc disorders	3.38615891931909	7.833154842047871e-14	2.67555503308861e-8
A02BC05	Esomeprazole	N02BE01	Paracetamol	S72	Fracture of femur	1.87882721125025	2.12125024898825e-13	7.24551205046419e-8
A02BC05	Esomeprazole	N02BE01	Paracetamol	M54	Dorsalgia	2.24077871665015	8.33670344082862e-13	2.84755112087695e-7
A02BC05	Esomeprazole	N02BE01	Paracetamol	Z50	Care involving use of rehabilitation procedures	1.3250445389075	1.0386155497490199e-12	3.54757836096673e-7
A02BC05	Esomeprazole	N02BE01	Paracetamol	T84	Complications of internal orthopaedic prosthetic devices, implants and grafts	2.63884475656893	5.0322167766058e-11	1.71884421995169e-5
A02BC05	Esomeprazole	N02BE01	Paracetamol	C32	Malignant neoplasm of larynx	2.70308400716301	1.14064333816035e-10	3.89607263728754e-5
A02BC05	Esomeprazole	N02BE01	Paracetamol	M17	Gonarthrosis [arthrosis of knee]	2.1036691110292	5.79834057396037e-10	1.9805275931665e-4
A02BC05	Esomeprazole	N02BE01	Paracetamol	C09	Malignant neoplasm of tonsil	2.42592292210977	1.37784681255326e-8	0.00470628380070192
A02BC05	Esomeprazole	N02BE01	Paracetamol	C10	Malignant neoplasm of oropharynx	2.38163170643791	1.98490335720143e-8	0.00677979469912578
A02BC05	Esomeprazole	N02BE01	Paracetamol	C77	Secondary and unspecified malignant neoplasm of lymph nodes	3.14026156703868	5.40663197213007e-8	0.0184673246945652
A02BC05	Esomeprazole	N02BE01	Paracetamol	Z47	Other orthopaedic follow-up care	1.97192446204352	6.54506388092665e-8	0.0223558437968035
A02BC05	Esomeprazole	R03BB04	Tiotropium Bromide	J44	Other chronic obstructive pulmonary disease	13.9850229507428	1.08633184157965e-126	3.7105619446467796e-121
A03BB01	Butylscopolamine	N02AA05	Oxycodone	R52	Pain, not elsewhere classified	2.59829960824578	1.87923749216494e-14	6.418873917237941e-9
A03BB01	Butylscopolamine	N02AA05	Oxycodone	Z51	Other medical care	2.1708431466299	5.35992016299331e-10	1.8307772102333e-4
A03BB01	Butylscopolamine	N02AA05	Oxycodone	R67	X	2.07297868297962	7.548202865733321e-9	0.0025782245564428
A03BB01	Butylscopolamine	N02AA05	Oxycodone	K59	Other functional intestinal disorders	2.21472112267511	1.08237691868141e-8	0.0036970531936017202
A03BB01	Butylscopolamine	N02AA05	Oxycodone	R53	Malaise and fatigue	2.07803649762849	3.60362936201647e-8	0.0123088447392524
A03BB01	Butylscopolamine	N05AD01	Haloperidol	Z51	Other medical care	5.5061696820223	9.65434486003877e-37	3.29761526515372e-31
A03BB01	Butylscopolamine	N05AD01	Haloperidol	R67	X	4.25557365817933	3.1156523367985e-28	1.06420713737559e-22
A03BB01	Butylscopolamine	N05AD01	Haloperidol	R52	Pain, not elsewhere classified	3.91511936629819	2.0462410682772497e-25	6.989304692093239e-20
A03BB01	Butylscopolamine	N05AD01	Haloperidol	R63	Symptoms and signs concerning food and fluid intake	4.15685946889479	1.9220379750627898e-19	6.56506667066247e-14
A03BB01	Butylscopolamine	N05AD01	Haloperidol	R53	Malaise and fatigue	3.22115234341596	2.4265765482122e-18	8.28840898419745e-13
A03BB01	Butylscopolamine	N05AD01	Haloperidol	R06	Abnormalities of breathing	3.30703867871236	4.5526675184051394e-12	1.55504553892661e-6
A03BB01	Butylscopolamine	N05AD01	Haloperidol	G47	Sleep disorders	3.51093736609771	2.5473537994976e-11	8.70094542586796e-6
A03BB01	Butylscopolamine	N05AD01	Haloperidol	R11	Nausea and vomiting	2.40739594197339	1.10353747127291e-10	3.76933086987745e-5
A03BB01	Butylscopolamine	N05AD01	Haloperidol	Z65	Problems related to other psychosocial circumstances	4.68631045571235	3.5575203138733703e-9	0.0012151350985691
A03BB01	Butylscopolamine	N05AD01	Haloperidol	K56	Paralytic ileus and intestinal obstruction without hernia	3.17073507061923	3.77161439252626e-9	0.00128826278482641
A03BB01	Butylscopolamine	N05AD01	Haloperidol	R64	Cachexia	2.87603958234756	2.07613945190309e-8	0.00709142800307635
A03BB01	Butylscopolamine	N05AD01	Haloperidol	K59	Other functional intestinal disorders	2.08400974847334	6.98635446184306e-8	0.0238631512082281
A03FA01	Metoclopramide	A02BC02	Pantoprazole	K92	Other diseases of digestive system	1.84629997679634	1.0265665133930398e-11	3.50642270846634e-6
A03FA01	Metoclopramide	A02BC02	Pantoprazole	K30	Functional dyspepsia	2.2137157279695	7.94051121381296e-8	0.0271222453427967
A03FA01	Metoclopramide	A02BC02	Pantoprazole	F10	Mental and behavioural disorders due to use of alcohol	1.3863049267994	1.43338711590866e-7	0.0489599170406689
A03FA01	Metoclopramide	A02BC05	Esomeprazole	K91	Postprocedural disorders of digestive system, not elsewhere classified	3.73039490515326	1.30323728554697e-9	4.451441531497e-4
A03FA01	Metoclopramide	A06AB08	Sodium Picosulfate	K59	Other functional intestinal disorders	2.32988383367357	1.18039196609641e-28	4.0318412307561895e-23
A03FA01	Metoclopramide	A06AB08	Sodium Picosulfate	R52	Pain, not elsewhere classified	2.07790514158755	3.79939399988457e-24	1.29775140975257e-18
A03FA01	Metoclopramide	A06AB08	Sodium Picosulfate	Z51	Other medical care	2.26619074905614	4.35775646720336e-23	1.48847016098972e-17
A03FA01	Metoclopramide	A06AB08	Sodium Picosulfate	R11	Nausea and vomiting	2.06304271626675	1.460212239062e-15	4.98761774071929e-10
A03FA01	Metoclopramide	A06AB08	Sodium Picosulfate	R53	Malaise and fatigue	2.03521315522866	2.21769827464106e-14	7.574947642725981e-9
A03FA01	Metoclopramide	A06AB08	Sodium Picosulfate	R67	X	1.48303626598217	1.6499049807208502e-9	5.6355474445485e-4
A03FA01	Metoclopramide	A09AA02	Multienzymes (Lipase, Protease Etc.)	K86	Other diseases of pancreas	24.701885104639	6.91529762153533e-21	2.36204437799258e-15
A03FA01	Metoclopramide	A09AA02	Multienzymes (Lipase, Protease Etc.)	C25	Malignant neoplasm of pancreas	65.9897867392507	8.363217428038009e-19	2.85660745046009e-13
A03FA01	Metoclopramide	A09AA02	Multienzymes (Lipase, Protease Etc.)	E10	Type 1 diabetes mellitus	4.36767741419936	4.5170421995006205e-9	0.00154287706999903
A03FA01	Metoclopramide	C03CA01	Furosemide	I50	Heart failure	1.6613322778864	1.09550847230985e-30	3.7419063786993096e-25
A03FA01	Metoclopramide	C03CA01	Furosemide	I48	Atrial fibrillation and flutter	1.33044361496732	1.0408991367857e-12	3.55537836353618e-7
A03FA01	Metoclopramide	C03CA01	Furosemide	Z95	Presence of cardiac and vascular implants and grafts	1.43029059681291	8.442464185876939e-11	2.88367560704161e-5
A03FA01	Metoclopramide	C03CA01	Furosemide	N18	Chronic kidney disease	1.39631294434026	2.21396496879825e-9	7.5621958646248e-4
A03FA01	Metoclopramide	C03CA01	Furosemide	K70	Alcoholic liver disease	1.61981060527819	1.08816166872932e-7	0.0371681204864536
A03FA01	Metoclopramide	C03CA01	Furosemide	I42	Cardiomyopathy	2.13101898632199	1.21337540250798e-7	0.0414450209483846
A03FA01	Metoclopramide	C03CA01	Furosemide	R18	Ascites	1.82864663845732	1.4496395189615e-7	0.0495150471212642
A03FA01	Metoclopramide	H02AB07	Prednisone	C83	Non-follicular lymphoma	25.6669126011302	6.55261385828789e-25	2.23816321034768e-19
A03FA01	Metoclopramide	H02AB07	Prednisone	C85	Other and unspecified types of non-Hodgkin lymphoma	22.1306582873668	3.8128282179538097e-11	1.30234010875005e-5
A03FA01	Metoclopramide	J01DH02	Meropenem	J96	Respiratory failure, not elsewhere classified	1.68545411457678	3.2700461696012104e-9	0.00111694313005835
A03FA01	Metoclopramide	J01DH02	Meropenem	A41	Other sepsis	1.58816805296759	1.18107319138739e-8	0.00403416807835808
A03FA01	Metoclopramide	J02AC01	Fluconazole	Z51	Other medical care	1.83836783248974	1.26149434786483e-14	4.308861014114941e-9
A03FA01	Metoclopramide	J02AC01	Fluconazole	R53	Malaise and fatigue	1.88754461790544	1.5273268683746199e-12	5.21685983776982e-7
A03FA01	Metoclopramide	J02AC01	Fluconazole	R52	Pain, not elsewhere classified	1.63351880326423	1.9572965772172797e-11	6.68549877286952e-6
A03FA01	Metoclopramide	J02AC01	Fluconazole	R11	Nausea and vomiting	1.7591972243676	1.39173461801086e-10	4.75372010004733e-5
A03FA01	Metoclopramide	J02AC01	Fluconazole	C90	Multiple myeloma and malignant plasma cell neoplasms	2.28054143725736	1.03242081953849e-9	3.5264191448812e-4
A03FA01	Metoclopramide	J02AC01	Fluconazole	K59	Other functional intestinal disorders	1.59926875035586	7.00903530903081e-9	0.00239406217243504
A03FA01	Metoclopramide	J02AC01	Fluconazole	B37	Candidiasis	3.25780249117064	7.337308517973871e-9	0.0025061897958673
A03FA01	Metoclopramide	J02AC01	Fluconazole	T88	Other complications of surgical and medical care, not elsewhere classified	2.14911248187628	7.18361323527373e-8	0.0245369240554598
A03FA01	Metoclopramide	J02AC01	Fluconazole	C92	Myeloid leukaemia	2.11260181804515	8.19361384561351e-8	0.0279867629401852
A03FA01	Metoclopramide	J02AC01	Fluconazole	F41	Other anxiety disorders	1.89792384944251	1.37978236355237e-7	0.0471289502353856
A03FA01	Metoclopramide	J05AB01	Aciclovir	C90	Multiple myeloma and malignant plasma cell neoplasms	13.3499916643816	5.632127472573059e-35	1.92375451655184e-29
A03FA01	Metoclopramide	J05AB01	Aciclovir	Z94	Transplanted organ and tissue status	4.54216316156216	2.3412524514063698e-26	7.996969173219711e-21
A03FA01	Metoclopramide	J05AB01	Aciclovir	C83	Non-follicular lymphoma	3.27189371923255	3.56048507687844e-12	1.21614776673921e-6
A03FA01	Metoclopramide	J05AB01	Aciclovir	C91	Lymphoid leukaemia	4.02828313210032	8.288435197897561e-9	0.00283106423367547
A03FA01	Metoclopramide	J05AB11	Valaciclovir	Z94	Transplanted organ and tissue status	33.1500230463806	1.5092790200112398e-30	5.15521416307199e-25
A03FA01	Metoclopramide	J05AB11	Valaciclovir	C92	Myeloid leukaemia	7.14028641221105	8.170679487953009e-11	2.79084265134113e-5
A03FA01	Metoclopramide	L01AA01	Cyclophosphamide	C83	Non-follicular lymphoma	9.93271379739313	5.374122439175301e-16	1.8356282533042301e-10
A03FA01	Metoclopramide	L01AA01	Cyclophosphamide	C90	Multiple myeloma and malignant plasma cell neoplasms	6.6866546879197	2.27190154753445e-10	7.76008867788247e-5
A03FA01	Metoclopramide	L01CA02	Vincristine	C83	Non-follicular lymphoma	29.3304714656868	1.83114341757351e-18	6.25459994853749e-13
A03FA01	Metoclopramide	L01DB01	Doxorubicin	C83	Non-follicular lymphoma	20.8504725890581	2.8893102368522903e-15	9.86895918981163e-10
A03FA01	Metoclopramide	L01XC02	Rituximab	C83	Non-follicular lymphoma	30.6155168798112	1.66021928726299e-32	5.67077781511845e-27
A03FA01	Metoclopramide	L01XC02	Rituximab	C85	Other and unspecified types of non-Hodgkin lymphoma	14.6151683662232	4.4431956891217194e-11	1.51765346514193e-5
A03FA01	Metoclopramide	L04AA06	Mycophenolic Acid	Z94	Transplanted organ and tissue status	189.038180334248	2.51231084258639e-54	8.58124989880548e-49
A03FA01	Metoclopramide	L04AA06	Mycophenolic Acid	N18	Chronic kidney disease	3.95676043340386	9.7791888655046e-11	3.34025798241268e-5
A03FA01	Metoclopramide	L04AD01	Ciclosporin	Z94	Transplanted organ and tissue status	144.919896495735	5.21034818393516e-49	1.7796882084903697e-43
A03FA01	Metoclopramide	L04AX03	Methotrexate	M06	Other rheumatoid arthritis	34.0947766993532	2.2527966135141897e-11	7.69483233684815e-6
A03FA01	Metoclopramide	L04AX03	Methotrexate	M05	Seropositive rheumatoid arthritis	30.9056873991393	7.642707530489329e-11	2.61050432577418e-5
A03FA01	Metoclopramide	N02AB03	Fentanyl	Z51	Other medical care	4.6301997062674	2.0686873969453003e-68	7.06597416799812e-63
A03FA01	Metoclopramide	N02AB03	Fentanyl	R52	Pain, not elsewhere classified	3.85979740969263	1.68007286943132e-66	5.73859129865917e-61
A03FA01	Metoclopramide	N02AB03	Fentanyl	R53	Malaise and fatigue	3.25535414215237	6.398416228457719e-34	2.1854942343218497e-28
A03FA01	Metoclopramide	N02AB03	Fentanyl	R11	Nausea and vomiting	2.9384475660096	4.84308818558549e-30	1.65424394537407e-24
A03FA01	Metoclopramide	N02AB03	Fentanyl	R67	X	2.3004471658267	3.4866084727632798e-28	1.19091388282481e-22
A03FA01	Metoclopramide	N02AB03	Fentanyl	K59	Other functional intestinal disorders	2.64114810727901	2.3855113418527e-27	8.1481433801394295e-22
A03FA01	Metoclopramide	N02AB03	Fentanyl	R63	Symptoms and signs concerning food and fluid intake	3.80320118565042	3.9134039035503e-25	1.3366935445278699e-19
A03FA01	Metoclopramide	N02AB03	Fentanyl	C25	Malignant neoplasm of pancreas	2.84051776358106	4.5020138948075503e-14	1.53774388202163e-8
A03FA01	Metoclopramide	N02AB03	Fentanyl	G47	Sleep disorders	2.84804464526432	4.96782350871631e-12	1.69684954022521e-6
A03FA01	Metoclopramide	N02AB03	Fentanyl	R06	Abnormalities of breathing	2.34582374970262	5.6968653524453e-12	1.94586690470404e-6
A03FA01	Metoclopramide	N02AB03	Fentanyl	R64	Cachexia	3.20662700957233	9.311868459925719e-11	3.18063628611991e-5
A03FA01	Metoclopramide	N02AB03	Fentanyl	Z73	Problems related to life-management difficulty	4.28091758644989	6.14869986582212e-9	0.00210019911576913
A03FA01	Metoclopramide	N02AB03	Fentanyl	Z65	Problems related to other psychosocial circumstances	4.3655771775906	9.51130345723336e-9	0.00324875689928028
A03FA01	Metoclopramide	N02AB03	Fentanyl	F41	Other anxiety disorders	2.10323047445431	1.49286138597339e-8	0.00509913677884159
A03FA01	Metoclopramide	N02AB03	Fentanyl	C15	Malignant neoplasm of oesophagus	3.03025725065805	5.67805801698462e-8	0.019394429207454
A03FA01	Metoclopramide	N05BA06	Lorazepam	Z51	Other medical care	2.35515376943369	3.82377708240344e-14	1.30607989048238e-8
A03FA01	Metoclopramide	N05BA06	Lorazepam	Z94	Transplanted organ and tissue status	2.42752761948833	6.593627759620239e-12	2.25217224659797e-6
A03FA01	Metoclopramide	N05BA06	Lorazepam	R11	Nausea and vomiting	2.25389880923366	1.00254637364428e-10	3.42437759752929e-5
A03FA01	Metoclopramide	N05BA06	Lorazepam	K59	Other functional intestinal disorders	2.27639265982937	4.73717439554642e-10	1.618067183938e-4
A03FA01	Metoclopramide	N05BA06	Lorazepam	R53	Malaise and fatigue	2.15496669931988	2.7479051837151203e-9	9.385964777912e-4
A03FA01	Metoclopramide	N05BA06	Lorazepam	C92	Myeloid leukaemia	2.9674644195404	2.53322196371498e-8	0.00865267559702198
A03FA01	Metoclopramide	V03AF01	Mesna	Z94	Transplanted organ and tissue status	5.95284179084288	1.73199007590872e-10	5.9159238624799e-5
A03FA01	Metoclopramide	V03AF01	Mesna	C90	Multiple myeloma and malignant plasma cell neoplasms	7.91368836997087	5.41295083119886e-8	0.0184889078951093
A03FA03	Domperidone	A02BC02	Pantoprazole	R11	Nausea and vomiting	1.94873503534268	5.609781254047079e-19	1.91612176338235e-13
A03FA03	Domperidone	A02BC02	Pantoprazole	C34	Malignant neoplasm of bronchus and lung	1.83506658303413	6.843687426290529e-19	2.3375846268232e-13
A03FA03	Domperidone	A02BC02	Pantoprazole	Z51	Other medical care	1.77697881570168	1.4649843272317502e-17	5.003917666838939e-12
A03FA03	Domperidone	A02BC02	Pantoprazole	R52	Pain, not elsewhere classified	1.69008708928124	2.70653885064485e-17	9.244670621370599e-12
A03FA03	Domperidone	A02BC02	Pantoprazole	C16	Malignant neoplasm of stomach	2.91047364312673	1.13567651220454e-13	3.8791075492068e-8
A03FA03	Domperidone	A02BC02	Pantoprazole	G95	Other diseases of spinal cord	3.47026316305141	7.586856257194129e-13	2.59142731805729e-7
A03FA03	Domperidone	A02BC02	Pantoprazole	C25	Malignant neoplasm of pancreas	2.11512751873505	2.58235050816223e-12	8.82048298371957e-7
A03FA03	Domperidone	A02BC02	Pantoprazole	R63	Symptoms and signs concerning food and fluid intake	1.86692952906895	4.36484930901008e-10	1.4908928487799e-4
A03FA03	Domperidone	A02BC02	Pantoprazole	C15	Malignant neoplasm of oesophagus	2.16079421659759	4.9500020243497904e-9	0.00169076229145311
A03FA03	Domperidone	A02BC02	Pantoprazole	R53	Malaise and fatigue	1.57312467175544	1.93474518455525e-8	0.00660847043198168
A03FA03	Domperidone	A04AA01	Ondansetron	C83	Non-follicular lymphoma	3.61846784576968	6.60070857574574e-22	2.25459082680032e-16
A03FA03	Domperidone	A04AA01	Ondansetron	C18	Malignant neoplasm of colon	2.00096662778473	1.0917849967875802e-15	3.7291881778274005e-10
A03FA03	Domperidone	A04AA01	Ondansetron	C85	Other and unspecified types of non-Hodgkin lymphoma	5.85830261337333	3.25785182908759e-10	1.1127779335577e-4
A03FA03	Domperidone	A04AA01	Ondansetron	C20	Malignant neoplasm of rectum	1.99342870934623	4.567102633124381e-9	0.00155997611219103
A03FA03	Domperidone	A04AA01	Ondansetron	C16	Malignant neoplasm of stomach	2.33707973101362	1.48423316732469e-8	0.0050696655449676
A03FA03	Domperidone	A04AA01	Ondansetron	C21	Malignant neoplasm of anus and anal canal	3.70291576972623	2.80059968146226e-8	0.00956595231997701
A03FA03	Domperidone	A06AB08	Sodium Picosulfate	K59	Other functional intestinal disorders	2.1248568081436	6.02210939256631e-13	2.05695986100009e-7
A03FA03	Domperidone	A06AB08	Sodium Picosulfate	C09	Malignant neoplasm of tonsil	5.28031449727483	6.42008443374177e-9	0.00219289539986431
A03FA03	Domperidone	A06AB08	Sodium Picosulfate	Z51	Other medical care	1.72128504419591	1.47557946823731e-8	0.00504010727806882
A03FA03	Domperidone	B01AB10	Tinzaparin	S06	Intracranial injury	7.44796710249995	9.721579643212592e-15	3.3205805155728404e-9
A03FA03	Domperidone	B01AB10	Tinzaparin	I26	Pulmonary embolism	9.69284209730135	1.14496215213586e-12	3.91082432380741e-7
A03FA03	Domperidone	B01AB10	Tinzaparin	Z04	Examination and observation for other reasons	3.84008095525095	8.74251458305479e-9	0.00298616322110486
A03FA03	Domperidone	C07AB02	Metoprolol	I48	Atrial fibrillation and flutter	2.72606010294741	1.55875371921524e-14	5.3242039036491105e-9
A03FA03	Domperidone	H02AB07	Prednisone	C83	Non-follicular lymphoma	14.7614051748268	1.75220734465639e-14	5.9849795829959406e-9
A03FA03	Domperidone	L01CA02	Vincristine	C83	Non-follicular lymphoma	41.1191588936124	4.12059410336935e-17	1.40746308669966e-11
A03FA03	Domperidone	N02AA05	Oxycodone	R52	Pain, not elsewhere classified	2.75892054460292	1.5683578878963001e-25	5.3570086705296294e-20
A03FA03	Domperidone	N02AA05	Oxycodone	Z51	Other medical care	2.43764078296553	2.19665065855814e-18	7.50305572142387e-13
A03FA03	Domperidone	N02AA05	Oxycodone	R53	Malaise and fatigue	2.56085556946133	1.93108051535592e-13	6.59595309469091e-8
A03FA03	Domperidone	N02AA05	Oxycodone	K59	Other functional intestinal disorders	2.08522210801904	2.04599228174131e-11	6.98845491689816e-6
A03FA03	Domperidone	N02AA05	Oxycodone	R67	X	1.760917582966	1.40713262904465e-10	4.80631477837523e-5
A03FA03	Domperidone	N02AA05	Oxycodone	R11	Nausea and vomiting	2.00467470781111	3.26823439646377e-10	1.1163242863313e-4
A03FA03	Domperidone	N02BE01	Paracetamol	S72	Fracture of femur	2.4017014102171	2.20708765935218e-8	0.00753870517629605
A03FA03	Domperidone	N05BA06	Lorazepam	C50	Malignant neoplasm of breast	2.57662908153368	1.0541572644096899e-19	3.60066388489889e-14
A03FA03	Domperidone	N05BA06	Lorazepam	C34	Malignant neoplasm of bronchus and lung	1.95927334539217	1.28032934931127e-9	4.3731953518555e-4
A04AA01	Ondansetron	A02BC02	Pantoprazole	M17	Gonarthrosis [arthrosis of knee]	1.41848616496614	3.3026141120190203e-15	1.12806729701411e-9
A04AA01	Ondansetron	A02BC02	Pantoprazole	C16	Malignant neoplasm of stomach	2.53439109865431	1.96856611605643e-12	6.72399191129163e-7
A04AA01	Ondansetron	A02BC02	Pantoprazole	R11	Nausea and vomiting	1.73192602101475	5.94086534284409e-12	2.02920949342457e-6
A04AA01	Ondansetron	A02BC02	Pantoprazole	Z51	Other medical care	1.53198854774094	3.20652167394296e-8	0.0109524519512535
A04AA01	Ondansetron	A02BC05	Esomeprazole	K91	Postprocedural disorders of digestive system, not elsewhere classified	5.28897399096694	7.1905566590751406e-9	0.00245606405692698
A04AA01	Ondansetron	A03FA01	Metoclopramide	C83	Non-follicular lymphoma	1.89633867179605	3.31855138456788e-12	1.13351095932408e-6
A04AA01	Ondansetron	A03FA01	Metoclopramide	R11	Nausea and vomiting	1.64243089151051	3.50954133071769e-10	1.1987470132505e-4
A04AA01	Ondansetron	A03FA01	Metoclopramide	I60	Subarachnoid haemorrhage	2.96889341671575	1.16421212394307e-7	0.0397657606750987
A04AA01	Ondansetron	A03FA03	Domperidone	Z51	Other medical care	4.31174207982866	1.4389791263171e-15	4.91509222217879e-10
A04AA01	Ondansetron	A03FA03	Domperidone	R67	X	3.26783953054968	6.87466831651224e-13	2.34816670753445e-7
A04AA01	Ondansetron	A03FA03	Domperidone	R52	Pain, not elsewhere classified	2.86567992968754	1.0662224307585099e-11	3.64187463229323e-6
A04AA01	Ondansetron	A03FA03	Domperidone	C34	Malignant neoplasm of bronchus and lung	3.22704659785989	1.41899320372738e-10	4.84682670610754e-5
A04AA01	Ondansetron	A03FA03	Domperidone	R53	Malaise and fatigue	3.63669796056179	2.66203640724422e-10	9.09266451549594e-5
A04AA01	Ondansetron	A03FA03	Domperidone	R11	Nausea and vomiting	2.93822342809023	1.16755957028293e-9	3.988009873024e-4
A04AA01	Ondansetron	A03FA03	Domperidone	K59	Other functional intestinal disorders	2.83486337982698	2.49434422346075e-8	0.00851988167719042
A04AA01	Ondansetron	A06AB08	Sodium Picosulfate	Z47	Other orthopaedic follow-up care	2.92856552586237	3.3882116524275e-22	1.15730467769636e-16
A04AA01	Ondansetron	A06AB08	Sodium Picosulfate	K59	Other functional intestinal disorders	2.6696308793518	1.74220422519298e-16	5.950812127907159e-11
A04AA01	Ondansetron	A06AB08	Sodium Picosulfate	Z51	Other medical care	2.25267475140756	1.3772769027315e-11	4.70433717112193e-6
A04AA01	Ondansetron	A06AB08	Sodium Picosulfate	R52	Pain, not elsewhere classified	1.96907090948606	3.3625811471334095e-11	1.14855011726406e-5
A04AA01	Ondansetron	A06AB08	Sodium Picosulfate	Z96	Presence of other functional implants	2.08648911227777	9.881368494674508e-11	3.37515927398898e-5
A04AA01	Ondansetron	A06AB08	Sodium Picosulfate	R11	Nausea and vomiting	2.23361980244577	5.1722379873626304e-9	0.00176667098486748
A04AA01	Ondansetron	A06AB08	Sodium Picosulfate	I60	Subarachnoid haemorrhage	5.04544004862033	1.30446858209007e-8	0.00445564724647341
A04AA01	Ondansetron	A06AB08	Sodium Picosulfate	R53	Malaise and fatigue	2.21813726748017	2.6460548427327e-8	0.00903807660522523
A04AA01	Ondansetron	A06AD11	Lactulose	Z47	Other orthopaedic follow-up care	2.20260341968814	3.1587091261684803e-15	1.0789139588071202e-9
A04AA01	Ondansetron	A06AD11	Lactulose	E68	Sequelae of hyperalimentation	5.24335161864149	2.4780577682412497e-11	8.46425235782627e-6
A04AA01	Ondansetron	A06AD11	Lactulose	Z96	Presence of other functional implants	1.88939770575489	2.47552548546707e-10	8.45560289020016e-5
A04AA01	Ondansetron	A10AB05	Insulin Aspart	E11	Type 2 diabetes mellitus	6.51134121529358	2.86827870716202e-71	9.79712221447917e-66
A04AA01	Ondansetron	A10AB05	Insulin Aspart	E10	Type 1 diabetes mellitus	8.15755871276412	8.4247251406083e-50	2.877616516827299e-44
A04AA01	Ondansetron	A10AB05	Insulin Aspart	E14	Unspecified diabetes mellitus	3.41008832753522	2.0127300221923e-10	6.8748416822018e-5
A04AA01	Ondansetron	A10AB05	Insulin Aspart	H36	Retinal disorders in diseases classified elsewhere	6.49356803469079	3.56919672627099e-9	0.00121912338739893
A04AA01	Ondansetron	A11HA02	Pyridoxine (Vit B6)	O21	Excessive vomiting in pregnancy	34.1421451812196	3.53253981503464e-24	1.2066025595417498e-18
A04AA01	Ondansetron	B05BB01	Electrolytes	C83	Non-follicular lymphoma	4.00178149011659	2.6561149260732e-12	9.07243863068971e-7
A04AA01	Ondansetron	C03CA01	Furosemide	I50	Heart failure	1.57100393780488	6.27583904271781e-12	2.14362579014304e-6
A04AA01	Ondansetron	C08CA06	Nimodipine	I60	Subarachnoid haemorrhage	263.883415136937	2.9417917374492e-14	1.00482192017705e-8
A04AA01	Ondansetron	H02AB06	Prednisolone	C34	Malignant neoplasm of bronchus and lung	3.24457512781727	5.99097695860325e-37	2.04632601779619e-31
A04AA01	Ondansetron	H02AB06	Prednisolone	Z51	Other medical care	2.41711875973418	2.00635302851968e-24	6.853059912454099e-19
A04AA01	Ondansetron	H02AB06	Prednisolone	C71	Malignant neoplasm of brain	3.59056078497143	6.43950137014355e-21	2.1995276039971903e-15
A04AA01	Ondansetron	H02AB06	Prednisolone	R11	Nausea and vomiting	2.44520530107723	8.935363771166219e-20	3.0520343325897e-14
A04AA01	Ondansetron	H02AB06	Prednisolone	R52	Pain, not elsewhere classified	2.04293538766514	1.23021985562472e-19	4.20203735646024e-14
A04AA01	Ondansetron	H02AB06	Prednisolone	R53	Malaise and fatigue	2.34622347814901	1.07433182836411e-16	3.6695737395067194e-11
A04AA01	Ondansetron	H02AB06	Prednisolone	M35	Other systemic involvement of connective tissue	7.00055739914369	2.41393344104173e-14	8.24522417589742e-9
A04AA01	Ondansetron	H02AB06	Prednisolone	R67	X	1.80181119143626	2.79783275864885e-14	9.556501397061711e-9
A04AA01	Ondansetron	H02AB06	Prednisolone	K59	Other functional intestinal disorders	2.08163232265923	3.30926457532716e-14	1.13033888246535e-8
A04AA01	Ondansetron	H02AB06	Prednisolone	G95	Other diseases of spinal cord	2.77444064466472	1.77911792756146e-10	6.07689752281313e-5
A04AA01	Ondansetron	H02AB06	Prednisolone	R06	Abnormalities of breathing	2.08468298031844	2.14406954096348e-8	0.00732345544967814
A04AA01	Ondansetron	H02AB06	Prednisolone	R63	Symptoms and signs concerning food and fluid intake	2.17196735140972	3.75880836712588e-8	0.0128388865634245
A04AA01	Ondansetron	H02AB06	Prednisolone	F41	Other anxiety disorders	2.05752586735526	1.15420024979784e-7	0.0394237870922949
A04AA01	Ondansetron	J02AC01	Fluconazole	Z51	Other medical care	1.91468734136101	1.33246939223814e-8	0.00455128905367997
A04AA01	Ondansetron	J02AC01	Fluconazole	R52	Pain, not elsewhere classified	1.80838003719062	2.04789722714276e-8	0.00699496160080698
A04AA01	Ondansetron	J02AC01	Fluconazole	R11	Nausea and vomiting	2.0012672827013	7.84519213751869e-8	0.0267966658802798
A04AA01	Ondansetron	J05AB01	Aciclovir	C90	Multiple myeloma and malignant plasma cell neoplasms	13.5153279459963	4.46369741058774e-29	1.5246561971396298e-23
A04AA01	Ondansetron	J05AB01	Aciclovir	Z94	Transplanted organ and tissue status	5.60732412805453	6.80111209358525e-28	2.32304225558173e-22
A04AA01	Ondansetron	J05AB01	Aciclovir	C83	Non-follicular lymphoma	4.0955790956418	1.8165846974039302e-17	6.20487201922866e-12
A04AA01	Ondansetron	J05AB01	Aciclovir	C91	Lymphoid leukaemia	2.83196958046553	1.350563610725e-8	0.00461309311388117
A04AA01	Ondansetron	J05AB01	Aciclovir	C92	Myeloid leukaemia	2.75270022443273	4.13105546391914e-8	0.014110363526999299
A04AA01	Ondansetron	L01BC01	Cytarabine	C92	Myeloid leukaemia	14.15407086767	2.64201339778391e-21	9.024272322542549e-16
A04AA01	Ondansetron	L01BC01	Cytarabine	C83	Non-follicular lymphoma	6.29870857533647	4.33119346718782e-13	1.47939709020041e-7
A04AA01	Ondansetron	L01BC01	Cytarabine	T88	Other complications of surgical and medical care, not elsewhere classified	15.9045128258992	3.3459520810178703e-9	0.00114287016040911
A04AA01	Ondansetron	L01CB01	Etoposide	C83	Non-follicular lymphoma	10.883498427703	2.8433148853132404e-9	9.7118537874667e-4
A04AA01	Ondansetron	L02BG04	Letrozole	C50	Malignant neoplasm of breast	132.93284824292	1.1683354063536599e-34	3.99065988077407e-29
A04AA01	Ondansetron	L04AD01	Ciclosporin	Z94	Transplanted organ and tissue status	103.328346466656	1.56631185776703e-33	5.3500200863376895e-28
A04AA01	Ondansetron	M04AA01	Allopurinol	C83	Non-follicular lymphoma	6.92693790956222	6.06614784356533e-42	2.07200198663092e-36
A04AA01	Ondansetron	M04AA01	Allopurinol	C92	Myeloid leukaemia	7.60419403982576	6.62161827195658e-26	2.26173290991567e-20
A04AA01	Ondansetron	M04AA01	Allopurinol	Z94	Transplanted organ and tissue status	3.2087815834376	1.8399446892864e-15	6.28466227630177e-10
A04AA01	Ondansetron	M04AA01	Allopurinol	C90	Multiple myeloma and malignant plasma cell neoplasms	3.89958399509391	1.83547752816439e-13	6.26940388340054e-8
A04AA01	Ondansetron	M04AA01	Allopurinol	C91	Lymphoid leukaemia	3.99618952178369	6.76823022304973e-13	2.31181086082665e-7
A04AA01	Ondansetron	M04AA01	Allopurinol	M10	Gout	7.92482383347284	1.3491063014669502e-9	4.6081154117946e-4
A04AA01	Ondansetron	M04AA01	Allopurinol	N18	Chronic kidney disease	3.2203538880452802	2.4530134473422503e-9	8.3787089718179e-4
A04AA01	Ondansetron	M04AA01	Allopurinol	T88	Other complications of surgical and medical care, not elsewhere classified	3.43985777702516	9.02820647913563e-9	0.0030837464306654
A04AA01	Ondansetron	M05BA03	Pamidronic Acid	C90	Multiple myeloma and malignant plasma cell neoplasms	278.721810069457	1.5047248724981e-18	5.13965865249431e-13
A04AA01	Ondansetron	N02AB03	Fentanyl	R52	Pain, not elsewhere classified	4.83845499094652	2.6955290537912697e-41	9.207064678453769e-36
A04AA01	Ondansetron	N02AB03	Fentanyl	Z51	Other medical care	4.95524012017428	3.10581555100864e-37	1.06084720612692e-31
A04AA01	Ondansetron	N02AB03	Fentanyl	R53	Malaise and fatigue	4.27999536860673	1.02901047901626e-21	3.51477051296626e-16
A04AA01	Ondansetron	N02AB03	Fentanyl	R11	Nausea and vomiting	3.9754119879288	2.84784122441747e-21	9.72731431341826e-16
A04AA01	Ondansetron	N02AB03	Fentanyl	R67	X	2.77671139137023	3.9213822517466496e-19	1.3394186929646e-13
A04AA01	Ondansetron	N02AB03	Fentanyl	K59	Other functional intestinal disorders	3.50080040101287	6.56409954371823e-19	2.24208635294875e-13
A04AA01	Ondansetron	N02AB03	Fentanyl	R63	Symptoms and signs concerning food and fluid intake	3.88741812673955	1.92320464687038e-13	6.56905164822222e-8
A04AA01	Ondansetron	N02AB03	Fentanyl	C25	Malignant neoplasm of pancreas	3.29075760964347	1.66813097759455e-8	0.00569780161755015
A04AA01	Ondansetron	N02AB03	Fentanyl	F41	Other anxiety disorders	3.19683102429783	1.94722026212734e-8	0.00665108130494311
A04AA01	Ondansetron	N02AB03	Fentanyl	G47	Sleep disorders	3.43889786470792	2.2895570388107e-8	0.00782039418632493
A04AA01	Ondansetron	N03AF02	Oxcarbazepine	G40	Epilepsy	9.37220401936035	3.16587784600375e-10	1.0813625641038e-4
A04AA01	Ondansetron	N03AX09	Lamotrigine	G40	Epilepsy	13.6934953165612	2.68453029917228e-25	9.16949645227677e-20
A04AA01	Ondansetron	N03AX14	Levetiracetam	G40	Epilepsy	32.1569369238823	2.13010116125329e-37	7.27574393446964e-32
A04AA01	Ondansetron	N03AX14	Levetiracetam	C71	Malignant neoplasm of brain	16.9373669262108	7.541627607008509e-11	2.57597865847068e-5
A04AA01	Ondansetron	N05AD01	Haloperidol	Z51	Other medical care	3.84173931281618	9.34051518161843e-21	3.1904210895550403e-15
A04AA01	Ondansetron	N05AD01	Haloperidol	R67	X	2.67639709777445	1.70270506262854e-18	5.81589562831905e-13
A04AA01	Ondansetron	N05AD01	Haloperidol	R11	Nausea and vomiting	3.71431267141725	5.07990836519619e-17	1.73513414048333e-11
A04AA01	Ondansetron	N05AD01	Haloperidol	R52	Pain, not elsewhere classified	2.87996836164033	3.6790297624028397e-16	1.25663883788441e-10
A04AA01	Ondansetron	N05AD01	Haloperidol	R53	Malaise and fatigue	3.21699150100986	5.14408522601715e-13	1.75705490248023e-7
A04AA01	Ondansetron	N05AD01	Haloperidol	D33	Benign neoplasm of brain and other parts of central nervous system	6.40155197987881	1.0111844935375799e-12	3.45388265088644e-7
A04AA01	Ondansetron	N05AD01	Haloperidol	C71	Malignant neoplasm of brain	6.59042092368357	1.11164986689814e-10	3.79704021736664e-5
A04AA01	Ondansetron	N05AD01	Haloperidol	K59	Other functional intestinal disorders	2.57155488431521	5.22027806716491e-10	1.7830799388453e-4
A04AA01	Ondansetron	N05AD01	Haloperidol	F05	Delirium, not induced by alcohol and other psychoactive substances	4.43480525633842	5.827531354684021e-9	0.00199049822975671
A04AA01	Ondansetron	N05AD01	Haloperidol	F41	Other anxiety disorders	2.95599674615687	1.21653104168874e-7	0.041552807484754
A04AA01	Ondansetron	N05BA06	Lorazepam	Z51	Other medical care	3.67280317812124	6.50246467887457e-16	2.22103385543383e-10
A04AA01	Ondansetron	N05BA06	Lorazepam	Z94	Transplanted organ and tissue status	3.16440903620027	1.14864799453943e-14	3.92341398198844e-9
A04AA01	Ondansetron	N05BA06	Lorazepam	R11	Nausea and vomiting	4.03769008614867	6.81043771892478e-14	2.3262275907777e-8
A04AA01	Ondansetron	N05BA06	Lorazepam	R52	Pain, not elsewhere classified	2.75879516926187	3.55406132649931e-12	1.21395361916972e-6
A04AA01	Ondansetron	N05BA06	Lorazepam	R53	Malaise and fatigue	3.61319156218099	8.24082662396728e-12	2.81480266829526e-6
A04AA01	Ondansetron	N05BA06	Lorazepam	R67	X	2.95018773051014	2.6311820548941897e-11	8.98727592126099e-6
A04AA01	Ondansetron	N05BA06	Lorazepam	C53	Malignant neoplasm of cervix uteri	5.19759768114356	9.20400477624382e-9	0.00314379350341205
A04AA01	Ondansetron	N05BA06	Lorazepam	K59	Other functional intestinal disorders	2.96947428628375	1.39499602742548e-8	0.00476486003095666
A04AA01	Ondansetron	N05BA09	Clobazam	G40	Epilepsy	59.2413237509959	6.35603817576395e-21	2.17101924761934e-15
A04AA01	Ondansetron	S01BA01	Dexamethasone	C92	Myeloid leukaemia	10.6381884655792	7.144182552043511e-14	2.4402241459364e-8
A04AA01	Ondansetron	V03AF01	Mesna	C83	Non-follicular lymphoma	11.4084811209546	2.58559267079405e-14	8.83155717377782e-9
A04AD05	Metopimazine	L04AD01	Ciclosporin	Z94	Transplanted organ and tissue status	109.090193577529	1.04121228866729e-27	3.55644799015509e-22
A04AD05	Metopimazine	L04AD01	Ciclosporin	T86	Failure and rejection of transplanted organs and tissues	71.3769988408981	1.71274341452369e-8	0.00585018342612028
A04AD05	Metopimazine	M04AA01	Allopurinol	C83	Non-follicular lymphoma	15.3995099383887	2.90618103555801e-39	9.926584439534779e-34
A04AD05	Metopimazine	M04AA01	Allopurinol	C81	Hodgkin lymphoma	8.12689266483013	2.22795195503003e-10	7.60997093375697e-5
A04AD05	Metopimazine	M04AA01	Allopurinol	C85	Other and unspecified types of non-Hodgkin lymphoma	3.84095114788315	9.266819426971801e-10	3.1652489780319e-4
A04AD05	Metopimazine	M04AA01	Allopurinol	C82	Follicular lymphoma	6.88341830764489	1.02468573957985e-8	0.0034999985869681
A04AD05	Metopimazine	M04AA01	Allopurinol	C90	Multiple myeloma and malignant plasma cell neoplasms	3.42443149498466	4.59238409902974e-8	0.0156861145193739
A04AD05	Metopimazine	M04AA01	Allopurinol	Z94	Transplanted organ and tissue status	2.07566203348907	1.03779111432033e-7	0.0354476235336167
A04AD12	Aprepitant	B05BB01	Electrolytes	C90	Multiple myeloma and malignant plasma cell neoplasms	8.16734916679395	8.68448005308413e-25	2.9663404827718397e-19
A04AD12	Aprepitant	B05BB01	Electrolytes	Z94	Transplanted organ and tissue status	5.3359224707164	1.51017716235124e-24	5.158281929899879e-19
A04AD12	Aprepitant	B05BB02	Electrolytes With Carbohydrates	C90	Multiple myeloma and malignant plasma cell neoplasms	30.8920095693289	4.95065312199326e-32	1.69098468557299e-26
A04AD12	Aprepitant	B05BB02	Electrolytes With Carbohydrates	Z94	Transplanted organ and tissue status	12.62927624564	4.7565608010824396e-26	1.6246889597041298e-20
A04AD12	Aprepitant	H02AB02	Dexamethasone	C90	Multiple myeloma and malignant plasma cell neoplasms	4.84612845362331	5.15935331057918e-26	1.76226999158791e-20
A04AD12	Aprepitant	H02AB02	Dexamethasone	C83	Non-follicular lymphoma	5.32762336311435	2.11956466964968e-21	7.23975465082902e-16
A04AD12	Aprepitant	H02AB02	Dexamethasone	C81	Hodgkin lymphoma	6.94330497392217	1.44901360043965e-9	4.9493667747497e-4
A04AD12	Aprepitant	H02AB02	Dexamethasone	C49	Malignant neoplasm of other connective and soft tissue	7.38225130487369	1.6539268047295901e-9	5.6492847083787e-4
A04AD12	Aprepitant	L01AA01	Cyclophosphamide	Z94	Transplanted organ and tissue status	19.9040561342863	9.372276716602867e-43	3.20126981353661e-37
A04AD12	Aprepitant	L01AA01	Cyclophosphamide	C90	Multiple myeloma and malignant plasma cell neoplasms	28.8568022436404	2.5929467927804698e-33	8.8566765011644e-28
A04AD12	Aprepitant	M04AA01	Allopurinol	Z94	Transplanted organ and tissue status	18.3419303234863	8.262484692568419e-76	2.8222003714712098e-70
A04AD12	Aprepitant	M04AA01	Allopurinol	C90	Multiple myeloma and malignant plasma cell neoplasms	19.6527347686552	1.31428822628139e-56	4.48918800874482e-51
A04AD12	Aprepitant	M04AA01	Allopurinol	C92	Myeloid leukaemia	9.05148193693112	3.5641556926790196e-25	1.2174015316369899e-19
A04AD12	Aprepitant	M04AA01	Allopurinol	C81	Hodgkin lymphoma	10.2773625857196	1.63759504425995e-13	5.59350064077783e-8
A04AD12	Aprepitant	M04AA01	Allopurinol	C83	Non-follicular lymphoma	2.74804342010801	1.69111087181128e-13	5.77629358262835e-8
A04AD12	Aprepitant	M04AA01	Allopurinol	T88	Other complications of surgical and medical care, not elsewhere classified	2.9854584898829	6.730620224003709e-11	2.2989644886725e-5
A04AD12	Aprepitant	V03AF01	Mesna	C90	Multiple myeloma and malignant plasma cell neoplasms	30.8109141193206	6.51278084447084e-53	2.22455752748422e-47
A04AD12	Aprepitant	V03AF01	Mesna	Z94	Transplanted organ and tissue status	4.7226964606602	2.03930089447595e-26	6.96559927924361e-21
A04AD12	Aprepitant	V03AF01	Mesna	C49	Malignant neoplasm of other connective and soft tissue	13.1846049954769	5.6639621126856805e-9	0.00193462821090582
A06AB02	Bisacodyl	A02AA04	Magnesium Hydroxide	M51	Other intervertebral disc disorders	1.71148463984914	7.12753229040952e-14	2.4345369493706e-8
A06AB02	Bisacodyl	A02AA04	Magnesium Hydroxide	G82	Paraplegia and tetraplegia	2.51740473929124	6.2695767561916e-11	2.14148679345885e-5
A06AB02	Bisacodyl	A02AA04	Magnesium Hydroxide	M24	Other specific joint derangements	2.35800526810332	6.78505539369778e-11	2.31755780071456e-5
A06AB02	Bisacodyl	A02AA04	Magnesium Hydroxide	M75	Shoulder lesions	1.98843620516451	3.82740486017718e-10	1.307319023281e-4
A06AB02	Bisacodyl	A02AA04	Magnesium Hydroxide	M23	Internal derangement of knee	1.76972443894922	1.27861033841723e-9	4.3673237607249e-4
A06AB02	Bisacodyl	A02AA04	Magnesium Hydroxide	T92	Sequelae of injuries of upper limb	2.09736362821405	1.76005109881963e-9	6.0117713372162e-4
A06AB02	Bisacodyl	A02AA04	Magnesium Hydroxide	C71	Malignant neoplasm of brain	3.23080515364351	6.746307869241941e-9	0.00230432288628123
A06AB02	Bisacodyl	A02AA04	Magnesium Hydroxide	M47	Spondylosis	2.11474647661775	1.03880364101013e-8	0.00354822082052548
A06AB02	Bisacodyl	A02AA04	Magnesium Hydroxide	S46	Injury of muscle and tendon at shoulder and upper arm level	2.81192811343463	1.30595590936596e-8	0.00446072748050312
A06AB02	Bisacodyl	A02AA04	Magnesium Hydroxide	Z50	Care involving use of rehabilitation procedures	1.2570064399761	6.81864714853862e-8	0.0232903166923204
A06AB02	Bisacodyl	A02AA04	Magnesium Hydroxide	M43	Other deforming dorsopathies	2.32520820104586	1.10650396426254e-7	0.0377946346065227
A06AB02	Bisacodyl	A02BC02	Pantoprazole	M17	Gonarthrosis [arthrosis of knee]	1.52711506106927	8.08967676528845e-36	2.7631747133660497e-30
A06AB02	Bisacodyl	A02BC02	Pantoprazole	Z09	Follow-up examination after treatment for conditions other than malignant neoplasms	1.37537587482399	4.5128393729748494e-18	1.54144151894827e-12
A06AB02	Bisacodyl	A02BC02	Pantoprazole	G95	Other diseases of spinal cord	1.94337308871627	1.64258304826132e-11	5.61053806628523e-6
A06AB02	Bisacodyl	A04AA01	Ondansetron	Z47	Other orthopaedic follow-up care	2.06037990899021	3.71218314855101e-49	1.2679629736842698e-43
A06AB02	Bisacodyl	A04AA01	Ondansetron	E66	Obesity	1.81837354889989	2.2093556113583598e-23	7.54645177460452e-18
A06AB02	Bisacodyl	A04AA01	Ondansetron	M16	Coxarthrosis [arthrosis of hip]	1.26753889964202	6.01359981660045e-10	2.0540532621565e-4
A06AB02	Bisacodyl	A06AD11	Lactulose	Z47	Other orthopaedic follow-up care	1.96816725069753	5.90686510280666e-19	2.01759609943547e-13
A06AB02	Bisacodyl	A06AD11	Lactulose	K59	Other functional intestinal disorders	1.63038085056687	1.7904649515972299e-12	6.11565532587163e-7
A06AB02	Bisacodyl	A06AD11	Lactulose	Z96	Presence of other functional implants	1.63562101057349	6.5538158819064695e-12	2.23857378315103e-6
A06AB02	Bisacodyl	A06AD65	Macrogol, Combinations	R67	X	2.3712838547389	4.6002330622384794e-36	1.5712924066026698e-30
A06AB02	Bisacodyl	A06AD65	Macrogol, Combinations	M48	Other spondylopathies	3.72657336790019	1.5268384643453e-28	5.21519160589495e-23
A06AB02	Bisacodyl	A06AD65	Macrogol, Combinations	K59	Other functional intestinal disorders	2.71642649079352	1.92286490374328e-23	6.567891194417849e-18
A06AB02	Bisacodyl	A06AD65	Macrogol, Combinations	M51	Other intervertebral disc disorders	2.6383871227256	2.30911832253848e-16	7.88720927192824e-11
A06AB02	Bisacodyl	A06AD65	Macrogol, Combinations	F41	Other anxiety disorders	3.66337765409221	3.0784927717676e-10	1.0515146190671e-4
A06AB02	Bisacodyl	A06AD65	Macrogol, Combinations	M54	Dorsalgia	2.04381484349244	3.58468128666268e-10	1.2244124177228e-4
A06AB02	Bisacodyl	A11DA01	Thiamine (Vit B1)	F10	Mental and behavioural disorders due to use of alcohol	6.66545231886672	2.8549590934978003e-59	9.75162667647857e-54
A06AB02	Bisacodyl	A11DA01	Thiamine (Vit B1)	K70	Alcoholic liver disease	6.64712688266693	3.1239268340728e-15	1.0670334408605801e-9
A06AB02	Bisacodyl	A12AA04	Calcium Carbonate	N18	Chronic kidney disease	10.6900489766487	1.6945981349606402e-14	5.7882049576223604e-9
A06AB02	Bisacodyl	A12BA01	Potassium Chloride	I50	Heart failure	1.40308458960626	1.7269048440014701e-10	5.89855433755894e-5
A06AB02	Bisacodyl	B01AB04	Dalteparin	S72	Fracture of femur	2.27585925100162	1.16216562152441e-83	3.9695858701285e-78
A06AB02	Bisacodyl	B01AB04	Dalteparin	Z09	Follow-up examination after treatment for conditions other than malignant neoplasms	2.63139264673433	8.319398300887019e-77	2.8416402388373798e-71
A06AB02	Bisacodyl	B01AB04	Dalteparin	R67	NA	1.99160240145775	2.00178049752005e-33	6.83744160976928e-28
A06AB02	Bisacodyl	B01AB04	Dalteparin	D62	Acute posthaemorrhagic anaemia	2.53004833248419	2.7213960234127203e-15	9.29541796925036e-10
A06AB02	Bisacodyl	B01AB04	Dalteparin	Z50	Care involving use of rehabilitation procedures	1.48021383169496	1.3469504034070299e-11	4.60075155390932e-6
A06AB02	Bisacodyl	B01AB04	Dalteparin	I70	Atherosclerosis	2.29349805065624	5.14244650313717e-10	1.7564951671835e-4
A06AB02	Bisacodyl	B01AB04	Dalteparin	D64	Other anaemias	1.8398123716331	1.3046181102687802e-9	4.4561579868828e-4
A06AB02	Bisacodyl	B01AB04	Dalteparin	M81	Osteoporosis without pathological fracture	1.55613548038188	1.28896054217112e-8	0.00440267674468305
A06AB02	Bisacodyl	B01AB04	Dalteparin	S82	Fracture of lower leg, including ankle	1.4576485800556	6.83508584868964e-8	0.0233464660316522
A06AB02	Bisacodyl	B01AB10	Tinzaparin	Z47	Other orthopaedic follow-up care	2.48598226901972	8.03980775253756e-48	2.74614105441875e-42
A06AB02	Bisacodyl	B01AB10	Tinzaparin	E66	Obesity	2.70561483960929	7.60265935987633e-35	2.59682515223424e-29
A06AB02	Bisacodyl	B01AB10	Tinzaparin	Z04	Examination and observation for other reasons	2.09900333559992	9.959626303467169e-33	3.40188963722267e-27
A06AB02	Bisacodyl	B01AB10	Tinzaparin	I26	Pulmonary embolism	2.94859166666827	7.50990368402824e-10	2.5651427815461e-4
A06AB02	Bisacodyl	B01AB10	Tinzaparin	S32	Fracture of lumbar spine and pelvis	1.62781304359147	3.06345886291692e-9	0.00104637951688881
A06AB02	Bisacodyl	B01AB10	Tinzaparin	I80	Phlebitis and thrombophlebitis	2.5209419274749	6.80423469096697e-8	0.0232410883492421
A06AB02	Bisacodyl	B01AB10	Tinzaparin	C79	Secondary malignant neoplasm of other and unspecified sites	2.44210074535568	9.18304441383343e-8	0.0313663411434426
A06AB02	Bisacodyl	B01AC04	Clopidogrel	I63	Cerebral infarction	4.23178297466326	1.49557883289167e-33	5.10841870793142e-28
A06AB02	Bisacodyl	B01AC04	Clopidogrel	I69	Sequelae of cerebrovascular disease	2.86388382940199	4.79798822264357e-27	1.63883924123192e-21
A06AB02	Bisacodyl	B01AC04	Clopidogrel	I64	Stroke, not specified as haemorrhage or infarction	3.04309691140745	4.43814796698327e-17	1.51592932478654e-11
A06AB02	Bisacodyl	B01AC04	Clopidogrel	I21	Acute myocardial infarction	2.4546199252088	1.04091768169172e-13	3.55544170700077e-8
A06AB02	Bisacodyl	B01AC04	Clopidogrel	E78	Disorders of lipoprotein metabolism and other lipidaemias	1.59079723227636	2.50078382990077e-8	0.00854187731211546
A06AB02	Bisacodyl	B01AC04	Clopidogrel	G45	Transient cerebral ischaemic attacks and related syndromes	4.23029681863854	1.22440708963363e-7	0.041821828079198
A06AB02	Bisacodyl	B03BB01	Folic Acid	N18	Chronic kidney disease	7.39666875953903	2.3060465573511e-28	7.87671710501301e-23
A06AB02	Bisacodyl	B03BB01	Folic Acid	M06	Other rheumatoid arthritis	12.0262760645382	2.27604496543278e-18	7.774241267529439e-13
A06AB02	Bisacodyl	B03BB01	Folic Acid	M05	Seropositive rheumatoid arthritis	9.19175901374995	2.16010176225144e-16	7.378216387287e-11
A06AB02	Bisacodyl	B03BB01	Folic Acid	Z99	Dependence on enabling machines and devices, not elsewhere classified	4.19121126687322	2.8454855815487497e-11	9.71926819118443e-6
A06AB02	Bisacodyl	B03BB01	Folic Acid	N19	Unspecified kidney failure	5.74545521385457	5.01759828001487e-8	0.0171385100930812
A06AB02	Bisacodyl	C03CA01	Furosemide	I50	Heart failure	1.76838255871041	1.49062045725618e-29	5.09148248344079e-24
A06AB02	Bisacodyl	C03CA01	Furosemide	I25	Chronic ischaemic heart disease	1.34503727906999	2.6890160776450097e-12	9.18481843609051e-7
A06AB02	Bisacodyl	C03CA01	Furosemide	Z95	Presence of cardiac and vascular implants and grafts	1.41487375742345	4.33897706586779e-10	1.4820557184343e-4
A06AB02	Bisacodyl	C03CA01	Furosemide	I35	Nonrheumatic aortic valve disorders	1.43269647194726	5.10233255718239e-10	1.7427935268916e-4
A06AB02	Bisacodyl	C03CA01	Furosemide	I48	Atrial fibrillation and flutter	1.26387064635927	3.55851813182461e-8	0.0121547592125107
A06AB02	Bisacodyl	C08CA01	Amlodipine	I10	Essential (primary) hypertension	2.0089463635758	1.75613460085544e-48	5.9983938334499085e-43
A06AB02	Bisacodyl	C09AA02	Enalapril	I10	Essential (primary) hypertension	1.82261257708217	1.01251308736342e-23	3.45842070224549e-18
A06AB02	Bisacodyl	C10AA01	Simvastatin	E78	Disorders of lipoprotein metabolism and other lipidaemias	1.72608202002468	5.34823002591416e-21	1.8267842334914503e-15
A06AB02	Bisacodyl	C10AA01	Simvastatin	E11	Type 2 diabetes mellitus	1.64324577469465	1.0214126055909e-18	3.4888186086647297e-13
A06AB02	Bisacodyl	C10AA01	Simvastatin	I69	Sequelae of cerebrovascular disease	1.60706548084845	1.39274351998715e-9	4.7571661863497e-4
A06AB02	Bisacodyl	C10AA01	Simvastatin	I73	Other peripheral vascular diseases	2.14981112193808	1.35207606752889e-8	0.00461825918233708
A06AB02	Bisacodyl	H02AB02	Dexamethasone	Z47	Other orthopaedic follow-up care	7.00808462726035	3.8026470718216495e-91	1.29886255502798e-85
A06AB02	Bisacodyl	H02AB02	Dexamethasone	E66	Obesity	5.77327464902168	2.24620231124878e-51	7.67230831048623e-46
A06AB02	Bisacodyl	H02AB02	Dexamethasone	I10	Essential (primary) hypertension	2.04489622881447	7.653316574842319e-19	2.61412803583574e-13
A06AB02	Bisacodyl	H02AB02	Dexamethasone	Z88	Personal history of allergy to drugs, medicaments and biological substances	4.92020203133707	3.27925661393138e-8	0.0112008912310731
A06AB02	Bisacodyl	H02AB06	Prednisolone	Z51	Other medical care	3.27356311253032	5.60157390283674e-32	1.91331839484414e-26
A06AB02	Bisacodyl	H02AB06	Prednisolone	J44	Other chronic obstructive pulmonary disease	2.14349740085458	4.12554401205872e-29	1.4091538171108698e-23
A06AB02	Bisacodyl	H02AB06	Prednisolone	R52	Pain, not elsewhere classified	2.12457410491365	2.1397188064935e-21	7.3085947329637195e-16
A06AB02	Bisacodyl	H02AB06	Prednisolone	G95	Other diseases of spinal cord	3.16961274269503	1.7805375988389298e-20	6.081746665602161e-15
A06AB02	Bisacodyl	H02AB06	Prednisolone	M35	Other systemic involvement of connective tissue	8.12690872230812	8.25022787728305e-20	2.8180138355878202e-14
A06AB02	Bisacodyl	H02AB06	Prednisolone	R53	Malaise and fatigue	2.82106647532535	4.46126657415373e-19	1.52382590120054e-13
A06AB02	Bisacodyl	H02AB06	Prednisolone	C79	Secondary malignant neoplasm of other and unspecified sites	3.16734722261683	2.90714104162151e-18	9.92986351304576e-13
A06AB02	Bisacodyl	H02AB06	Prednisolone	M05	Seropositive rheumatoid arthritis	4.51110619999827	1.1434900132366e-14	3.9057959684119906e-9
A06AB02	Bisacodyl	H02AB06	Prednisolone	R11	Nausea and vomiting	2.3827457101934	3.83635422474817e-13	1.31037583983878e-7
A06AB02	Bisacodyl	H02AB06	Prednisolone	R06	Abnormalities of breathing	2.31620499077216	2.83737027087405e-12	9.69154888681907e-7
A06AB02	Bisacodyl	H02AB06	Prednisolone	C71	Malignant neoplasm of brain	4.02964571803892	2.2406445329641196e-11	7.65332471835489e-6
A06AB02	Bisacodyl	H02AB06	Prednisolone	M06	Other rheumatoid arthritis	3.27402409489618	2.78471537922687e-10	9.51169662651763e-5
A06AB02	Bisacodyl	H02AB06	Prednisolone	K59	Other functional intestinal disorders	1.74328689195104	4.89703393705275e-10	1.6726700878112e-4
A06AB02	Bisacodyl	H02AB06	Prednisolone	C61	Malignant neoplasm of prostate	2.11118932430532	3.1350949873134603e-9	0.00107084812462668
A06AB02	Bisacodyl	H02AB06	Prednisolone	C34	Malignant neoplasm of bronchus and lung	1.57397166781928	4.16571557814131e-9	0.00142287513859457
A06AB02	Bisacodyl	H02AB06	Prednisolone	R63	Symptoms and signs concerning food and fluid intake	2.38064016022351	1.24827034848797e-8	0.00426369206392339
A06AB02	Bisacodyl	J02AC01	Fluconazole	Z51	Other medical care	2.68453218107888	9.511657235511001e-12	3.24887773861902e-6
A06AB02	Bisacodyl	J02AC01	Fluconazole	R52	Pain, not elsewhere classified	2.2550577178135	6.16350065140909e-11	2.1052545905005e-5
A06AB02	Bisacodyl	J02AC01	Fluconazole	R53	Malaise and fatigue	2.5334650399429	2.32010706860883e-8	0.00792474331210581
A06AB02	Bisacodyl	J02AC01	Fluconazole	R67	X	1.77743876269291	3.75997989171102e-8	0.012842888116519501
A06AB02	Bisacodyl	L04AX03	Methotrexate	M06	Other rheumatoid arthritis	26.5126706171635	4.9869013298854e-14	1.7033659134463e-8
A06AB02	Bisacodyl	M03BB03	Chlorzoxazone	M51	Other intervertebral disc disorders	3.08905718710984	4.3344760122354895e-40	1.48051830254725e-34
A06AB02	Bisacodyl	M03BB03	Chlorzoxazone	M48	Other spondylopathies	3.44979010116478	3.22924328934873e-35	1.10300617185627e-29
A06AB02	Bisacodyl	M03BB03	Chlorzoxazone	M54	Dorsalgia	2.45925456201925	4.47756861469821e-22	1.52939415658524e-16
A06AB02	Bisacodyl	M03BB03	Chlorzoxazone	M47	Spondylosis	5.75577370860594	4.46865547971434e-21	1.5263497148950702e-15
A06AB02	Bisacodyl	M03BB03	Chlorzoxazone	G95	Other diseases of spinal cord	3.71798706863526	2.25138181863947e-16	7.689999850290469e-11
A06AB02	Bisacodyl	M03BB03	Chlorzoxazone	M50	Cervical disc disorders	6.82283879945904	3.6162448919345202e-9	0.00123519353524829
A06AB02	Bisacodyl	M03BB03	Chlorzoxazone	Z50	Care involving use of rehabilitation procedures	1.5963766743958	6.504946103408811e-9	0.00222188143064914
A06AB02	Bisacodyl	M03BB03	Chlorzoxazone	M40	Kyphosis and lordosis	4.4105732471688	1.34520260833454e-8	0.00459478164523612
A06AB02	Bisacodyl	M05BA04	Alendronic Acid	M81	Osteoporosis without pathological fracture	4.4690235742785	3.53587101503754e-36	1.2077403908643399e-30
A06AB02	Bisacodyl	M05BA04	Alendronic Acid	M80	Osteoporosis with pathological fracture	2.48669471124699	3.95469440054023e-11	1.35079705700373e-5
A06AB02	Bisacodyl	N01BB09	Ropivacaine	M17	Gonarthrosis [arthrosis of knee]	3.49891122982866	8.81829840308348e-70	3.01204854894442e-64
A06AB02	Bisacodyl	N01BB09	Ropivacaine	Z47	Other orthopaedic follow-up care	3.62319807831054	7.906163787108449e-42	2.7004925524350597e-36
A06AB02	Bisacodyl	N01BB09	Ropivacaine	E66	Obesity	4.05770265124252	1.5443913687130199e-30	5.27514671028569e-25
A06AB02	Bisacodyl	N01BB09	Ropivacaine	M23	Internal derangement of knee	4.40983117138499	1.75609284578826e-27	5.998251211502049e-22
A06AB02	Bisacodyl	N01BB09	Ropivacaine	I10	Essential (primary) hypertension	1.71766004167868	1.31873297225372e-9	4.5043698386675e-4
A06AB02	Bisacodyl	N02AA01	Morphine	E66	Obesity	1.52631555251345	1.77938405416576e-16	6.0778065261329e-11
A06AB02	Bisacodyl	N02AA01	Morphine	Z47	Other orthopaedic follow-up care	1.31091627897673	2.5623216399847097e-11	8.75207077926297e-6
A06AB02	Bisacodyl	N02AA01	Morphine	G95	Other diseases of spinal cord	1.73408434855172	1.0714895686446302e-9	3.659865489828e-4
A06AB02	Bisacodyl	N02AA01	Morphine	M81	Osteoporosis without pathological fracture	1.33480658743756	4.05672679316278e-9	0.00138564805728702
A06AB02	Bisacodyl	N02AA01	Morphine	M48	Other spondylopathies	1.3771490555676	1.8539777767149e-8	0.00633259481236955
A06AB02	Bisacodyl	N02AA05	Oxycodone	Z96	Presence of other functional implants	1.68589530066259	6.49142685259156e-32	2.21726368718599e-26
A06AB02	Bisacodyl	N02AA05	Oxycodone	I70	Atherosclerosis	1.7113596145057	2.6664213436360103e-9	9.1076420550306e-4
A06AB02	Bisacodyl	N02AB03	Fentanyl	R52	Pain, not elsewhere classified	3.53391097194071	1.0613433306165498e-30	3.6252091875203397e-25
A06AB02	Bisacodyl	N02AB03	Fentanyl	Z51	Other medical care	4.9429442368737	1.6439638168869898e-28	5.61525433006455e-23
A06AB02	Bisacodyl	N02AB03	Fentanyl	R53	Malaise and fatigue	4.22541598637388	2.04801657036586e-17	6.9953692390672595e-12
A06AB02	Bisacodyl	N02AB03	Fentanyl	R11	Nausea and vomiting	4.15523464530828	9.853459492022e-16	3.36562645177097e-10
A06AB02	Bisacodyl	N02AB03	Fentanyl	R63	Symptoms and signs concerning food and fluid intake	3.79318464379021	1.5628611344570402e-9	5.3382335197422e-4
A06AB02	Bisacodyl	N02AB03	Fentanyl	K59	Other functional intestinal disorders	1.99056489600707	3.5648191829914e-9	0.00121762815869601
A06AB02	Bisacodyl	N02AB03	Fentanyl	R67	X	1.58751911147483	3.97785421101246e-8	0.013587077071471
A06AB02	Bisacodyl	N02AE01	Buprenorphine	R67	X	2.02040870494048	4.66535443377116e-9	0.00159353578323435
A06AB02	Bisacodyl	N05AD01	Haloperidol	F05	Delirium, not induced by alcohol and other psychoactive substances	4.20014434447713	1.85245493144712e-27	6.3273932602453e-22
A06AB02	Bisacodyl	N05AD01	Haloperidol	F03	Unspecified dementia	2.79634699473361	2.13107546780162e-13	7.27907185386064e-8
A06AB02	Bisacodyl	N05AD01	Haloperidol	Z51	Other medical care	2.6319303206784	9.69036293029785e-8	0.0330991788537598
A06AB02	Bisacodyl	N05AH04	Quetiapine	F31	Bipolar affective disorder	12.0294902551849	1.42283483618662e-7	0.0485994849326591
A06AB02	Bisacodyl	N05BA06	Lorazepam	Z51	Other medical care	4.28612868562702	2.41658589775265e-12	8.25428411923577e-7
A06AB02	Bisacodyl	N05BA06	Lorazepam	R52	Pain, not elsewhere classified	3.50141399140638	8.179873207627729e-11	2.79398293178299e-5
A06AB02	Bisacodyl	N05BA06	Lorazepam	R53	Malaise and fatigue	4.21041395804081	3.4565430842389803e-9	0.00118064450819734
A06AB02	Bisacodyl	N05BA06	Lorazepam	K59	Other functional intestinal disorders	3.32804853264367	1.08047924840997e-7	0.0369057135920897
A06AB02	Bisacodyl	N05CF01	Zopiclone	Z47	Other orthopaedic follow-up care	2.00913940512845	1.37605608483996e-29	4.70016724786616e-24
A06AB02	Bisacodyl	N05CF01	Zopiclone	E66	Obesity	1.74003321509513	3.50705178376538e-13	1.19789666367717e-7
A06AB02	Bisacodyl	N05CF01	Zopiclone	R67	NA	1.32422577397841	1.60338040952267e-10	5.47663439719839e-5
A06AB02	Bisacodyl	N06AX11	Mirtazapine	F32	Depressive episode	4.04612930991053	8.00589571769174e-16	2.73455778850053e-10
A06AB02	Bisacodyl	N06AX11	Mirtazapine	F33	Recurrent depressive disorder	4.38497071320334	5.34242632065032e-13	1.82480187349189e-7
A06AB02	Bisacodyl	N06AX11	Mirtazapine	R67	X	1.76317668339394	2.01746517991719e-8	0.00689101546573955
A06AB02	Bisacodyl	N07BA01	Nicotine	F10	Mental and behavioural disorders due to use of alcohol	2.87540746855303	2.7239896049195396e-11	9.30427681373157e-6
A06AB02	Bisacodyl	N07BC02	Methadone	R52	Pain, not elsewhere classified	5.08477617550694	1.48036037032419e-20	5.05643730970893e-15
A06AB02	Bisacodyl	R03AC18	Indacaterol	J44	Other chronic obstructive pulmonary disease	6.49457599668929	3.50447763345138e-8	0.0119701741630272
A06AB02	Bisacodyl	R03AL01	Fenoterol And Ipratropium Bromide	J44	Other chronic obstructive pulmonary disease	2.489491198084	1.6808817510145602e-9	5.7413541793054e-4
A06AB02	Bisacodyl	R03AL01	Fenoterol And Ipratropium Bromide	J44	Other chronic obstructive pulmonary disease	2.489491198084	1.6808817510145602e-9	5.7413541793054e-4
A06AB08	Sodium Picosulfate	A02BC02	Pantoprazole	M17	Gonarthrosis [arthrosis of knee]	1.74069256222453	1.0881790739763899e-18	3.71687149939968e-13
A06AB08	Sodium Picosulfate	A02BC02	Pantoprazole	G95	Other diseases of spinal cord	2.064188005438	4.61454463975026e-15	1.5761807835102201e-9
A06AB08	Sodium Picosulfate	A02BC02	Pantoprazole	Z94	Transplanted organ and tissue status	1.94921607228258	1.95451647150794e-14	6.676002821400241e-9
A06AB08	Sodium Picosulfate	A02BC02	Pantoprazole	R63	Symptoms and signs concerning food and fluid intake	1.56251616353404	6.940368090974121e-9	0.00237060764809785
A06AB08	Sodium Picosulfate	A03FA01	Metoclopramide	R11	Nausea and vomiting	1.80933824787128	9.64793573864665e-19	3.29542611437806e-13
A06AB08	Sodium Picosulfate	A03FA01	Metoclopramide	R52	Pain, not elsewhere classified	1.41422431912718	7.688235908507119e-12	2.62605536279696e-6
A06AB08	Sodium Picosulfate	A03FA01	Metoclopramide	Z51	Other medical care	1.42933639226408	2.09461810776262e-10	7.15454517832263e-5
A06AB08	Sodium Picosulfate	A03FA01	Metoclopramide	K59	Other functional intestinal disorders	1.33255710157767	6.01900530163568e-9	0.0020558996028691
A06AB08	Sodium Picosulfate	A03FA01	Metoclopramide	C25	Malignant neoplasm of pancreas	1.78176140879039	8.699172863043141e-9	0.00297135907648392
A06AB08	Sodium Picosulfate	A03FA01	Metoclopramide	K56	Paralytic ileus and intestinal obstruction without hernia	1.60548090699734	1.58736506618602e-8	0.00542193110927027
A06AB08	Sodium Picosulfate	A03FA01	Metoclopramide	R53	Malaise and fatigue	1.40910944703252	9.11459208808624e-8	0.0311325299034344
A06AB08	Sodium Picosulfate	A06AD11	Lactulose	C67	Malignant neoplasm of bladder	1.90620097393189	5.36847797296015e-19	1.83370028426805e-13
A06AB08	Sodium Picosulfate	A06AD11	Lactulose	Z96	Presence of other functional implants	1.41688586585988	3.59459141721265e-11	1.22779740119449e-5
A06AB08	Sodium Picosulfate	A06AD11	Lactulose	T84	Complications of internal orthopaedic prosthetic devices, implants and grafts	1.5636299741141	3.54887328753845e-10	1.2121815510779e-4
A06AB08	Sodium Picosulfate	A06AD11	Lactulose	M17	Gonarthrosis [arthrosis of knee]	1.31981882423888	8.154459275987311e-10	2.7853023459804e-4
A06AB08	Sodium Picosulfate	A06AD11	Lactulose	K70	Alcoholic liver disease	1.87770798743928	8.818937480481081e-9	0.00301226683733296
A06AB08	Sodium Picosulfate	A06AG10	Docusate Sodium, Incl. Combinations	K59	Other functional intestinal disorders	2.57315237221177	5.672050244103031e-9	0.00193739085777778
A06AB08	Sodium Picosulfate	A10AB01	Insulin (Human)	E11	Type 2 diabetes mellitus	3.07432167999306	9.93622744887333e-28	3.3938973372567698e-22
A06AB08	Sodium Picosulfate	A10AB01	Insulin (Human)	E10	Type 1 diabetes mellitus	4.21119090499737	1.7285532745611799e-26	5.9041848488531304e-21
A06AB08	Sodium Picosulfate	A10AB01	Insulin (Human)	J96	Respiratory failure, not elsewhere classified	1.64067339990047	6.16437181825064e-8	0.0210555215321624
A06AB08	Sodium Picosulfate	A10AB05	Insulin Aspart	E11	Type 2 diabetes mellitus	6.24454106342355	1.2079381175027098e-84	4.12593006919166e-79
A06AB08	Sodium Picosulfate	A10AB05	Insulin Aspart	E10	Type 1 diabetes mellitus	5.87922037667232	5.16236284064301e-51	1.7632979507527497e-45
A06AB08	Sodium Picosulfate	A10AB05	Insulin Aspart	E14	Unspecified diabetes mellitus	2.68944529067998	2.78854925263459e-11	9.52479191123892e-6
A06AB08	Sodium Picosulfate	A10AB05	Insulin Aspart	I10	Essential (primary) hypertension	1.70908506447995	2.27881425594104e-10	7.78370027773269e-5
A06AB08	Sodium Picosulfate	A10AD05	Insulin Aspart	E11	Type 2 diabetes mellitus	10.1419911993906	4.1229623937497097e-50	1.4082720189082996e-44
A06AB08	Sodium Picosulfate	A10AD05	Insulin Aspart	E10	Type 1 diabetes mellitus	10.6210154590731	5.2460845827328e-34	1.79189461875488e-28
A06AB08	Sodium Picosulfate	A10AD05	Insulin Aspart	E14	Unspecified diabetes mellitus	4.69283864135022	1.81891650469296e-8	0.00621283672674965
A06AB08	Sodium Picosulfate	A11DA01	Thiamine (Vit B1)	F10	Mental and behavioural disorders due to use of alcohol	8.13183726496184	1.07371279740521e-73	3.6674593278410303e-68
A06AB08	Sodium Picosulfate	A11DA01	Thiamine (Vit B1)	K70	Alcoholic liver disease	8.78663735351318	2.05841040475392e-28	7.03087125130987e-23
A06AB08	Sodium Picosulfate	A11DA01	Thiamine (Vit B1)	J96	Respiratory failure, not elsewhere classified	1.68196198844744	3.5410530116671796e-11	1.20951039508914e-5
A06AB08	Sodium Picosulfate	A12BA01	Potassium Chloride	I50	Heart failure	1.48373471366223	4.43141813578716e-18	1.51363062980455e-12
A06AB08	Sodium Picosulfate	A12BA01	Potassium Chloride	I60	Subarachnoid haemorrhage	2.05933033881832	1.45452506055713e-10	4.96819215884378e-5
A06AB08	Sodium Picosulfate	A12CB01	Zinc Sulfate	J96	Respiratory failure, not elsewhere classified	2.7010435658113	4.4012349919527796e-20	1.50332103373133e-14
A06AB08	Sodium Picosulfate	A12CB01	Zinc Sulfate	E87	Other disorders of fluid, electrolyte and acid-base balance	2.67591521151631	2.83446900862225e-10	9.68163910337085e-5
A06AB08	Sodium Picosulfate	B01AB05	Enoxaparin	C78	Secondary malignant neoplasm of respiratory and digestive organs	4.89105779278101	3.9594589001087397e-23	1.35242445759234e-17
A06AB08	Sodium Picosulfate	B01AB05	Enoxaparin	Z99	Dependence on enabling machines and devices, not elsewhere classified	2.84114782907272	1.16346245128844e-18	3.9740154256168996e-13
A06AB08	Sodium Picosulfate	B01AB05	Enoxaparin	J96	Respiratory failure, not elsewhere classified	1.86783458263721	3.32607771719138e-17	1.1360817137056299e-11
A06AB08	Sodium Picosulfate	B01AB05	Enoxaparin	N17	Acute renal failure	2.27859949835801	1.20657309352049e-14	4.12126758407607e-9
A06AB08	Sodium Picosulfate	B01AB05	Enoxaparin	I10	Essential (primary) hypertension	1.67605141359991	2.75311228580136e-14	9.403750572365991e-9
A06AB08	Sodium Picosulfate	B01AB05	Enoxaparin	C25	Malignant neoplasm of pancreas	3.26823526836765	3.22788379630551e-13	1.10254181253648e-7
A06AB08	Sodium Picosulfate	B01AB05	Enoxaparin	T81	Complications of procedures, not elsewhere classified	2.05373652708616	7.4539504441947e-12	2.5460309453227e-6
A06AB08	Sodium Picosulfate	B01AB05	Enoxaparin	R00	Abnormalities of heart beat	3.28691889311066	2.48470265649382e-10	8.48694916973281e-5
A06AB08	Sodium Picosulfate	B01AB05	Enoxaparin	I35	Nonrheumatic aortic valve disorders	2.15960770432036	3.94051106831159e-10	1.345952484581e-4
A06AB08	Sodium Picosulfate	B01AB05	Enoxaparin	I25	Chronic ischaemic heart disease	1.72716175544213	4.93116847008507e-10	1.68432935199e-4
A06AB08	Sodium Picosulfate	B01AB05	Enoxaparin	J90	Pleural effusion, not elsewhere classified	2.61070758601373	2.3035395984939e-8	0.00786815413578365
A06AB08	Sodium Picosulfate	B01AB05	Enoxaparin	C22	Malignant neoplasm of liver and intrahepatic bile ducts	5.48410430892206	8.23583487969551e-8	0.0281309764818784
A06AB08	Sodium Picosulfate	B01AB05	Enoxaparin	I50	Heart failure	1.58870870736089	1.29822292867179e-7	0.0443431409300566
A06AB08	Sodium Picosulfate	B01AB10	Tinzaparin	Z47	Other orthopaedic follow-up care	3.74069105188091	5.5024848740838005e-62	1.8794727534710598e-56
A06AB08	Sodium Picosulfate	B01AB10	Tinzaparin	C67	Malignant neoplasm of bladder	3.15797495273117	5.57529491247349e-27	1.90434233266375e-21
A06AB08	Sodium Picosulfate	B01AB10	Tinzaparin	I73	Other peripheral vascular diseases	2.7738578462977	7.513584554281889e-25	2.56640004903696e-19
A06AB08	Sodium Picosulfate	B01AB10	Tinzaparin	E66	Obesity	2.07894441730191	4.7934964941067596e-20	1.63730501049906e-14
A06AB08	Sodium Picosulfate	B01AB10	Tinzaparin	I60	Subarachnoid haemorrhage	3.17674343589921	6.0633238245124094e-18	2.07103739209105e-12
A06AB08	Sodium Picosulfate	B01AB10	Tinzaparin	G91	Hydrocephalus	3.0555336918891	1.2343872316953499e-12	4.21627177955717e-7
A06AB08	Sodium Picosulfate	B01AB10	Tinzaparin	I71	Aortic aneurysm and dissection	1.78136979892915	1.6439716928517799e-12	5.61528123183997e-7
A06AB08	Sodium Picosulfate	B01AB10	Tinzaparin	S06	Intracranial injury	2.34023672808598	3.2005507870554e-12	1.09320573123294e-6
A06AB08	Sodium Picosulfate	B01AB10	Tinzaparin	G82	Paraplegia and tetraplegia	2.92329726148935	7.804834326547299e-12	2.66588165125011e-6
A06AB08	Sodium Picosulfate	B01AB10	Tinzaparin	I70	Atherosclerosis	1.82320736656664	1.1665265490330001e-11	3.98448140300104e-6
A06AB08	Sodium Picosulfate	B01AB10	Tinzaparin	J96	Respiratory failure, not elsewhere classified	1.48585411549081	1.2484245058731398e-11	4.26421861622077e-6
A06AB08	Sodium Picosulfate	B01AB10	Tinzaparin	Z98	Other postsurgical states	2.44117552122792	1.6302254719016701e-10	5.5683285398651e-5
A06AB08	Sodium Picosulfate	B01AB10	Tinzaparin	G94	Other disorders of brain in diseases classified elsewhere	2.75192382035897	2.86462814667753e-10	9.78465306804351e-5
A06AB08	Sodium Picosulfate	B01AB10	Tinzaparin	I74	Arterial embolism and thrombosis	3.10159801521143	1.97503940746084e-8	0.00674610260327584
A06AB08	Sodium Picosulfate	B01AB10	Tinzaparin	L89	Decubitus ulcer and pressure area	2.82435510169051	4.31374231804879e-8	0.0147343633609129
A06AB08	Sodium Picosulfate	B01AB10	Tinzaparin	N18	Chronic kidney disease	1.65966678060026	5.09106626363402e-8	0.0173894532153695
A06AB08	Sodium Picosulfate	B01AB10	Tinzaparin	Z08	Follow-up examination after treatment for malignant neoplasms	1.5928246475522	1.00250645599773e-7	0.0342424125162233
A06AB08	Sodium Picosulfate	B01AB10	Tinzaparin	C64	Malignant neoplasm of kidney, except renal pelvis	2.1847285467534	1.05062528956453e-7	0.0358859978905977
A06AB08	Sodium Picosulfate	C03CA01	Furosemide	I50	Heart failure	1.65129487759576	2.5298731007101397e-31	8.64123695263361e-26
A06AB08	Sodium Picosulfate	C03CA01	Furosemide	Z95	Presence of cardiac and vascular implants and grafts	1.44374591832951	2.2241696614112098e-11	7.59705182908904e-6
A06AB08	Sodium Picosulfate	C03CA01	Furosemide	I48	Atrial fibrillation and flutter	1.28403265425398	2.15617122930829e-10	7.36479094452374e-5
A06AB08	Sodium Picosulfate	C03CA01	Furosemide	J96	Respiratory failure, not elsewhere classified	1.2753156707537	7.34080178800463e-10	2.5073829851251e-4
A06AB08	Sodium Picosulfate	C03CA01	Furosemide	I25	Chronic ischaemic heart disease	1.31586327432497	8.05057250786926e-10	2.7498179503678e-4
A06AB08	Sodium Picosulfate	C03CA01	Furosemide	E11	Type 2 diabetes mellitus	1.26985533338055	3.22629923207022e-8	0.0110200057609976
A06AB08	Sodium Picosulfate	C03CA01	Furosemide	E66	Obesity	1.5985478893232	3.44923512199181e-8	0.011781483421485
A06AB08	Sodium Picosulfate	C03CA01	Furosemide	N18	Chronic kidney disease	1.36388803852135	1.02270921694319e-7	0.0349324741812852
A06AB08	Sodium Picosulfate	C07AB02	Metoprolol	I48	Atrial fibrillation and flutter	2.14179614118818	5.20338253054983e-39	1.7773089641948398e-33
A06AB08	Sodium Picosulfate	C07AB02	Metoprolol	I25	Chronic ischaemic heart disease	1.79428230711148	2.0109872584048397e-19	6.868888958788241e-14
A06AB08	Sodium Picosulfate	C07AB02	Metoprolol	I10	Essential (primary) hypertension	1.46979237134317	4.66752948734547e-14	1.59427871193362e-8
A06AB08	Sodium Picosulfate	C07AB02	Metoprolol	I21	Acute myocardial infarction	1.9463824968251	3.3350486140767597e-12	1.13914588501297e-6
A06AB08	Sodium Picosulfate	C07AB02	Metoprolol	N18	Chronic kidney disease	1.80200315178126	1.03460075387604e-10	3.53386510299931e-5
A06AB08	Sodium Picosulfate	C07AB02	Metoprolol	E11	Type 2 diabetes mellitus	1.50274103906774	2.7757309556266804e-9	9.4810087105149e-4
A06AB08	Sodium Picosulfate	C07AB02	Metoprolol	Z95	Presence of cardiac and vascular implants and grafts	1.60442836113682	3.4783752681950104e-9	0.00118810168360683
A06AB08	Sodium Picosulfate	C07AB02	Metoprolol	I20	Angina pectoris	1.77722822438286	8.52018381795393e-9	0.00291022214633089
A06AB08	Sodium Picosulfate	C07AB02	Metoprolol	E78	Disorders of lipoprotein metabolism and other lipidaemias	1.58645310234482	4.74278343852149e-8	0.0161998305352891
A06AB08	Sodium Picosulfate	C07AB02	Metoprolol	I50	Heart failure	1.43253469465234	7.53154849171774e-8	0.0257253595521905
A06AB08	Sodium Picosulfate	C08CA01	Amlodipine	I10	Essential (primary) hypertension	2.4433755236693	6.56956330553183e-60	2.2439525991439e-54
A06AB08	Sodium Picosulfate	C08CA01	Amlodipine	E78	Disorders of lipoprotein metabolism and other lipidaemias	1.85913327864861	2.48116372907169e-10	8.47486132611559e-5
A06AB08	Sodium Picosulfate	C08CA01	Amlodipine	E11	Type 2 diabetes mellitus	1.56731265364178	6.01185490743642e-9	0.0020534572570232402
A06AB08	Sodium Picosulfate	C08CA06	Nimodipine	I60	Subarachnoid haemorrhage	343.911379309947	1.42464591254578e-27	4.86613455056437e-22
A06AB08	Sodium Picosulfate	C08CA06	Nimodipine	G94	Other disorders of brain in diseases classified elsewhere	12.9964349037627	4.31887683487608e-14	1.47519012273495e-8
A06AB08	Sodium Picosulfate	C08CA06	Nimodipine	G91	Hydrocephalus	20.9488230704111	3.29599255885187e-8	0.0112580558634192
A06AB08	Sodium Picosulfate	H02AB06	Prednisolone	Z51	Other medical care	2.60939010389161	7.47869453729483e-69	2.55448273571472e-63
A06AB08	Sodium Picosulfate	H02AB06	Prednisolone	C34	Malignant neoplasm of bronchus and lung	2.81754410673743	6.23828835210474e-63	2.13079967585171e-57
A06AB08	Sodium Picosulfate	H02AB06	Prednisolone	R52	Pain, not elsewhere classified	2.28903570861828	1.5036385416371e-59	5.1359480938990095e-54
A06AB08	Sodium Picosulfate	H02AB06	Prednisolone	J44	Other chronic obstructive pulmonary disease	2.25079498943558	1.4518149723461701e-58	4.958935364743371e-53
A06AB08	Sodium Picosulfate	H02AB06	Prednisolone	R53	Malaise and fatigue	2.5633212536891	1.42921930377623e-49	4.881755791522389e-44
A06AB08	Sodium Picosulfate	H02AB06	Prednisolone	R11	Nausea and vomiting	2.56928031595975	5.468984432134499e-44	1.86803007451532e-38
A06AB08	Sodium Picosulfate	H02AB06	Prednisolone	G95	Other diseases of spinal cord	3.56194446716495	2.87411407961292e-34	9.81705397945226e-29
A06AB08	Sodium Picosulfate	H02AB06	Prednisolone	R67	NA	1.81771167137122	2.7758278270005e-33	9.48133959212907e-28
A06AB08	Sodium Picosulfate	H02AB06	Prednisolone	Z94	Transplanted organ and tissue status	3.47936386047385	2.85748222311157e-30	9.76024487983773e-25
A06AB08	Sodium Picosulfate	H02AB06	Prednisolone	F41	Other anxiety disorders	2.4202106569082	1.22338634206046e-27	4.17869626084907e-22
A06AB08	Sodium Picosulfate	H02AB06	Prednisolone	K59	Other functional intestinal disorders	1.74056158114539	9.72395610772883e-26	3.3213922398047195e-20
A06AB08	Sodium Picosulfate	H02AB06	Prednisolone	C79	Secondary malignant neoplasm of other and unspecified sites	2.72539609106868	3.38265501198958e-25	1.15540670713526e-19
A06AB08	Sodium Picosulfate	H02AB06	Prednisolone	R63	Symptoms and signs concerning food and fluid intake	2.50044552253216	2.58053738651318e-23	8.81428994036534e-18
A06AB08	Sodium Picosulfate	H02AB06	Prednisolone	R06	Abnormalities of breathing	1.85543361015122	6.187170825744389e-18	2.11333956460786e-12
A06AB08	Sodium Picosulfate	H02AB06	Prednisolone	M35	Other systemic involvement of connective tissue	4.69698079311302	9.382692078140341e-14	3.20482736774624e-8
A06AB08	Sodium Picosulfate	H02AB06	Prednisolone	C71	Malignant neoplasm of brain	3.68144488351655	6.87172155580434e-12	2.34716018837298e-6
A06AB08	Sodium Picosulfate	H02AB06	Prednisolone	Z65	Problems related to other psychosocial circumstances	2.73709376718977	7.30198350246497e-11	2.49412390096995e-5
A06AB08	Sodium Picosulfate	H02AB06	Prednisolone	R64	Cachexia	2.26294017034948	3.11850282360555e-10	1.0651807724533e-4
A06AB08	Sodium Picosulfate	H02AB06	Prednisolone	G47	Sleep disorders	1.77613784040854	4.54586933953661e-10	1.5527234985668e-4
A06AB08	Sodium Picosulfate	H02AB06	Prednisolone	C61	Malignant neoplasm of prostate	1.68209907075925	1.98865833066752e-9	6.7926204868944e-4
A06AB08	Sodium Picosulfate	H02AB06	Prednisolone	M06	Other rheumatoid arthritis	2.71709246498469	6.08861102587447e-8	0.0207967469088589
A06AB08	Sodium Picosulfate	H02AB06	Prednisolone	Z73	Problems related to life-management difficulty	2.51121914036831	8.20677481501832e-8	0.0280317166001618
A06AB08	Sodium Picosulfate	L04AD01	Ciclosporin	Z94	Transplanted organ and tissue status	267.369907324554	9.21514469457152e-40	3.1475985430353998e-34
A06AB08	Sodium Picosulfate	L04AD01	Ciclosporin	J43	Emphysema	14.1421906080022	7.1256962265524e-8	0.0243390980871105
A06AB08	Sodium Picosulfate	M05BA04	Alendronic Acid	M81	Osteoporosis without pathological fracture	5.68002385092347	4.49504969198733e-28	1.53536513319273e-22
A06AB08	Sodium Picosulfate	M05BA04	Alendronic Acid	M80	Osteoporosis with pathological fracture	3.77777282214848	1.6694971226445199e-12	5.70246793187443e-7
A06AB08	Sodium Picosulfate	N02AA01	Morphine	R52	Pain, not elsewhere classified	1.57132595814989	6.02344013889205e-32	2.0574144013610798e-26
A06AB08	Sodium Picosulfate	N02AA01	Morphine	Z51	Other medical care	1.58296570983462	2.0038995452545e-25	6.84467959873489e-20
A06AB08	Sodium Picosulfate	N02AA01	Morphine	C34	Malignant neoplasm of bronchus and lung	1.60159889054282	1.32080451089188e-23	4.51144555176318e-18
A06AB08	Sodium Picosulfate	N02AA01	Morphine	R53	Malaise and fatigue	1.4307694404995701	8.85165237533372e-13	3.02344119853799e-7
A06AB08	Sodium Picosulfate	N02AA01	Morphine	R11	Nausea and vomiting	1.39350665922462	6.43935074888671e-10	2.1994761565957e-4
A06AB08	Sodium Picosulfate	N02AA01	Morphine	Z47	Other orthopaedic follow-up care	1.42901057933093	5.3543855080186905e-9	0.00182888674920293
A06AB08	Sodium Picosulfate	N02AA01	Morphine	I73	Other peripheral vascular diseases	1.60298155136675	8.07407975247657e-9	0.00275784727289392
A06AB08	Sodium Picosulfate	N02AA01	Morphine	C09	Malignant neoplasm of tonsil	2.23403074110821	1.20976547103845e-8	0.00413217172411661
A06AB08	Sodium Picosulfate	N02AA01	Morphine	G95	Other diseases of spinal cord	1.57188939065784	3.22637594803849e-8	0.0110202677981961
A06AB08	Sodium Picosulfate	N02AA01	Morphine	R63	Symptoms and signs concerning food and fluid intake	1.48566065976662	3.55559045108438e-8	0.0121447591919599
A06AB08	Sodium Picosulfate	N02AB03	Fentanyl	R52	Pain, not elsewhere classified	2.97055618088841	6.5157903866655e-64	2.2255854907925603e-58
A06AB08	Sodium Picosulfate	N02AB03	Fentanyl	Z51	Other medical care	3.19298475345972	8.91239192019222e-64	3.0441878833962203e-58
A06AB08	Sodium Picosulfate	N02AB03	Fentanyl	R53	Malaise and fatigue	2.41372966305931	6.399093241452089e-30	2.18572548029631e-24
A06AB08	Sodium Picosulfate	N02AB03	Fentanyl	R63	Symptoms and signs concerning food and fluid intake	3.43903721819413	1.15304311197033e-29	3.93842629669482e-24
A06AB08	Sodium Picosulfate	N02AB03	Fentanyl	R67	X	1.97634041681187	7.071145503112309e-28	2.41527702720707e-22
A06AB08	Sodium Picosulfate	N02AB03	Fentanyl	R11	Nausea and vomiting	2.22459043274629	2.72138190503647e-22	9.29536974539497e-17
A06AB08	Sodium Picosulfate	N02AB03	Fentanyl	K59	Other functional intestinal disorders	1.86869363737454	6.0544042281288e-21	2.0679907433935e-15
A06AB08	Sodium Picosulfate	N02AB03	Fentanyl	C25	Malignant neoplasm of pancreas	3.23280990518194	1.81802179166765e-17	6.20978067336336e-12
A06AB08	Sodium Picosulfate	N02AB03	Fentanyl	R64	Cachexia	3.10010138047834	6.23371232964305e-14	2.12923665301152e-8
A06AB08	Sodium Picosulfate	N02AB03	Fentanyl	G47	Sleep disorders	2.38662400752219	2.06091786147368e-13	7.03943592107842e-8
A06AB08	Sodium Picosulfate	N02AB03	Fentanyl	Z65	Problems related to other psychosocial circumstances	4.21152044313182	5.04552987154251e-13	1.72339154716303e-7
A06AB08	Sodium Picosulfate	N02AB03	Fentanyl	R06	Abnormalities of breathing	1.91311971589485	7.836682764988109e-12	2.67676005867146e-6
A06AB08	Sodium Picosulfate	N02AB03	Fentanyl	Z73	Problems related to life-management difficulty	4.9114005936181	1.9747446686448797e-11	6.74509586979694e-6
A06AB08	Sodium Picosulfate	N02AB03	Fentanyl	C16	Malignant neoplasm of stomach	2.92461830341262	3.07639547989846e-8	0.0105079825127796
A06AB08	Sodium Picosulfate	N02AB03	Fentanyl	C15	Malignant neoplasm of oesophagus	2.68194208179027	6.06512826554647e-8	0.0207165373140618
A06AB08	Sodium Picosulfate	N02BE01	Paracetamol	Z47	Other orthopaedic follow-up care	1.36907356395204	5.12671192392797e-9	0.00175112073843223
A06AB08	Sodium Picosulfate	N05AH02	Clozapine	F20	Schizophrenia	29.1798448999913	1.0761679409928199e-19	3.67584531269036e-14
A06AB08	Sodium Picosulfate	N06AA09	Amitriptyline	R52	Pain, not elsewhere classified	3.07425127165988	2.077905413045e-19	7.09745996122955e-14
A06AB08	Sodium Picosulfate	N06AA09	Amitriptyline	M51	Other intervertebral disc disorders	4.96259942252978	1.2867477736735798e-11	4.39511863558137e-6
A06AB08	Sodium Picosulfate	N06AA09	Amitriptyline	Z51	Other medical care	2.27940571402072	7.086613852702181e-9	0.00242056052043978
A06AB08	Sodium Picosulfate	N06AA09	Amitriptyline	R67	X	1.95526473531308	3.16147333514276e-8	0.0107985812413804
A06AB08	Sodium Picosulfate	N06AA09	Amitriptyline	R53	Malaise and fatigue	2.40799472188879	9.04764825884159e-8	0.03090387120476
A06AD04	Magnesium Sulfate	A06AD11	Lactulose	K70	Alcoholic liver disease	5.44101062578478	2.25436221690233e-11	7.70017993702895e-6
A06AD04	Magnesium Sulfate	A11DA01	Thiamine (Vit B1)	F10	Mental and behavioural disorders due to use of alcohol	9.66798225640835	3.87818879249654e-19	1.32466518947546e-13
A06AD04	Magnesium Sulfate	A11DA01	Thiamine (Vit B1)	K70	Alcoholic liver disease	9.83991757267583	6.92449506265457e-16	2.3651859295608e-10
A06AD11	Lactulose	A02BC02	Pantoprazole	K70	Alcoholic liver disease	1.57154056912196	2.58351136176077e-15	8.824448088139031e-10
A06AD11	Lactulose	A02BC02	Pantoprazole	K92	Other diseases of digestive system	1.89310908424178	2.55536628930832e-12	8.72831352706464e-7
A06AD11	Lactulose	A02BC02	Pantoprazole	G95	Other diseases of spinal cord	1.96873637424663	6.04483022300027e-11	2.06472056960976e-5
A06AD11	Lactulose	A02BC02	Pantoprazole	Z94	Transplanted organ and tissue status	1.7987361305504601	6.83209183363876e-9	0.00233362394343232
A06AD11	Lactulose	A02BC02	Pantoprazole	I85	Oesophageal varices	1.87028983861615	5.45451983557145e-8	0.0186308943119647
A06AD11	Lactulose	A02BC02	Pantoprazole	K26	Duodenal ulcer	2.21614088446522	6.36935268608038e-8	0.021755670582791
A06AD11	Lactulose	A02BC02	Pantoprazole	F10	Mental and behavioural disorders due to use of alcohol	1.35277153612992	1.23441071098622e-7	0.0421635197730141
A06AD11	Lactulose	A03FA01	Metoclopramide	R11	Nausea and vomiting	2.02175121567744	2.08091104374688e-16	7.10772623390534e-11
A06AD11	Lactulose	A03FA01	Metoclopramide	K59	Other functional intestinal disorders	1.39551851642184	1.52978614876245e-8	0.00522525995260493
A06AD11	Lactulose	A06AB08	Sodium Picosulfate	K59	Other functional intestinal disorders	1.89239051512932	7.888654663924269e-36	2.69451199624729e-30
A06AD11	Lactulose	A06AB08	Sodium Picosulfate	C67	Malignant neoplasm of bladder	1.93198864003928	2.15621634990376e-12	7.36494506203928e-7
A06AD11	Lactulose	A06AB08	Sodium Picosulfate	Z51	Other medical care	1.42916291767719	1.30831634583101e-7	0.0446878997612806
A06AD11	Lactulose	A07AA11	Rifaximin	K72	Hepatic failure, not elsewhere classified	8.57318805395073	1.39246315728606e-9	4.7562085570788e-4
A06AD11	Lactulose	A10AB05	Insulin Aspart	E11	Type 2 diabetes mellitus	4.92326560412008	2.51237333598634e-81	8.581463356261819e-76
A06AD11	Lactulose	A10AB05	Insulin Aspart	E10	Type 1 diabetes mellitus	4.23055523845725	4.4429278950397093e-42	1.51756199525292e-36
A06AD11	Lactulose	A10AB05	Insulin Aspart	E14	Unspecified diabetes mellitus	3.60493503948314	2.55671033657595e-15	8.73290436243574e-10
A06AD11	Lactulose	A10AB05	Insulin Aspart	H36	Retinal disorders in diseases classified elsewhere	4.51495924090983	8.71731312110693e-10	2.9775552081502e-4
A06AD11	Lactulose	A10AB05	Insulin Aspart	I10	Essential (primary) hypertension	1.64323425253343	2.94107007734134e-9	0.00100457542417733
A06AD11	Lactulose	A10AE04	Insulin Glargine	E11	Type 2 diabetes mellitus	6.74250727018964	9.190786912205829e-43	3.13927870402832e-37
A06AD11	Lactulose	A10AE04	Insulin Glargine	E10	Type 1 diabetes mellitus	6.33196814273283	3.15265693178935e-29	1.07684672287742e-23
A06AD11	Lactulose	A10AE04	Insulin Glargine	H36	Retinal disorders in diseases classified elsewhere	6.03792972763832	9.12623073931922e-8	0.0311722838116779
A06AD11	Lactulose	A10AE04	Insulin Glargine	E14	Unspecified diabetes mellitus	3.20889293930707	1.41066958485927e-7	0.0481839588761211
A06AD11	Lactulose	A11DA01	Thiamine (Vit B1)	F10	Mental and behavioural disorders due to use of alcohol	6.94045531782249	2.2258213197613096e-152	7.602693365482309e-147
A06AD11	Lactulose	A11DA01	Thiamine (Vit B1)	K70	Alcoholic liver disease	6.29495694701495	6.79386423818613e-124	2.32056662010876e-118
A06AD11	Lactulose	A11DA01	Thiamine (Vit B1)	K72	Hepatic failure, not elsewhere classified	3.53753892921391	6.22729758198385e-33	2.12704558048306e-27
A06AD11	Lactulose	A11DA01	Thiamine (Vit B1)	R18	Ascites	3.46013022309624	1.76475804115812e-25	6.027848746022969e-20
A06AD11	Lactulose	A11DA01	Thiamine (Vit B1)	K74	Fibrosis and cirrhosis of liver	3.69771973071359	1.09666208128974e-20	3.7458467378197404e-15
A06AD11	Lactulose	A11DA01	Thiamine (Vit B1)	I85	Oesophageal varices	3.69305348186399	9.78815745806162e-19	3.34332136663519e-13
A06AD11	Lactulose	A11DA01	Thiamine (Vit B1)	K76	Other diseases of liver	2.68487194057726	6.44897366891421e-13	2.20276303814369e-7
A06AD11	Lactulose	A11DA01	Thiamine (Vit B1)	E87	Other disorders of fluid, electrolyte and acid-base balance	2.00955829111543	3.49947151928049e-10	1.1953074878976e-4
A06AD11	Lactulose	A11DA01	Thiamine (Vit B1)	K86	Other diseases of pancreas	2.40704514084352	3.72305512466442e-8	0.0127167649282138
A06AD11	Lactulose	A12BA01	Potassium Chloride	I50	Heart failure	1.47137866450143	2.4041255251814297e-19	8.21172347385171e-14
A06AD11	Lactulose	A12BA01	Potassium Chloride	F10	Mental and behavioural disorders due to use of alcohol	1.55967165214923	9.19604909782239e-13	3.141076098245e-7
A06AD11	Lactulose	A12BA01	Potassium Chloride	I48	Atrial fibrillation and flutter	1.25904242220888	1.1238265957367502e-9	3.8386320265261e-4
A06AD11	Lactulose	A12BA01	Potassium Chloride	K70	Alcoholic liver disease	1.47242389565627	4.475093576253351e-9	0.0015285487626537
A06AD11	Lactulose	A12CC30	Magnesium (Different Salts In Combination)	K70	Alcoholic liver disease	3.43516919483617	5.93368845500458e-29	2.0267580981990002e-23
A06AD11	Lactulose	A12CC30	Magnesium (Different Salts In Combination)	F10	Mental and behavioural disorders due to use of alcohol	2.71484838380252	2.8005663122828802e-14	9.56583834153839e-9
A06AD11	Lactulose	A12CC30	Magnesium (Different Salts In Combination)	K72	Hepatic failure, not elsewhere classified	2.35095333293877	1.73037880347306e-8	0.00591042027144686
A06AD11	Lactulose	B03XA01	Erythropoietin	N18	Chronic kidney disease	11.541080576742	6.246169897232959e-25	2.1334917594580697e-19
A06AD11	Lactulose	B03XA01	Erythropoietin	N19	Unspecified kidney failure	7.83344645246251	1.40153856864956e-10	4.78720725816493e-5
A06AD11	Lactulose	C03CA01	Furosemide	I50	Heart failure	1.66746839442108	1.27534716595995e-37	4.35617780782608e-32
A06AD11	Lactulose	C03CA01	Furosemide	K70	Alcoholic liver disease	1.83563778883992	7.940706144855199e-24	2.7122911164859002e-18
A06AD11	Lactulose	C03CA01	Furosemide	R18	Ascites	2.05876234772461	1.04847559876276e-14	3.58125713318198e-9
A06AD11	Lactulose	C03CA01	Furosemide	I48	Atrial fibrillation and flutter	1.23671827559908	5.6901363705432e-9	0.0019435684998137
A06AD11	Lactulose	C03CA02	Bumetanide	I50	Heart failure	4.23701289014776	9.2091331775411e-16	3.14554520118636e-10
A06AD11	Lactulose	C03DA01	Spironolactone	K70	Alcoholic liver disease	5.0595316280512	4.70481545221028e-87	1.60701440438056e-81
A06AD11	Lactulose	C03DA01	Spironolactone	R18	Ascites	5.93419882429561	1.42962575331436e-41	4.8831440930807894e-36
A06AD11	Lactulose	C03DA01	Spironolactone	I50	Heart failure	2.38531121104509	1.98038629143106e-30	6.764365847915239e-25
A06AD11	Lactulose	C03DA01	Spironolactone	K72	Hepatic failure, not elsewhere classified	2.96644617636547	7.336349845507359e-26	2.5058623440302598e-20
A06AD11	Lactulose	C03DA01	Spironolactone	K74	Fibrosis and cirrhosis of liver	4.13252689040777	2.046784059878e-23	6.991159377644089e-18
A06AD11	Lactulose	C03DA01	Spironolactone	K76	Other diseases of liver	3.06331391399796	1.9455925331218903e-15	6.64552150353378e-10
A06AD11	Lactulose	C03DA01	Spironolactone	I85	Oesophageal varices	2.8491006262589	1.09376210942822e-12	3.73594136193178e-7
A06AD11	Lactulose	C03DA01	Spironolactone	F10	Mental and behavioural disorders due to use of alcohol	1.71530163937911	5.69141833123863e-9	0.00194400637656452
A06AD11	Lactulose	C03DA01	Spironolactone	A46	Erysipelas	4.05299092312063	1.40976406392605e-7	0.0481530291787093
A06AD11	Lactulose	C07AA05	Propranolol	K70	Alcoholic liver disease	4.90239357149051	3.8300618816356097e-26	1.30822657678651e-20
A06AD11	Lactulose	C07AA05	Propranolol	I85	Oesophageal varices	18.3409054205185	2.35581373305517e-20	8.04670585172188e-15
A06AD11	Lactulose	C07AA05	Propranolol	F10	Mental and behavioural disorders due to use of alcohol	3.63325903801841	1.53222968734274e-10	5.23360629846285e-5
A06AD11	Lactulose	C07AA05	Propranolol	K74	Fibrosis and cirrhosis of liver	5.4105173114868	4.54098048106017e-10	1.5510536209547e-4
A06AD11	Lactulose	C07AA05	Propranolol	R18	Ascites	3.17930447069768	9.77628399947283e-8	0.0333926577313194
A06AD11	Lactulose	C08CA01	Amlodipine	I10	Essential (primary) hypertension	2.15415813918773	2.98502694669148e-51	1.0195896841275199e-45
A06AD11	Lactulose	C08CA01	Amlodipine	N18	Chronic kidney disease	2.14931504287869	2.7370620194638404e-15	9.34892799864225e-10
A06AD11	Lactulose	C08CA01	Amlodipine	I20	Angina pectoris	1.68755188975571	6.70264823360827e-8	0.0228941015185711
A06AD11	Lactulose	C09CA01	Losartan	I10	Essential (primary) hypertension	2.13870633560064	4.622302108979509e-25	1.5788304867599098e-19
A06AD11	Lactulose	C09CA01	Losartan	E11	Type 2 diabetes mellitus	1.69837050658409	7.76126901587629e-8	0.0265100113521483
A06AD11	Lactulose	H03AA01	Levothyroxine Sodium	E03	Other hypothyroidism	21.3033688769102	3.87750642159855e-50	1.32443211341257e-44
A06AD11	Lactulose	L04AD01	Ciclosporin	Z94	Transplanted organ and tissue status	142.170656802702	5.50738343911957e-28	1.88114594653319e-22
A06AD11	Lactulose	M05BA04	Alendronic Acid	M81	Osteoporosis without pathological fracture	4.37916917602724	3.1717994087367e-35	1.0833851804433799e-29
A06AD11	Lactulose	M05BA04	Alendronic Acid	M80	Osteoporosis with pathological fracture	4.00865765522431	1.56834658585752e-18	5.35697006638181e-13
A06AD11	Lactulose	N02AA01	Morphine	R52	Pain, not elsewhere classified	1.69418358984775	7.301130535174149e-30	2.49383255463836e-24
A06AD11	Lactulose	N02AA01	Morphine	Z51	Other medical care	1.62234156963215	6.36726941241302e-17	2.1748554786590897e-11
A06AD11	Lactulose	N02AA01	Morphine	C34	Malignant neoplasm of bronchus and lung	1.49103413896035	1.22324664797794e-13	4.17821911056529e-8
A06AD11	Lactulose	N02AA01	Morphine	R10	Abdominal and pelvic pain	1.52942523980053	8.50542575219478e-13	2.90518126332567e-7
A06AD11	Lactulose	N02AA01	Morphine	I73	Other peripheral vascular diseases	1.78866985987681	1.35129432629971e-12	4.61558900445539e-7
A06AD11	Lactulose	N02AA01	Morphine	K56	Paralytic ileus and intestinal obstruction without hernia	1.57319309375742	6.199668620250101e-10	2.1176084112815e-4
A06AD11	Lactulose	N02AA01	Morphine	R53	Malaise and fatigue	1.51589743183408	9.34171240149572e-10	3.190830021554e-4
A06AD11	Lactulose	N02AA01	Morphine	G95	Other diseases of spinal cord	1.72951596888938	3.16481548341242e-8	0.0108099969503821
A06AD11	Lactulose	N02AA01	Morphine	I70	Atherosclerosis	1.43120172316881	1.33393182442472e-7	0.0455628425405103
A06AD11	Lactulose	N02AA01	Morphine	K85	Acute pancreatitis	1.84393231282396	1.35672809531055e-7	0.0463414902059034
A06AD11	Lactulose	N02AB03	Fentanyl	R52	Pain, not elsewhere classified	3.74361604302535	4.0476225442685e-55	1.3825383372007e-49
A06AD11	Lactulose	N02AB03	Fentanyl	Z51	Other medical care	4.33198371138751	4.89687333639656e-49	1.6726152317662999e-43
A06AD11	Lactulose	N02AB03	Fentanyl	R53	Malaise and fatigue	3.23567195896062	1.9192122732130197e-25	6.555414977368249e-20
A06AD11	Lactulose	N02AB03	Fentanyl	K59	Other functional intestinal disorders	2.25598496172272	1.6166417070529698e-19	5.52193074594669e-14
A06AD11	Lactulose	N02AB03	Fentanyl	R67	X	1.96144251126223	1.15418568192759e-18	3.94232895004643e-13
A06AD11	Lactulose	N02AB03	Fentanyl	R11	Nausea and vomiting	2.75125468947747	2.8609769021666897e-18	9.77218158519272e-13
A06AD11	Lactulose	N02AB03	Fentanyl	R63	Symptoms and signs concerning food and fluid intake	3.57235521373973	1.37244251432672e-17	4.6878244473354895e-12
A06AD11	Lactulose	N02AB03	Fentanyl	G47	Sleep disorders	3.23722674826221	2.34640445364173e-12	8.01456676421499e-7
A06AD11	Lactulose	N02AB03	Fentanyl	R64	Cachexia	4.12351907300755	1.4161622662054499e-11	4.83715712943263e-6
A06AD11	Lactulose	N02AB03	Fentanyl	C34	Malignant neoplasm of bronchus and lung	1.97560994654602	5.50469115581933e-11	1.8802263487109e-5
A06AD11	Lactulose	N02AB03	Fentanyl	C15	Malignant neoplasm of oesophagus	4.60019798497588	7.18191174080682e-11	2.4531112294839e-5
A06AD11	Lactulose	N02AB03	Fentanyl	Z65	Problems related to other psychosocial circumstances	6.21544953830733	3.45769698526809e-10	1.181038643864e-4
A06AD11	Lactulose	N02AB03	Fentanyl	F41	Other anxiety disorders	2.5077331923637	3.9967729230707205e-9	0.00136516973378742
A06AD11	Lactulose	N02AB03	Fentanyl	G95	Other diseases of spinal cord	3.08839574934155	6.5112970103436205e-9	0.00222405069722905
A06AD11	Lactulose	N02AE01	Buprenorphine	R67	X	1.86666873804267	4.698547043079e-8	0.0160487331641041
A06AD11	Lactulose	N03AE01	Clonazepam	F20	Schizophrenia	4.5851207964811	1.52959833358309e-16	5.22461843605309e-11
A06AD11	Lactulose	N03AE01	Clonazepam	G40	Epilepsy	4.26628045202458	2.01936671291538e-9	6.8975104939708e-4
A06AD11	Lactulose	N04AA02	Biperiden	F20	Schizophrenia	18.4368188402991	4.893263615469e-10	1.6713822666085e-4
A06AD11	Lactulose	N05AH04	Quetiapine	F31	Bipolar affective disorder	2.78144919984543	8.41680051563979e-12	2.87490971852605e-6
A06AD11	Lactulose	N05AH04	Quetiapine	G20	Parkinson's disease	7.10719615085878	3.7186671370996703e-9	0.00127017769668486
A06AD11	Lactulose	N05BA02	Chlordiazepoxide	F10	Mental and behavioural disorders due to use of alcohol	7.01210852865681	6.77382362358868e-72	2.31372138746194e-66
A06AD11	Lactulose	N05BA02	Chlordiazepoxide	K70	Alcoholic liver disease	4.31739017790749	9.41885102419016e-29	3.2171781066305797e-23
A06AD11	Lactulose	N07BA01	Nicotine	F10	Mental and behavioural disorders due to use of alcohol	2.21767349860731	1.6961284287186099e-12	5.79343195140558e-7
A06AD11	Lactulose	R03AL01	Fenoterol And Ipratropium Bromide	J44	Other chronic obstructive pulmonary disease	2.30190935942619	3.0794699737885e-11	1.05184840000699e-5
A06AD65	Macrogol, Combinations	A02BC02	Pantoprazole	K25	Gastric ulcer	2.58753226664876	5.690507694750949e-11	1.94369533228069e-5
A06AD65	Macrogol, Combinations	A02BC02	Pantoprazole	R63	Symptoms and signs concerning food and fluid intake	1.70449073518681	1.45397420573417e-9	4.966310615042e-4
A06AD65	Macrogol, Combinations	A02BC02	Pantoprazole	G95	Other diseases of spinal cord	1.89708539540345	1.64143810054466e-9	5.6066272912683e-4
A06AD65	Macrogol, Combinations	A02BC02	Pantoprazole	F17	Mental and behavioural disorders due to use of tobacco	2.26572099119009	5.964832886830081e-9	0.00203739603948878
A06AD65	Macrogol, Combinations	A02BC02	Pantoprazole	K29	Gastritis and duodenitis	2.45421568414723	4.30233247010884e-8	0.0146953909715014
A06AD65	Macrogol, Combinations	A02BC02	Pantoprazole	K92	Other diseases of digestive system	1.89384790749684	6.39216758657318e-8	0.021833598982106302
A06AD65	Macrogol, Combinations	A02BC02	Pantoprazole	K21	Gastro-oesophageal reflux disease	2.83139496730756	9.21187062095988e-8	0.0314648022426002
A06AD65	Macrogol, Combinations	A06AB02	Bisacodyl	S72	Fracture of femur	1.79182003302554	1.05899354883238e-32	3.61718308487578e-27
A06AD65	Macrogol, Combinations	A06AB02	Bisacodyl	M48	Other spondylopathies	1.3852801839191	2.39417158009909e-8	0.00817772398271286
A06AD65	Macrogol, Combinations	A06AB08	Sodium Picosulfate	K59	Other functional intestinal disorders	2.28221429031455	4.12224849228215e-50	1.40802817301183e-44
A06AD65	Macrogol, Combinations	A06AB08	Sodium Picosulfate	Z51	Other medical care	2.10556474598123	2.56518198891686e-29	8.761840815903541e-24
A06AD65	Macrogol, Combinations	A06AB08	Sodium Picosulfate	R11	Nausea and vomiting	2.13984827310101	2.0855643597727602e-24	7.12362047238862e-19
A06AD65	Macrogol, Combinations	A06AB08	Sodium Picosulfate	R53	Malaise and fatigue	1.96275961266624	1.2316958317228499e-22	4.20707881849911e-17
A06AD65	Macrogol, Combinations	A06AB08	Sodium Picosulfate	F41	Other anxiety disorders	2.10163461088183	6.2632701615506705e-21	2.1393326625405403e-15
A06AD65	Macrogol, Combinations	A06AB08	Sodium Picosulfate	R52	Pain, not elsewhere classified	1.69589580764053	1.2390797362266399e-19	4.2322998734346104e-14
A06AD65	Macrogol, Combinations	A06AB08	Sodium Picosulfate	C34	Malignant neoplasm of bronchus and lung	1.61034365478855	2.2687108367674403e-9	7.7491902309298e-4
A06AD65	Macrogol, Combinations	A10AB05	Insulin Aspart	E11	Type 2 diabetes mellitus	6.82094815295344	1.48045916228396e-116	5.05677475143008e-111
A06AD65	Macrogol, Combinations	A10AB05	Insulin Aspart	E10	Type 1 diabetes mellitus	6.74248574755029	1.8328838590083898e-55	6.26054473953778e-50
A06AD65	Macrogol, Combinations	A10AB05	Insulin Aspart	E14	Unspecified diabetes mellitus	5.3405343688351	1.2964925054885399e-23	4.4284035211471e-18
A06AD65	Macrogol, Combinations	A10AB05	Insulin Aspart	H36	Retinal disorders in diseases classified elsewhere	3.90299830242824	8.53180452027777e-12	2.91419140638224e-6
A06AD65	Macrogol, Combinations	A10AB05	Insulin Aspart	I10	Essential (primary) hypertension	1.62991113399983	4.85522192426459e-10	1.6583884422272e-4
A06AD65	Macrogol, Combinations	B03BB01	Folic Acid	N18	Chronic kidney disease	4.77442216700347	3.0912495861592897e-18	1.05587193864526e-12
A06AD65	Macrogol, Combinations	B03BB01	Folic Acid	M06	Other rheumatoid arthritis	7.81855221212499	1.84920662856406e-12	6.31629809705369e-7
A06AD65	Macrogol, Combinations	B03BB01	Folic Acid	M05	Seropositive rheumatoid arthritis	17.7482701276109	1.25675772636715e-11	4.29268223079775e-6
A06AD65	Macrogol, Combinations	B03BB01	Folic Acid	Z99	Dependence on enabling machines and devices, not elsewhere classified	12.8277999486327	1.48393392245553e-11	5.0686434202529e-6
A06AD65	Macrogol, Combinations	C03CA01	Furosemide	I50	Heart failure	2.44667844347176	1.15892168503117e-69	3.95850562112727e-64
A06AD65	Macrogol, Combinations	C03CA01	Furosemide	I48	Atrial fibrillation and flutter	1.52651900121757	2.52005986928751e-24	8.607718094327959e-19
A06AD65	Macrogol, Combinations	C03CA01	Furosemide	N18	Chronic kidney disease	2.01455148639012	1.28248368423643e-21	4.38055387057269e-16
A06AD65	Macrogol, Combinations	C03CA01	Furosemide	I25	Chronic ischaemic heart disease	1.40158824716298	3.71007068826833e-12	1.26724142485044e-6
A06AD65	Macrogol, Combinations	C03CA01	Furosemide	Z95	Presence of cardiac and vascular implants and grafts	1.52418500371107	8.824083656644629e-12	3.01402460643279e-6
A06AD65	Macrogol, Combinations	C03CA01	Furosemide	I35	Nonrheumatic aortic valve disorders	1.70704347157433	1.75248000708809e-10	5.98591091061065e-5
A06AD65	Macrogol, Combinations	C03CA01	Furosemide	I34	Nonrheumatic mitral valve disorders	3.14533726475175	2.50977093487612e-9	8.5725743868376e-4
A06AD65	Macrogol, Combinations	C03CA01	Furosemide	J96	Respiratory failure, not elsewhere classified	1.34870127807637	8.89733945604377e-8	0.0303904644332196
A06AD65	Macrogol, Combinations	C09AA02	Enalapril	I10	Essential (primary) hypertension	2.27938123466068	1.61343854543847e-36	5.510989770883269e-31
A06AD65	Macrogol, Combinations	C09AA02	Enalapril	E11	Type 2 diabetes mellitus	1.79723792178711	3.28230801235435e-11	1.12113138316385e-5
A06AD65	Macrogol, Combinations	C10AA01	Simvastatin	E78	Disorders of lipoprotein metabolism and other lipidaemias	2.83450533978229	9.27727474679087e-37	3.1688201807118595e-31
A06AD65	Macrogol, Combinations	C10AA01	Simvastatin	E11	Type 2 diabetes mellitus	1.88458525826499	1.6427653293174301e-24	5.611160680042959e-19
A06AD65	Macrogol, Combinations	C10AA01	Simvastatin	I63	Cerebral infarction	2.03607062619192	5.43181373038915e-15	1.8553337522615602e-9
A06AD65	Macrogol, Combinations	C10AA01	Simvastatin	I10	Essential (primary) hypertension	1.4288062023065	3.5008118722392203e-14	1.19576530957701e-8
A06AD65	Macrogol, Combinations	C10AA01	Simvastatin	I69	Sequelae of cerebrovascular disease	1.72506802610198	7.275599877607371e-14	2.48511209899459e-8
A06AD65	Macrogol, Combinations	C10AA01	Simvastatin	I25	Chronic ischaemic heart disease	1.62501089131117	1.44249238750473e-13	4.92709239815216e-8
A06AD65	Macrogol, Combinations	C10AA01	Simvastatin	E10	Type 1 diabetes mellitus	2.08450700269	3.61465220405888e-13	1.23464952403598e-7
A06AD65	Macrogol, Combinations	L04AX03	Methotrexate	M06	Other rheumatoid arthritis	43.5862564749101	4.1702956987591004e-10	1.4244395612337e-4
A06AD65	Macrogol, Combinations	N02AA01	Morphine	R52	Pain, not elsewhere classified	1.73203253519701	6.60723863951098e-46	2.25682128762049e-40
A06AD65	Macrogol, Combinations	N02AA01	Morphine	Z51	Other medical care	1.86836074517069	3.71587097437867e-40	1.2692226169765699e-34
A06AD65	Macrogol, Combinations	N02AA01	Morphine	C34	Malignant neoplasm of bronchus and lung	1.72167644898601	2.02422483131769e-24	6.914104271835209e-19
A06AD65	Macrogol, Combinations	N02AA01	Morphine	R11	Nausea and vomiting	1.64410481855853	1.08361169960884e-21	3.70127081011992e-16
A06AD65	Macrogol, Combinations	N02AA01	Morphine	R53	Malaise and fatigue	1.57492010353789	2.56025935201723e-21	8.74502666349821e-16
A06AD65	Macrogol, Combinations	N02AA01	Morphine	F41	Other anxiety disorders	1.70807165370888	1.9991345557451398e-20	6.82840391936756e-15
A06AD65	Macrogol, Combinations	N02AA01	Morphine	R10	Abdominal and pelvic pain	1.53127392354052	3.96375791584948e-19	1.35389286380088e-13
A06AD65	Macrogol, Combinations	N02AA01	Morphine	K56	Paralytic ileus and intestinal obstruction without hernia	1.85662004155818	1.2442574174964801e-17	4.2499851757943795e-12
A06AD65	Macrogol, Combinations	N02AA01	Morphine	G95	Other diseases of spinal cord	2.19194661134983	1.3402154766679201e-15	4.57774719934508e-10
A06AD65	Macrogol, Combinations	N02AA01	Morphine	M51	Other intervertebral disc disorders	1.49630357597738	5.13569981278899e-13	1.75419071365471e-7
A06AD65	Macrogol, Combinations	N02AA01	Morphine	M48	Other spondylopathies	1.41307085570977	5.06985092861546e-11	1.73169884198533e-5
A06AD65	Macrogol, Combinations	N02AA01	Morphine	R63	Symptoms and signs concerning food and fluid intake	1.62809225379447	2.9413092894100804e-9	0.00100465713136522
A06AD65	Macrogol, Combinations	N02AA01	Morphine	C61	Malignant neoplasm of prostate	1.43993799264506	3.93527500418396e-8	0.0134416401262911
A06AD65	Macrogol, Combinations	N02AA05	Oxycodone	R52	Pain, not elsewhere classified	2.0006430679273	1.99153069791592e-39	6.802431574257449e-34
A06AD65	Macrogol, Combinations	N02AA05	Oxycodone	Z51	Other medical care	1.73275409811902	1.9070632337904498e-18	6.51391774639336e-13
A06AD65	Macrogol, Combinations	N02AA05	Oxycodone	R11	Nausea and vomiting	1.85168056905359	4.21700732831291e-18	1.4403947591171799e-12
A06AD65	Macrogol, Combinations	N02AA05	Oxycodone	S72	Fracture of femur	1.5692250500966	1.7990772620602e-16	6.14507222247379e-11
A06AD65	Macrogol, Combinations	N02AA05	Oxycodone	I70	Atherosclerosis	2.19696779215882	1.3617465687016899e-12	4.65129051978299e-7
A06AD65	Macrogol, Combinations	N02AA05	Oxycodone	F41	Other anxiety disorders	1.66075984983787	2.08508919246239e-11	7.12199745290994e-6
A06AD65	Macrogol, Combinations	N02AA05	Oxycodone	R53	Malaise and fatigue	1.53992991105353	2.1988537925057597e-11	7.51058092198607e-6
A06AD65	Macrogol, Combinations	N02AB03	Fentanyl	R52	Pain, not elsewhere classified	4.37601888424227	1.4702462254728699e-86	5.02189062742317e-81
A06AD65	Macrogol, Combinations	N02AB03	Fentanyl	Z51	Other medical care	4.52384534208922	7.59816842192736e-73	2.59529119154089e-67
A06AD65	Macrogol, Combinations	N02AB03	Fentanyl	R53	Malaise and fatigue	3.28872800779187	1.4567754882029396e-43	4.97587889954502e-38
A06AD65	Macrogol, Combinations	N02AB03	Fentanyl	R11	Nausea and vomiting	3.44232267149329	2.75095290901069e-39	9.39637483224963e-34
A06AD65	Macrogol, Combinations	N02AB03	Fentanyl	R67	X	2.31309404913841	2.05982658815518e-36	7.035708480629879e-31
A06AD65	Macrogol, Combinations	N02AB03	Fentanyl	K59	Other functional intestinal disorders	2.32364781795206	1.8912612975058598e-28	6.45994338866482e-23
A06AD65	Macrogol, Combinations	N02AB03	Fentanyl	R63	Symptoms and signs concerning food and fluid intake	3.61006995204106	8.023575929146149e-23	2.74059678296659e-17
A06AD65	Macrogol, Combinations	N02AB03	Fentanyl	F41	Other anxiety disorders	2.55804571437939	2.39234839527864e-19	8.17149656678535e-14
A06AD65	Macrogol, Combinations	N02AB03	Fentanyl	R64	Cachexia	4.03350469845239	4.60841601529771e-11	1.57408744151321e-5
A06AD65	Macrogol, Combinations	N02AB03	Fentanyl	G47	Sleep disorders	2.5119235478081	8.504170904427109e-11	2.90475264748336e-5
A06AD65	Macrogol, Combinations	N02AB03	Fentanyl	C15	Malignant neoplasm of oesophagus	5.10240906243914	1.62065334935636e-8	0.00553563323232953
A06AD65	Macrogol, Combinations	N02AB03	Fentanyl	Z73	Problems related to life-management difficulty	5.51380404735918	9.12689701244175e-8	0.031174559587457
A06AD65	Macrogol, Combinations	N02CX02	Clonidine	J96	Respiratory failure, not elsewhere classified	4.11220202235639	6.256564276404461e-9	0.00213704214676292
A06AD65	Macrogol, Combinations	N03AX16	Pregabalin	R52	Pain, not elsewhere classified	6.64337604410007	2.78732536827871e-51	9.52061151392222e-46
A06AD65	Macrogol, Combinations	N03AX16	Pregabalin	Z51	Other medical care	5.00678145886717	2.2710359344265998e-31	7.75713202050225e-26
A06AD65	Macrogol, Combinations	N03AX16	Pregabalin	R67	X	2.60922891781559	2.09584741259283e-17	7.15874409024508e-12
A06AD65	Macrogol, Combinations	N03AX16	Pregabalin	R53	Malaise and fatigue	3.14091295337018	1.8887886896701002e-16	6.451497751532369e-11
A06AD65	Macrogol, Combinations	N03AX16	Pregabalin	F41	Other anxiety disorders	3.38134922066766	7.36905740039972e-16	2.5170341981397303e-10
A06AD65	Macrogol, Combinations	N03AX16	Pregabalin	K59	Other functional intestinal disorders	2.64181233517791	2.42843817892025e-15	8.29476771897432e-10
A06AD65	Macrogol, Combinations	N03AX16	Pregabalin	R63	Symptoms and signs concerning food and fluid intake	5.15465473495347	1.20496049420008e-12	4.11575946082933e-7
A06AD65	Macrogol, Combinations	N03AX16	Pregabalin	R11	Nausea and vomiting	2.57160590884086	5.1964175258253594e-11	1.77492994146112e-5
A06AD65	Macrogol, Combinations	N03AX16	Pregabalin	G47	Sleep disorders	3.27323994821407	3.77484755729279e-8	0.0128936713044938
A06AD65	Macrogol, Combinations	N05CF01	Zopiclone	Z47	Other orthopaedic follow-up care	2.41995709285514	3.89454392451225e-20	1.3302515792077999e-14
A06AD65	Macrogol, Combinations	N06AB04	Citalopram	F32	Depressive episode	2.83890096846341	1.18068801855911e-18	4.03285245123198e-13
A06AD65	Macrogol, Combinations	N06AB04	Citalopram	F33	Recurrent depressive disorder	2.48900573083253	2.9324500046356696e-11	1.0016310831834e-5
A06AD65	Macrogol, Combinations	N06AB04	Citalopram	F03	Unspecified dementia	2.63275908138454	1.35372944102335e-9	4.6239065771146e-4
A06AD65	Macrogol, Combinations	N06AB04	Citalopram	I69	Sequelae of cerebrovascular disease	1.80034140649353	4.89910522687063e-8	0.0167337757413175
A06AD65	Macrogol, Combinations	R03AK04	Salbutamol And Sodium Cromoglicate	J44	Other chronic obstructive pulmonary disease	2.8729980347991	4.18238657604246e-39	1.42856941800567e-33
A06AD65	Macrogol, Combinations	R03AK04	Salbutamol And Sodium Cromoglicate	R06	Abnormalities of breathing	2.17901318099176	3.1073186682437703e-9	0.00106136062287469
A06AG10	Docusate Sodium, Incl. Combinations	B01AB04	Dalteparin	C18	Malignant neoplasm of colon	10.365141852158	2.4775871467694398e-167	8.462644865477438e-162
A06AG10	Docusate Sodium, Incl. Combinations	B01AB04	Dalteparin	Z03	Medical observation and evaluation for suspected diseases and conditions	3.86835661335177	3.82358473209977e-126	1.3060141897738498e-120
A06AG10	Docusate Sodium, Incl. Combinations	B01AB04	Dalteparin	Z08	Follow-up examination after treatment for malignant neoplasms	8.01684816749554	9.245331807192498e-85	3.15790949471913e-79
A06AG10	Docusate Sodium, Incl. Combinations	B01AB04	Dalteparin	C20	Malignant neoplasm of rectum	7.94830559637031	1.34190435865244e-54	4.58351587976197e-49
A06AG10	Docusate Sodium, Incl. Combinations	B01AB04	Dalteparin	I10	Essential (primary) hypertension	2.63272961487438	8.147809766932681e-47	2.78303108647166e-41
A06AG10	Docusate Sodium, Incl. Combinations	B01AB04	Dalteparin	D12	Benign neoplasm of colon, rectum, anus and anal canal	3.87390472447888	8.78294636093094e-28	2.99997342261046e-22
A06AG10	Docusate Sodium, Incl. Combinations	B01AB04	Dalteparin	Z93	Artificial opening status	3.01413157231931	6.420750697970459e-23	2.19312297440437e-17
A06AG10	Docusate Sodium, Incl. Combinations	B01AB04	Dalteparin	T81	Complications of procedures, not elsewhere classified	3.95966963312665	8.1362731657304e-17	2.7790905526722e-11
A06AG10	Docusate Sodium, Incl. Combinations	B01AB04	Dalteparin	VRA	NA	5.23661485939999	1.80046101662814e-8	0.00614979868527641
A06AG10	Docusate Sodium, Incl. Combinations	B01AB04	Dalteparin	VRK	NA	5.02596156278131	4.43368405974468e-8	0.0151440459691887
A06AG10	Docusate Sodium, Incl. Combinations	B01AB04	Dalteparin	N81	Female genital prolapse	2.65664160682214	6.82269690945791e-8	0.0233041493796972
A06AG10	Docusate Sodium, Incl. Combinations	N02BE01	Paracetamol	C18	Malignant neoplasm of colon	25.4014417909799	8.852216922299058e-203	3.0236340297158496e-197
A06AG10	Docusate Sodium, Incl. Combinations	N02BE01	Paracetamol	Z03	Medical observation and evaluation for suspected diseases and conditions	7.22763920830876	8.883001830089259e-185	3.03414916909993e-179
A06AG10	Docusate Sodium, Incl. Combinations	N02BE01	Paracetamol	Z08	Follow-up examination after treatment for malignant neoplasms	12.7714468418129	1.32662050265266e-93	4.53131111850064e-88
A06AG10	Docusate Sodium, Incl. Combinations	N02BE01	Paracetamol	C20	Malignant neoplasm of rectum	10.4616942952504	3.18844262524541e-60	1.08906997061982e-54
A06AG10	Docusate Sodium, Incl. Combinations	N02BE01	Paracetamol	D12	Benign neoplasm of colon, rectum, anus and anal canal	8.31290347129783	8.42761942623065e-42	2.8786051121787497e-36
A06AG10	Docusate Sodium, Incl. Combinations	N02BE01	Paracetamol	I10	Essential (primary) hypertension	2.55703796716712	6.137615188991609e-35	2.09641294487349e-29
A06AG10	Docusate Sodium, Incl. Combinations	N02BE01	Paracetamol	Z93	Artificial opening status	2.57909559819521	1.4518259348144398e-11	4.95897280902699e-6
A06AG10	Docusate Sodium, Incl. Combinations	N02BE01	Paracetamol	T81	Complications of procedures, not elsewhere classified	2.88655422766935	4.50791374977734e-8	0.0153975908368395
A07AA02	Nystatin	A02BC02	Pantoprazole	Z94	Transplanted organ and tissue status	4.58809253243595	2.4175088618468897e-60	8.25743666923319e-55
A07AA02	Nystatin	A02BC02	Pantoprazole	K92	Other diseases of digestive system	3.13767044181993	1.3773573954214099e-19	4.704612108393e-14
A07AA02	Nystatin	A02BC02	Pantoprazole	Z99	Dependence on enabling machines and devices, not elsewhere classified	1.80518389706428	1.0540612664246e-11	3.60033598650118e-6
A07AA02	Nystatin	A02BC02	Pantoprazole	K26	Duodenal ulcer	3.3889631807683	2.06231804493402e-11	7.04421849972023e-6
A07AA02	Nystatin	A02BC02	Pantoprazole	K20	Oesophagitis	3.81066696969642	2.90465624934988e-10	9.9213762577794e-5
A07AA02	Nystatin	A02BC02	Pantoprazole	C25	Malignant neoplasm of pancreas	2.00705299645415	1.26070939496196e-9	4.3061798661836e-4
A07AA02	Nystatin	A02BC02	Pantoprazole	C15	Malignant neoplasm of oesophagus	2.11997365355273	1.25609398931631e-8	0.00429041511742793
A07AA02	Nystatin	A02BC02	Pantoprazole	T86	Failure and rejection of transplanted organs and tissues	3.58492658707892	2.52094460216036e-8	0.0086107400587071
A07AA02	Nystatin	A02BC02	Pantoprazole	C16	Malignant neoplasm of stomach	2.09619210800963	7.36649499768273e-8	0.025161589633685
A07AA02	Nystatin	A02BC02	Pantoprazole	K27	Peptic ulcer, site unspecified	3.18329049169026	1.13926354905788e-7	0.0389135971924602
A07AA02	Nystatin	A10AB05	Insulin Aspart	E11	Type 2 diabetes mellitus	8.84461310006782	3.76629371872617e-103	1.2864454129178598e-97
A07AA02	Nystatin	A10AB05	Insulin Aspart	E10	Type 1 diabetes mellitus	6.51247443455732	4.18031736062896e-47	1.42786264023531e-41
A07AA02	Nystatin	A10AB05	Insulin Aspart	E14	Unspecified diabetes mellitus	4.39439583731854	7.40600310247468e-16	2.52965366770607e-10
A07AA02	Nystatin	A10AB05	Insulin Aspart	I10	Essential (primary) hypertension	1.82382059808718	4.1948190792096194e-12	1.43281596324747e-6
A07AA02	Nystatin	A10BB12	Glimepiride	E11	Type 2 diabetes mellitus	10.3236385482552	1.31903026153048e-38	4.50538528370443e-33
A07AA02	Nystatin	A12BA01	Potassium Chloride	I50	Heart failure	2.19972316019821	3.57806430832474e-57	1.2221522696658701e-51
A07AA02	Nystatin	A12BA01	Potassium Chloride	I35	Nonrheumatic aortic valve disorders	2.18582641129803	4.64657821422505e-24	1.58712242747642e-18
A07AA02	Nystatin	A12BA01	Potassium Chloride	I48	Atrial fibrillation and flutter	1.43764593674786	3.2385842988495195e-19	1.10619676178943e-13
A07AA02	Nystatin	A12BA01	Potassium Chloride	Z95	Presence of cardiac and vascular implants and grafts	1.67958393105994	1.9226465810079802e-17	6.56714547381734e-12
A07AA02	Nystatin	A12BA01	Potassium Chloride	I25	Chronic ischaemic heart disease	1.43170652814806	2.11890760253731e-13	7.23751031983464e-8
A07AA02	Nystatin	A12BA01	Potassium Chloride	I34	Nonrheumatic mitral valve disorders	2.47972509884689	4.8040740227640296e-11	1.64091795580746e-5
A07AA02	Nystatin	A12BA01	Potassium Chloride	A04	Other bacterial intestinal infections	1.62868852307558	4.5227916500542605e-9	0.00154484089832573
A07AA02	Nystatin	A12BA01	Potassium Chloride	F10	Mental and behavioural disorders due to use of alcohol	1.54070991951079	7.3913188556791e-8	0.025246379988966
A07AA02	Nystatin	B01AB05	Enoxaparin	Z99	Dependence on enabling machines and devices, not elsewhere classified	3.98915709367798	7.39873033868645e-28	2.5271695243244497e-22
A07AA02	Nystatin	B01AB05	Enoxaparin	I35	Nonrheumatic aortic valve disorders	2.81286222714652	3.4871649226465896e-19	1.19110394829855e-13
A07AA02	Nystatin	B01AB05	Enoxaparin	T81	Complications of procedures, not elsewhere classified	2.09839291199963	2.36510657084163e-14	8.07844721189234e-9
A07AA02	Nystatin	B01AB05	Enoxaparin	J96	Respiratory failure, not elsewhere classified	1.79738888354929	2.5220668562367997e-13	8.61457331951091e-8
A07AA02	Nystatin	B01AB05	Enoxaparin	Z94	Transplanted organ and tissue status	2.13998249263093	2.17835903384e-11	7.44057738470661e-6
A07AA02	Nystatin	B01AB05	Enoxaparin	J43	Emphysema	8.61810614301184	3.1748023737282e-11	1.08441089718959e-5
A07AA02	Nystatin	B01AB05	Enoxaparin	I34	Nonrheumatic mitral valve disorders	2.69633919398398	3.0784659985631604e-9	0.00105150547419722
A07AA02	Nystatin	B01AB05	Enoxaparin	I25	Chronic ischaemic heart disease	1.65479470771686	3.44012931328183e-9	0.00117503808927905
A07AA02	Nystatin	B01AB05	Enoxaparin	R00	Abnormalities of heart beat	3.74716982130086	7.332771578378251e-9	0.0025046401224835
A07AA02	Nystatin	B01AB05	Enoxaparin	E78	Disorders of lipoprotein metabolism and other lipidaemias	1.80776131306489	1.28637218701122e-8	0.00439383575173048
A07AA02	Nystatin	B01AC06	Acetylsalicylic Acid	I25	Chronic ischaemic heart disease	2.19644867128759	9.89981903444983e-38	3.3814613879589603e-32
A07AA02	Nystatin	B01AC06	Acetylsalicylic Acid	I21	Acute myocardial infarction	2.7055415930012	6.03283987160935e-25	2.06062504926586e-19
A07AA02	Nystatin	B01AC06	Acetylsalicylic Acid	I20	Angina pectoris	2.62999005613154	5.8785297321315e-20	2.00791764354469e-14
A07AA02	Nystatin	B01AC06	Acetylsalicylic Acid	E78	Disorders of lipoprotein metabolism and other lipidaemias	1.94390534925686	2.19043907286373e-17	7.48183893239919e-12
A07AA02	Nystatin	B01AC06	Acetylsalicylic Acid	I10	Essential (primary) hypertension	1.44295604114622	1.52658930320817e-14	5.2143405511820806e-9
A07AA02	Nystatin	B01AC06	Acetylsalicylic Acid	Z95	Presence of cardiac and vascular implants and grafts	1.52864364693236	1.12526753978213e-8	0.00384355383028303
A07AA02	Nystatin	B01AC06	Acetylsalicylic Acid	I50	Heart failure	1.38691222216231	3.38586386960056e-8	0.0115650275021172
A07AA02	Nystatin	B01AC06	Acetylsalicylic Acid	I63	Cerebral infarction	1.69957659002447	6.01850658271706e-8	0.020557292564455
A07AA02	Nystatin	B01AC06	Acetylsalicylic Acid	Z50	Care involving use of rehabilitation procedures	1.3661848780319	9.62261640099334e-8	0.0328677783885449
A07AA02	Nystatin	C03CA01	Furosemide	I50	Heart failure	4.38780908563638	6.6255497550018505e-143	2.26307577871647e-137
A07AA02	Nystatin	C03CA01	Furosemide	I48	Atrial fibrillation and flutter	1.79509054578584	1.342003731687e-43	4.58385530624865e-38
A07AA02	Nystatin	C03CA01	Furosemide	I35	Nonrheumatic aortic valve disorders	2.88728963160576	1.0775536115542799e-35	3.68057831991372e-30
A07AA02	Nystatin	C03CA01	Furosemide	Z95	Presence of cardiac and vascular implants and grafts	2.2700877334641	2.1454649995793398e-35	7.328221889763159e-30
A07AA02	Nystatin	C03CA01	Furosemide	I25	Chronic ischaemic heart disease	1.8278020200765	1.6439197622957897e-31	5.61510385367848e-26
A07AA02	Nystatin	C03CA01	Furosemide	Z94	Transplanted organ and tissue status	2.35680778815725	7.595831081540259e-25	2.5944928308595397e-19
A07AA02	Nystatin	C03CA01	Furosemide	K70	Alcoholic liver disease	2.57789422524101	4.82610809570464e-22	1.64844409003364e-16
A07AA02	Nystatin	C03CA01	Furosemide	J96	Respiratory failure, not elsewhere classified	1.53510812129692	5.296305006531679e-22	1.8090483084710099e-16
A07AA02	Nystatin	C03CA01	Furosemide	N17	Acute renal failure	2.05090846464399	1.6066396695071e-19	5.4877669863420105e-14
A07AA02	Nystatin	C03CA01	Furosemide	I34	Nonrheumatic mitral valve disorders	3.7915241216268	3.62450911229081e-17	1.2380163284669499e-11
A07AA02	Nystatin	C03CA01	Furosemide	N18	Chronic kidney disease	1.63431040131016	1.2353157498525501e-14	4.21944330045636e-9
A07AA02	Nystatin	C03CA01	Furosemide	I21	Acute myocardial infarction	1.95061143482467	3.85893443966818e-14	1.31808851868858e-8
A07AA02	Nystatin	C03CA01	Furosemide	J44	Other chronic obstructive pulmonary disease	1.30429590611999	7.64785274968844e-13	2.61226176800558e-7
A07AA02	Nystatin	C03CA01	Furosemide	I42	Cardiomyopathy	3.99680768937918	1.11977698678271e-12	3.82479985821397e-7
A07AA02	Nystatin	C03CA01	Furosemide	R18	Ascites	2.34206310363055	8.79945821112124e-12	3.00561334225626e-6
A07AA02	Nystatin	C03CA01	Furosemide	I27	Other pulmonary heart diseases	3.20041738330359	2.02739095119413e-10	6.92491872417477e-5
A07AA02	Nystatin	C03CA01	Furosemide	K72	Hepatic failure, not elsewhere classified	2.01620586110807	1.3294807884435501e-9	4.5410809394708e-4
A07AA02	Nystatin	C03CA01	Furosemide	K74	Fibrosis and cirrhosis of liver	2.26753853345423	4.2583114698177205e-9	0.0014545029321227
A07AA02	Nystatin	C03CA01	Furosemide	R00	Abnormalities of heart beat	2.74820340698899	4.63576078730557e-9	0.00158342754059839
A07AA02	Nystatin	C03CA01	Furosemide	I20	Angina pectoris	1.67725710185211	1.71300244574866e-8	0.00585106819389478
A07AA02	Nystatin	C03CA01	Furosemide	Z99	Dependence on enabling machines and devices, not elsewhere classified	1.63879741129619	4.12688040260534e-8	0.014096102853571
A07AA02	Nystatin	C03CA01	Furosemide	J90	Pleural effusion, not elsewhere classified	1.9961040731503	4.33759677024954e-8	0.014815842536206
A07AA02	Nystatin	C03CA01	Furosemide	J81	Pulmonary oedema	3.05186150316475	4.3873088647319e-8	0.0149856431430875
A07AA02	Nystatin	C07AB02	Metoprolol	I48	Atrial fibrillation and flutter	2.45556240539792	1.10659059422457e-58	3.77975936088098e-53
A07AA02	Nystatin	C07AB02	Metoprolol	I25	Chronic ischaemic heart disease	1.94825001561709	5.807408654701529e-25	1.9836249593690898e-19
A07AA02	Nystatin	C07AB02	Metoprolol	I10	Essential (primary) hypertension	1.66423313696524	2.17973147657571e-22	7.44526520991012e-17
A07AA02	Nystatin	C07AB02	Metoprolol	I21	Acute myocardial infarction	2.35339983745336	1.2982777240089002e-16	4.4345012563427195e-11
A07AA02	Nystatin	C07AB02	Metoprolol	I20	Angina pectoris	2.3136124441168	2.09313769222077e-14	7.149488552564641e-9
A07AA02	Nystatin	C07AB02	Metoprolol	I50	Heart failure	1.60354331158134	1.36326650038584e-13	4.65648212003791e-8
A07AA02	Nystatin	C07AB02	Metoprolol	N18	Chronic kidney disease	1.80270897894784	6.29449721577743e-12	2.14999882499867e-6
A07AA02	Nystatin	C07AB02	Metoprolol	E78	Disorders of lipoprotein metabolism and other lipidaemias	1.6335608547983	5.05377290924087e-9	0.00172620710506359
A07AA02	Nystatin	C07AB02	Metoprolol	I35	Nonrheumatic aortic valve disorders	1.69570252370056	1.05578840048907e-8	0.00360623532378251
A07AA02	Nystatin	C08CA01	Amlodipine	I10	Essential (primary) hypertension	3.09534939679919	4.32918049030399e-69	1.47870952171215e-63
A07AA02	Nystatin	C08CA01	Amlodipine	E78	Disorders of lipoprotein metabolism and other lipidaemias	1.81715091877532	4.6107673309297e-8	0.01574890575691
A07AA02	Nystatin	C09AA02	Enalapril	I10	Essential (primary) hypertension	2.49939527876083	5.28411343642574e-33	1.80488405825307e-27
A07AA02	Nystatin	C09AA02	Enalapril	E11	Type 2 diabetes mellitus	1.70954150709346	6.45282470538845e-8	0.0220407842897012
A07AA02	Nystatin	C10AA01	Simvastatin	E78	Disorders of lipoprotein metabolism and other lipidaemias	2.98937212016237	1.49171742025682e-35	5.095229358022819e-30
A07AA02	Nystatin	C10AA01	Simvastatin	I25	Chronic ischaemic heart disease	1.93467811499937	3.79113855635188e-22	1.294931614416e-16
A07AA02	Nystatin	C10AA01	Simvastatin	E11	Type 2 diabetes mellitus	1.88684977025212	8.701855237928199e-21	2.97227528990866e-15
A07AA02	Nystatin	C10AA01	Simvastatin	I10	Essential (primary) hypertension	1.5107782126518	2.33782661636212e-14	7.98526761697577e-9
A07AA02	Nystatin	C10AA01	Simvastatin	I20	Angina pectoris	2.06828116255465	4.0573033543119e-10	1.3858449921256e-4
A07AA02	Nystatin	C10AA01	Simvastatin	I63	Cerebral infarction	1.99618785240018	2.3745020487240804e-9	8.1105391577858e-4
A07AA02	Nystatin	C10AA01	Simvastatin	I64	Stroke, not specified as haemorrhage or infarction	1.84723434163285	1.34429472639025e-8	0.00459168061103665
A07AA02	Nystatin	C10AA01	Simvastatin	I69	Sequelae of cerebrovascular disease	1.61855381227058	3.86650830864367e-8	0.013206755099668
A07AA02	Nystatin	C10AA01	Simvastatin	E10	Type 1 diabetes mellitus	1.71081079117955	8.49160655562963e-8	0.029004610679933
A07AA02	Nystatin	N02AA01	Morphine	R52	Pain, not elsewhere classified	2.00784331277448	1.5522756810345e-35	5.3020769981959196e-30
A07AA02	Nystatin	N02AA01	Morphine	C34	Malignant neoplasm of bronchus and lung	2.35870226676891	1.07651077441551e-32	3.67701632195557e-27
A07AA02	Nystatin	N02AA01	Morphine	Z51	Other medical care	2.06357356930756	5.12690952669991e-31	1.7511882332158398e-25
A07AA02	Nystatin	N02AA01	Morphine	C18	Malignant neoplasm of colon	1.89652217835205	6.9149996270259005e-18	2.36194259260398e-12
A07AA02	Nystatin	N02AA01	Morphine	R11	Nausea and vomiting	1.86351541688539	2.20467595344523e-16	7.530467560663801e-11
A07AA02	Nystatin	N02AA01	Morphine	R53	Malaise and fatigue	1.7530227126824	6.6458695922380206e-15	2.27001638488156e-9
A07AA02	Nystatin	N02AA01	Morphine	K59	Other functional intestinal disorders	1.52414795715105	2.8898389837128198e-12	9.87076521988821e-7
A07AA02	Nystatin	N02AA01	Morphine	T81	Complications of procedures, not elsewhere classified	1.56917976503086	5.1333888207979e-12	1.7534013527423e-6
A07AA02	Nystatin	N02AA01	Morphine	K56	Paralytic ileus and intestinal obstruction without hernia	1.66905406836523	6.27794085572263e-12	2.14434370220747e-6
A07AA02	Nystatin	N02AA01	Morphine	R10	Abdominal and pelvic pain	1.67947844524058	9.0812843999791e-12	3.10187614993206e-6
A07AA02	Nystatin	N02AA01	Morphine	C78	Secondary malignant neoplasm of respiratory and digestive organs	1.84276772627707	1.3119840899199498e-11	4.48131781625778e-6
A07AA02	Nystatin	N02AA01	Morphine	F41	Other anxiety disorders	1.8024622975543	3.03333587241437e-10	1.0360904672688e-4
A07AA02	Nystatin	N02AA01	Morphine	C25	Malignant neoplasm of pancreas	2.03947305389184	3.67858098577151e-10	1.256485550148e-4
A07AA02	Nystatin	N02AA01	Morphine	F17	Mental and behavioural disorders due to use of tobacco	2.01909697654989	5.571598807902201e-10	1.9030798616175e-4
A07AA02	Nystatin	N02AA01	Morphine	C15	Malignant neoplasm of oesophagus	2.09377105279223	1.28631688041546e-8	0.00439364684209748
A07AA02	Nystatin	N02AA01	Morphine	S72	Fracture of femur	1.47355609518068	1.3389903465636e-8	0.00457356254695036
A07AA02	Nystatin	N02AA01	Morphine	R63	Symptoms and signs concerning food and fluid intake	1.65525903214073	2.20324783642688e-8	0.00752558956992657
A07AA02	Nystatin	N02AA01	Morphine	Z93	Artificial opening status	1.49554957688898	3.56244425491506e-8	0.0121681695926283
A07AA02	Nystatin	N02AA01	Morphine	C16	Malignant neoplasm of stomach	2.11733480631405	1.30598571160036e-7	0.0446082927539912
A07AA02	Nystatin	N02BE01	Paracetamol	S72	Fracture of femur	3.1811039521448	4.52373906652838e-39	1.54516450547597e-33
A07AA02	Nystatin	N02BE01	Paracetamol	T81	Complications of procedures, not elsewhere classified	2.14399130618425	2.45645977189591e-20	8.390480513669421e-15
A07AA02	Nystatin	N02BE01	Paracetamol	C18	Malignant neoplasm of colon	2.25607017686612	3.5774855348009404e-17	1.22195457915089e-11
A07AA02	Nystatin	N02BE01	Paracetamol	Z09	Follow-up examination after treatment for conditions other than malignant neoplasms	2.2735554878944	4.70078376211698e-17	1.6056373080587697e-11
A07AA02	Nystatin	N02BE01	Paracetamol	Z93	Artificial opening status	2.1365531012974	6.697516671134e-15	2.2876573743259e-9
A07AA02	Nystatin	N02BE01	Paracetamol	C20	Malignant neoplasm of rectum	3.15829193485437	4.6321431969146804e-14	1.58219188748375e-8
A07AA02	Nystatin	N02BE01	Paracetamol	T84	Complications of internal orthopaedic prosthetic devices, implants and grafts	2.42517038174724	2.34471238592498e-13	8.00878720235624e-8
A07AA02	Nystatin	N02BE01	Paracetamol	K56	Paralytic ileus and intestinal obstruction without hernia	1.82212820950644	1.15507226818532e-10	3.94535724499523e-5
A07AA02	Nystatin	N02BE01	Paracetamol	I10	Essential (primary) hypertension	1.30433573809091	9.40064774579205e-10	3.2109604492347e-4
A07AA02	Nystatin	N02BE01	Paracetamol	K51	Ulcerative colitis	2.57122624103101	1.12359183060166e-9	3.8378301439494e-4
A07AA02	Nystatin	N02BE01	Paracetamol	Z47	Other orthopaedic follow-up care	2.74505567891659	4.273113216051e-9	0.00145955873498011
A07AA02	Nystatin	N02BE01	Paracetamol	Z94	Transplanted organ and tissue status	1.65518494226764	5.53103628960999e-9	0.00188922500336951
A07AA02	Nystatin	N02BE01	Paracetamol	S32	Fracture of lumbar spine and pelvis	2.77676925987111	5.7398477623708904e-9	0.0019605483204975
A07AA02	Nystatin	N02BE01	Paracetamol	S06	Intracranial injury	2.87354058273334	6.125518666752571e-9	0.00209228115996534
A07AA02	Nystatin	N02BE01	Paracetamol	Z08	Follow-up examination after treatment for malignant neoplasms	1.70144308837119	1.89440078438784e-8	0.00647066687121786
A07AA02	Nystatin	N02BE01	Paracetamol	S82	Fracture of lower leg, including ankle	2.99837364790538	4.31821992329134e-8	0.0147496574275878
A07AA02	Nystatin	N02BE01	Paracetamol	M54	Dorsalgia	2.32611291812478	1.16621147085763e-7	0.0398340519677899
A07AA02	Nystatin	N02BE01	Paracetamol	K50	Crohn's disease [regional enteritis]	2.31786658994921	1.16983154666984e-7	0.0399577021732924
A07AA09	Vancomycin	A02BC02	Pantoprazole	Z94	Transplanted organ and tissue status	2.09911821138456	9.881015929011712e-9	0.00337503884884067
A07AA09	Vancomycin	A02BC02	Pantoprazole	K70	Alcoholic liver disease	2.11452474839409	3.25634054378266e-8	0.0111226172685876
A07AA09	Vancomycin	A02BC02	Pantoprazole	K92	Other diseases of digestive system	2.64322397880797	1.33945708929661e-7	0.0457515679076865
A07AA09	Vancomycin	A10AB05	Insulin Aspart	E11	Type 2 diabetes mellitus	10.080805785136	5.4208957508524296e-48	1.8516045198271597e-42
A07AA09	Vancomycin	A10AB05	Insulin Aspart	E10	Type 1 diabetes mellitus	7.40359316558743	1.66946792044726e-20	5.7023681865133e-15
A07AA09	Vancomycin	A10AB05	Insulin Aspart	E14	Unspecified diabetes mellitus	5.81339800941354	8.65299729214594e-9	0.0029555869790837
A07AA09	Vancomycin	A11DA01	Thiamine (Vit B1)	F10	Mental and behavioural disorders due to use of alcohol	18.8951548856369	1.3685870715557399e-36	4.67465548857151e-31
A07AA09	Vancomycin	A11DA01	Thiamine (Vit B1)	K70	Alcoholic liver disease	26.3154483833253	2.81980334445469e-29	9.631545887587e-24
A07AA09	Vancomycin	A11DA01	Thiamine (Vit B1)	R18	Ascites	9.08850971656272	5.84585325182512e-11	1.9967564035194e-5
A07AA09	Vancomycin	B01AC04	Clopidogrel	I69	Sequelae of cerebrovascular disease	4.26350552149547	3.28771685333513e-16	1.12297887015997e-10
A07AA09	Vancomycin	B01AC04	Clopidogrel	I63	Cerebral infarction	4.76772463448425	8.96814906230629e-10	3.0632327389138e-4
A07AA09	Vancomycin	B01AC06	Acetylsalicylic Acid	I25	Chronic ischaemic heart disease	2.04768431159293	3.51193496311657e-10	1.1995646014818e-4
A07AA09	Vancomycin	B01AC06	Acetylsalicylic Acid	I21	Acute myocardial infarction	3.6356226752552	8.11404044969987e-9	0.00277149656832309
A07AA09	Vancomycin	C03CA01	Furosemide	I50	Heart failure	3.00242566527901	2.27394018657602e-34	7.76705201648398e-29
A07AA09	Vancomycin	C03CA01	Furosemide	I48	Atrial fibrillation and flutter	1.67071266744819	5.05623638042214e-14	1.72704854798803e-8
A07AA09	Vancomycin	C03CA01	Furosemide	K70	Alcoholic liver disease	2.52054846779609	1.12086278912446e-10	3.82850861155664e-5
A07AA09	Vancomycin	C03CA01	Furosemide	R18	Ascites	4.06726340317698	4.13156785059317e-10	1.4112113675914e-4
A07AA09	Vancomycin	C03DA01	Spironolactone	K70	Alcoholic liver disease	13.3487212600517	2.0472724578646798e-23	6.99282758887923e-18
A07AA09	Vancomycin	C03DA01	Spironolactone	R18	Ascites	19.2080981988621	6.958057824268509e-12	2.37664989491975e-6
A07AA09	Vancomycin	C03DA01	Spironolactone	F10	Mental and behavioural disorders due to use of alcohol	3.91712828772777	2.08571575778679e-9	7.1241375995571e-4
A07AA09	Vancomycin	C03DA01	Spironolactone	I50	Heart failure	2.51347363264855	6.7980519869926104e-9	0.00232199702109309
A07AA09	Vancomycin	C03DA01	Spironolactone	K74	Fibrosis and cirrhosis of liver	16.9694971407176	5.69304572019932e-8	0.0194456224055704
A07AA09	Vancomycin	C07AB02	Metoprolol	I48	Atrial fibrillation and flutter	2.67205195087546	1.8284037141716998e-26	6.24524199842199e-21
A07AA09	Vancomycin	C07AB02	Metoprolol	I25	Chronic ischaemic heart disease	2.13259191908345	2.64766437026983e-10	9.04357423624325e-5
A07AA09	Vancomycin	C07AB02	Metoprolol	I50	Heart failure	1.90305889164421	1.69589657102342e-8	0.00579263999971328
A07AA09	Vancomycin	C07AB02	Metoprolol	I21	Acute myocardial infarction	4.26100145831565	3.65191167047799e-8	0.0124737616546183
A07AA09	Vancomycin	C09CA01	Losartan	I10	Essential (primary) hypertension	2.56419820263851	9.149443136763209e-11	3.12515699333794e-5
A07AA09	Vancomycin	C10AA01	Simvastatin	E78	Disorders of lipoprotein metabolism and other lipidaemias	3.14827292699984	6.509230079129129e-11	2.22334469966798e-5
A07AA09	Vancomycin	R03BB04	Tiotropium Bromide	J44	Other chronic obstructive pulmonary disease	13.6842474723267	4.2319005843084597e-69	1.44548181878107e-63
A07DA02	Opium	A07DA03	Loperamide	C18	Malignant neoplasm of colon	2.01057801825682	1.33083585205258e-7	0.0454570940313896
A07DA03	Loperamide	A02BC02	Pantoprazole	C25	Malignant neoplasm of pancreas	2.3972374126459	9.82702467215063e-13	3.35659716321715e-7
A07DA03	Loperamide	A02BC02	Pantoprazole	Z93	Artificial opening status	1.42915949668113	3.6152464730446e-9	0.0012348525073049
A07DA03	Loperamide	A02BC02	Pantoprazole	K56	Paralytic ileus and intestinal obstruction without hernia	1.54195346456643	9.660339583763261e-9	0.00329966287094685
A07DA03	Loperamide	A04AA01	Ondansetron	Z93	Artificial opening status	1.9581740556498901	1.3506940418998e-22	4.61353862503631e-17
A07DA03	Loperamide	A04AA01	Ondansetron	C18	Malignant neoplasm of colon	2.01859082268886	8.259419513501369e-22	2.82115340438764e-16
A07DA03	Loperamide	A04AA01	Ondansetron	C20	Malignant neoplasm of rectum	2.32422168434183	2.57380817982919e-20	8.791305123678971e-15
A07DA03	Loperamide	A04AA01	Ondansetron	K51	Ulcerative colitis	2.67078734168246	1.0585827116261301e-10	3.61577979644714e-5
A07DA03	Loperamide	A04AA01	Ondansetron	Z08	Follow-up examination after treatment for malignant neoplasms	1.64546827081441	8.788833235961151e-9	0.00300198419074078
A07DA03	Loperamide	A04AA01	Ondansetron	K56	Paralytic ileus and intestinal obstruction without hernia	1.63894724577922	4.27472585186998e-8	0.0146010955977153
A07DA03	Loperamide	A10AB05	Insulin Aspart	E11	Type 2 diabetes mellitus	6.03570419499194	1.10441008309017e-41	3.77231143260943e-36
A07DA03	Loperamide	A10AB05	Insulin Aspart	E10	Type 1 diabetes mellitus	8.55319451807365	1.60840427252105e-27	5.4937943055647e-22
A07DA03	Loperamide	A10AB05	Insulin Aspart	E14	Unspecified diabetes mellitus	6.60662609997777	4.7051237762457896e-11	1.60711971800472e-5
A07DA03	Loperamide	A10AE04	Insulin Glargine	E11	Type 2 diabetes mellitus	10.3737719664846	9.12982527639917e-19	3.11845616000911e-13
A07DA03	Loperamide	A10AE04	Insulin Glargine	E10	Type 1 diabetes mellitus	9.47666180399914	1.13233357415654e-13	3.86768914257501e-8
A07DA03	Loperamide	A10BA02	Metformin	E11	Type 2 diabetes mellitus	14.8855207151108	8.75477718221468e-72	2.9903517325747e-66
A07DA03	Loperamide	A10BA02	Metformin	E14	Unspecified diabetes mellitus	4.98426090819472	4.45088321441729e-8	0.0152027927778208
A07DA03	Loperamide	A11DA01	Thiamine (Vit B1)	F10	Mental and behavioural disorders due to use of alcohol	15.013757274526	6.49989519409673e-49	2.2201562016572296e-43
A07DA03	Loperamide	A11DA01	Thiamine (Vit B1)	K70	Alcoholic liver disease	13.6740926549116	9.9805993112576e-15	3.40905334554764e-9
A07DA03	Loperamide	A12AA04	Calcium Carbonate	N18	Chronic kidney disease	13.1178638522876	5.75298953962695e-18	1.9650371310713e-12
A07DA03	Loperamide	A12BA01	Potassium Chloride	K52	Other noninfective gastroenteritis and colitis	1.93258292491411	9.255815417738829e-18	3.16149036060622e-12
A07DA03	Loperamide	A12BA01	Potassium Chloride	I50	Heart failure	1.98239707814008	1.7698389470132201e-15	6.04520349453412e-10
A07DA03	Loperamide	A12BA01	Potassium Chloride	T88	Other complications of surgical and medical care, not elsewhere classified	2.27283351298664	3.4423300496690803e-9	0.00117578979040537
A07DA03	Loperamide	A12BA01	Potassium Chloride	E87	Other disorders of fluid, electrolyte and acid-base balance	1.6509017093055	1.40030761882895e-8	0.00478300272748167
A07DA03	Loperamide	B01AA03	Warfarin	I48	Atrial fibrillation and flutter	5.24612211146254	9.517898656258538e-31	3.2510096082209195e-25
A07DA03	Loperamide	B01AB04	Dalteparin	C20	Malignant neoplasm of rectum	3.24331897778757	1.66856342102788e-14	5.6992787059365104e-9
A07DA03	Loperamide	B01AB04	Dalteparin	S72	Fracture of femur	3.72308151602561	6.578415309345561e-14	2.24697616038254e-8
A07DA03	Loperamide	B01AB04	Dalteparin	Z93	Artificial opening status	1.99688663531601	3.1063496163554696e-11	1.06102962575931e-5
A07DA03	Loperamide	B01AB04	Dalteparin	K56	Paralytic ileus and intestinal obstruction without hernia	2.27557105317073	1.14107285504179e-10	3.89753972950914e-5
A07DA03	Loperamide	B01AB04	Dalteparin	Z03	Medical observation and evaluation for suspected diseases and conditions	1.49589954800284	1.0016515628499e-7	0.0342132121019515
A07DA03	Loperamide	B01AB05	Enoxaparin	T81	Complications of procedures, not elsewhere classified	2.35653123451929	8.07354860468168e-10	2.7576658498039e-4
A07DA03	Loperamide	B01AB05	Enoxaparin	Z93	Artificial opening status	1.83433048869744	7.076022567145391e-9	0.00241694287621472
A07DA03	Loperamide	B01AB10	Tinzaparin	Z85	Personal history of malignant neoplasm	2.68047241716446	3.77263120962004e-11	1.2886100970075e-5
A07DA03	Loperamide	B01AB10	Tinzaparin	Z98	Other postsurgical states	4.34778546185118	2.77729796132545e-9	9.4863611005401e-4
A07DA03	Loperamide	B01AB10	Tinzaparin	I26	Pulmonary embolism	3.37398718343231	8.56825950948791e-8	0.0292664326413677
A07DA03	Loperamide	B01AB10	Tinzaparin	K56	Paralytic ileus and intestinal obstruction without hernia	1.71041944400304	1.14323923202843e-7	0.0390493938005487
A07DA03	Loperamide	B01AC06	Acetylsalicylic Acid	I25	Chronic ischaemic heart disease	2.25223193417132	1.4928499601289502e-15	5.09909775181325e-10
A07DA03	Loperamide	B01AC06	Acetylsalicylic Acid	I21	Acute myocardial infarction	3.46660302689827	6.307367045628029e-11	2.15439474704108e-5
A07DA03	Loperamide	B01AC06	Acetylsalicylic Acid	I20	Angina pectoris	2.54717905619353	2.97930252778272e-8	0.0101763440580969
A07DA03	Loperamide	B01AC06	Acetylsalicylic Acid	I10	Essential (primary) hypertension	1.4456124666713	4.38963639874802e-8	0.0149935932544756
A07DA03	Loperamide	C03CA01	Furosemide	I50	Heart failure	3.47817516694249	8.19586413365605e-39	2.79944492040463e-33
A07DA03	Loperamide	C03CA01	Furosemide	I48	Atrial fibrillation and flutter	1.82206347459834	6.39810028023999e-18	2.18538631652101e-12
A07DA03	Loperamide	C03CA01	Furosemide	N17	Acute renal failure	2.19888869624407	4.6113899994637503e-10	1.5751032593368e-4
A07DA03	Loperamide	C03CA01	Furosemide	I35	Nonrheumatic aortic valve disorders	2.40825693086094	4.57091621806206e-8	0.0156127871077102
A07DA03	Loperamide	C07AB02	Metoprolol	I48	Atrial fibrillation and flutter	3.30622920981131	9.71460064452687e-39	3.3181967129497495e-33
A07DA03	Loperamide	C07AB02	Metoprolol	I21	Acute myocardial infarction	4.4815617355587	4.27915987863626e-12	1.46162408142603e-6
A07DA03	Loperamide	C07AB02	Metoprolol	I25	Chronic ischaemic heart disease	2.19509280016526	8.06981435445815e-12	2.75639034942356e-6
A07DA03	Loperamide	C07AB02	Metoprolol	I10	Essential (primary) hypertension	1.65197245408883	1.7127784457261898e-11	5.85030308149803e-6
A07DA03	Loperamide	C07AB02	Metoprolol	I20	Angina pectoris	3.72691464136166	1.7506187293201002e-10	5.97955338136408e-5
A07DA03	Loperamide	C08CA01	Amlodipine	I10	Essential (primary) hypertension	2.76549608075063	8.6127957719569094e-29	2.9418554262357797e-23
A07DA03	Loperamide	C09AA02	Enalapril	I10	Essential (primary) hypertension	2.05784282909129	1.16219588080256e-11	3.96968922613969e-6
A07DA03	Loperamide	C09AA05	Ramipril	I10	Essential (primary) hypertension	2.5776845541485	2.97531724632987e-8	0.010162731611944
A07DA03	Loperamide	C09AA05	Ramipril	I50	Heart failure	3.46027515552579	8.05709237894915e-8	0.027520449296929
A07DA03	Loperamide	C09CA01	Losartan	I10	Essential (primary) hypertension	2.35016330073397	6.94212659636212e-13	2.37120829726622e-7
A07DA03	Loperamide	C10AA01	Simvastatin	E78	Disorders of lipoprotein metabolism and other lipidaemias	3.35496722399515	5.83508132818725e-18	1.99307705910626e-12
A07DA03	Loperamide	C10AA01	Simvastatin	E11	Type 2 diabetes mellitus	2.05135588351486	1.84877944121505e-13	6.31483896176942e-8
A07DA03	Loperamide	C10AA01	Simvastatin	I25	Chronic ischaemic heart disease	2.11050256880569	4.47186004976268e-11	1.52744429347734e-5
A07DA03	Loperamide	C10AA01	Simvastatin	I10	Essential (primary) hypertension	1.63267486380762	6.984352481001269e-11	2.38563130823064e-5
A07DA03	Loperamide	C10AA01	Simvastatin	I21	Acute myocardial infarction	3.20420363160705	7.58697617479702e-8	0.0259146827807307
A07DA03	Loperamide	H03AA01	Levothyroxine Sodium	E03	Other hypothyroidism	205.011677953643	1.17619476602759e-7	0.0401750493842512
A07DA03	Loperamide	N02AA01	Morphine	Z93	Artificial opening status	1.80452671455441	5.35333558453262e-22	1.82852812893764e-16
A07DA03	Loperamide	N02AA01	Morphine	K56	Paralytic ileus and intestinal obstruction without hernia	2.04973965374983	1.2873175363803099e-20	4.3970647626635e-15
A07DA03	Loperamide	N02AA01	Morphine	Z51	Other medical care	2.19683937190199	3.6011376999109095e-19	1.2300334018831699e-13
A07DA03	Loperamide	N02AA01	Morphine	R52	Pain, not elsewhere classified	1.79070732435986	6.91042376578076e-13	2.3603796248302e-7
A07DA03	Loperamide	N02AA01	Morphine	C20	Malignant neoplasm of rectum	1.80459435549454	7.21084248479933e-13	2.46299304584794e-7
A07DA03	Loperamide	N02AA01	Morphine	R53	Malaise and fatigue	1.97838351345647	1.4890418201918198e-11	5.0860903643928e-6
A07DA03	Loperamide	N02AA01	Morphine	C18	Malignant neoplasm of colon	1.49414489266253	4.75123669056284e-10	1.6228704139221e-4
A07DA03	Loperamide	N02AA01	Morphine	R11	Nausea and vomiting	1.7676267803842	1.47292216985856e-8	0.00503103079714249
A07DA03	Loperamide	N02AA01	Morphine	F41	Other anxiety disorders	2.17802892441309	4.4033314941812e-8	0.0150403713180448
A07DA03	Loperamide	N02AA01	Morphine	R10	Abdominal and pelvic pain	1.68842106763943	8.16086531209385e-8	0.0278749044292127
A07DA03	Loperamide	N02AA01	Morphine	T81	Complications of procedures, not elsewhere classified	1.5529417748081	1.42211444875034e-7	0.0485748788030756
A07DA03	Loperamide	N02AB03	Fentanyl	R52	Pain, not elsewhere classified	6.48689423749887	4.06709009459403e-34	1.3891878294302899e-28
A07DA03	Loperamide	N02AB03	Fentanyl	Z51	Other medical care	5.37780440742032	4.7020569671377e-28	1.6060721941512898e-22
A07DA03	Loperamide	N02AB03	Fentanyl	R53	Malaise and fatigue	4.18315159839134	1.2072939652293799e-16	4.12372985115469e-11
A07DA03	Loperamide	N02AB03	Fentanyl	R67	X	2.8825675294006	8.03625409840844e-16	2.74492723988517e-10
A07DA03	Loperamide	N02AB03	Fentanyl	R63	Symptoms and signs concerning food and fluid intake	5.68432307722898	1.58752845340456e-13	5.42248918772489e-8
A07DA03	Loperamide	N02AB03	Fentanyl	R11	Nausea and vomiting	3.30485811702244	1.0690907194722899e-11	3.65167178868711e-6
A07DA03	Loperamide	N02AB03	Fentanyl	K59	Other functional intestinal disorders	2.55397821068856	1.2674716326310802e-9	4.3292775061453e-4
A07DA03	Loperamide	N02BE01	Paracetamol	K56	Paralytic ileus and intestinal obstruction without hernia	2.34673817369461	1.09241131741669e-18	3.7313274886738397e-13
A07DA03	Loperamide	N02BE01	Paracetamol	S72	Fracture of femur	3.8992880580914	4.3241837268815004e-15	1.4770027872234601e-9
A07DA03	Loperamide	N02BE01	Paracetamol	Z93	Artificial opening status	1.79013883609469	1.9469289186800902e-14	6.6500861689572105e-9
A07DA03	Loperamide	N02BE01	Paracetamol	T81	Complications of procedures, not elsewhere classified	1.79629045595747	6.57585021151697e-9	0.00224610000504743
A07DA03	Loperamide	N02BE01	Paracetamol	C20	Malignant neoplasm of rectum	1.76099358789514	8.58649363087687e-8	0.0293287145651135
A07DA03	Loperamide	N06AB04	Citalopram	F32	Depressive episode	3.0707473299714	8.77220129902383e-8	0.0299630325330497
A07EA06	Budesonide	C03CA01	Furosemide	I50	Heart failure	3.48555934304934	3.40654690801278e-9	0.00116356741427611
A07EC02	Mesalazine	H02AB04	Methylprednisolone	K51	Ulcerative colitis	2.16150309210596	1.00907373076603e-7	0.0344667296070291
A07EC02	Mesalazine	H02AB06	Prednisolone	K51	Ulcerative colitis	2.26920149483119	2.90219696995605e-18	9.91297614633948e-13
A09AA02	Multienzymes (Lipase, Protease Etc.)	A10AE04	Insulin Glargine	E11	Type 2 diabetes mellitus	4.57643666913667	3.37026649907769e-16	1.15117518755697e-10
A09AA02	Multienzymes (Lipase, Protease Etc.)	A10AE04	Insulin Glargine	E10	Type 1 diabetes mellitus	3.74364678700931	1.94962263936717e-12	6.65928705683365e-7
A09AA02	Multienzymes (Lipase, Protease Etc.)	A11DA01	Thiamine (Vit B1)	F10	Mental and behavioural disorders due to use of alcohol	17.0654225943063	3.24097617942746e-26	1.10701375165468e-20
A09AA02	Multienzymes (Lipase, Protease Etc.)	A11DA01	Thiamine (Vit B1)	K86	Other diseases of pancreas	3.01555815848242	3.66237880428553e-18	1.2509514034222e-12
A09AA02	Multienzymes (Lipase, Protease Etc.)	A11DA01	Thiamine (Vit B1)	K70	Alcoholic liver disease	6.78557860246928	3.6066552613590795e-11	1.2319180243119e-5
A10AB05	Insulin Aspart	A02BC02	Pantoprazole	K92	Other diseases of digestive system	2.02487937589771	2.74574297837704e-13	9.37857937638289e-8
A10AB05	Insulin Aspart	A02BC02	Pantoprazole	K25	Gastric ulcer	2.45436142994766	5.95181089029972e-13	2.0329481421779e-7
A10AB05	Insulin Aspart	A02BC02	Pantoprazole	K26	Duodenal ulcer	2.62433058177602	6.30480448070343e-9	0.00215351945686491
A10AB05	Insulin Aspart	A02BC02	Pantoprazole	C25	Malignant neoplasm of pancreas	1.79785767325223	3.00546347835739e-8	0.0102657014937558
A10AB05	Insulin Aspart	A02BC02	Pantoprazole	I85	Oesophageal varices	2.61617804045045	3.80992610089495e-8	0.0130134883843049
A10AB05	Insulin Aspart	A10AC01	Insulin (Human)	E10	Type 1 diabetes mellitus	1.72860553325799	3.0685795162998502e-21	1.04812856822351e-15
A10AB05	Insulin Aspart	A10AE04	Insulin Glargine	E10	Type 1 diabetes mellitus	1.63704062990282	7.2937532935123e-25	2.49131272495841e-19
A10AB05	Insulin Aspart	A10AE04	Insulin Glargine	E11	Type 2 diabetes mellitus	1.49067579371332	2.03641802633132e-18	6.95575232417936e-13
A10AB05	Insulin Aspart	A10AE04	Insulin Glargine	E14	Unspecified diabetes mellitus	1.41741534576924	3.63539350115098e-8	0.0124173408740114
A10AB05	Insulin Aspart	A10AE05	Insulin Detemir	E10	Type 1 diabetes mellitus	3.50834552844916	1.01161211791723e-73	3.45534327892752e-68
A10AB05	Insulin Aspart	A10AE05	Insulin Detemir	E78	Disorders of lipoprotein metabolism and other lipidaemias	1.78155746544818	9.75130593183577e-11	3.33073406452528e-5
A10AB05	Insulin Aspart	A10AE05	Insulin Detemir	C25	Malignant neoplasm of pancreas	4.11061144333986	1.01003412998461e-10	3.44995337710583e-5
A10AB05	Insulin Aspart	A11DA01	Thiamine (Vit B1)	F10	Mental and behavioural disorders due to use of alcohol	11.82413136191	3.24255745454584e-83	1.10755386463431e-77
A10AB05	Insulin Aspart	A11DA01	Thiamine (Vit B1)	K70	Alcoholic liver disease	9.49246581388734	2.5244514678962098e-45	8.62271838986373e-40
A10AB05	Insulin Aspart	A11DA01	Thiamine (Vit B1)	K72	Hepatic failure, not elsewhere classified	5.67593928236913	1.82004497318758e-14	6.216691214017351e-9
A10AB05	Insulin Aspart	A11DA01	Thiamine (Vit B1)	I85	Oesophageal varices	7.86534831009126	2.28859590855062e-10	7.81711127291818e-5
A10AB05	Insulin Aspart	A11DA01	Thiamine (Vit B1)	E87	Other disorders of fluid, electrolyte and acid-base balance	2.04653002315216	5.93856487459582e-10	2.0284237270859e-4
A10AB05	Insulin Aspart	A11DA01	Thiamine (Vit B1)	K74	Fibrosis and cirrhosis of liver	4.05388049188226	2.3348972705268403e-9	7.9752619089931e-4
A10AB05	Insulin Aspart	A11DA01	Thiamine (Vit B1)	R18	Ascites	3.52249559332453	4.5175012242091605e-9	0.00154303385815067
A10AB05	Insulin Aspart	A11DA01	Thiamine (Vit B1)	K86	Other diseases of pancreas	2.14815346274506	1.38333333342398e-8	0.00472502400030962
A10AB05	Insulin Aspart	A11DA01	Thiamine (Vit B1)	J96	Respiratory failure, not elsewhere classified	1.72588064910642	1.42941304455219e-8	0.00488241754801603
A10AB05	Insulin Aspart	B01AB04	Dalteparin	S72	Fracture of femur	2.45996775802832	1.63724375897966e-22	5.592300762671651e-17
A10AB05	Insulin Aspart	B01AB04	Dalteparin	Z09	Follow-up examination after treatment for conditions other than malignant neoplasms	2.29087499410446	7.47005580474668e-18	2.5515320211157098e-12
A10AB05	Insulin Aspart	B01AB04	Dalteparin	Z71	Persons encountering health services for other counselling and medical advice, not elsewhere classified	3.50563449430226	5.3922065883121604e-14	1.84180521995661e-8
A10AB05	Insulin Aspart	B01AB05	Enoxaparin	I21	Acute myocardial infarction	2.69077776556636	1.17549052205142e-10	4.01509946636059e-5
A10AB05	Insulin Aspart	B01AB05	Enoxaparin	J96	Respiratory failure, not elsewhere classified	2.03162868747404	3.71061439406221e-10	1.267427137351e-4
A10AB05	Insulin Aspart	C01CA03	Norepinephrine	J96	Respiratory failure, not elsewhere classified	3.17192387270783	2.79783272013743e-8	0.00955650126551902
A10AB05	Insulin Aspart	C01CA03	Norepinephrine	R57	Shock, not elsewhere classified	6.61451890156084	4.88906411525855e-8	0.0166994785172063
A10AB05	Insulin Aspart	C03CA01	Furosemide	I50	Heart failure	2.35987253427235	3.1081070414976396e-83	1.06162990595027e-77
A10AB05	Insulin Aspart	C03CA01	Furosemide	N18	Chronic kidney disease	1.50624278208653	8.48387198656811e-15	2.8978191867081e-9
A10AB05	Insulin Aspart	C03CA01	Furosemide	Z95	Presence of cardiac and vascular implants and grafts	1.52980687249024	1.43052876710489e-14	4.886228499224831e-9
A10AB05	Insulin Aspart	C03CA01	Furosemide	I48	Atrial fibrillation and flutter	1.35436732710335	2.4354024529513602e-14	8.3185554504969e-9
A10AB05	Insulin Aspart	C03CA01	Furosemide	I25	Chronic ischaemic heart disease	1.36586767085877	8.07767389478394e-14	2.75907491689356e-8
A10AB05	Insulin Aspart	C03CA01	Furosemide	K70	Alcoholic liver disease	1.76625581380979	5.6711740947697196e-11	1.9370915932023e-5
A10AB05	Insulin Aspart	C03CA01	Furosemide	J96	Respiratory failure, not elsewhere classified	1.32531923922794	8.417698520228531e-10	2.8752164481574e-4
A10AB05	Insulin Aspart	C03CA01	Furosemide	E66	Obesity	1.42539769302115	2.76723708367424e-8	0.00945199636196443
A10AB05	Insulin Aspart	C03CA01	Furosemide	N17	Acute renal failure	1.44262160909183	2.8272872787589e-8	0.0096571086123112
A10AB05	Insulin Aspart	C03CA01	Furosemide	M10	Gout	1.85964876689226	7.21904786166207e-8	0.0246579574001219
A10AB05	Insulin Aspart	C03CA01	Furosemide	I35	Nonrheumatic aortic valve disorders	1.54147038595295	1.14058484074235e-7	0.0389587282882683
A10AB05	Insulin Aspart	J01CR05	Piperacillin And Enzyme Inhibitor	J18	Pneumonia, organism unspecified	1.64090690143994	8.960148901887691e-14	3.06050014011997e-8
A10AB05	Insulin Aspart	J01CR05	Piperacillin And Enzyme Inhibitor	R53	Malaise and fatigue	2.5362421895637	2.7333163172381798e-11	9.33613387846411e-6
A10AB05	Insulin Aspart	J01CR05	Piperacillin And Enzyme Inhibitor	A41	Other sepsis	1.57109987459146	1.2890080953891001e-10	4.40283917125864e-5
A10AB05	Insulin Aspart	J01XD01	Metronidazole	C18	Malignant neoplasm of colon	3.43102385410548	1.27128451589823e-22	4.34230109526327e-17
A10AB05	Insulin Aspart	J01XD01	Metronidazole	A41	Other sepsis	1.72908534745361	5.971516463567009e-19	2.03967893542766e-13
A10AB05	Insulin Aspart	J01XD01	Metronidazole	J69	Pneumonitis due to solids and liquids	4.37173088410839	4.26610735414347e-18	1.45716575674008e-12
A10AB05	Insulin Aspart	J01XD01	Metronidazole	K80	Cholelithiasis	2.6234475438691	5.5694374474811e-17	1.9023416100612198e-11
A10AB05	Insulin Aspart	J01XD01	Metronidazole	R10	Abdominal and pelvic pain	2.16221720783001	4.48821959763855e-16	1.5330321915262003e-10
A10AB05	Insulin Aspart	J01XD01	Metronidazole	K56	Paralytic ileus and intestinal obstruction without hernia	2.46322650318994	5.7313511506425605e-15	1.9576461498226804e-9
A10AB05	Insulin Aspart	J01XD01	Metronidazole	T81	Complications of procedures, not elsewhere classified	2.47126481079478	7.929038638704261e-15	2.7083058697449402e-9
A10AB05	Insulin Aspart	J01XD01	Metronidazole	Z93	Artificial opening status	2.47622632703103	1.39755429170022e-13	4.77359824307461e-8
A10AB05	Insulin Aspart	J01XD01	Metronidazole	C20	Malignant neoplasm of rectum	3.4275962822785	7.66435906923639e-13	2.61789979856094e-7
A10AB05	Insulin Aspart	J01XD01	Metronidazole	E87	Other disorders of fluid, electrolyte and acid-base balance	1.78198350601437	3.34549113795071e-10	1.1427127170075e-4
A10AB05	Insulin Aspart	J01XD01	Metronidazole	I10	Essential (primary) hypertension	1.31797532364997	4.4397049335045104e-9	0.00151646113472727
A10AB05	Insulin Aspart	J01XD01	Metronidazole	K83	Other diseases of biliary tract	2.68901869417193	5.50299005138905e-9	0.00187964530587286
A10AB05	Insulin Aspart	J01XD01	Metronidazole	K35	Acute appendicitis	3.84134662540659	6.343567063632661e-9	0.00216675951479088
A10AB05	Insulin Aspart	J01XD01	Metronidazole	F17	Mental and behavioural disorders due to use of tobacco	2.05928281334198	1.38989261486807e-8	0.00474742840675257
A10AB05	Insulin Aspart	J01XD01	Metronidazole	I63	Cerebral infarction	2.01963872983035	1.77680457941007e-8	0.00606899586579939
A10AB05	Insulin Aspart	J01XD01	Metronidazole	R57	Shock, not elsewhere classified	2.00013824939911	2.55717625493143e-8	0.00873449579044419
A10AB05	Insulin Aspart	J01XD01	Metronidazole	K81	Cholecystitis	2.64365756730695	4.10146084349519e-8	0.0140092777739097
A10AB05	Insulin Aspart	J01XD01	Metronidazole	K85	Acute pancreatitis	1.92696536677902	1.14176136869438e-7	0.0389989147182202
A10AB05	Insulin Aspart	J01XD01	Metronidazole	J96	Respiratory failure, not elsewhere classified	1.4199870990154	1.16821261617396e-7	0.0399024046881307
A10AB05	Insulin Aspart	N02AA01	Morphine	R52	Pain, not elsewhere classified	2.1398402294666	4.41528166399131e-22	1.50811892740618e-16
A10AB05	Insulin Aspart	N02AA01	Morphine	I70	Atherosclerosis	1.86779442129553	2.61669198558496e-18	8.93778248132284e-13
A10AB05	Insulin Aspart	N02AA01	Morphine	Z51	Other medical care	2.1764208232648	5.24853944990431e-15	1.7927331228249201e-9
A10AB05	Insulin Aspart	N02AA01	Morphine	R10	Abdominal and pelvic pain	1.75350845438514	3.38615986895816e-13	1.1566038541203e-7
A10AB05	Insulin Aspart	N02AA01	Morphine	C18	Malignant neoplasm of colon	1.81595064275184	1.80840837578827e-10	6.17694432101248e-5
A10AB05	Insulin Aspart	N02AA01	Morphine	S72	Fracture of femur	1.58437563054713	3.6004285632243803e-10	1.2297911834834e-4
A10AB05	Insulin Aspart	N02AA01	Morphine	R11	Nausea and vomiting	1.97281015486351	6.66511258056866e-10	2.2765891739196e-4
A10AB05	Insulin Aspart	N02AA01	Morphine	C25	Malignant neoplasm of pancreas	1.90685227081169	9.50909618308071e-10	3.2480029650625e-4
A10AB05	Insulin Aspart	N02AA01	Morphine	K56	Paralytic ileus and intestinal obstruction without hernia	1.69105846140452	1.27625819983457e-7	0.0435928960801094
A10AB05	Insulin Aspart	N02AA01	Morphine	C34	Malignant neoplasm of bronchus and lung	1.62693628304112	1.41666425763703e-7	0.0483887177152565
A10AB05	Insulin Aspart	N02BE01	Paracetamol	S72	Fracture of femur	1.60499044729512	5.8891225811097395e-12	2.01153582178449e-6
A10AB05	Insulin Aspart	N02BE01	Paracetamol	Z09	Follow-up examination after treatment for conditions other than malignant neoplasms	1.40685756356093	1.78227117838149e-10	6.08766801857409e-5
A10AB05	Insulin Aspart	N02BE01	Paracetamol	E10	Type 1 diabetes mellitus	1.16650563325887	3.89505970537307e-8	0.0133042775344487
A10AB05	Insulin Aspart	N02BE01	Paracetamol	I70	Atherosclerosis	1.37264582553926	5.6812355704485e-8	0.0194052827132695
A10AB05	Insulin Aspart	R03AK04	Salbutamol And Sodium Cromoglicate	J44	Other chronic obstructive pulmonary disease	2.80283623487645	8.95651346309272e-26	3.0592583905616495e-20
A10AB05	Insulin Aspart	R03AK04	Salbutamol And Sodium Cromoglicate	R06	Abnormalities of breathing	3.11709796691712	4.2410021683326503e-10	1.448590628633e-4
A10AC01	Insulin (Human)	A02BC02	Pantoprazole	K92	Other diseases of digestive system	4.67384453236795	3.2661401666263e-11	1.11560896443421e-5
A10AC01	Insulin (Human)	A02BC02	Pantoprazole	K25	Gastric ulcer	4.70018776232956	9.811200244929971e-9	0.00335119204526024
A10AC01	Insulin (Human)	A06AB08	Sodium Picosulfate	K59	Other functional intestinal disorders	4.28848403523164	1.01356560856879e-10	3.46201577787624e-5
A10AC01	Insulin (Human)	A06AD11	Lactulose	K70	Alcoholic liver disease	3.34927816312473	2.85838951567906e-8	0.00976334390091465
A10AC01	Insulin (Human)	A06AD11	Lactulose	K72	Hepatic failure, not elsewhere classified	4.98848274244615	6.45066464912163e-8	0.0220334062287118
A10AC01	Insulin (Human)	A10AB01	Insulin (Human)	E10	Type 1 diabetes mellitus	1.84031368337722	1.0888408807503999e-28	3.71913201956153e-23
A10AC01	Insulin (Human)	A10AB05	Insulin Aspart	I63	Cerebral infarction	2.09318924316196	2.3360747271454e-8	0.007979283724016
A10AC01	Insulin (Human)	A10AB05	Insulin Aspart	G96	Other disorders of central nervous system	3.22891019759393	3.76194826822431e-8	0.0128496114608084
A10AC01	Insulin (Human)	A11DA01	Thiamine (Vit B1)	F10	Mental and behavioural disorders due to use of alcohol	22.4716259986351	3.87431733016824e-28	1.3233428218309098e-22
A10AC01	Insulin (Human)	A11DA01	Thiamine (Vit B1)	K70	Alcoholic liver disease	10.9697599678559	2.70217916138205e-16	9.229779317949439e-11
A10AC01	Insulin (Human)	A11DA01	Thiamine (Vit B1)	K86	Other diseases of pancreas	3.2285032821842	1.29821371789235e-7	0.0443428263193054
A10AC01	Insulin (Human)	A12BA01	Potassium Chloride	I50	Heart failure	2.05278573190528	1.6950695315924798e-22	5.7898150976698e-17
A10AC01	Insulin (Human)	A12BA01	Potassium Chloride	I48	Atrial fibrillation and flutter	1.6637887732371	7.61987060301988e-12	2.60270396213229e-6
A10AC01	Insulin (Human)	B03XA01	Erythropoietin	N18	Chronic kidney disease	6.84178543082587	4.401189081314791e-15	1.5033053521265302e-9
A10AC01	Insulin (Human)	C01AA05	Digoxin	I48	Atrial fibrillation and flutter	9.36838979612278	1.90807879800432e-77	6.5173865887674e-72
A10AC01	Insulin (Human)	C01AA05	Digoxin	I50	Heart failure	2.16954826408874	5.3287720406898396e-11	1.82013800839435e-5
A10AC01	Insulin (Human)	C03CA01	Furosemide	I50	Heart failure	4.38841871983748	6.61508305830107e-69	2.2595006900577801e-63
A10AC01	Insulin (Human)	C03CA01	Furosemide	I48	Atrial fibrillation and flutter	2.03799670621006	1.11912971478915e-22	3.822588984211e-17
A10AC01	Insulin (Human)	C03CA01	Furosemide	Z95	Presence of cardiac and vascular implants and grafts	2.15606494029877	2.38029454065279e-15	8.13032445661692e-10
A10AC01	Insulin (Human)	C03CA01	Furosemide	I25	Chronic ischaemic heart disease	1.55440107323945	2.10960020402693e-12	7.2057192248907e-7
A10AC01	Insulin (Human)	C03CA01	Furosemide	N18	Chronic kidney disease	1.7686855925391	2.57390373120151e-12	8.79163149659037e-7
A10AC01	Insulin (Human)	C03CA01	Furosemide	I35	Nonrheumatic aortic valve disorders	2.5628406077695	4.70416894644697e-10	1.6067935787e-4
A10AC01	Insulin (Human)	C03CA01	Furosemide	N17	Acute renal failure	2.45188942256047	6.754556843684561e-10	2.3071404719836e-4
A10AC01	Insulin (Human)	C03CA01	Furosemide	K70	Alcoholic liver disease	2.83326013831574	2.7837151864916403e-9	9.5082802881957e-4
A10AC01	Insulin (Human)	C03CA01	Furosemide	E66	Obesity	1.74145971837567	1.61605714784788e-8	0.00551993407876105
A10AC01	Insulin (Human)	C03CA01	Furosemide	J44	Other chronic obstructive pulmonary disease	1.55263836032379	2.46284889743617e-8	0.00841230372199478
A10AC01	Insulin (Human)	C03DA01	Spironolactone	I50	Heart failure	3.33401520650712	1.58252870333838e-25	5.40541164141884e-20
A10AC01	Insulin (Human)	C03DA01	Spironolactone	K70	Alcoholic liver disease	14.4932238736675	5.151127891268039e-16	1.7594604515646401e-10
A10AC01	Insulin (Human)	C03DA01	Spironolactone	K72	Hepatic failure, not elsewhere classified	8.54347418846986	5.65145608052885e-10	1.930356550514e-4
A10AC01	Insulin (Human)	C07AB02	Metoprolol	I48	Atrial fibrillation and flutter	2.47518234887523	2.26784621392245e-26	7.74623695597064e-21
A10AC01	Insulin (Human)	C07AB02	Metoprolol	I25	Chronic ischaemic heart disease	2.04467238176066	3.60439332022403e-20	1.23114541760228e-14
A10AC01	Insulin (Human)	C07AB02	Metoprolol	I21	Acute myocardial infarction	2.89337249812722	4.348894613747559e-19	1.48544323542853e-13
A10AC01	Insulin (Human)	C07AB02	Metoprolol	I20	Angina pectoris	2.57751607646015	6.88437278202505e-17	2.35148144241073e-11
A10AC01	Insulin (Human)	C07AB02	Metoprolol	I10	Essential (primary) hypertension	1.3961107658313	3.5359382262484e-8	0.0120776334806321
A10AC01	Insulin (Human)	C09AA02	Enalapril	I10	Essential (primary) hypertension	1.55632385569132	1.70146666237066e-10	5.81166564932622e-5
A10AC01	Insulin (Human)	C09CA01	Losartan	I10	Essential (primary) hypertension	1.9216745584809	1.96085975108598e-14	6.697669434589361e-9
A10AC01	Insulin (Human)	C10AA01	Simvastatin	E78	Disorders of lipoprotein metabolism and other lipidaemias	2.00658554871517	3.81646442980387e-23	1.3035821223592501e-17
A10AC01	Insulin (Human)	C10AA01	Simvastatin	I10	Essential (primary) hypertension	1.32132277299597	2.4545691053179e-8	0.00838402260165224
A10AC01	Insulin (Human)	C10AA01	Simvastatin	I20	Angina pectoris	1.69738537649803	1.25825330264027e-7	0.0429779064076232
A10AC01	Insulin (Human)	C10AA05	Atorvastatin	E78	Disorders of lipoprotein metabolism and other lipidaemias	2.09246491132946	1.74306739825534e-9	5.9537604508728e-4
A10AC01	Insulin (Human)	C10AA05	Atorvastatin	I25	Chronic ischaemic heart disease	2.08742580391969	3.20625349978057e-9	0.00109515359541305
A10AC01	Insulin (Human)	H02AB06	Prednisolone	J44	Other chronic obstructive pulmonary disease	4.55242296628245	6.975187064287079e-42	2.38250069517441e-36
A10AC01	Insulin (Human)	H02AB06	Prednisolone	Z94	Transplanted organ and tissue status	16.1513664901122	3.14039314241922e-22	1.07265780486985e-16
A10AC01	Insulin (Human)	H02AB06	Prednisolone	C34	Malignant neoplasm of bronchus and lung	4.51147185687694	1.0217117865101e-14	3.4898405149468205e-9
A10AC01	Insulin (Human)	H02AB06	Prednisolone	Z51	Other medical care	5.32584471789597	1.95096230065104e-13	6.66386291108774e-8
A10AC01	Insulin (Human)	H02AB06	Prednisolone	C79	Secondary malignant neoplasm of other and unspecified sites	10.5851038790488	2.3527746060929697e-11	8.03632516653964e-6
A10AC01	Insulin (Human)	H02AB06	Prednisolone	M35	Other systemic involvement of connective tissue	13.8661977837247	7.30890823207596e-10	2.4964891670137e-4
A10AC01	Insulin (Human)	H02AB06	Prednisolone	R52	Pain, not elsewhere classified	2.57084557626176	2.41483141911535e-8	0.00824829138164392
A10AC01	Insulin (Human)	H02AB06	Prednisolone	R06	Abnormalities of breathing	2.75272719560197	1.34157100790022e-7	0.0458237726026462
A10AC01	Insulin (Human)	H03AA01	Levothyroxine Sodium	E03	Other hypothyroidism	53.8080094509544	3.37262506124465e-18	1.15198079691921e-12
A10AC01	Insulin (Human)	J02AC01	Fluconazole	Z51	Other medical care	4.67318988860435	1.99583817208305e-8	0.00681714452762063
A10AC01	Insulin (Human)	J05AB14	Valganciclovir	Z94	Transplanted organ and tissue status	144.009826039287	2.60022460528007e-10	8.88153517976303e-5
A10AC01	Insulin (Human)	L04AA06	Mycophenolic Acid	Z94	Transplanted organ and tissue status	806.365271213607	8.119343661970901e-16	2.77330797593208e-10
A10AC01	Insulin (Human)	L04AD01	Ciclosporin	Z94	Transplanted organ and tissue status	344.404709237327	2.37152271537068e-13	8.10036270843732e-8
A10AC01	Insulin (Human)	L04AD02	Tacrolimus	Z94	Transplanted organ and tissue status	189.936504883436	3.39854203768659e-13	1.16083320672853e-7
A10AC01	Insulin (Human)	M04AA01	Allopurinol	M10	Gout	21.1123293312118	3.58411034998016e-9	0.00122421740402202
A10AC01	Insulin (Human)	N02AA05	Oxycodone	R52	Pain, not elsewhere classified	3.03970489751692	3.09169500976751e-10	1.0560240810962e-4
A10AC01	Insulin (Human)	N02AA05	Oxycodone	S72	Fracture of femur	2.30477751126414	9.91810316994123e-10	3.3877066635504e-4
A10AC01	Insulin (Human)	N02BE01	Paracetamol	Z09	Follow-up examination after treatment for conditions other than malignant neoplasms	3.07051980488364	1.5389875335385102e-15	5.25668893855682e-10
A10AC01	Insulin (Human)	N02BE01	Paracetamol	S82	Fracture of lower leg, including ankle	9.2728717224247	5.99317948077777e-14	2.0470783288903e-8
A10AC01	Insulin (Human)	N02BE01	Paracetamol	S72	Fracture of femur	3.52830247925713	1.00667579754503e-12	3.43848238815861e-7
A10AC01	Insulin (Human)	N02BE01	Paracetamol	L02	Cutaneous abscess, furuncle and carbuncle	4.23986536489854	8.06561578108905e-10	2.754956251115e-4
A10AC01	Insulin (Human)	N02BE01	Paracetamol	M16	Coxarthrosis [arthrosis of hip]	5.3429416132788	4.17123063287285e-9	0.00142475890480911
A10AC01	Insulin (Human)	N02BE01	Paracetamol	M17	Gonarthrosis [arthrosis of knee]	3.49654301186628	7.098081580929661e-9	0.00242447752943498
A10AC01	Insulin (Human)	N02BE01	Paracetamol	M54	Dorsalgia	3.41914332061719	1.21394851529883e-8	0.00414645966473591
A10AC01	Insulin (Human)	N02BE01	Paracetamol	S42	Fracture of shoulder and upper arm	7.14090877007938	3.11707368053591e-8	0.0106469262291329
A10AC01	Insulin (Human)	N02BE01	Paracetamol	M51	Other intervertebral disc disorders	9.55696071891386	3.96995950163578e-8	0.0135601112705473
A10AC01	Insulin (Human)	N05AD01	Haloperidol	F05	Delirium, not induced by alcohol and other psychoactive substances	7.98230290342433	2.98118466729551e-11	1.01827728443879e-5
A10AC01	Insulin (Human)	N06AB04	Citalopram	F32	Depressive episode	4.57701427988177	6.71073586727213e-8	0.0229217262871241
A10AD05	Insulin Aspart	A10AB05	Insulin Aspart	R67	X	1.93640634677785	2.67666198583843e-10	9.14262081178861e-5
A10AD05	Insulin Aspart	A12CC30	Magnesium (Different Salts In Combination)	Z94	Transplanted organ and tissue status	6.93104227975175	5.225350247178871e-10	1.7848124332283e-4
A10AD05	Insulin Aspart	C03CA01	Furosemide	I50	Heart failure	4.47265058274177	1.22232161468344e-64	4.17505949284193e-59
A10AD05	Insulin Aspart	C03CA01	Furosemide	I48	Atrial fibrillation and flutter	2.0183448156034	1.17843088703366e-18	4.02514281222313e-13
A10AD05	Insulin Aspart	C03CA01	Furosemide	N18	Chronic kidney disease	1.80641902205665	8.19903044119505e-12	2.80052642973811e-6
A10AD05	Insulin Aspart	C03CA01	Furosemide	J44	Other chronic obstructive pulmonary disease	1.67356169179622	2.4775479789698103e-9	8.4625110808076e-4
A10AD05	Insulin Aspart	C03CA01	Furosemide	I35	Nonrheumatic aortic valve disorders	2.70624465096304	1.02828933601122e-8	0.0035123073192268
A10AD05	Insulin Aspart	C03CA01	Furosemide	N19	Unspecified kidney failure	2.36626898116637	6.60443956059385e-8	0.0225586521183292
A10AD05	Insulin Aspart	J05AB14	Valganciclovir	Z94	Transplanted organ and tissue status	218.664900554344	2.99723448506125e-11	1.0237593885934e-5
A10AD05	Insulin Aspart	L04AA06	Mycophenolic Acid	Z94	Transplanted organ and tissue status	683.048463524014	3.57572965392137e-19	1.22135482643061e-13
A10AE04	Insulin Glargine	A02BC02	Pantoprazole	K92	Other diseases of digestive system	5.28324607202082	5.7260256206719195e-12	1.95582711920167e-6
A10AE04	Insulin Glargine	A02BC02	Pantoprazole	S72	Fracture of femur	3.06365081505908	1.84931460146557e-10	6.31666689793392e-5
A10AE04	Insulin Glargine	A02BC02	Pantoprazole	K25	Gastric ulcer	8.77593508679708	8.88526093465536e-10	3.0349208069283e-4
A10AE04	Insulin Glargine	A02BC02	Pantoprazole	C25	Malignant neoplasm of pancreas	3.04381226931537	7.584276222872911e-9	0.00259054606089425
A10AE04	Insulin Glargine	A02BC02	Pantoprazole	K86	Other diseases of pancreas	2.17698517053861	2.93168585165466e-8	0.0100137007297798
A10AE04	Insulin Glargine	A09AA02	Multienzymes (Lipase, Protease Etc.)	K86	Other diseases of pancreas	54.2945574985227	6.79986014628252e-22	2.32261463044543e-16
A10AE04	Insulin Glargine	A09AA02	Multienzymes (Lipase, Protease Etc.)	C25	Malignant neoplasm of pancreas	24.7466650808053	2.25372041016265e-9	7.6979877305843e-4
A10AE04	Insulin Glargine	A09AA02	Multienzymes (Lipase, Protease Etc.)	E13	Other specified diabetes mellitus	11.6533741172242	2.23913994865859e-8	0.00764818553983417
A10AE04	Insulin Glargine	A10AB05	Insulin Aspart	E10	Type 1 diabetes mellitus	1.510060267143	2.81073300256019e-24	9.600564502184789e-19
A10AE04	Insulin Glargine	A10AB05	Insulin Aspart	R73	Elevated blood glucose level	2.1491742728178	6.536507428040931e-10	2.232661769181e-4
A10AE04	Insulin Glargine	A10AB05	Insulin Aspart	Z02	Examination and encounter for administrative purposes	5.63617569962159	1.0801804199604e-9	0.00036895506568503003
A10AE04	Insulin Glargine	A10AB05	Insulin Aspart	E14	Unspecified diabetes mellitus	1.39373128717964	3.6227933165653103e-9	0.00123743026755258
A10AE04	Insulin Glargine	A10BA02	Metformin	E11	Type 2 diabetes mellitus	2.9454805648403	1.5541946175775e-87	5.30863147136711e-82
A10AE04	Insulin Glargine	A10BA02	Metformin	E66	Obesity	2.17524487679471	9.16589261821739e-12	3.13077560981928e-6
A10AE04	Insulin Glargine	A11CC03	Alfacalcidol	N18	Chronic kidney disease	13.1460886677404	7.343963942538219e-35	2.50846307592489e-29
A10AE04	Insulin Glargine	A11CC03	Alfacalcidol	Z99	Dependence on enabling machines and devices, not elsewhere classified	9.73246533508057	6.46726679343888e-8	0.0220901138410133
A10AE04	Insulin Glargine	A11DA01	Thiamine (Vit B1)	F10	Mental and behavioural disorders due to use of alcohol	12.0659505034239	8.66254448994424e-33	2.95884799634127e-27
A10AE04	Insulin Glargine	A11DA01	Thiamine (Vit B1)	K70	Alcoholic liver disease	24.9621326075311	4.14179456678022e-16	1.41470448658599e-10
A10AE04	Insulin Glargine	A11DA01	Thiamine (Vit B1)	K86	Other diseases of pancreas	4.09929993229046	1.10087864869638e-10	3.76024918277925e-5
A10AE04	Insulin Glargine	A12AA04	Calcium Carbonate	N18	Chronic kidney disease	9.1306830617567	6.509105907238851e-15	2.2233022865237603e-9
A10AE04	Insulin Glargine	A12BA01	Potassium Chloride	I50	Heart failure	2.29200794758079	7.85563579195652e-27	2.6832338061869997e-21
A10AE04	Insulin Glargine	A12BA01	Potassium Chloride	I48	Atrial fibrillation and flutter	1.56791804335411	3.5056465550575604e-9	0.0011974166825179
A10AE04	Insulin Glargine	A12BA01	Potassium Chloride	I25	Chronic ischaemic heart disease	1.49582858264359	1.89420727122118e-8	0.00647000589216476
A10AE04	Insulin Glargine	A12CC30	Magnesium (Different Salts In Combination)	K70	Alcoholic liver disease	10.9655059493744	9.750465097670061e-9	0.00333044686248097
A10AE04	Insulin Glargine	B01AA03	Warfarin	I48	Atrial fibrillation and flutter	9.19212810500699	6.08902228396613e-48	2.0798151634897397e-42
A10AE04	Insulin Glargine	B01AC06	Acetylsalicylic Acid	I21	Acute myocardial infarction	6.14732656850786	1.29004700521831e-35	4.40638775478408e-30
A10AE04	Insulin Glargine	B01AC06	Acetylsalicylic Acid	I25	Chronic ischaemic heart disease	2.35971195028966	9.69607774443707e-31	3.31186988301188e-25
A10AE04	Insulin Glargine	B01AC06	Acetylsalicylic Acid	I20	Angina pectoris	3.9537801327046	3.30771968552713e-29	1.1298111975461299e-23
A10AE04	Insulin Glargine	B01AC06	Acetylsalicylic Acid	E78	Disorders of lipoprotein metabolism and other lipidaemias	1.92734548729308	1.11058802036922e-18	3.79341328941474e-13
A10AE04	Insulin Glargine	B01AC06	Acetylsalicylic Acid	I63	Cerebral infarction	2.76678328533195	7.23632305341968e-15	2.4716963927104503e-9
A10AE04	Insulin Glargine	B01AC06	Acetylsalicylic Acid	I10	Essential (primary) hypertension	1.51774572062838	1.3036148416659401e-14	4.452731142381521e-9
A10AE04	Insulin Glargine	B01AC06	Acetylsalicylic Acid	E11	Type 2 diabetes mellitus	1.41849169714668	2.8155245554334698e-11	9.616930913503e-6
A10AE04	Insulin Glargine	B01AC06	Acetylsalicylic Acid	R07	Pain in throat and chest	3.86532881839034	1.08682448663617e-9	3.7122446625134e-4
A10AE04	Insulin Glargine	C03CA01	Furosemide	I50	Heart failure	4.47074408769749	1.83212989818041e-69	6.25796945061686e-64
A10AE04	Insulin Glargine	C03CA01	Furosemide	I48	Atrial fibrillation and flutter	2.0525977341212	2.32400076414694e-22	7.93804293008142e-17
A10AE04	Insulin Glargine	C03CA01	Furosemide	Z95	Presence of cardiac and vascular implants and grafts	2.25842689308639	2.63437196079578e-17	8.99817161905093e-12
A10AE04	Insulin Glargine	C03CA01	Furosemide	N18	Chronic kidney disease	1.96403617367396	2.9281081792504304e-15	1.00014805457021e-9
A10AE04	Insulin Glargine	C03CA01	Furosemide	I25	Chronic ischaemic heart disease	1.66023597767111	4.27483495513198e-14	1.46014682595452e-8
A10AE04	Insulin Glargine	C03CA01	Furosemide	N19	Unspecified kidney failure	3.22378877799663	1.92872240788811e-13	6.58789855417526e-8
A10AE04	Insulin Glargine	C03CA01	Furosemide	M10	Gout	3.93487620614155	8.47375138580672e-10	2.8943623133472e-4
A10AE04	Insulin Glargine	C03CA01	Furosemide	E66	Obesity	1.88144171786718	3.83242411969357e-9	0.00130903344171549
A10AE04	Insulin Glargine	C03DA01	Spironolactone	I50	Heart failure	2.7524778616914	3.57037217238724e-20	1.21952488217796e-14
A10AE04	Insulin Glargine	C03DA01	Spironolactone	K70	Alcoholic liver disease	16.3941696861178	1.0140909947821e-18	3.4638103290573197e-13
A10AE04	Insulin Glargine	C03DA01	Spironolactone	K72	Hepatic failure, not elsewhere classified	8.61299330493652	1.03643953085877e-8	0.00354014577676368
A10AE04	Insulin Glargine	C03DA01	Spironolactone	R18	Ascites	27.3498616388038	2.94951585681187e-8	0.0100746023217952
A10AE04	Insulin Glargine	C07AB02	Metoprolol	I48	Atrial fibrillation and flutter	2.35308797955971	9.16899531386546e-24	3.1318353913664e-18
A10AE04	Insulin Glargine	C07AB02	Metoprolol	I20	Angina pectoris	2.91859409803057	2.41051877172876e-18	8.23356075821849e-13
A10AE04	Insulin Glargine	C07AB02	Metoprolol	I21	Acute myocardial infarction	2.93505710584795	2.6395447695743302e-17	9.01584027853965e-12
A10AE04	Insulin Glargine	C07AB02	Metoprolol	I10	Essential (primary) hypertension	1.58496843793738	1.38396678541649e-12	4.7271876696114e-7
A10AE04	Insulin Glargine	C07AB02	Metoprolol	I25	Chronic ischaemic heart disease	1.74408344959792	5.3691863115875495e-12	1.83394223007634e-6
A10AE04	Insulin Glargine	C07AB02	Metoprolol	N18	Chronic kidney disease	1.8202822695379	2.31964520966934e-8	0.00792316574976337
A10AE04	Insulin Glargine	C08CA01	Amlodipine	I10	Essential (primary) hypertension	2.53233952356936	9.39703180622612e-39	3.20972535998904e-33
A10AE04	Insulin Glargine	C09AA02	Enalapril	I10	Essential (primary) hypertension	1.61267439022913	4.8385121820558605e-9	0.00165268092900046
A10AE04	Insulin Glargine	C09CA01	Losartan	I10	Essential (primary) hypertension	1.7636842144294	2.49997546061032e-11	8.53911618129746e-6
A10AE04	Insulin Glargine	C09CA01	Losartan	E11	Type 2 diabetes mellitus	1.58329748339399	1.92164927381688e-8	0.00656373899159084
A10AE04	Insulin Glargine	H02AB06	Prednisolone	J44	Other chronic obstructive pulmonary disease	4.11334453105424	1.30751871589395e-33	4.46606552750465e-28
A10AE04	Insulin Glargine	H02AB06	Prednisolone	Z94	Transplanted organ and tissue status	16.0321771605393	4.89324135815637e-13	1.67137466422276e-7
A10AE04	Insulin Glargine	H02AB06	Prednisolone	Z51	Other medical care	4.58547200077784	3.12458078163399e-11	1.06725680842116e-5
A10AE04	Insulin Glargine	H02AB06	Prednisolone	C34	Malignant neoplasm of bronchus and lung	3.27028541671562	3.13479167857393e-8	0.0107074452406714
A10AE04	Insulin Glargine	H03AA01	Levothyroxine Sodium	E03	Other hypothyroidism	29.5805773400857	1.7836489482811899e-22	6.0923740396651e-17
A10AE04	Insulin Glargine	L04AA06	Mycophenolic Acid	Z94	Transplanted organ and tissue status	2848.91327201345	3.34611934692027e-8	0.0114292729308886
A10AE04	Insulin Glargine	N02AB03	Fentanyl	Z51	Other medical care	8.27440633703014	3.74548411732654e-13	1.27933751898699e-7
A10AE04	Insulin Glargine	N02AB03	Fentanyl	R52	Pain, not elsewhere classified	4.98340690858711	4.85869643466079e-12	1.65957522379422e-6
A10AE04	Insulin Glargine	N02AB03	Fentanyl	R67	X	2.931870069755	1.38302008233239e-8	0.0047239540348211
A10AE04	Insulin Glargine	N02AB03	Fentanyl	R53	Malaise and fatigue	5.04617898459959	1.85879433499643e-8	0.00634904663416061
A10AE04	Insulin Glargine	N02AB03	Fentanyl	K59	Other functional intestinal disorders	3.82312297142745	1.41972982217081e-7	0.0484934275899239
A10AE04	Insulin Glargine	N02BE01	Paracetamol	S72	Fracture of femur	4.67378558150805	4.5773546327592195e-11	1.5634778672023e-5
A10AE04	Insulin Glargine	N02BE01	Paracetamol	S82	Fracture of lower leg, including ankle	8.69513984760647	1.64321324686537e-10	5.61269062305311e-5
A10AE04	Insulin Glargine	N02BE01	Paracetamol	M17	Gonarthrosis [arthrosis of knee]	5.71309153791118	2.54357436447994e-8	0.00868803608526684
A10AE04	Insulin Glargine	N02BE01	Paracetamol	I70	Atherosclerosis	2.09903779544719	4.60555472722181e-8	0.015731101170677
A10AE04	Insulin Glargine	N05AD01	Haloperidol	F05	Delirium, not induced by alcohol and other psychoactive substances	11.0748432499411	2.13353268450171e-9	7.2874649197988e-4
A10AE04	Insulin Glargine	N07BB01	Disulfiram	F10	Mental and behavioural disorders due to use of alcohol	7.93404354096881	1.41281843009804e-10	4.82573565531727e-5
A10AE05	Insulin Detemir	A02BC02	Pantoprazole	C25	Malignant neoplasm of pancreas	4.86260022013832	5.58834497667156e-18	1.90879981699175e-12
A10AE05	Insulin Detemir	A02BC02	Pantoprazole	E89	Postprocedural endocrine and metabolic disorders, not elsewhere classified	5.68277357497183	1.32004114392099e-7	0.0450883813446805
A10AE05	Insulin Detemir	A10AB05	Insulin Aspart	E10	Type 1 diabetes mellitus	2.36911487453482	9.113027250507141e-51	3.11271849190122e-45
A10AE05	Insulin Detemir	A11DA01	Thiamine (Vit B1)	F10	Mental and behavioural disorders due to use of alcohol	13.3977699570147	1.93966298791086e-13	6.62526807454737e-8
A10AE05	Insulin Detemir	A12BA01	Potassium Chloride	I50	Heart failure	3.23392058753427	3.3161734043197495e-19	1.13269871736669e-13
A10AE05	Insulin Detemir	B01AB05	Enoxaparin	C25	Malignant neoplasm of pancreas	5.1361264831803	1.81082127398194e-15	6.18518600911463e-10
A10AE05	Insulin Detemir	C03CA01	Furosemide	I50	Heart failure	3.76715796892348	5.6025884443465e-27	1.9136649297585502e-21
A10AE05	Insulin Detemir	C03CA01	Furosemide	I25	Chronic ischaemic heart disease	2.29124802040684	5.04276735606837e-17	1.72244796027756e-11
A10AE05	Insulin Detemir	C03CA01	Furosemide	I35	Nonrheumatic aortic valve disorders	3.5465844187193998	8.85488221306568e-8	0.0302454440775242
A10AE05	Insulin Detemir	C03CA01	Furosemide	N18	Chronic kidney disease	1.84456741156538	1.26339755569679e-7	0.0431536176304241
A10AE05	Insulin Detemir	C03DA01	Spironolactone	I50	Heart failure	5.18116487710717	5.0407795761067e-18	1.7217689982516099e-12
A10AE05	Insulin Detemir	C09AA02	Enalapril	I10	Essential (primary) hypertension	1.9794370116375	4.68119442474757e-13	1.59894621727218e-7
A10AE05	Insulin Detemir	C09AA02	Enalapril	E78	Disorders of lipoprotein metabolism and other lipidaemias	1.90322098414111	2.41940643121296e-8	0.00826391815896548
A10AE05	Insulin Detemir	N02AB03	Fentanyl	C25	Malignant neoplasm of pancreas	3.1323199670106	1.05925483408103e-7	0.0361807555167389
A10BA02	Metformin	A10AB05	Insulin Aspart	E11	Type 2 diabetes mellitus	1.40604179265182	2.28716345986089e-18	7.81221848657765e-13
A10BA02	Metformin	A10AB05	Insulin Aspart	E10	Type 1 diabetes mellitus	1.49744643745599	4.96492833530322e-12	1.69586064163285e-6
A10BA02	Metformin	A10AB05	Insulin Aspart	R73	Elevated blood glucose level	2.77714113852163	2.63581732161344e-8	0.00900310850908859
A10BA02	Metformin	A10AB05	Insulin Aspart	E14	Unspecified diabetes mellitus	1.45370209674478	8.11792492253357e-8	0.0277282337993995
A10BA02	Metformin	A10AE04	Insulin Glargine	E11	Type 2 diabetes mellitus	2.29515554755179	1.48084402942623e-30	5.05808933443059e-25
A10BA02	Metformin	A10AE04	Insulin Glargine	E10	Type 1 diabetes mellitus	2.35454110446253	4.5024034225832605e-21	1.53787693224492e-15
A10BA02	Metformin	A10AE04	Insulin Glargine	H36	Retinal disorders in diseases classified elsewhere	3.39435102996196	9.7319488372007e-11	3.32412230042497e-5
A10BA02	Metformin	A12BA01	Potassium Chloride	I50	Heart failure	1.91258197440987	6.48349372555247e-45	2.21455398484951e-39
A10BA02	Metformin	A12BA01	Potassium Chloride	I48	Atrial fibrillation and flutter	1.46177713396177	8.51219066256265e-20	2.9074919402302e-14
A10BA02	Metformin	A12BA01	Potassium Chloride	I35	Nonrheumatic aortic valve disorders	1.55091237540557	2.85178557154412e-8	0.00974078694101182
A10BA02	Metformin	A12BA01	Potassium Chloride	R06	Abnormalities of breathing	1.54850512192564	6.24752355912817e-8	0.0213395412704429
A10BA02	Metformin	C02AC05	Moxonidine	I10	Essential (primary) hypertension	2.45610391253939	1.28987138626851e-8	0.00440578789664962
A10BA02	Metformin	C03CA01	Furosemide	I50	Heart failure	2.88708671882979	2.58831629704094e-119	8.840860209476799e-114
A10BA02	Metformin	C03CA01	Furosemide	I48	Atrial fibrillation and flutter	1.62847122889364	5.712803309061669e-34	1.95131080066958e-28
A10BA02	Metformin	C03CA01	Furosemide	Z95	Presence of cardiac and vascular implants and grafts	1.57433717289057	2.0584275661505402e-17	7.0309298691490794e-12
A10BA02	Metformin	C03CA01	Furosemide	E66	Obesity	1.65131315471011	3.2303962719959203e-15	1.1033999938331e-9
A10BA02	Metformin	C03CA01	Furosemide	R06	Abnormalities of breathing	1.66793654183286	6.9110364297712795e-12	2.36058889124412e-6
A10BA02	Metformin	C03CA01	Furosemide	J44	Other chronic obstructive pulmonary disease	1.34835340440052	8.28110668020072e-12	2.8285610465428e-6
A10BA02	Metformin	C03CA01	Furosemide	I35	Nonrheumatic aortic valve disorders	1.64991076591978	2.85965282632728e-11	9.76765896582956e-6
A10BA02	Metformin	C03CA01	Furosemide	N18	Chronic kidney disease	1.82554081300111	1.19765011099139e-8	0.00409078953111107
A10BA02	Metformin	C03CA01	Furosemide	I42	Cardiomyopathy	2.32947798600003	1.86479918476235e-8	0.00636955727940906
A10BA02	Metformin	C03CA01	Furosemide	I25	Chronic ischaemic heart disease	1.24493750880686	5.32513634815152e-8	0.0181889617216542
A10BA02	Metformin	C03CA01	Furosemide	K70	Alcoholic liver disease	2.17991615063242	5.56545662841455e-8	0.019009818896543
A10BA02	Metformin	C09AA02	Enalapril	I10	Essential (primary) hypertension	1.42618677834948	1.65212642513811e-17	5.64313518781574e-12
A10BA02	Metformin	N03AE01	Clonazepam	F20	Schizophrenia	5.59071492254113	3.00863826798597e-10	1.0276545559194e-4
A10BA02	Metformin	N03AX16	Pregabalin	R52	Pain, not elsewhere classified	9.98395385932197	2.40797347100947e-10	8.22486682545763e-5
A10BA02	Metformin	N05AH04	Quetiapine	F31	Bipolar affective disorder	5.33769491919505	4.2260404503182896e-11	1.44348018453432e-5
A10BA02	Metformin	N06AX11	Mirtazapine	F32	Depressive episode	6.1732785316296	2.07433048375481e-13	7.08524914675163e-8
A10BA02	Metformin	N06AX11	Mirtazapine	F33	Recurrent depressive disorder	3.41297668265432	2.20009914402291e-8	0.00751483464425617
A10BA02	Metformin	R03BB04	Tiotropium Bromide	J44	Other chronic obstructive pulmonary disease	8.37222631627698	9.975811868000779e-138	3.4074181081292895e-132
A10BB12	Glimepiride	A02BC02	Pantoprazole	K25	Gastric ulcer	6.84010812698293	2.3453875014857597e-11	8.01109318107488e-6
A10BB12	Glimepiride	A02BC02	Pantoprazole	K92	Other diseases of digestive system	3.584186574883	4.2420238631157796e-11	1.44893960687673e-5
A10BB12	Glimepiride	A02BC02	Pantoprazole	K26	Duodenal ulcer	8.87402787921022	5.39331469243494e-9	0.00184218371286562
A10BB12	Glimepiride	A10AB01	Insulin (Human)	E10	Type 1 diabetes mellitus	1.88537829419582	4.92285500218739e-9	0.00168148973738714
A10BB12	Glimepiride	A10AB05	Insulin Aspart	E11	Type 2 diabetes mellitus	1.4858181333231	1.36217006891491e-12	4.65273706099128e-7
A10BB12	Glimepiride	A10BA02	Metformin	E11	Type 2 diabetes mellitus	1.34452204375386	9.043679159379419e-18	3.0890314031109098e-12
A10BB12	Glimepiride	A10BA02	Metformin	I10	Essential (primary) hypertension	1.22632636855678	9.60808985358596e-8	0.0328181603510965
A10BB12	Glimepiride	A11DA01	Thiamine (Vit B1)	F10	Mental and behavioural disorders due to use of alcohol	23.2194372167455	4.24777862899195e-32	1.45090525074752e-26
A10BB12	Glimepiride	A11DA01	Thiamine (Vit B1)	K70	Alcoholic liver disease	36.6481107534824	2.49397922859248e-9	8.5186349715187e-4
A10BB12	Glimepiride	A12BA01	Potassium Chloride	I50	Heart failure	2.51562954285491	3.02372886215488e-47	1.03280901998852e-41
A10BB12	Glimepiride	A12BA01	Potassium Chloride	I48	Atrial fibrillation and flutter	1.55667983930947	3.15357205965624e-14	1.07715930127266e-8
A10BB12	Glimepiride	A12BA01	Potassium Chloride	I35	Nonrheumatic aortic valve disorders	1.95603686788159	3.0018093382572e-8	0.0102532201204984
A10BB12	Glimepiride	B01AB05	Enoxaparin	I35	Nonrheumatic aortic valve disorders	4.41207811839699	2.97908806189056e-11	1.01756115112383e-5
A10BB12	Glimepiride	B01AB05	Enoxaparin	Z99	Dependence on enabling machines and devices, not elsewhere classified	12.2436898107959	2.5879242377343703e-9	8.8395210603445e-4
A10BB12	Glimepiride	B01AC04	Clopidogrel	I21	Acute myocardial infarction	5.61982814626398	3.22782686735977e-51	1.1025223674303399e-45
A10BB12	Glimepiride	B01AC04	Clopidogrel	I63	Cerebral infarction	6.41774729168102	1.00125974888926e-49	3.41998289908607e-44
A10BB12	Glimepiride	B01AC04	Clopidogrel	I20	Angina pectoris	2.70315889088034	6.81146556174247e-28	2.32657866899325e-22
A10BB12	Glimepiride	B01AC04	Clopidogrel	E78	Disorders of lipoprotein metabolism and other lipidaemias	2.23890812478002	1.17607844785309e-23	4.01710763276284e-18
A10BB12	Glimepiride	B01AC04	Clopidogrel	I25	Chronic ischaemic heart disease	2.00356660448643	1.29626367872244e-21	4.4276219221386597e-16
A10BB12	Glimepiride	B01AC04	Clopidogrel	I69	Sequelae of cerebrovascular disease	2.88431470351572	2.6129129172442497e-18	8.92487439317284e-13
A10BB12	Glimepiride	B01AC04	Clopidogrel	I64	Stroke, not specified as haemorrhage or infarction	3.05538376510928	1.5832912309204e-17	5.40801619163019e-12
A10BB12	Glimepiride	B01AC04	Clopidogrel	G45	Transient cerebral ischaemic attacks and related syndromes	5.33921081480048	9.60690296449248e-16	3.2814106317757703e-10
A10BB12	Glimepiride	B01AC04	Clopidogrel	Z50	Care involving use of rehabilitation procedures	2.01950931679346	4.51327070446909e-14	1.5415888479841e-8
A10BB12	Glimepiride	B01AC04	Clopidogrel	I10	Essential (primary) hypertension	1.49439214171479	2.4298899624351597e-11	8.29972654689053e-6
A10BB12	Glimepiride	B01AC04	Clopidogrel	R07	Pain in throat and chest	3.00983613673289	7.27981814600847e-8	0.0248655292449582
A10BB12	Glimepiride	B01AC06	Acetylsalicylic Acid	I21	Acute myocardial infarction	5.74767168932815	3.60636184955012e-63	1.23181780422714e-57
A10BB12	Glimepiride	B01AC06	Acetylsalicylic Acid	I20	Angina pectoris	3.74861245040854	1.8892184409841399e-56	6.45296564450071e-51
A10BB12	Glimepiride	B01AC06	Acetylsalicylic Acid	I25	Chronic ischaemic heart disease	2.38858336892479	4.4884362244707004e-52	1.53310618432001e-46
A10BB12	Glimepiride	B01AC06	Acetylsalicylic Acid	I63	Cerebral infarction	2.63072560290606	2.1782016311752098e-26	7.440039747572541e-21
A10BB12	Glimepiride	B01AC06	Acetylsalicylic Acid	E78	Disorders of lipoprotein metabolism and other lipidaemias	1.79338074997412	9.80180221999466e-24	3.34798198067914e-18
A10BB12	Glimepiride	B01AC06	Acetylsalicylic Acid	I10	Essential (primary) hypertension	1.39689312938236	9.17343244033865e-17	3.13335097178159e-11
A10BB12	Glimepiride	B01AC06	Acetylsalicylic Acid	R07	Pain in throat and chest	2.88242306909282	4.57958307515302e-12	1.56423903181387e-6
A10BB12	Glimepiride	B01AC06	Acetylsalicylic Acid	G45	Transient cerebral ischaemic attacks and related syndromes	2.69326727699855	4.76984136509589e-10	1.629225175393e-4
A10BB12	Glimepiride	B01AC06	Acetylsalicylic Acid	I64	Stroke, not specified as haemorrhage or infarction	1.74318898829438	2.19168724745713e-8	0.00748610229739437
A10BB12	Glimepiride	B01AC24	Ticagrelor	I21	Acute myocardial infarction	7.08976847208158	1.08394239741074e-32	3.70240036798792e-27
A10BB12	Glimepiride	B01AC24	Ticagrelor	I20	Angina pectoris	3.006397063164	2.03417287591123e-13	6.94808360879247e-8
A10BB12	Glimepiride	B01AC24	Ticagrelor	R07	Pain in throat and chest	10.3371720121328	7.1370070230330194e-12	2.43777321484334e-6
A10BB12	Glimepiride	B01AC24	Ticagrelor	I25	Chronic ischaemic heart disease	2.26579110259037	2.21761956510401e-9	7.5746787961344e-4
A10BB12	Glimepiride	C01DA02	Glyceryl Trinitrate	I25	Chronic ischaemic heart disease	2.80222919713084	8.87426496367097e-13	3.03116493511117e-7
A10BB12	Glimepiride	C01DA02	Glyceryl Trinitrate	I21	Acute myocardial infarction	3.22506196990594	9.113100532130839e-11	3.11274352255887e-5
A10BB12	Glimepiride	C01DA14	Isosorbide Mononitrate	I25	Chronic ischaemic heart disease	4.08528422072801	5.17219957224526e-32	1.76665786349267e-26
A10BB12	Glimepiride	C01DA14	Isosorbide Mononitrate	I20	Angina pectoris	4.5537097165727	2.0540377789111e-25	7.01593576067107e-20
A10BB12	Glimepiride	C03CA01	Furosemide	I50	Heart failure	6.09022940614335	1.53128442219841e-123	5.230377575214669e-118
A10BB12	Glimepiride	C03CA01	Furosemide	N18	Chronic kidney disease	3.33824365382158	3.0009348093040797e-26	1.02502330094438e-20
A10BB12	Glimepiride	C03CA01	Furosemide	I48	Atrial fibrillation and flutter	1.82546109849064	8.45152272944697e-26	2.88676971565174e-20
A10BB12	Glimepiride	C03CA01	Furosemide	I25	Chronic ischaemic heart disease	1.55294068007581	6.20771707891475e-15	2.12035750721075e-9
A10BB12	Glimepiride	C03CA01	Furosemide	Z95	Presence of cardiac and vascular implants and grafts	1.81129865115709	9.20009841315105e-15	3.14245921478318e-9
A10BB12	Glimepiride	C03CA01	Furosemide	J44	Other chronic obstructive pulmonary disease	1.59377202992983	2.50656809646452e-12	8.56163451573193e-7
A10BB12	Glimepiride	C03CA01	Furosemide	I35	Nonrheumatic aortic valve disorders	2.29718958287639	6.8688389297182695e-12	2.34617557554601e-6
A10BB12	Glimepiride	C03CA01	Furosemide	N17	Acute renal failure	3.84753607711575	1.1083919468950198e-11	3.78591220517038e-6
A10BB12	Glimepiride	C03CA01	Furosemide	N19	Unspecified kidney failure	2.82832375498033	6.15091741080109e-10	2.1009565581725e-4
A10BB12	Glimepiride	C03CA01	Furosemide	J96	Respiratory failure, not elsewhere classified	1.81753744299841	3.81595719000834e-9	0.00130340886547677
A10BB12	Glimepiride	C03CA01	Furosemide	R06	Abnormalities of breathing	2.02311069345614	1.43099593532874e-8	0.00488782419638367
A10BB12	Glimepiride	C03CA01	Furosemide	I42	Cardiomyopathy	6.07547815635045	3.4729965985736e-8	0.0118626450218159
A10BB12	Glimepiride	C03DA01	Spironolactone	I50	Heart failure	3.5889514956251	4.18361560896018e-37	1.4289892163213098e-31
A10BB12	Glimepiride	C03DA01	Spironolactone	K70	Alcoholic liver disease	10.0522187330798	2.2372239338040603e-9	7.6416410462158e-4
A10BB12	Glimepiride	C03DA01	Spironolactone	Z95	Presence of cardiac and vascular implants and grafts	1.97436731672485	1.21966657806991e-7	0.0416599073738183
A10BB12	Glimepiride	C07AB02	Metoprolol	I48	Atrial fibrillation and flutter	2.31925110788928	1.46826172006661e-37	5.01511219199712e-32
A10BB12	Glimepiride	C07AB02	Metoprolol	I21	Acute myocardial infarction	2.73214850205261	1.50588899393347e-28	5.1436349187986696e-23
A10BB12	Glimepiride	C07AB02	Metoprolol	I20	Angina pectoris	2.16610717509149	2.54798817145535e-21	8.703112237476609e-16
A10BB12	Glimepiride	C07AB02	Metoprolol	I25	Chronic ischaemic heart disease	1.65710975948749	2.39133245816193e-15	8.16802645069454e-10
A10BB12	Glimepiride	C07AG02	Carvedilol	I50	Heart failure	4.37969148719271	5.1377169127591996e-30	1.75487969045733e-24
A10BB12	Glimepiride	C08CA01	Amlodipine	I10	Essential (primary) hypertension	2.22291094143593	7.69348180008567e-46	2.6278471914916598e-40
A10BB12	Glimepiride	C09AA02	Enalapril	I10	Essential (primary) hypertension	1.6178424805032	3.64722995172783e-16	1.24577704015177e-10
A10BB12	Glimepiride	C09AA05	Ramipril	I50	Heart failure	2.05902198575395	1.0133672855057901e-9	3.4613383697564e-4
A10BB12	Glimepiride	C09AA10	Trandolapril	I50	Heart failure	3.06838702506594	1.16540890887396e-10	3.98066390186261e-5
A10BB12	Glimepiride	C09CA01	Losartan	I10	Essential (primary) hypertension	1.84293221059564	7.5817447703855e-16	2.58968139773103e-10
A10BB12	Glimepiride	C10AA01	Simvastatin	E78	Disorders of lipoprotein metabolism and other lipidaemias	2.01078277274593	1.28678532638451e-32	4.39524690362504e-27
A10BB12	Glimepiride	C10AA01	Simvastatin	I63	Cerebral infarction	1.9987593246415	7.352155417421151e-14	2.51126102161771e-8
A10BB12	Glimepiride	C10AA01	Simvastatin	I64	Stroke, not specified as haemorrhage or infarction	1.77516783279625	2.75698106464765e-8	0.00941696508289568
A10BB12	Glimepiride	C10AA05	Atorvastatin	I21	Acute myocardial infarction	3.22621304576762	1.5666218043382302e-15	5.351078764642011e-10
A10BB12	Glimepiride	C10AA05	Atorvastatin	I25	Chronic ischaemic heart disease	2.25990868427802	4.5791100090286605e-14	1.5640774475639e-8
A10BB12	Glimepiride	C10AA05	Atorvastatin	E78	Disorders of lipoprotein metabolism and other lipidaemias	2.056134059361	1.0064589337924401e-10	3.43774165097616e-5
A10BB12	Glimepiride	C10AA05	Atorvastatin	I20	Angina pectoris	2.14124998547027	3.2698614918295204e-9	0.00111688005004123
A10BB12	Glimepiride	H03AA01	Levothyroxine Sodium	E03	Other hypothyroidism	67.5807083052498	6.90165762995809e-13	2.35738539334953e-7
A10BB12	Glimepiride	N02BE01	Paracetamol	Z09	Follow-up examination after treatment for conditions other than malignant neoplasms	3.49830495007666	5.41222002615839e-24	1.84864116989487e-18
A10BB12	Glimepiride	N02BE01	Paracetamol	S72	Fracture of femur	6.21031851613737	6.2536400774531104e-21	2.1360433339755e-15
A10BB12	Glimepiride	N02BE01	Paracetamol	M54	Dorsalgia	4.96417340458917	3.84304854928787e-15	1.3126624068831602e-9
A10BB12	Glimepiride	N02BE01	Paracetamol	S82	Fracture of lower leg, including ankle	10.6972578784915	3.28118429499624e-13	1.12074755727328e-7
A10BB12	Glimepiride	N02BE01	Paracetamol	M17	Gonarthrosis [arthrosis of knee]	3.43341825081853	1.46203755508782e-12	4.99385243616237e-7
A10BB12	Glimepiride	N02BE01	Paracetamol	M48	Other spondylopathies	4.9471731829569	5.05087337280869e-12	1.72521671620352e-6
A10BB12	Glimepiride	N02BE01	Paracetamol	M16	Coxarthrosis [arthrosis of hip]	3.41884041441639	1.1282869985017301e-10	3.85386733504239e-5
A10BB12	Glimepiride	N02BE01	Paracetamol	S42	Fracture of shoulder and upper arm	6.10594991491082	2.05715854792053e-10	7.0265953089612e-5
A10BB12	Glimepiride	N02BE01	Paracetamol	M51	Other intervertebral disc disorders	4.61694130386431	1.21623160727691e-9	4.1542579763436e-4
A10BB12	Glimepiride	N02BE01	Paracetamol	C18	Malignant neoplasm of colon	2.75781656239459	2.6899283894853502e-9	9.1879346013973e-4
A10BB12	Glimepiride	N02BE01	Paracetamol	Z47	Other orthopaedic follow-up care	3.84797347142595	3.2438390317195504e-9	0.00110799161038638
A10BB12	Glimepiride	N02BE01	Paracetamol	Z08	Follow-up examination after treatment for malignant neoplasms	2.02029567326229	1.24271944015956e-8	0.00424473193736421
A10BB12	Glimepiride	N02BE01	Paracetamol	T81	Complications of procedures, not elsewhere classified	3.7309544175963	1.78292750448032e-8	0.00608990981850334
A10BB12	Glimepiride	N02BE01	Paracetamol	S52	Fracture of forearm	5.92308530093734	3.15729401912384e-8	0.0107843060352409
A10BB12	Glimepiride	N02BE01	Paracetamol	C20	Malignant neoplasm of rectum	6.12065277576233	3.8089183588663e-8	0.0130100462600124
A10BB12	Glimepiride	N02BE01	Paracetamol	S06	Intracranial injury	3.54863763764236	7.69035190209249e-8	0.0262677811849393
A10BB12	Glimepiride	N06AB04	Citalopram	F32	Depressive episode	4.32613071026673	8.07011657081716e-9	0.00275649357686088
A10BB12	Glimepiride	N06AB04	Citalopram	I69	Sequelae of cerebrovascular disease	3.11950188397898	1.88251484452795e-8	0.00643006830415723
A10BJ02	Liraglutide	A10AE04	Insulin Glargine	E11	Type 2 diabetes mellitus	2.43881665441607	4.11190369437223e-8	0.0140449472107933
A10BJ02	Liraglutide	C03CA01	Furosemide	I50	Heart failure	3.77721877569775	1.0146766980619699e-16	3.46581090403631e-11
A11AA03	Multivitamins And Other Minerals, Incl. Combinations	A02BC02	Pantoprazole	S72	Fracture of femur	1.61929219332162	2.52556860903538e-19	8.62653418650997e-14
A11AA03	Multivitamins And Other Minerals, Incl. Combinations	A02BC02	Pantoprazole	K92	Other diseases of digestive system	3.78327312245753	9.03272904734728e-18	3.0852911952443197e-12
A11AA03	Multivitamins And Other Minerals, Incl. Combinations	A02BC02	Pantoprazole	Z98	Other postsurgical states	3.98583361159256	1.31870375899069e-17	4.5042700555093195e-12
A11AA03	Multivitamins And Other Minerals, Incl. Combinations	A02BC02	Pantoprazole	M80	Osteoporosis with pathological fracture	2.62016502657549	3.69795335934586e-17	1.2631025330450499e-11
A11AA03	Multivitamins And Other Minerals, Incl. Combinations	A02BC02	Pantoprazole	R29	Other symptoms and signs involving the nervous and musculoskeletal systems	1.86293873716056	8.08019044125609e-17	2.7599344886389596e-11
A11AA03	Multivitamins And Other Minerals, Incl. Combinations	A02BC02	Pantoprazole	E66	Obesity	2.53290295281127	2.1291803504767303e-15	7.27259873951636e-10
A11AA03	Multivitamins And Other Minerals, Incl. Combinations	A02BC02	Pantoprazole	K25	Gastric ulcer	3.15295297044558	1.3934460962876002e-10	4.75956596216763e-5
A11AA03	Multivitamins And Other Minerals, Incl. Combinations	A02BC02	Pantoprazole	M25	Other joint disorders, not elsewhere classified	4.14992393752468	5.72083326584053e-10	1.9540535769466e-4
A11AA03	Multivitamins And Other Minerals, Incl. Combinations	A06AB08	Sodium Picosulfate	K59	Other functional intestinal disorders	2.18749144529173	6.27691707284921e-10	2.1439940107389e-4
A11AA03	Multivitamins And Other Minerals, Incl. Combinations	A06AB08	Sodium Picosulfate	J96	Respiratory failure, not elsewhere classified	1.96613960346234	9.38023507160701e-10	3.2039881329386e-4
A11AA03	Multivitamins And Other Minerals, Incl. Combinations	A06AB08	Sodium Picosulfate	Z51	Other medical care	2.62962151557766	5.3045065374098405e-9	0.00181184968897
A11AA03	Multivitamins And Other Minerals, Incl. Combinations	A06AB08	Sodium Picosulfate	R52	Pain, not elsewhere classified	2.11346310883367	2.51812305997132e-8	0.00860110257348284
A11AA03	Multivitamins And Other Minerals, Incl. Combinations	A11DA01	Thiamine (Vit B1)	F10	Mental and behavioural disorders due to use of alcohol	19.0238986160961	5.656938973497709e-84	1.93222933129967e-78
A11AA03	Multivitamins And Other Minerals, Incl. Combinations	A11DA01	Thiamine (Vit B1)	K70	Alcoholic liver disease	17.5853514669008	1.08534636417444e-25	3.70719586918335e-20
A11AA03	Multivitamins And Other Minerals, Incl. Combinations	A11DA01	Thiamine (Vit B1)	E87	Other disorders of fluid, electrolyte and acid-base balance	2.43358977537363	1.03215610022054e-14	3.5255149484012903e-9
A11AA03	Multivitamins And Other Minerals, Incl. Combinations	A11DA01	Thiamine (Vit B1)	N17	Acute renal failure	3.29442977033335	3.6205180176168598e-12	1.23665309824136e-6
A11AA03	Multivitamins And Other Minerals, Incl. Combinations	A11DA01	Thiamine (Vit B1)	J96	Respiratory failure, not elsewhere classified	2.13817463015489	6.13641589801479e-12	2.09600330545312e-6
A11AA03	Multivitamins And Other Minerals, Incl. Combinations	A11DA01	Thiamine (Vit B1)	K72	Hepatic failure, not elsewhere classified	9.10281506444676	4.89227980259881e-8	0.0167104622761407
A11AA03	Multivitamins And Other Minerals, Incl. Combinations	A11GA01	Ascorbic Acid (Vit C)	N17	Acute renal failure	7.49793682876743	8.129738260334159e-12	2.77685843810582e-6
A11AA03	Multivitamins And Other Minerals, Incl. Combinations	B01AB04	Dalteparin	S72	Fracture of femur	21.1755719142251	5.59548534029077e-272	1.91123873671244e-266
A11AA03	Multivitamins And Other Minerals, Incl. Combinations	B01AB04	Dalteparin	C18	Malignant neoplasm of colon	9.9532022037605	9.430121142374649e-126	3.2210276183586196e-120
A11AA03	Multivitamins And Other Minerals, Incl. Combinations	B01AB04	Dalteparin	Z08	Follow-up examination after treatment for malignant neoplasms	6.04892081506326	8.02632837212378e-93	2.7415369294095797e-87
A11AA03	Multivitamins And Other Minerals, Incl. Combinations	B01AB04	Dalteparin	C20	Malignant neoplasm of rectum	10.4846235102834	1.93824242114993e-56	6.62041587307339e-51
A11AA03	Multivitamins And Other Minerals, Incl. Combinations	B01AB04	Dalteparin	E66	Obesity	4.23346791681637	3.5966584705901e-42	1.22850344048252e-36
A11AA03	Multivitamins And Other Minerals, Incl. Combinations	B01AB04	Dalteparin	Z98	Other postsurgical states	5.94221327315239	2.69510629953292e-32	9.2056206851886e-27
A11AA03	Multivitamins And Other Minerals, Incl. Combinations	B01AB04	Dalteparin	S82	Fracture of lower leg, including ankle	4.14053469909686	2.29080528649967e-18	7.82465780099119e-13
A11AA03	Multivitamins And Other Minerals, Incl. Combinations	B01AB04	Dalteparin	E68	Sequelae of hyperalimentation	14.3335900121582	4.47606379295285e-17	1.5288801576313198e-11
A11AA03	Multivitamins And Other Minerals, Incl. Combinations	B01AB04	Dalteparin	T81	Complications of procedures, not elsewhere classified	2.65596965319743	1.0786799451737399e-16	3.68442551513104e-11
A11AA03	Multivitamins And Other Minerals, Incl. Combinations	B01AB04	Dalteparin	Z03	Medical observation and evaluation for suspected diseases and conditions	1.33362731241041	1.61374434493558e-16	5.5120342841095596e-11
A11AA03	Multivitamins And Other Minerals, Incl. Combinations	B01AB04	Dalteparin	VRA	NA	17.9788135272484	1.0754920863873102e-15	3.67353680963141e-10
A11AA03	Multivitamins And Other Minerals, Incl. Combinations	B01AB04	Dalteparin	Z93	Artificial opening status	2.23291789842363	2.8021135037748204e-15	9.57112305257358e-10
A11AA03	Multivitamins And Other Minerals, Incl. Combinations	B01AB04	Dalteparin	VRB	NA	17.1942432606549	3.6692750536633e-15	1.25330694152967e-9
A11AA03	Multivitamins And Other Minerals, Incl. Combinations	B01AB04	Dalteparin	K56	Paralytic ileus and intestinal obstruction without hernia	2.42022003321346	2.15288711349239e-14	7.353573455813691e-9
A11AA03	Multivitamins And Other Minerals, Incl. Combinations	B01AB04	Dalteparin	I26	Pulmonary embolism	3.3048179712713	6.887938451353221e-14	2.35269936095182e-8
A11AA03	Multivitamins And Other Minerals, Incl. Combinations	B01AB04	Dalteparin	VRK	NA	32.129297897451	1.59779745286825e-13	5.45756480381302e-8
A11AA03	Multivitamins And Other Minerals, Incl. Combinations	B01AB04	Dalteparin	I80	Phlebitis and thrombophlebitis	5.04542519082863	7.37243608506063e-13	2.51818824870199e-7
A11AA03	Multivitamins And Other Minerals, Incl. Combinations	B01AB04	Dalteparin	M25	Other joint disorders, not elsewhere classified	5.87418972729883	1.34120013671632e-12	4.5811104829792e-7
A11AA03	Multivitamins And Other Minerals, Incl. Combinations	B01AB04	Dalteparin	N92	Excessive, frequent and irregular menstruation	10.8945134647585	5.50652947850557e-12	1.88085426091419e-6
A11AA03	Multivitamins And Other Minerals, Incl. Combinations	B01AB04	Dalteparin	D12	Benign neoplasm of colon, rectum, anus and anal canal	2.24109205001039	8.319771906074219e-12	2.84176785041396e-6
A11AA03	Multivitamins And Other Minerals, Incl. Combinations	B01AB04	Dalteparin	D25	Leiomyoma of uterus	19.0386755469795	4.96663241715385e-10	1.6964427014624e-4
A11AA03	Multivitamins And Other Minerals, Incl. Combinations	B01AB04	Dalteparin	M80	Osteoporosis with pathological fracture	1.7899021226955	3.894152414343881e-9	0.00133011785186261
A11AA03	Multivitamins And Other Minerals, Incl. Combinations	C03CA01	Furosemide	I50	Heart failure	4.63460087515653	2.2927815157045e-91	7.83140796756155e-86
A11AA03	Multivitamins And Other Minerals, Incl. Combinations	C03CA01	Furosemide	I48	Atrial fibrillation and flutter	1.76846270580386	7.12664016869152e-28	2.4342322291396297e-22
A11AA03	Multivitamins And Other Minerals, Incl. Combinations	C03CA01	Furosemide	J96	Respiratory failure, not elsewhere classified	1.93635274950264	1.398860947068e-16	4.77806135968123e-11
A11AA03	Multivitamins And Other Minerals, Incl. Combinations	C03CA01	Furosemide	N18	Chronic kidney disease	2.27193966248838	1.9386262405788097e-11	6.62172687742023e-6
A11AA03	Multivitamins And Other Minerals, Incl. Combinations	C03CA01	Furosemide	Z95	Presence of cardiac and vascular implants and grafts	1.77204197653966	1.9859654519021397e-11	6.7834224747531e-6
A11AA03	Multivitamins And Other Minerals, Incl. Combinations	C03CA01	Furosemide	I35	Nonrheumatic aortic valve disorders	2.14328862547936	7.3444507250313e-11	2.50862934524749e-5
A11AA03	Multivitamins And Other Minerals, Incl. Combinations	C03CA01	Furosemide	E66	Obesity	2.71662871620282	1.77296572966019e-10	6.05588358348572e-5
A11AA03	Multivitamins And Other Minerals, Incl. Combinations	C03CA01	Furosemide	I25	Chronic ischaemic heart disease	1.45756907729979	9.92698600489204e-10	0.00033907407557189003
A11AA03	Multivitamins And Other Minerals, Incl. Combinations	C03CA01	Furosemide	N17	Acute renal failure	2.47923142084465	2.11897780376489e-9	7.2377501047636e-4
A11AA03	Multivitamins And Other Minerals, Incl. Combinations	R03AK04	Salbutamol And Sodium Cromoglicate	J44	Other chronic obstructive pulmonary disease	3.56653847321228	5.9984821462394e-50	2.0488895497266994e-44
A11AA03	Multivitamins And Other Minerals, Incl. Combinations	R03AK04	Salbutamol And Sodium Cromoglicate	J96	Respiratory failure, not elsewhere classified	1.90884321800292	1.38990917697154e-9	4.7474849775981e-4
A11CC03	Alfacalcidol	A02BC02	Pantoprazole	Z94	Transplanted organ and tissue status	2.99030443938156	1.94003067296909e-28	6.626523969047059e-23
A11CC03	Alfacalcidol	A02BC02	Pantoprazole	K92	Other diseases of digestive system	3.58440606196972	8.28071325635276e-9	0.0028284266655459
A11CC03	Alfacalcidol	A12AA06	Calcium Lactate Gluconate	C73	Malignant neoplasm of thyroid gland	15.9617010694278	2.57406604449795e-16	8.79218590687076e-11
A11CC03	Alfacalcidol	A12AA06	Calcium Lactate Gluconate	E83	Disorders of mineral metabolism	4.17674114395969	5.95794533451272e-14	2.03504347201884e-8
A11CC03	Alfacalcidol	A12AA06	Calcium Lactate Gluconate	E21	Hyperparathyroidism and other disorders of parathyroid gland	5.87265209906023	3.10414334031637e-13	1.06027603246518e-7
A11CC03	Alfacalcidol	A12AA06	Calcium Lactate Gluconate	E04	Other nontoxic goitre	4.51571796108007	5.41737688218401e-12	1.85040258689383e-6
A11CC03	Alfacalcidol	A12AA06	Calcium Lactate Gluconate	E05	Thyrotoxicosis [hyperthyroidism]	5.7403547024982	1.07833010664213e-8	0.00368323057865539
A11CC03	Alfacalcidol	C03CA01	Furosemide	E11	Type 2 diabetes mellitus	2.10073511668286	9.10246005110094e-33	3.10910907473445e-27
A11CC03	Alfacalcidol	C03CA01	Furosemide	I10	Essential (primary) hypertension	1.58339275699789	3.17118055457263e-16	1.08317379966426e-10
A11CC03	Alfacalcidol	C03CA01	Furosemide	N17	Acute renal failure	2.26780960976549	1.38284825879686e-13	4.72336714060726e-8
A11CC03	Alfacalcidol	C03CA01	Furosemide	I50	Heart failure	1.78938597538679	1.11010182049528e-11	3.79175258622932e-6
A11CC03	Alfacalcidol	C03CA01	Furosemide	E10	Type 1 diabetes mellitus	1.64428242208352	6.03029744055901e-11	2.05975663617686e-5
A11CC03	Alfacalcidol	C03CA01	Furosemide	M10	Gout	2.64529426096788	2.69692443554509e-8	0.00921183085600265
A11CC03	Alfacalcidol	C03CA01	Furosemide	E78	Disorders of lipoprotein metabolism and other lipidaemias	1.82126280370198	5.64200745949821e-8	0.0192712920392589
A11CC03	Alfacalcidol	C07AB02	Metoprolol	I10	Essential (primary) hypertension	1.64100118043074	1.0149090006389399e-12	3.46660437530241e-7
A11CC03	Alfacalcidol	C07AB02	Metoprolol	I48	Atrial fibrillation and flutter	1.90604619837935	1.94990993536236e-11	6.66026836801851e-6
A11CC03	Alfacalcidol	C07AB02	Metoprolol	I21	Acute myocardial infarction	2.55934043262654	6.8021660546625204e-9	0.00232340225495897
A11CC03	Alfacalcidol	H02AB06	Prednisolone	Z94	Transplanted organ and tissue status	10.6921236975995	5.76408336209837e-72	1.96882642582522e-66
A11CC03	Alfacalcidol	H02AB06	Prednisolone	J44	Other chronic obstructive pulmonary disease	5.8895201570149	4.15940631149807e-27	1.42072009500577e-21
A11CC03	Alfacalcidol	H02AB06	Prednisolone	M31	Other necrotizing vasculopathies	20.8779044644902	3.4940797945121405e-9	0.00119346584725192
A11CC03	Alfacalcidol	L04AA06	Mycophenolic Acid	Z94	Transplanted organ and tissue status	64.4488667952104	7.65362052466801e-92	2.6142318553698002e-86
A11CC05	Colecalciferol	A02BC02	Pantoprazole	S72	Fracture of femur	1.61450264832418	2.17450264552742e-34	7.4274051962751e-29
A11CC05	Colecalciferol	A02BC02	Pantoprazole	Z09	Follow-up examination after treatment for conditions other than malignant neoplasms	1.72875399689374	1.6476959116003599e-19	5.62800197133512e-14
A11CC05	Colecalciferol	A02BC02	Pantoprazole	D62	Acute posthaemorrhagic anaemia	2.23907453797007	1.13922612511639e-14	3.89123189103755e-9
A11CC05	Colecalciferol	A02BC02	Pantoprazole	K25	Gastric ulcer	3.06449038732932	2.12721797723696e-12	7.26589590048874e-7
A11CC05	Colecalciferol	A02BC02	Pantoprazole	K29	Gastritis and duodenitis	2.74186787532961	1.98233460336927e-10	6.77102065803635e-5
A11CC05	Colecalciferol	A02BC02	Pantoprazole	K92	Other diseases of digestive system	2.1531064688129	2.50138261605186e-10	8.54392257399602e-5
A11CC05	Colecalciferol	A02BC02	Pantoprazole	R10	Abdominal and pelvic pain	1.71828749783832	1.85388677997108e-8	0.00633228399661162
A11CC05	Colecalciferol	A02BC02	Pantoprazole	K26	Duodenal ulcer	3.00544645093124	1.2619427814133e-7	0.0431039271961778
A11CC05	Colecalciferol	A03FA01	Metoclopramide	R11	Nausea and vomiting	3.23930806426052	1.50290783806008e-10	5.13345224430505e-5
A11CC05	Colecalciferol	A10AB05	Insulin Aspart	E11	Type 2 diabetes mellitus	5.9041010133764	9.1435029467526e-126	3.12312801451639e-120
A11CC05	Colecalciferol	A10AB05	Insulin Aspart	E10	Type 1 diabetes mellitus	6.48246333287796	7.54317611473049e-71	2.57650757915626e-65
A11CC05	Colecalciferol	A10AB05	Insulin Aspart	E14	Unspecified diabetes mellitus	3.80985529806294	5.138043790280489e-22	1.75499134135853e-16
A11CC05	Colecalciferol	A10AB05	Insulin Aspart	E78	Disorders of lipoprotein metabolism and other lipidaemias	2.55774982355222	3.7485303394736706e-15	1.28037801099334e-9
A11CC05	Colecalciferol	A10AB05	Insulin Aspart	H36	Retinal disorders in diseases classified elsewhere	4.12964421955578	2.1111700465007e-12	7.21108130443151e-7
A11CC05	Colecalciferol	A10AB05	Insulin Aspart	I10	Essential (primary) hypertension	1.54070703620577	2.8303438165405103e-9	9.667548767281e-4
A11CC05	Colecalciferol	A10AB05	Insulin Aspart	K86	Other diseases of pancreas	4.02192345875171	4.46139860800032e-8	0.0152387099973745
A11CC05	Colecalciferol	A10AB05	Insulin Aspart	E13	Other specified diabetes mellitus	7.50264440182307	1.0430468377027e-7	0.0356271422260436
A11CC05	Colecalciferol	A10BA02	Metformin	E11	Type 2 diabetes mellitus	10.0931801810962	7.71991859074949e-169	2.6368771532051198e-163
A11CC05	Colecalciferol	A10BA02	Metformin	E14	Unspecified diabetes mellitus	3.07195106325427	3.59232617997073e-12	1.22702366864024e-6
A11CC05	Colecalciferol	A10BA02	Metformin	E66	Obesity	3.3243118937521	1.05836274884487e-11	3.61502847397445e-6
A11CC05	Colecalciferol	A10BA02	Metformin	I10	Essential (primary) hypertension	1.6289943296737	4.0405410422501496e-11	1.3801195227193e-5
A11CC05	Colecalciferol	A10BA02	Metformin	E78	Disorders of lipoprotein metabolism and other lipidaemias	1.87878154919218	8.97689485372152e-8	0.0306622002139595
A11CC05	Colecalciferol	A11DA01	Thiamine (Vit B1)	F10	Mental and behavioural disorders due to use of alcohol	15.4755865186033	1.5709888987869799e-176	5.365995361808708e-171
A11CC05	Colecalciferol	A11DA01	Thiamine (Vit B1)	K70	Alcoholic liver disease	14.4323637361521	2.25053219913782e-38	7.68709782195107e-33
A11CC05	Colecalciferol	A11DA01	Thiamine (Vit B1)	R18	Ascites	6.3044906613022	1.4918293438832e-11	5.09561165331497e-6
A11CC05	Colecalciferol	A11DA01	Thiamine (Vit B1)	K72	Hepatic failure, not elsewhere classified	10.8525961583392	3.22230670892586e-10	1.1006368579543e-4
A11CC05	Colecalciferol	A11DA01	Thiamine (Vit B1)	K86	Other diseases of pancreas	3.00409808705447	1.09473768154924e-7	0.0373927360411411
A11CC05	Colecalciferol	A11DA01	Thiamine (Vit B1)	B18	Chronic viral hepatitis	4.7379683638099	1.14271211798296e-7	0.0390313892715204
A11CC05	Colecalciferol	B01AC04	Clopidogrel	I63	Cerebral infarction	5.49967122279093	4.99243652704286e-57	1.70525655966898e-51
A11CC05	Colecalciferol	B01AC04	Clopidogrel	I69	Sequelae of cerebrovascular disease	3.75915377620422	1.28523054430552e-51	4.38993626557348e-46
A11CC05	Colecalciferol	B01AC04	Clopidogrel	I64	Stroke, not specified as haemorrhage or infarction	3.9064202107562	1.06506685588279e-28	3.63792755830173e-23
A11CC05	Colecalciferol	B01AC04	Clopidogrel	E78	Disorders of lipoprotein metabolism and other lipidaemias	2.43380348186728	1.1376801795340599e-23	3.8859514356309005e-18
A11CC05	Colecalciferol	B01AC04	Clopidogrel	G45	Transient cerebral ischaemic attacks and related syndromes	5.61085385803466	5.061418655965159e-16	1.7288186474807102e-10
A11CC05	Colecalciferol	B01AC04	Clopidogrel	I21	Acute myocardial infarction	2.94420993008526	1.56210931747831e-15	5.335665553524311e-10
A11CC05	Colecalciferol	B01AC04	Clopidogrel	Z50	Care involving use of rehabilitation procedures	1.72397287290725	1.22030962608572e-14	4.16818718362847e-9
A11CC05	Colecalciferol	B01AC04	Clopidogrel	I20	Angina pectoris	2.53453985246051	2.59014921461371e-13	8.84712086937176e-8
A11CC05	Colecalciferol	B01AC04	Clopidogrel	I10	Essential (primary) hypertension	1.49105917400325	1.15930616772796e-12	3.95981889098504e-7
A11CC05	Colecalciferol	B01AC04	Clopidogrel	R29	Other symptoms and signs involving the nervous and musculoskeletal systems	1.6051461560856	3.64063734809079e-9	0.00124352521771268
A11CC05	Colecalciferol	B01AC04	Clopidogrel	R67	X	1.42364254983541	4.00158970015582e-9	0.00136681499070282
A11CC05	Colecalciferol	B01AC06	Acetylsalicylic Acid	I20	Angina pectoris	4.9847577432289	3.74658113674692e-41	1.2797122257163698e-35
A11CC05	Colecalciferol	B01AC06	Acetylsalicylic Acid	I25	Chronic ischaemic heart disease	2.15551226525427	5.20450022178678e-38	1.77769073175527e-32
A11CC05	Colecalciferol	B01AC06	Acetylsalicylic Acid	E78	Disorders of lipoprotein metabolism and other lipidaemias	2.45140539036918	1.3532493444622299e-36	4.62226672089275e-31
A11CC05	Colecalciferol	B01AC06	Acetylsalicylic Acid	I21	Acute myocardial infarction	4.06010100973419	1.1477390372072499e-30	3.9203092746080595e-25
A11CC05	Colecalciferol	B01AC06	Acetylsalicylic Acid	I63	Cerebral infarction	2.13235205120839	2.7383132654048196e-20	9.35320185437794e-15
A11CC05	Colecalciferol	B01AC06	Acetylsalicylic Acid	G45	Transient cerebral ischaemic attacks and related syndromes	3.79315020832927	2.3562688763096602e-14	8.04826047543338e-9
A11CC05	Colecalciferol	B01AC06	Acetylsalicylic Acid	E11	Type 2 diabetes mellitus	1.43534686924599	6.64711243318417e-13	2.27044089957785e-7
A11CC05	Colecalciferol	B01AC06	Acetylsalicylic Acid	R07	Pain in throat and chest	3.02335547927605	1.1354268087712499e-11	3.87825464218378e-6
A11CC05	Colecalciferol	B01AC06	Acetylsalicylic Acid	I10	Essential (primary) hypertension	1.30013935725962	5.020790778950369e-11	1.71494146478452e-5
A11CC05	Colecalciferol	B03BB01	Folic Acid	N18	Chronic kidney disease	5.18698624782001	3.54212488502841e-71	1.20987651272938e-65
A11CC05	Colecalciferol	B03BB01	Folic Acid	Z99	Dependence on enabling machines and devices, not elsewhere classified	4.72131832122126	3.75054023160379e-22	1.28106452582844e-16
A11CC05	Colecalciferol	B03BB01	Folic Acid	E53	Deficiency of other B group vitamins	8.02501114556358	9.05510142790863e-14	3.0929328845279e-8
A11CC05	Colecalciferol	B03BB01	Folic Acid	R67	X	1.76498791648244	3.1272206358819697e-13	1.06815849815693e-7
A11CC05	Colecalciferol	B03BB01	Folic Acid	M06	Other rheumatoid arthritis	6.3583806702031	5.7252563778581195e-11	1.95556437047224e-5
A11CC05	Colecalciferol	B03BB01	Folic Acid	R29	Other symptoms and signs involving the nervous and musculoskeletal systems	1.94881143753235	1.36792183653005e-10	4.67238325859896e-5
A11CC05	Colecalciferol	B03BB01	Folic Acid	E55	Vitamin D deficiency	2.06968682221073	1.4210330500584901e-10	4.85379416842378e-5
A11CC05	Colecalciferol	B03BB01	Folic Acid	M05	Seropositive rheumatoid arthritis	5.69206441295341	9.07575981767292e-10	3.0999891294029e-4
A11CC05	Colecalciferol	C03CA01	Furosemide	I50	Heart failure	2.68894545728951	2.0963751904627597e-75	7.160546810559839e-70
A11CC05	Colecalciferol	C03CA01	Furosemide	I48	Atrial fibrillation and flutter	1.66256369500181	6.67030803757089e-32	2.27836377577701e-26
A11CC05	Colecalciferol	C03CA01	Furosemide	N18	Chronic kidney disease	1.6010988333561	6.11534318052704e-22	2.0888055394862598e-16
A11CC05	Colecalciferol	C03CA01	Furosemide	N17	Acute renal failure	2.18367024919176	3.16887507223602e-13	1.08238632067351e-7
A11CC05	Colecalciferol	C03CA01	Furosemide	E11	Type 2 diabetes mellitus	1.37232752615889	5.90083878134226e-13	2.01553770086551e-7
A11CC05	Colecalciferol	C03CA01	Furosemide	R18	Ascites	2.68504231083712	2.92017708885876e-8	0.00997439047887309
A11CC05	Colecalciferol	C03CA01	Furosemide	I35	Nonrheumatic aortic valve disorders	1.63270039242507	8.28231441623792e-8	0.0282897357052555
A11CC05	Colecalciferol	C09CA01	Losartan	I10	Essential (primary) hypertension	2.21434557027617	2.30381941169388e-32	7.86910988813455e-27
A11CC05	Colecalciferol	C09CA01	Losartan	E11	Type 2 diabetes mellitus	2.04393157192783	2.6478636915340202e-17	9.04425505389892e-12
A11CC05	Colecalciferol	C10AA05	Atorvastatin	I25	Chronic ischaemic heart disease	3.08876490087732	4.23006521962594e-21	1.44485491693719e-15
A11CC05	Colecalciferol	C10AA05	Atorvastatin	E78	Disorders of lipoprotein metabolism and other lipidaemias	3.04672195036058	3.2254710569659496e-19	1.10171769798575e-13
A11CC05	Colecalciferol	C10AA05	Atorvastatin	I20	Angina pectoris	3.1694943051962	4.02929027656996e-11	1.37627662118745e-5
A11CC05	Colecalciferol	C10AA05	Atorvastatin	I21	Acute myocardial infarction	3.28790074630383	5.53500724394102e-10	1.8905813542984e-4
A11CC05	Colecalciferol	C10AA05	Atorvastatin	E11	Type 2 diabetes mellitus	1.85071727735572	1.0969520258630702e-9	3.7468370956999e-4
A11CC05	Colecalciferol	C10AA05	Atorvastatin	I10	Essential (primary) hypertension	1.60691478394263	7.6591132186301e-8	0.0261610798386105
A11CC05	Colecalciferol	H03AA01	Levothyroxine Sodium	E03	Other hypothyroidism	46.204559422662	3.06801857818446e-53	1.0479369697133101e-47
A11CC05	Colecalciferol	N02AA01	Morphine	R10	Abdominal and pelvic pain	2.60123889588437	6.50438210605154e-18	2.22168878719981e-12
A11CC05	Colecalciferol	N02AA01	Morphine	I70	Atherosclerosis	2.13748652865648	5.21700337913715e-12	1.78196141020512e-6
A11CC05	Colecalciferol	N02AA01	Morphine	S72	Fracture of femur	1.32469610808823	6.58757139232042e-12	2.2501035853321e-6
A11CC05	Colecalciferol	N02AA01	Morphine	R52	Pain, not elsewhere classified	1.57891560616954	1.75471814544208e-9	5.9935556750236e-4
A11CC05	Colecalciferol	N02AA01	Morphine	C34	Malignant neoplasm of bronchus and lung	2.00698527896923	2.9119395808537604e-9	9.9462537875305e-4
A11CC05	Colecalciferol	N02AA01	Morphine	Z98	Other postsurgical states	3.44388924609558	8.57125658989606e-9	0.00292766697089762
A11CC05	Colecalciferol	N02BE01	Paracetamol	S72	Fracture of femur	1.49527100099184	1.34573396707111e-29	4.59659659664545e-24
A11CC05	Colecalciferol	N02BE01	Paracetamol	Z04	Examination and observation for other reasons	1.4205829324744501	1.8404464359300602e-14	6.286376082277591e-9
A11CC05	Colecalciferol	N02BE01	Paracetamol	Z09	Follow-up examination after treatment for conditions other than malignant neoplasms	1.42845558708518	2.4387848521754897e-11	8.33010864387878e-6
A11CC05	Colecalciferol	N02BE01	Paracetamol	S32	Fracture of lumbar spine and pelvis	1.85167295960266	7.065917063484511e-9	0.00241349115954028
A11CC05	Colecalciferol	N02BE01	Paracetamol	M54	Dorsalgia	1.44651192680816	9.89291860369435e-8	0.0337910442162667
A11CC05	Colecalciferol	N03AG01	Valproic Acid	G40	Epilepsy	7.60932074316904	2.3213010218728396e-19	7.92882147439062e-14
A11CC05	Colecalciferol	N03AG01	Valproic Acid	F31	Bipolar affective disorder	6.22628576191251	6.03174849241254e-12	2.06025226905637e-6
A11CC05	Colecalciferol	N03AG01	Valproic Acid	I69	Sequelae of cerebrovascular disease	4.34828849849099	6.28977677635468e-8	0.0214838647394592
A11CC05	Colecalciferol	N03AX14	Levetiracetam	G40	Epilepsy	74.7839318247735	3.55138659065163e-25	1.2130400149956998e-19
A11CC05	Colecalciferol	N05AH02	Clozapine	F20	Schizophrenia	18.5029170497714	8.9087560244713e-28	3.04294597776661e-22
A11CC05	Colecalciferol	N05AH03	Olanzapine	F20	Schizophrenia	3.25682170410087	2.3043778498413e-35	7.871017334145929e-30
A11CC05	Colecalciferol	N05AH03	Olanzapine	F23	Acute and transient psychotic disorders	2.49112529118771	1.65041895935125e-8	0.00563730303107688
A11CC05	Colecalciferol	N05BA04	Oxazepam	F20	Schizophrenia	1.60545980234665	7.32153450562919e-10	2.5008018980187e-4
A11CC05	Colecalciferol	N06AB04	Citalopram	F32	Depressive episode	3.45673562105527	4.8651251564918396e-26	1.6617710694526098e-20
A11CC05	Colecalciferol	N06AB04	Citalopram	F33	Recurrent depressive disorder	1.95585737138339	1.06411199591381e-8	0.00363466606220288
A11CC05	Colecalciferol	N06AB06	Sertraline	F33	Recurrent depressive disorder	3.02780841819799	3.1367202957030502e-9	0.0010714032779627
A11CC05	Colecalciferol	N06AX11	Mirtazapine	F32	Depressive episode	4.5198997218493	1.30260404199143e-38	4.44927857414929e-33
A11CC05	Colecalciferol	N06AX11	Mirtazapine	F33	Recurrent depressive disorder	4.76715665766954	1.3530423361362699e-30	4.62155964669394e-25
A11CC05	Colecalciferol	N06AX11	Mirtazapine	R67	X	1.71487020519407	1.32996038746288e-10	4.54271909624921e-5
A11CC05	Colecalciferol	R03AC03	Terbutaline	J44	Other chronic obstructive pulmonary disease	4.60184122569381	5.0159194832671104e-21	1.7132775860605802e-15
A11DA01	Thiamine (Vit B1)	A02BC02	Pantoprazole	K92	Other diseases of digestive system	1.94997483842972	9.06750624736147e-21	3.0971699738987602e-15
A11DA01	Thiamine (Vit B1)	A02BC02	Pantoprazole	K29	Gastritis and duodenitis	2.56471397598591	1.03453065871456e-17	3.5336256803581497e-12
A11DA01	Thiamine (Vit B1)	A02BC02	Pantoprazole	K25	Gastric ulcer	2.24702137393628	2.66359835146046e-17	9.097999617116459e-12
A11DA01	Thiamine (Vit B1)	A02BC02	Pantoprazole	I85	Oesophageal varices	2.03844317118353	2.55462090390189e-15	8.725767529039611e-10
A11DA01	Thiamine (Vit B1)	A02BC02	Pantoprazole	K20	Oesophagitis	3.11174989802791	3.2973635772457804e-14	1.12627388235269e-8
A11DA01	Thiamine (Vit B1)	A02BC02	Pantoprazole	F10	Mental and behavioural disorders due to use of alcohol	1.24845515826978	1.80007370618968e-13	6.14847575675797e-8
A11DA01	Thiamine (Vit B1)	A02BC02	Pantoprazole	K26	Duodenal ulcer	2.22173779668366	3.3072523719193898e-12	1.12965157817176e-6
A11DA01	Thiamine (Vit B1)	A02BC02	Pantoprazole	K21	Gastro-oesophageal reflux disease	2.73219714792572	6.6372924085564e-9	0.00226708669340579
A11DA01	Thiamine (Vit B1)	A06AD11	Lactulose	K70	Alcoholic liver disease	2.418601178482	5.7656846398380295e-62	1.9693733710601998e-56
A11DA01	Thiamine (Vit B1)	A06AD11	Lactulose	K72	Hepatic failure, not elsewhere classified	2.04974811677406	7.845799701465689e-20	2.6798741124302302e-14
A11DA01	Thiamine (Vit B1)	A06AD11	Lactulose	R18	Ascites	2.08143718288105	9.16417060067298e-17	3.13018742373067e-11
A11DA01	Thiamine (Vit B1)	A06AD11	Lactulose	K74	Fibrosis and cirrhosis of liver	2.05862667362222	4.99202617243419e-13	1.705116395666e-7
A11DA01	Thiamine (Vit B1)	A06AD11	Lactulose	I85	Oesophageal varices	1.87446749122194	2.03724420925758e-9	6.9585743006769e-4
A11DA01	Thiamine (Vit B1)	A10AB01	Insulin (Human)	E11	Type 2 diabetes mellitus	3.82192572977198	4.40836338165544e-29	1.50575586354529e-23
A11DA01	Thiamine (Vit B1)	A10AB01	Insulin (Human)	E10	Type 1 diabetes mellitus	4.99600306677758	3.65194405305043e-26	1.24738722631233e-20
A11DA01	Thiamine (Vit B1)	A12CC30	Magnesium (Different Salts In Combination)	K70	Alcoholic liver disease	2.53776704971583	2.65137813624955e-35	9.05625927242486e-30
A11DA01	Thiamine (Vit B1)	A12CC30	Magnesium (Different Salts In Combination)	Z02	Examination and encounter for administrative purposes	6.67188009137077	3.00237100864415e-10	1.0255138606805e-4
A11DA01	Thiamine (Vit B1)	B01AB04	Dalteparin	Z09	Follow-up examination after treatment for conditions other than malignant neoplasms	3.81988405583455	3.74380493707484e-22	1.27876396474678e-16
A11DA01	Thiamine (Vit B1)	B01AB04	Dalteparin	S72	Fracture of femur	2.01464693358328	2.3377741926127e-13	7.98508855422335e-8
A11DA01	Thiamine (Vit B1)	B01AB04	Dalteparin	S82	Fracture of lower leg, including ankle	2.60017849248085	5.91307636828109e-11	2.01971766896104e-5
A11DA01	Thiamine (Vit B1)	B01AB10	Tinzaparin	J96	Respiratory failure, not elsewhere classified	2.06813856444414	6.843383416761059e-26	2.3374807868962397e-20
A11DA01	Thiamine (Vit B1)	B01AB10	Tinzaparin	Z04	Examination and observation for other reasons	2.00350754609632	3.94788457396793e-13	1.34847103816108e-7
A11DA01	Thiamine (Vit B1)	B01AB10	Tinzaparin	I26	Pulmonary embolism	3.52694116923895	6.93696610790245e-13	2.36944563954402e-7
A11DA01	Thiamine (Vit B1)	B01AB10	Tinzaparin	I80	Phlebitis and thrombophlebitis	4.03978469293387	2.46474613812698e-11	8.41878408907756e-6
A11DA01	Thiamine (Vit B1)	B01AB10	Tinzaparin	F05	Delirium, not induced by alcohol and other psychoactive substances	2.12369187254518	2.93681715310362e-10	1.0031227613513e-4
A11DA01	Thiamine (Vit B1)	B02BA01	Phytomenadione	K70	Alcoholic liver disease	4.06083457275333	4.568406600831e-98	1.56042150583264e-92
A11DA01	Thiamine (Vit B1)	B02BA01	Phytomenadione	K72	Hepatic failure, not elsewhere classified	2.85101055737653	3.38689612885424e-29	1.15685533694049e-23
A11DA01	Thiamine (Vit B1)	B02BA01	Phytomenadione	R18	Ascites	2.60218147322122	9.13242618245832e-22	3.1193445462899197e-16
A11DA01	Thiamine (Vit B1)	B02BA01	Phytomenadione	K74	Fibrosis and cirrhosis of liver	2.89495650100685	8.21758650122064e-16	2.80686458604893e-10
A11DA01	Thiamine (Vit B1)	B02BA01	Phytomenadione	K76	Other diseases of liver	2.24839970860449	5.7835794367050394e-12	1.97548566103647e-6
A11DA01	Thiamine (Vit B1)	B02BA01	Phytomenadione	T39	Poisoning by nonopioid analgesics, antipyretics and antirheumatics	5.69380212752761	4.8934863768681794e-11	1.67145835477411e-5
A11DA01	Thiamine (Vit B1)	B02BA01	Phytomenadione	I85	Oesophageal varices	2.34951909125561	6.27404509710366e-11	2.1430130357275e-5
A11DA01	Thiamine (Vit B1)	B02BA01	Phytomenadione	R17	Unspecified jaundice	5.16860467317537	7.682830684054251e-9	0.00262420911109104
A11DA01	Thiamine (Vit B1)	B02BA01	Phytomenadione	K71	Toxic liver disease	3.05048865033617	7.9384530061916e-9	0.00271152151641885
A11DA01	Thiamine (Vit B1)	B05BA03	Carbohydrates	K70	Alcoholic liver disease	3.03275794657186	1.93535462356464e-14	6.6105520806172706e-9
A11DA01	Thiamine (Vit B1)	B05BA03	Carbohydrates	K72	Hepatic failure, not elsewhere classified	3.29601997854159	3.00175974989598e-8	0.0102530507425247
A11DA01	Thiamine (Vit B1)	C03CA01	Furosemide	K70	Alcoholic liver disease	2.13692502063946	3.89702552041007e-62	1.3310992129554299e-56
A11DA01	Thiamine (Vit B1)	C03CA01	Furosemide	R18	Ascites	2.76944696185579	2.36550429491056e-39	8.0798057100401e-34
A11DA01	Thiamine (Vit B1)	C03CA01	Furosemide	I50	Heart failure	2.01854985897796	4.23719961585334e-39	1.4472917983877899e-33
A11DA01	Thiamine (Vit B1)	C03CA01	Furosemide	K72	Hepatic failure, not elsewhere classified	1.80194987951342	1.01639087376531e-15	3.47166597970269e-10
A11DA01	Thiamine (Vit B1)	C03CA01	Furosemide	K74	Fibrosis and cirrhosis of liver	1.86937258625291	1.46247616177721e-12	4.99535057625918e-7
A11DA01	Thiamine (Vit B1)	C03CA01	Furosemide	K76	Other diseases of liver	1.64609752493985	2.10509998283684e-8	0.00719034790937614
A11DA01	Thiamine (Vit B1)	C03CA01	Furosemide	I42	Cardiomyopathy	2.40859873326379	2.86993681693029e-8	0.00980278578685245
A11DA01	Thiamine (Vit B1)	C04AD03	Pentoxifylline	K70	Alcoholic liver disease	16.4058820160294	1.31004447348789e-22	4.4746927072031205e-17
A11DA01	Thiamine (Vit B1)	H01BA04	Terlipressin	I85	Oesophageal varices	15.9030239375191	4.35618908994817e-47	1.48793479507542e-41
A11DA01	Thiamine (Vit B1)	H01BA04	Terlipressin	K70	Alcoholic liver disease	5.46918462480001	6.806093877856891e-47	2.32474387367182e-41
A11DA01	Thiamine (Vit B1)	H01BA04	Terlipressin	K92	Other diseases of digestive system	5.51436413168899	1.34767345275488e-24	4.60322125910579e-19
A11DA01	Thiamine (Vit B1)	H01BA04	Terlipressin	K76	Other diseases of liver	5.27237367408416	2.39357167859996e-18	8.17567491116031e-13
A11DA01	Thiamine (Vit B1)	H01BA04	Terlipressin	K72	Hepatic failure, not elsewhere classified	2.55021332244684	1.7980531767041398e-11	6.1415742746048e-6
A11DA01	Thiamine (Vit B1)	H01BA04	Terlipressin	K74	Fibrosis and cirrhosis of liver	3.06859706069612	1.3665326609149801e-9	4.667638279234e-4
A11DA01	Thiamine (Vit B1)	H01BA04	Terlipressin	F10	Mental and behavioural disorders due to use of alcohol	1.87533955174011	2.28324855527135e-8	0.00779884642526925
A11DA01	Thiamine (Vit B1)	J01CR05	Piperacillin And Enzyme Inhibitor	R53	Malaise and fatigue	2.85488692798216	4.04627046157465e-9	0.00138207650901913
A11DA01	Thiamine (Vit B1)	J01CR05	Piperacillin And Enzyme Inhibitor	J18	Pneumonia, organism unspecified	1.60452858321863	4.794188705770531e-9	0.00163754144785263
A11DA01	Thiamine (Vit B1)	J01CR05	Piperacillin And Enzyme Inhibitor	A41	Other sepsis	1.69141804689869	6.4034303101232e-9	0.00218720688416816
A11DA01	Thiamine (Vit B1)	J01CR05	Piperacillin And Enzyme Inhibitor	A49	Bacterial infection of unspecified site	2.8721580484434	7.78201544293279e-8	0.0265808745081167
A11DA01	Thiamine (Vit B1)	J01DD01	Cefotaxime	R18	Ascites	5.16002830549007	6.92420297074158e-9	0.00236508616031026
A11DA01	Thiamine (Vit B1)	J01DD01	Cefotaxime	K70	Alcoholic liver disease	3.33479401426994	9.78314748541863e-9	0.00334161012029947
A11DA01	Thiamine (Vit B1)	J01DD01	Cefotaxime	K65	Peritonitis	13.8561726181676	4.88544563250317e-8	0.0166871189380284
A11DA01	Thiamine (Vit B1)	J01MA02	Ciprofloxacin	I85	Oesophageal varices	2.92674851740483	5.06542169787731e-20	1.73018595850056e-14
A11DA01	Thiamine (Vit B1)	J01MA02	Ciprofloxacin	A41	Other sepsis	1.76929669448476	9.55811962882949e-19	3.26474780538003e-13
A11DA01	Thiamine (Vit B1)	J01MA02	Ciprofloxacin	K70	Alcoholic liver disease	1.73402210939838	1.21096261041639e-18	4.13626076914706e-13
A11DA01	Thiamine (Vit B1)	J01MA02	Ciprofloxacin	K72	Hepatic failure, not elsewhere classified	1.9138364414072	4.615486752589e-13	1.57650257910832e-7
A11DA01	Thiamine (Vit B1)	J01MA02	Ciprofloxacin	R18	Ascites	1.89757469683252	1.73228455988364e-9	5.9169297255033e-4
A11DA01	Thiamine (Vit B1)	J01MA02	Ciprofloxacin	N17	Acute renal failure	1.6982408049461	1.76616077863978e-9	6.0326400483843e-4
A11DA01	Thiamine (Vit B1)	J01MA02	Ciprofloxacin	J96	Respiratory failure, not elsewhere classified	1.41838596906848	2.44192513690585e-8	0.00834083485162658
A11DA01	Thiamine (Vit B1)	J01MA02	Ciprofloxacin	K76	Other diseases of liver	1.81943112964813	8.38208773142488e-8	0.0286305294224733
A11DA01	Thiamine (Vit B1)	J01XD01	Metronidazole	A41	Other sepsis	1.93486112051252	9.44665914387145e-26	3.2266764704538797e-20
A11DA01	Thiamine (Vit B1)	J01XD01	Metronidazole	J69	Pneumonitis due to solids and liquids	3.14439376659223	8.154173227248869e-20	2.78520464088494e-14
A11DA01	Thiamine (Vit B1)	J01XD01	Metronidazole	J18	Pneumonia, organism unspecified	1.51410084186465	1.59485816022243e-12	5.44752512070855e-7
A11DA01	Thiamine (Vit B1)	J01XD01	Metronidazole	J96	Respiratory failure, not elsewhere classified	1.42880066186968	1.27659186762442e-9	4.3604293104073e-4
A11DA01	Thiamine (Vit B1)	J01XD01	Metronidazole	K56	Paralytic ileus and intestinal obstruction without hernia	2.2554213251657	1.91411764988353e-9	6.5380133743541e-4
A11DA01	Thiamine (Vit B1)	J01XD01	Metronidazole	K65	Peritonitis	2.22089789545027	8.53974125405651e-9	0.00291690234066557
A11DA01	Thiamine (Vit B1)	J01XD01	Metronidazole	E87	Other disorders of fluid, electrolyte and acid-base balance	1.55436612498375	3.28787077908486e-8	0.0112303144627046
A11DA01	Thiamine (Vit B1)	J01XD01	Metronidazole	R10	Abdominal and pelvic pain	1.83042653743944	6.69397862216417e-8	0.0228644889001537
A11DA01	Thiamine (Vit B1)	J01XD01	Metronidazole	F10	Mental and behavioural disorders due to use of alcohol	1.30070182276449	1.01894823000413e-7	0.0348040109026051
A11DA01	Thiamine (Vit B1)	N03AA02	Phenobarbital	F10	Mental and behavioural disorders due to use of alcohol	1.65492407011743	4.1515802594625994e-20	1.41804696606412e-14
A11DA01	Thiamine (Vit B1)	N03AA02	Phenobarbital	S06	Intracranial injury	2.41965796254918	2.7460651603513604e-9	9.3796798469089e-4
A11DA01	Thiamine (Vit B1)	N03AA02	Phenobarbital	R56	Convulsions, not elsewhere classified	4.08805934289238	5.29992202166478e-8	0.01810283765096
A11DA01	Thiamine (Vit B1)	N05AD01	Haloperidol	F05	Delirium, not induced by alcohol and other psychoactive substances	4.5203761618307	2.1645665735411998e-45	7.39346675391321e-40
A11DA01	Thiamine (Vit B1)	N05BA01	Diazepam	F05	Delirium, not induced by alcohol and other psychoactive substances	2.48965632901838	4.51066705844332e-13	1.54069952581837e-7
A11DA01	Thiamine (Vit B1)	N05BA01	Diazepam	R25	Abnormal involuntary movements	3.06515958249216	3.15444876647243e-9	0.00107745875626646
A11DA01	Thiamine (Vit B1)	N05BA01	Diazepam	R56	Convulsions, not elsewhere classified	3.16746124125233	4.584066168311e-9	0.00156577031297765
A11DA01	Thiamine (Vit B1)	N05BA02	Chlordiazepoxide	F10	Mental and behavioural disorders due to use of alcohol	2.70676592613086	3.2621519614647594e-216	1.1142467211735999e-210
A11DA01	Thiamine (Vit B1)	R03AK04	Salbutamol And Sodium Cromoglicate	J44	Other chronic obstructive pulmonary disease	2.29496169671947	3.70710392930112e-12	1.26622807492352e-6
A11DA01	Thiamine (Vit B1)	R03AL01	Fenoterol And Ipratropium Bromide	J44	Other chronic obstructive pulmonary disease	1.91476915167863	1.04818548892632e-7	0.0358026621081585
A11DA01	Thiamine (Vit B1)	V03AB23	Acetylcysteine	T39	Poisoning by nonopioid analgesics, antipyretics and antirheumatics	40.8794522286896	8.330236353257409e-22	2.84534217070943e-16
A11GA01	Ascorbic Acid (Vit C)	A02BC02	Pantoprazole	N17	Acute renal failure	1.71025695178148	1.0673179402457702e-9	3.6456165421386e-4
A11GA01	Ascorbic Acid (Vit C)	A02BC02	Pantoprazole	R57	Shock, not elsewhere classified	2.64323777084626	1.7939029930079201e-9	6.1273985751572e-4
A11GA01	Ascorbic Acid (Vit C)	A02BC02	Pantoprazole	Z94	Transplanted organ and tissue status	1.83692048648082	4.38749032093448e-8	0.0149862629394095
A11GA01	Ascorbic Acid (Vit C)	A11DA01	Thiamine (Vit B1)	N17	Acute renal failure	4.99934289755229	1.20622943811082e-47	4.1200937671663693e-42
A11GA01	Ascorbic Acid (Vit C)	A11DA01	Thiamine (Vit B1)	R57	Shock, not elsewhere classified	5.46381804733785	1.25415894926771e-21	4.2838056398347297e-16
A11GA01	Ascorbic Acid (Vit C)	A11DA01	Thiamine (Vit B1)	J96	Respiratory failure, not elsewhere classified	2.73494328715343	1.26539947060377e-21	4.32219966375189e-16
A11GA01	Ascorbic Acid (Vit C)	A11DA01	Thiamine (Vit B1)	F10	Mental and behavioural disorders due to use of alcohol	10.7414936542011	4.99343875179031e-21	1.7055988875715102e-15
A11GA01	Ascorbic Acid (Vit C)	A11DA01	Thiamine (Vit B1)	I50	Heart failure	2.34442205786373	3.55218905037502e-11	1.21331410955849e-5
A11GA01	Ascorbic Acid (Vit C)	A11DA01	Thiamine (Vit B1)	I46	Cardiac arrest	3.7206862695431	7.401104386531571e-10	2.5279804230988e-4
A11GA01	Ascorbic Acid (Vit C)	A11DA01	Thiamine (Vit B1)	R09	Other symptoms and signs involving the circulatory and respiratory systems	8.91355463466999	7.87182692949416e-10	2.6887641806534e-4
A11GA01	Ascorbic Acid (Vit C)	A11DA01	Thiamine (Vit B1)	R00	Abnormalities of heart beat	4.64968883221233	1.18230002171211e-9	4.0383585381616e-4
A11GA01	Ascorbic Acid (Vit C)	A11DA01	Thiamine (Vit B1)	I97	Postprocedural disorders of circulatory system, not elsewhere classified	8.23785459185217	3.6507491120198e-9	0.00124697907269438
A11GA01	Ascorbic Acid (Vit C)	A11DA01	Thiamine (Vit B1)	I34	Nonrheumatic mitral valve disorders	5.43514617178248	3.65876962154506e-9	0.0012497186220919
A11GA01	Ascorbic Acid (Vit C)	A11DA01	Thiamine (Vit B1)	E78	Disorders of lipoprotein metabolism and other lipidaemias	2.76382084248403	1.12392630328106e-8	0.00383897259559105
A11GA01	Ascorbic Acid (Vit C)	A11DA01	Thiamine (Vit B1)	I48	Atrial fibrillation and flutter	1.83335491496775	1.00426354210705e-7	0.0343024289550421
A11GA01	Ascorbic Acid (Vit C)	A11DA01	Thiamine (Vit B1)	T81	Complications of procedures, not elsewhere classified	2.47905692324319	1.3991594516582e-7	0.0477908095583988
A11GA01	Ascorbic Acid (Vit C)	B01AB04	Dalteparin	E87	Other disorders of fluid, electrolyte and acid-base balance	5.54926261699428	1.38778368370822e-13	4.74022497276849e-8
A11GA01	Ascorbic Acid (Vit C)	B01AB04	Dalteparin	J18	Pneumonia, organism unspecified	2.62216323589028	1.70737706235016e-8	0.00583185368432819
A11GA01	Ascorbic Acid (Vit C)	B01AB04	Dalteparin	J96	Respiratory failure, not elsewhere classified	2.51576383502932	1.45970630941122e-7	0.0498588964692972
A11GA01	Ascorbic Acid (Vit C)	B01AB05	Enoxaparin	I35	Nonrheumatic aortic valve disorders	3.7577991996252	5.04591633733766e-13	1.72352355151175e-7
A11GA01	Ascorbic Acid (Vit C)	B01AB05	Enoxaparin	I21	Acute myocardial infarction	3.07083584767842	3.3790113201335996e-12	1.15416213859539e-6
A11GA01	Ascorbic Acid (Vit C)	B01AB05	Enoxaparin	I25	Chronic ischaemic heart disease	2.33030142593853	1.0258799661185499e-11	3.50407768267181e-6
A11GA01	Ascorbic Acid (Vit C)	B01AB05	Enoxaparin	R00	Abnormalities of heart beat	4.43086255271506	4.59802580613568e-10	1.5705384785501e-4
A11GA01	Ascorbic Acid (Vit C)	B01AB05	Enoxaparin	Z99	Dependence on enabling machines and devices, not elsewhere classified	1.90343597398227	5.90799117412657e-10	2.017980729364e-4
A11GA01	Ascorbic Acid (Vit C)	B01AB05	Enoxaparin	I50	Heart failure	2.05092577950269	4.6214442082223505e-9	0.00157853745531409
A11GA01	Ascorbic Acid (Vit C)	B01AB05	Enoxaparin	E78	Disorders of lipoprotein metabolism and other lipidaemias	2.7557691325675	4.69736996509062e-9	0.00160447126423607
A11GA01	Ascorbic Acid (Vit C)	B01AB05	Enoxaparin	I20	Angina pectoris	2.46786558117641	1.10036479903715e-7	0.0375849403677521
A11GA01	Ascorbic Acid (Vit C)	B03BB01	Folic Acid	N18	Chronic kidney disease	14.0329392213617	6.42014783827508e-286	2.19291705682394e-280
A11GA01	Ascorbic Acid (Vit C)	B03BB01	Folic Acid	Z99	Dependence on enabling machines and devices, not elsewhere classified	5.9723346569528	1.2037719025499e-124	4.11169961210164e-119
A11GA01	Ascorbic Acid (Vit C)	B03BB01	Folic Acid	N19	Unspecified kidney failure	4.33054760809343	2.9416735461051798e-55	1.0047815497960499e-49
A11GA01	Ascorbic Acid (Vit C)	B03BB01	Folic Acid	T31	Burns classified according to extent of body surface involved	21.9620224119889	7.282131718920889e-44	2.48734316696837e-38
A11GA01	Ascorbic Acid (Vit C)	B03BB01	Folic Acid	T21	Burn and corrosion of trunk	12.15711206054	4.29722433718402e-24	1.4677943224032698e-18
A11GA01	Ascorbic Acid (Vit C)	B03BB01	Folic Acid	T22	Burn and corrosion of shoulder and upper limb, except wrist and hand	16.7129446669319	3.54818903467082e-23	1.21194783219444e-17
A11GA01	Ascorbic Acid (Vit C)	B03BB01	Folic Acid	T24	Burn and corrosion of hip and lower limb, except ankle and foot	16.1808239073235	4.04427471945517e-20	1.38139482737486e-14
A11GA01	Ascorbic Acid (Vit C)	B03BB01	Folic Acid	T29	Burns and corrosions of multiple body regions	13.4699033182524	8.236078616201089e-19	2.81318090077857e-13
A11GA01	Ascorbic Acid (Vit C)	B03BB01	Folic Acid	T20	Burn and corrosion of head and neck	8.07014939188305	1.14927597326784e-17	3.9255589563715e-12
A11GA01	Ascorbic Acid (Vit C)	B03BB01	Folic Acid	T23	Burn and corrosion of wrist and hand	8.46834314034732	1.21702424530949e-12	4.15696537421872e-7
A11GA01	Ascorbic Acid (Vit C)	B03BB01	Folic Acid	N17	Acute renal failure	1.79710591589973	7.492712303858449e-11	2.55927075620432e-5
A11GA01	Ascorbic Acid (Vit C)	B03BB01	Folic Acid	M31	Other necrotizing vasculopathies	6.85211956823306	5.1820635547636505e-9	0.00177002708427351
A11GA01	Ascorbic Acid (Vit C)	B03BB01	Folic Acid	I12	Hypertensive renal disease	4.68374886923118	8.80763348351623e-8	0.0300840575369767
A11GA01	Ascorbic Acid (Vit C)	B03BB01	Folic Acid	Q61	Cystic kidney disease	2.79136449495752	1.36052339356045e-7	0.0464711254491656
A11GA01	Ascorbic Acid (Vit C)	N02BE01	Paracetamol	T31	Burns classified according to extent of body surface involved	9.43065383432602	1.73788389464316e-26	5.93605526125475e-21
A11GA01	Ascorbic Acid (Vit C)	N02BE01	Paracetamol	T21	Burn and corrosion of trunk	9.54326558419846	3.50693082651216e-16	1.19785534855011e-10
A11GA01	Ascorbic Acid (Vit C)	N02BE01	Paracetamol	T22	Burn and corrosion of shoulder and upper limb, except wrist and hand	12.3501462015041	1.0010842381501302e-15	3.41938341056464e-10
A11GA01	Ascorbic Acid (Vit C)	N02BE01	Paracetamol	Z04	Examination and observation for other reasons	3.72403608448853	7.11602626100309e-13	2.4306068579183e-7
A11GA01	Ascorbic Acid (Vit C)	N02BE01	Paracetamol	T20	Burn and corrosion of head and neck	7.78347829871633	5.08869155652283e-12	1.73813419757839e-6
A11GA01	Ascorbic Acid (Vit C)	N02BE01	Paracetamol	T24	Burn and corrosion of hip and lower limb, except ankle and foot	4.77738014869212	5.55497878248101e-10	1.8974029927744e-4
A11GA01	Ascorbic Acid (Vit C)	N02BE01	Paracetamol	T29	Burns and corrosions of multiple body regions	5.39308757993703	1.43842781631237e-9	4.9132091236218e-4
A11GA01	Ascorbic Acid (Vit C)	N02BE01	Paracetamol	S72	Fracture of femur	5.25273515495524	1.7245530440865e-8	0.00589052134162538
A11GA01	Ascorbic Acid (Vit C)	N02BE01	Paracetamol	T23	Burn and corrosion of wrist and hand	5.7232596834074	6.10505195651346e-8	0.0208529038668239
A12AA02	Calcium Glubionate	A02BC02	Pantoprazole	K72	Hepatic failure, not elsewhere classified	3.18224857261703	3.42105680335505e-8	0.0116852353020838
A12AA02	Calcium Glubionate	A02BC02	Pantoprazole	K70	Alcoholic liver disease	2.95360224700232	1.18012289834006e-7	0.0403092218140218
A12AA02	Calcium Glubionate	A11CC03	Alfacalcidol	N18	Chronic kidney disease	8.56640668969037	6.306077059466009e-28	2.15395412904769e-22
A12AA02	Calcium Glubionate	A11CC03	Alfacalcidol	Z99	Dependence on enabling machines and devices, not elsewhere classified	4.59140977869816	3.86699552949919e-10	1.3208419290199e-4
A12AA02	Calcium Glubionate	C03CA01	Furosemide	J96	Respiratory failure, not elsewhere classified	2.30092730309329	7.39300742084875e-10	2.5252147587244e-4
A12AA04	Calcium Carbonate	A02BC02	Pantoprazole	Z94	Transplanted organ and tissue status	2.86855612760943	1.80357486276593e-16	6.16043458725233e-11
A12AA04	Calcium Carbonate	A02BC02	Pantoprazole	N18	Chronic kidney disease	1.55657606833082	1.18203326627702e-10	4.03744738695709e-5
A12AA04	Calcium Carbonate	A02BC02	Pantoprazole	N17	Acute renal failure	1.85836484400734	7.758642266348301e-10	2.650103921632e-4
A12AA04	Calcium Carbonate	A10AB05	Insulin Aspart	E10	Type 1 diabetes mellitus	6.52372819627611	3.76540010787516e-26	1.2861401840467e-20
A12AA04	Calcium Carbonate	A10AB05	Insulin Aspart	E11	Type 2 diabetes mellitus	3.9974973637377	5.26155359428873e-21	1.7971783380940103e-15
A12AA04	Calcium Carbonate	A10AD05	Insulin Aspart	E11	Type 2 diabetes mellitus	11.607250908366	1.72909454353462e-29	5.90603365046033e-24
A12AA04	Calcium Carbonate	A10AD05	Insulin Aspart	E10	Type 1 diabetes mellitus	3.73889168635047	4.59149006161848e-10	1.5683060773669e-4
A12AA04	Calcium Carbonate	C03CA01	Furosemide	N17	Acute renal failure	2.69334292211406	3.07512117681444e-22	1.05036299012215e-16
A12AA04	Calcium Carbonate	C03CA01	Furosemide	E11	Type 2 diabetes mellitus	1.85746803652891	4.91985563406638e-17	1.68046524921679e-11
A12AA04	Calcium Carbonate	C03CA01	Furosemide	I50	Heart failure	2.0083958160317	7.99221666720201e-13	2.72988546258286e-7
A12AA04	Calcium Carbonate	C07AB02	Metoprolol	I48	Atrial fibrillation and flutter	2.31642735685322	4.36631688663215e-14	1.49139412633317e-8
A12AA04	Calcium Carbonate	C07AG02	Carvedilol	I50	Heart failure	3.4701035712545	8.66745797442934e-8	0.0296052628540988
A12AA04	Calcium Carbonate	C08CA01	Amlodipine	I10	Essential (primary) hypertension	2.19304830171225	8.9572723143601e-18	3.05951758987135e-12
A12AA04	Calcium Carbonate	H02AB06	Prednisolone	J44	Other chronic obstructive pulmonary disease	5.56766888863499	1.88040905406453e-35	6.42287559778713e-30
A12AA04	Calcium Carbonate	H02AB06	Prednisolone	Z94	Transplanted organ and tissue status	5.40068789248054	3.3367497577622295e-25	1.1397269412593298e-19
A12AA04	Calcium Carbonate	H02AB06	Prednisolone	M31	Other necrotizing vasculopathies	10.4917424228975	4.7943546538943e-8	0.0163759813042137
A12AA04	Calcium Carbonate	J01DH02	Meropenem	Z99	Dependence on enabling machines and devices, not elsewhere classified	2.351236184003	2.01698412274091e-10	6.88937232836367e-5
A12AA04	Calcium Carbonate	J01DH02	Meropenem	N17	Acute renal failure	2.56312963686182	8.51621750907042e-8	0.0290886738213817
[truncated: 11,543 more rows]
