# Supplementary material for: Drug dosage modifications in 24 million in-patient prescriptions covering eight years: A Danish population-wide study of polypharmacy
Source: PLOS Digit Health. 2023 Sep 7;2(9):e0000336. doi: 10.1371/journal.pdig.0000336 (PMC10484442; doi:10.1371/journal.pdig.0000336)
Supplement: S6 Table — List of co-medication pairs with ORs >1 for dosage adjustment and their association with abnormal biochemical test results. OR: Odds Ratio. (TSV) [file pdig.0000336.s022.tsv]

Index ATC	Index drug	Co-medication ATC	Co-medication	Laboratory test	estimate	p.value	p.value.bonferroni
A01AB09	Miconazole	C03CA01	Furosemide	TROPONIN T	2.50157932319463	3.9147276748424195e-19	1.43494734394116e-13
A01AB09	Miconazole	C03CA01	Furosemide	GLOMERULAR FILTRATION (EGFR)	1.50426609226322	4.4910506628590804e-17	1.6461991115216598e-11
A01AB09	Miconazole	C03CA01	Furosemide	CREATINE KINASE MB (CKMB)	2.48744865244096	1.1929786664090601e-15	4.37287523150907e-10
A01AB09	Miconazole	C03CA01	Furosemide	BASE EXCESS	1.52378649701189	4.46587356680544e-15	1.6369704217861e-9
A01AB09	Miconazole	C03CA01	Furosemide	PRO-BRAIN NATRIURETIC PEPTIDE [PRO-BNP]	3.05387095093782	1.3795174507097598e-12	5.05663501075113e-7
A01AB09	Miconazole	C03CA01	Furosemide	PCO2	1.42470929477082	1.2503271654446002e-10	4.58308672820884e-5
A01AB09	Miconazole	C03CA01	Furosemide	COAGULATION FACTOR II + VII + X (INR)	1.4339145281624	1.08573846064845e-9	3.9797851848915e-4
A01AB09	Miconazole	C03CA01	Furosemide	BICARBONATE	1.35643573328577	3.5064502315892803e-9	0.00128529283883928
A01AB09	Miconazole	C03CA01	Furosemide	LACTATE	1.43039667859752	4.47668063286014e-9	0.00164093176265552
A01AB09	Miconazole	C03CA01	Furosemide	D-DIMER	1.45490592888794	8.91835704380809e-8	0.032690326927649
A01AB09	Miconazole	N02BE01	Paracetamol	PROTEIN	1.84741327396728	2.22536585605588e-12	8.15710079903139e-7
A01AB09	Miconazole	N02BE01	Paracetamol	CREATINE KINASE MB (CKMB)	2.17750470603164	5.79454690453415e-10	2.1239969624039e-4
A01AB09	Miconazole	N02BE01	Paracetamol	TROPONIN T	2.03192374004431	6.984083951225501e-10	2.5600229564056e-4
A01AB09	Miconazole	N02BE01	Paracetamol	MYOGLOBIN	2.25655920833782	2.4910066752407503e-9	9.1308098781617e-4
A01AB09	Miconazole	N02BE01	Paracetamol	CHOLESTEROL VLDL	1.79050585454778	4.60122835493484e-8	0.0168658485472972
A02AA04	Magnesium Hydroxide	A02BC03	Lansoprazole	ERYTHROCYTES, VOL.FR. (EVF)	2.13671423072608	6.98583982691179e-10	2.5606665743943e-4
A02AA04	Magnesium Hydroxide	A06AB08	Sodium Picosulfate	MYOGLOBIN	2.00297038781159	1.08315949829697e-8	0.00397033197260253
A02AA04	Magnesium Hydroxide	A06AD65	Macrogol, Combinations	ERYTHROCYTES, VOL.FR. (EVF)	2.98875821649534	3.37536030398672e-23	1.23724169478664e-17
A02AA04	Magnesium Hydroxide	A06AD65	Macrogol, Combinations	HYDROGEN ION	2.75668160073215	1.4000941714201e-15	5.13205918628209e-10
A02AA04	Magnesium Hydroxide	A06AD65	Macrogol, Combinations	OXYGEN (O2)	3.71602655781795	1.6782393945143202e-15	6.15160328298619e-10
A02AA04	Magnesium Hydroxide	A06AD65	Macrogol, Combinations	OXYHEMOGLOBIN	3.3863597890785	1.22702339194277e-14	4.49766651340014e-9
A02AA04	Magnesium Hydroxide	A06AD65	Macrogol, Combinations	ERYTHROCYTES	1.62746371273131	5.83489793193686e-8	0.0213878767184939
A02AA04	Magnesium Hydroxide	A10AE04	Insulin Glargine	GLUCOSE	2.98839229127299	1.07537280259604e-12	3.94178976164381e-7
A02AA04	Magnesium Hydroxide	A10AE04	Insulin Glargine	HEMOGLOBIN A1C (HBA1C)	5.67655914154586	6.96708955117343e-9	0.00255379364207217
A02AA04	Magnesium Hydroxide	A10AE04	Insulin Glargine	GLUCOSE (FROM HBA1C)	4.98989320510526	4.38539983204481e-8	0.0160747269383586
A02AA04	Magnesium Hydroxide	A11AA03	Multivitamins And Other Minerals, Incl. Combinations	ERYTHROCYTES, VOL.FR. (EVF)	7.5650333486472	1.91862042520872e-29	7.032722354806821e-24
A02AA04	Magnesium Hydroxide	A11AA03	Multivitamins And Other Minerals, Incl. Combinations	HYDROGEN ION	4.87104611217713	3.33736667478766e-15	1.2233150920100902e-9
A02AA04	Magnesium Hydroxide	A11AA03	Multivitamins And Other Minerals, Incl. Combinations	OXYGEN (O2)	4.75530982794994	1.25229038583299e-11	4.59028293217468e-6
A02AA04	Magnesium Hydroxide	A11AA03	Multivitamins And Other Minerals, Incl. Combinations	OXYHEMOGLOBIN	4.74056523796653	4.83611857271797e-10	1.7726840989483e-4
A02AA04	Magnesium Hydroxide	A11AA03	Multivitamins And Other Minerals, Incl. Combinations	ERYTHROCYTES	2.41623201558826	2.44897870965591e-8	0.00897675595003084
A02AA04	Magnesium Hydroxide	A11CC05	Colecalciferol	VITAMIN D	5.32436120041808	3.62300373887734e-24	1.3280156434892299e-18
A02AA04	Magnesium Hydroxide	A12BA01	Potassium Chloride	POTASSIUM	1.29095732971609	3.0229445034393295e-19	1.10806333068019e-13
A02AA04	Magnesium Hydroxide	B01AA03	Warfarin	COAGULATION FACTOR II + VII + X (INR)	4.78872039744238	1.5610564060943098e-84	5.722067867102751e-79
A02AA04	Magnesium Hydroxide	B01AA03	Warfarin	COAGULATION, SURFACE-INDUCED (APTT)	2.00660951666623	3.50566728276734e-8	0.0128500584816565
A02AA04	Magnesium Hydroxide	B01AB04	Dalteparin	ERYTHROCYTES, VOL.FR. (EVF)	5.2652324447131	1.1990223738081699e-60	4.3950285014175896e-55
A02AA04	Magnesium Hydroxide	B01AB04	Dalteparin	HYDROGEN ION	4.61059338972909	2.4830653103683497e-41	9.101700725808289e-36
A02AA04	Magnesium Hydroxide	B01AB04	Dalteparin	OXYGEN (O2)	5.20596856182988	9.320433541254819e-33	3.4164142349805e-27
A02AA04	Magnesium Hydroxide	B01AB04	Dalteparin	OXYHEMOGLOBIN	4.76734202633278	6.809930065830529e-30	2.49618667556025e-24
A02AA04	Magnesium Hydroxide	B01AB04	Dalteparin	ERYTHROCYTES	1.65484277571637	3.92022515482747e-10	1.4369624507271e-4
A02AA04	Magnesium Hydroxide	B01AB05	Enoxaparin	COAGULATION FACTOR II + VII + X (INR)	1.7199569981511	3.37736913283739e-16	1.23797803301068e-10
A02AA04	Magnesium Hydroxide	B01AB05	Enoxaparin	CREATINE KINASE MB (CKMB)	2.53464087762562	6.4752419732958e-14	2.37350642055355e-8
A02AA04	Magnesium Hydroxide	B01AB05	Enoxaparin	TROPONIN T	2.126464334049	2.54010725633508e-10	9.3107885491688e-5
A02AA04	Magnesium Hydroxide	B01AB05	Enoxaparin	ALANINE TRANSAMINASE (ALAT)	1.46606013833876	8.29810403026076e-8	0.0304167833039611
A02AA04	Magnesium Hydroxide	B01AB10	Tinzaparin	D-DIMER	1.58584932362694	6.701404605462629e-18	2.45640655953693e-12
A02AA04	Magnesium Hydroxide	B01AB10	Tinzaparin	MYOGLOBIN	2.16923188602655	7.143417457602461e-17	2.6184268125016396e-11
A02AA04	Magnesium Hydroxide	B01AB10	Tinzaparin	SEDIMENTATIONSREAKTION	1.7061892646919	2.2340622289961899e-13	8.18897744100783e-8
A02AA04	Magnesium Hydroxide	B01AB10	Tinzaparin	CO2 TOTAL	1.52139169659116	9.91101826893426e-13	3.63289365749612e-7
A02AA04	Magnesium Hydroxide	B01AB10	Tinzaparin	CALCIUM	1.45319850006825	2.3504122308960697e-11	8.61545953647185e-6
A02AA04	Magnesium Hydroxide	B01AB10	Tinzaparin	COAGULATION, SURFACE-INDUCED (APTT)	1.45539338394939	1.2646743400374602e-9	4.6356764401507e-4
A02AA04	Magnesium Hydroxide	B01AB10	Tinzaparin	LACTATE	1.30425686973464	1.88201091448172e-8	0.00689852982714189
A02AA04	Magnesium Hydroxide	B01AB10	Tinzaparin	ERYTROCYTVOL. REL. SPREADING	2.22314131604355	4.0938544634666e-8	0.0150060644743815
A02AA04	Magnesium Hydroxide	C03CA01	Furosemide	GLOMERULAR FILTRATION (EGFR)	1.307773196982	2.53793658088622e-16	9.302831916604249e-11
A02AA04	Magnesium Hydroxide	C03CA01	Furosemide	CREATININE	1.19242982312	4.60158568156597e-10	1.6867158331636e-4
A02AA04	Magnesium Hydroxide	C03CA01	Furosemide	CARBAMIDE	1.19408302371026	7.166373709219011e-9	0.00262684144948794
A02AA04	Magnesium Hydroxide	C03CA01	Furosemide	COAGULATION FACTOR II + VII + X (INR)	1.25308791168286	7.61874754206674e-9	0.00279265953029211
A02AA04	Magnesium Hydroxide	C03CA01	Furosemide	TROPONIN T	1.43953677781975	1.59420217188809e-8	0.00584356400307751
A02AA04	Magnesium Hydroxide	C09CA01	Losartan	GLOMERULAR FILTRATION (EGFR)	1.52246712098967	5.90355228624712e-10	2.1639529940761e-4
A02AA04	Magnesium Hydroxide	H02AB06	Prednisolone	LACTATE DEHYDROGENASE (LDH)	1.63144622459097	1.3692975574342301e-15	5.019173889750751e-10
A02AA04	Magnesium Hydroxide	H02AB06	Prednisolone	NEUTROPHILS	1.38038297239654	4.16820093231514e-12	1.52785821994105e-6
A02AA04	Magnesium Hydroxide	H02AB06	Prednisolone	METAMYELO. + MYELOMA. + PROMYELOCYTES	1.47718965829769	1.26379354229359e-10	4.63244786721258e-5
A02AA04	Magnesium Hydroxide	H02AB06	Prednisolone	LYMPHOCYTES	1.34424646385002	2.01938553284674e-8	0.00740207786450505
A02AA04	Magnesium Hydroxide	H03AA01	Levothyroxine Sodium	THYROTROPIN (TSH)	4.49560794818367	1.27387675422373e-28	4.66940798137462e-23
A02AA04	Magnesium Hydroxide	H03AA01	Levothyroxine Sodium	TRIIODOTHYRONINE [T 3]	5.09676344110432	9.74102575772813e-13	3.570582732521e-7
A02AA04	Magnesium Hydroxide	H03AA01	Levothyroxine Sodium	THYROXINE FREE [T4]	6.27545811803427	1.19377362367098e-9	4.3757891553022e-4
A02AA04	Magnesium Hydroxide	H03AA01	Levothyroxine Sodium	THYROXINE [T4]	6.35475327148419	1.51846155761128e-8	0.00556593602403972
A02AA04	Magnesium Hydroxide	M03BB03	Chlorzoxazone	SEDIMENTATIONSREAKTION	1.98121855392674	2.29333060978657e-10	8.40622628347877e-5
A02AA04	Magnesium Hydroxide	M03BB03	Chlorzoxazone	CALCIUM	1.73605599377163	1.5647506963903302e-9	5.7356093251257e-4
A02AA04	Magnesium Hydroxide	N02AA01	Morphine	HEMOGLOBIN	1.09059705304709	9.6663075687928e-8	0.0354319470564857
A02AA04	Magnesium Hydroxide	N02AA01	Morphine	ALBUMIN	1.10943474950024	9.67945520464501e-8	0.0354801398471783
A02AA04	Magnesium Hydroxide	N03AX12	Gabapentin	HEMOGLOBIN	1.34364198298608	2.6780971151715296e-19	9.816591756632391e-14
A02AA04	Magnesium Hydroxide	N03AX12	Gabapentin	TROPONIN T	1.82653121195175	1.02601900655989e-8	0.00376088292873534
A02AA04	Magnesium Hydroxide	N03AX12	Gabapentin	CREATINE KINASE MB (CKMB)	1.82787728155361	4.65141401832068e-8	0.0170498045982946
A02BC01	Omeprazole	C03CA01	Furosemide	GLOMERULAR FILTRATION (EGFR)	1.55972246116802	1.60938162569265e-29	5.89920444279267e-24
A02BC01	Omeprazole	C03CA01	Furosemide	CARBAMIDE	1.39760747124068	3.9295605773417596e-20	1.4403843591852e-14
A02BC01	Omeprazole	C03CA01	Furosemide	CREATININE	1.2970251688	1.49169344391525e-14	5.46781723560579e-9
A02BC01	Omeprazole	C03CA01	Furosemide	PRO-BRAIN NATRIURETIC PEPTIDE [PRO-BNP]	3.7505291734098	8.89175409140487e-14	3.25928135395855e-8
A02BC01	Omeprazole	C03CA01	Furosemide	D-DIMER	1.55415499193328	2.0833575705338299e-13	7.63656800836746e-8
A02BC01	Omeprazole	C03CA01	Furosemide	PROTEIN	1.70190479941797	2.19361998739449e-13	8.04073599999438e-8
A02BC01	Omeprazole	C03CA01	Furosemide	PCO2	1.44774148156694	8.86209184649818e-13	3.24840862842575e-7
A02BC01	Omeprazole	C03CA01	Furosemide	BASE EXCESS	1.42843491274897	1.25172152278341e-12	4.58819775897782e-7
A02BC01	Omeprazole	C03CA01	Furosemide	COAGULATION FACTOR II + VII + X (INR)	1.42051512467254	3.21118124673712e-12	1.17706169717274e-6
A02BC01	Omeprazole	C03CA01	Furosemide	BICARBONATE	1.38337046853118	4.6255703377836495e-11	1.69550743288493e-5
A02BC01	Omeprazole	C03CA01	Furosemide	TROPONIN T	1.66461407591718	5.40150095668904e-10	1.9799255771753e-4
A02BC01	Omeprazole	C03CA01	Furosemide	URATE	1.66858319566702	6.865066715494971e-9	0.0025163970696314
A02BC01	Omeprazole	C03CA01	Furosemide	PHOSPHATE (P; INORGANIC)	1.4515589412847	1.13393327722418e-8	0.004156443766998
A02BC01	Omeprazole	C03CA01	Furosemide	CREATINE KINASE MB (CKMB)	1.73090703734512	4.43916281390946e-8	0.0162717956860133
A02BC02	Pantoprazole	A10AB05	Insulin Aspart	GLUCOSE (FROM HBA1C)	6.32315700611156	4.01204866027058e-49	1.4706204484708396e-43
A02BC02	Pantoprazole	A10AB05	Insulin Aspart	HEMOGLOBIN A1C (HBA1C)	6.01890119769779	8.77441345307857e-49	3.2162700256393997e-43
A02BC02	Pantoprazole	A10AB05	Insulin Aspart	GLUCOSE	2.13685406326301	9.02025765422395e-40	3.30638446341344e-34
A02BC02	Pantoprazole	A10AB05	Insulin Aspart	LACTATE	1.7442417904426	1.95935233903935e-12	7.18202559227213e-7
A02BC02	Pantoprazole	A10AB05	Insulin Aspart	AMYLASE PANCREAS TYPE	2.54047651075031	4.15775743912754e-12	1.52403014706964e-6
A02BC02	Pantoprazole	A10AB05	Insulin Aspart	BASE EXCESS	1.63107519921351	1.13824566254818e-11	4.17225085852698e-6
A02BC02	Pantoprazole	A10AB05	Insulin Aspart	GLOMERULAR FILTRATION (EGFR)	1.42870633347043	3.5846091858785805e-9	0.00131394208169298
A02BC02	Pantoprazole	A10AB05	Insulin Aspart	PO2	1.49420349973031	6.860492792508561e-9	0.00251472049358681
A02BC02	Pantoprazole	A10AB05	Insulin Aspart	PCO2	1.50836553564932	2.60776914791664e-8	0.00955880388937992
A02BC02	Pantoprazole	A10AB05	Insulin Aspart	ALBUMIN	1.35779273506643	8.40538777804198e-8	0.0308100329542907
A02BC02	Pantoprazole	A10AB05	Insulin Aspart	ERYTHROCYTES, VOL.FR. (EVF)	1.63044817165437	1.1513198136943e-7	0.0422017429029459
A02BC02	Pantoprazole	A11DA01	Thiamine (Vit B1)	ETHANOL	3.3919833355076	7.01831700422522e-28	2.5725711162157597e-22
A02BC02	Pantoprazole	A11DA01	Thiamine (Vit B1)	ERYTROCYTVOL. AGENT [MCV]	1.96504781724437	5.2259008747631805e-21	1.91555919154532e-15
A02BC02	Pantoprazole	A11DA01	Thiamine (Vit B1)	ASPARTATE TRANSAMINASE [ASAT]	1.73683022298705	3.8825939269273e-20	1.42316868650913e-14
A02BC02	Pantoprazole	A11DA01	Thiamine (Vit B1)	ALKALINE PHOSPHATASE	1.47349867393858	2.05746209770548e-17	7.541647893760409e-12
A02BC02	Pantoprazole	A11DA01	Thiamine (Vit B1)	ZINC	1.77069440146003	2.66732570907679e-16	9.777109059878059e-11
A02BC02	Pantoprazole	A11DA01	Thiamine (Vit B1)	ERYTHROCYTES	1.57299459663484	4.36115383394584e-14	1.59858529898668e-8
A02BC02	Pantoprazole	A11DA01	Thiamine (Vit B1)	BILIRUBIN	1.43465374864302	1.94332773690255e-13	7.12328725289367e-8
A02BC02	Pantoprazole	A11DA01	Thiamine (Vit B1)	CREATINE	1.81277255453928	4.93324893268292e-12	1.80828732952386e-6
A02BC02	Pantoprazole	A11DA01	Thiamine (Vit B1)	PLATELETS	1.35964704028768	7.0969505650134096e-12	2.60139432655623e-6
A02BC02	Pantoprazole	A11DA01	Thiamine (Vit B1)	AMMONIUM	2.6601644680411	1.1482921789063698e-11	4.20907646470309e-6
A02BC02	Pantoprazole	A11DA01	Thiamine (Vit B1)	CALCIUM	1.60477182175187	1.57841533236799e-11	5.78569718494819e-6
A02BC02	Pantoprazole	A11DA01	Thiamine (Vit B1)	ALBUMIN	1.31315781080039	3.8660889606495295e-11	1.41711877461505e-5
A02BC02	Pantoprazole	A11DA01	Thiamine (Vit B1)	PARACETAMOL	3.69986447799013	1.42583280217471e-10	5.22640439469942e-5
A02BC02	Pantoprazole	A11DA01	Thiamine (Vit B1)	LACTATE DEHYDROGENASE (LDH)	1.3486215545242	1.2532598483952802e-9	4.5938365068913e-4
A02BC02	Pantoprazole	A11DA01	Thiamine (Vit B1)	SODIUM	1.25146642815693	4.139655736054481e-9	0.00151739494970651
A02BC02	Pantoprazole	A11DA01	Thiamine (Vit B1)	LACTATE	1.44043106105796	4.36312940933969e-9	0.00159930944812287
A02BC02	Pantoprazole	A11DA01	Thiamine (Vit B1)	SALICYLATE	3.35363999712392	2.02576552157141e-8	0.00742546377697522
A02BC02	Pantoprazole	A11DA01	Thiamine (Vit B1)	BASE EXCESS	1.35586398851769	1.27934938007673e-7	0.0468946794616505
A02BC02	Pantoprazole	A12AA07	Calcium Chloride	ERYTHROCYTES, VOL.FR. (EVF)	3.51250231586049	9.20272382955114e-10	3.3732676224458e-4
A02BC02	Pantoprazole	A12AA07	Calcium Chloride	HYDROGEN ION	3.66915636801188	1.35161009584985e-9	4.9543403224385e-4
A02BC02	Pantoprazole	A12AA07	Calcium Chloride	OXYGEN (O2)	3.37265034381009	8.10038311913429e-9	0.00296920353270179
A02BC02	Pantoprazole	B01AB05	Enoxaparin	CREATINE KINASE MB (CKMB)	2.12912683293107	7.786169879396009e-25	2.8540283554624896e-19
A02BC02	Pantoprazole	B01AB05	Enoxaparin	TROPONIN T	2.05209480140104	4.098395619912e-24	1.50227101287436e-18
A02BC02	Pantoprazole	B01AB05	Enoxaparin	COAGULATION FACTOR II + VII + X (INR)	1.56041030664436	1.83847188529541e-15	6.73893708026918e-10
A02BC02	Pantoprazole	B01AB05	Enoxaparin	PROTEIN	1.73455594247334	1.66368107545003e-14	6.098239618872841e-9
A02BC02	Pantoprazole	B01AB05	Enoxaparin	PROCALCITONIN	2.32300471078979	3.42869593989724e-10	1.2567919254652e-4
A02BC02	Pantoprazole	B01AB05	Enoxaparin	AMYLASE	1.57854887780035	4.0360836158248e-8	0.014794304854642
A02BC02	Pantoprazole	B05BA10	Combinations	ERYTHROCYTES, VOL.FR. (EVF)	6.9071257035195	5.92756232370689e-16	2.1727538973170801e-10
A02BC02	Pantoprazole	B05BA10	Combinations	HYDROGEN ION	5.91293352654294	1.9512285909870998e-12	7.15224791254913e-7
A02BC02	Pantoprazole	B05BA10	Combinations	OXYHEMOGLOBIN	6.29046144913446	1.2235099462173298e-11	4.48478794295909e-6
A02BC02	Pantoprazole	B05BA10	Combinations	OXYGEN (O2)	7.16485551495191	1.8841144000903198e-11	6.90624017467507e-6
A02BC02	Pantoprazole	C01CA03	Norepinephrine	ZINC	3.58664741594095	1.37779847709265e-11	5.05033409576788e-6
A02BC02	Pantoprazole	C01CA03	Norepinephrine	ANTITHROMBIN	4.41622317811559	2.99296916063344e-11	1.09707583879935e-5
A02BC02	Pantoprazole	C01CA03	Norepinephrine	D-DIMER	3.25176148619856	5.116336303476881e-9	0.00187539818837575
A02BC02	Pantoprazole	C03CA01	Furosemide	GLOMERULAR FILTRATION (EGFR)	1.32312568958117	4.9768486394528495e-30	1.8242688456400802e-24
A02BC02	Pantoprazole	C03CA01	Furosemide	CREATININE	1.18965124715139	4.2546944898271106e-15	1.5595625199406202e-9
A02BC02	Pantoprazole	C03CA01	Furosemide	CARBAMIDE	1.19370421680576	2.95623931267638e-14	1.08361247630084e-8
A02BC02	Pantoprazole	C03CA01	Furosemide	COAGULATION FACTOR II + VII + X (INR)	1.20675047009863	4.23932850219981e-11	1.55393010180984e-5
A02BC02	Pantoprazole	C03CA01	Furosemide	URATE	1.37948389764289	1.19051037013747e-9	4.3638276668426e-4
A02BC02	Pantoprazole	C03CA01	Furosemide	CO2 TOTAL	1.26120912993243	6.07066213169508e-9	0.00222520727503496
A02BC02	Pantoprazole	C07AG02	Carvedilol	GLOMERULAR FILTRATION (EGFR)	1.70188031783445	2.04601474301185e-10	7.49968750065737e-5
A02BC02	Pantoprazole	H01BA04	Terlipressin	COAGULATION FACTOR II + VII + X (INR)	3.7332739710212	7.83634281561335e-14	2.87241929540589e-8
A02BC02	Pantoprazole	H01BA04	Terlipressin	LACTATE	3.88157515767039	8.505818944990279e-12	3.11781644010513e-6
A02BC02	Pantoprazole	H01BA04	Terlipressin	PLATELETS	2.82338328672585	9.061444977963449e-11	3.32148171811748e-5
A02BC02	Pantoprazole	H01BA04	Terlipressin	PCO2	3.25700586295037	4.36737356615313e-10	1.600865148047e-4
A02BC02	Pantoprazole	H01BA04	Terlipressin	BILIRUBIN	2.90432492989472	4.93321007104609e-10	1.808273084752e-4
A02BC02	Pantoprazole	H01BA04	Terlipressin	AMMONIUM	15.2599601265283	1.52013873891195e-9	5.5720837488691e-4
A02BC02	Pantoprazole	H01BA04	Terlipressin	BASE EXCESS	3.00687583337945	7.0672592361445e-9	0.002590510940268
A02BC02	Pantoprazole	H01BA04	Terlipressin	CALCIUM ION-FREE	2.51517807132632	6.8601695326449e-8	0.0251460200236052
A02BC02	Pantoprazole	H01BA04	Terlipressin	ALBUMIN	2.41612417513114	7.56038070946726e-8	0.0277126510943593
A02BC02	Pantoprazole	J01MA02	Ciprofloxacin	PHOSPHATE (P; INORGANIC)	1.52973956118894	2.44519116144918e-15	8.962872654203591e-10
A02BC02	Pantoprazole	J01MA02	Ciprofloxacin	METAMYELOCYTES	1.81584344143599	1.20132647587925e-14	4.40347421060015e-9
A02BC02	Pantoprazole	J01MA02	Ciprofloxacin	MAGNESIUM	1.51437515752314	2.8437512267098404e-14	1.04237985590172e-8
A02BC02	Pantoprazole	J01MA02	Ciprofloxacin	C-REACTIVE PROTEIN (CRP)	1.37506170788498	3.51385288444859e-14	1.28800628864752e-8
A02BC02	Pantoprazole	J01MA02	Ciprofloxacin	PROCALCITONIN	2.42676848346801	4.01518010501316e-14	1.47176828267268e-8
A02BC02	Pantoprazole	J01MA02	Ciprofloxacin	PLATELETS	1.36419497863376	1.43761594138652e-13	5.2695956093117e-8
A02BC02	Pantoprazole	J01MA02	Ciprofloxacin	MYELOCYTES	1.79692205138091	1.6886793973474399e-12	6.18987121777102e-7
A02BC02	Pantoprazole	J01MA02	Ciprofloxacin	METAMYELO. + MYELOMA. + PROMYELOCYTES	1.39560088261145	9.96680144012399e-12	3.65334103467889e-6
A02BC02	Pantoprazole	J01MA02	Ciprofloxacin	COAGULATION FACTOR II + VII + X (INR)	1.38543863047269	1.57836154264449e-11	5.7855000181788e-6
A02BC02	Pantoprazole	J01MA02	Ciprofloxacin	ZINC	1.52474074084729	1.8842347023720397e-11	6.90668114389174e-6
A02BC02	Pantoprazole	J01MA02	Ciprofloxacin	ANTITHROMBIN	1.75190639587177	9.57004917039111e-10	3.507911093456e-4
A02BC02	Pantoprazole	J01MA02	Ciprofloxacin	ALKALINE PHOSPHATASE	1.31353266994089	1.05123667418e-9	3.8533185415735e-4
A02BC02	Pantoprazole	J01MA02	Ciprofloxacin	LACTATE DEHYDROGENASE (LDH)	1.33846772015234	1.47296005022984e-9	5.3991497937179e-4
A02BC02	Pantoprazole	J01MA02	Ciprofloxacin	ERYTHROBLASTS	1.87682607567324	1.8722946533079104e-9	6.8629147746466e-4
A02BC02	Pantoprazole	J01MA02	Ciprofloxacin	COAGULATION, SURFACE-INDUCED (APTT)	1.48882394704531	1.9279238031817e-9	7.0668239798005e-4
A02BC02	Pantoprazole	J01MA02	Ciprofloxacin	D-DIMER	1.45990185114139	2.96578583166696e-9	0.00108711176238336
A02BC02	Pantoprazole	J01MA02	Ciprofloxacin	NEUTROPHILS	1.25585868941097	3.01971154466328e-8	0.0110687828640787
A02BC02	Pantoprazole	J01MA02	Ciprofloxacin	MYOGLOBIN	1.825765628827	1.12119812403581e-7	0.041097629356345
A02BC02	Pantoprazole	J02AC01	Fluconazole	PLATELETS	1.36054159582142	2.0949390962628002e-10	7.67902020674226e-5
A02BC02	Pantoprazole	J02AC01	Fluconazole	LYMPHOCYTES	1.34234646375903	1.97912919324909e-8	0.00725451784914647
A02BC02	Pantoprazole	N05AD01	Haloperidol	ALBUMIN	1.39583351452933	5.85480288203635e-10	2.1460838512133e-4
A02BC05	Esomeprazole	A11DA01	Thiamine (Vit B1)	ZINC	2.01270515403064	5.98512556166204e-24	2.19385375975278e-18
A02BC05	Esomeprazole	A11DA01	Thiamine (Vit B1)	AMMONIUM	6.16165212731435	1.5320281229561298e-23	5.61566440497693e-18
A02BC05	Esomeprazole	A11DA01	Thiamine (Vit B1)	ERYTHROCYTES	1.79612547977458	4.03551695638789e-17	1.47922277588094e-11
A02BC05	Esomeprazole	A11DA01	Thiamine (Vit B1)	ETHANOL	4.42564700432224	3.26823942859725e-16	1.19797643079175e-10
A02BC05	Esomeprazole	A11DA01	Thiamine (Vit B1)	ERYTROCYTVOL. AGENT [MCV]	2.16470633364833	1.11136078275563e-15	4.07370406279859e-10
A02BC05	Esomeprazole	A11DA01	Thiamine (Vit B1)	ASPARTATE TRANSAMINASE [ASAT]	1.61888140551886	1.4025367535722099e-11	5.14101249558647e-6
A02BC05	Esomeprazole	A11DA01	Thiamine (Vit B1)	TRANSFERRIN	1.71132937952538	3.92511324363e-10	1.4387541845658e-4
A02BC05	Esomeprazole	A11DA01	Thiamine (Vit B1)	BILIRUBIN	1.38914009996318	2.32483945761312e-8	0.00852172228027547
A02BC05	Esomeprazole	B01AB05	Enoxaparin	PROCALCITONIN	2.94085848957096	2.5503659570400197e-16	9.348391919189769e-11
A02BC05	Esomeprazole	B01AB05	Enoxaparin	ANTITHROMBIN	2.19134552489681	2.3398026931312198e-11	8.57657016969942e-6
A02BC05	Esomeprazole	B01AB05	Enoxaparin	TROPONIN T	2.2984319563557	2.02946172203052e-8	0.00743901223672009
A02BC05	Esomeprazole	B01AB05	Enoxaparin	D-DIMER	1.68235512964612	9.93579998814985e-8	0.0364197742145632
A02BC05	Esomeprazole	C03CA01	Furosemide	BICARBONATE	1.23639196620243	2.91288337034918e-8	0.0106772031228486
A02BC05	Esomeprazole	N02BE01	Paracetamol	SEDIMENTATIONSREAKTION	1.50516784194572	3.22769926024042e-8	0.0118311639154039
A02BC05	Esomeprazole	R03AL01	Fenoterol And Ipratropium Bromide	PCO2	2.36030791022105	6.97126897109841e-10	2.555325612625e-4
A02BC05	Esomeprazole	R03AL01	Fenoterol And Ipratropium Bromide	BASE EXCESS	2.23089507029281	3.84266344185051e-9	0.00140853212727375
A02BC05	Esomeprazole	R03AL01	Fenoterol And Ipratropium Bromide	BICARBONATE	2.21109099151346	4.32497631762104e-9	0.00158532439420031
A03FA01	Metoclopramide	A02BC02	Pantoprazole	ALBUMIN	1.24069684917794	5.56575113956716e-23	2.0401316459594802e-17
A03FA01	Metoclopramide	A02BC02	Pantoprazole	HEMOGLOBIN	1.21647760472604	5.32124322114733e-22	1.95050702395477e-16
A03FA01	Metoclopramide	A02BC02	Pantoprazole	ALANINE TRANSAMINASE (ALAT)	1.29065770045678	5.440920006040109e-19	1.99437466913401e-13
A03FA01	Metoclopramide	A02BC02	Pantoprazole	ALKALINE PHOSPHATASE	1.24195878920318	1.66574395503929e-17	6.1058011246360695e-12
A03FA01	Metoclopramide	A02BC02	Pantoprazole	SODIUM	1.18823000130193	2.38687926521025e-17	8.74912981542082e-12
A03FA01	Metoclopramide	A02BC02	Pantoprazole	CARBAMIDE	1.20672895878771	3.2188059064411297e-16	1.1798565238119e-10
A03FA01	Metoclopramide	A02BC02	Pantoprazole	CREATININE	1.18412098142028	2.77781598901448e-15	1.0182112285892501e-9
A03FA01	Metoclopramide	A02BC02	Pantoprazole	C-REACTIVE PROTEIN (CRP)	1.1758936571659	4.31660823733121e-14	1.58225706600199e-8
A03FA01	Metoclopramide	A02BC02	Pantoprazole	LACTATE DEHYDROGENASE (LDH)	1.22230003853633	4.828409698526779e-13	1.76985840340469e-7
A03FA01	Metoclopramide	A02BC02	Pantoprazole	BILIRUBIN	1.21883685897907	1.66445346710778e-12	6.10107082821824e-7
A03FA01	Metoclopramide	A02BC02	Pantoprazole	PLATELETS	1.18621085388714	1.72144395915514e-12	6.30997004672276e-7
A03FA01	Metoclopramide	A02BC02	Pantoprazole	LEUKOCYTES	1.1523644778063	1.9374309611925997e-12	7.10167256256109e-7
A03FA01	Metoclopramide	A02BC02	Pantoprazole	NEUTROPHILS	1.1737790643658	2.94312002974489e-12	1.07880359002302e-6
A03FA01	Metoclopramide	A02BC02	Pantoprazole	ASPARTATE TRANSAMINASE [ASAT]	1.25218515719681	4.754642922598649e-11	1.74281911792146e-5
A03FA01	Metoclopramide	A02BC02	Pantoprazole	GLOMERULAR FILTRATION (EGFR)	1.18165824617451	1.27183854393229e-10	4.66193690116925e-5
A03FA01	Metoclopramide	A02BC02	Pantoprazole	POTASSIUM	1.13611608300543	7.940895498569101e-10	2.910743185896e-4
A03FA01	Metoclopramide	A02BC02	Pantoprazole	FERRITIN	1.32000113713169	1.01456209489532e-9	3.7188875044597e-4
A03FA01	Metoclopramide	A02BC02	Pantoprazole	PHOSPHATE (P; INORGANIC)	1.2322035601681	4.6214991181607106e-9	0.00169401512326093
A03FA01	Metoclopramide	A02BC02	Pantoprazole	TROPONIN T	1.32659216546051	8.37759142968234e-8	0.0307081451614149
A03FA01	Metoclopramide	A09AA02	Multienzymes (Lipase, Protease Etc.)	ALKALINE PHOSPHATASE	2.3378260361686	3.76056834493595e-9	0.00137844008740462
A03FA01	Metoclopramide	B05BA10	Combinations	ERYTHROCYTES, VOL.FR. (EVF)	3.93587757984054	3.05397105970469e-14	1.11943614590581e-8
A03FA01	Metoclopramide	B05BA10	Combinations	OXYGEN (O2)	3.56721560903971	1.86787547658926e-10	6.8467162381927e-5
A03FA01	Metoclopramide	B05BA10	Combinations	OXYHEMOGLOBIN	3.56423667738051	3.80259716668072e-10	1.3938457940439e-4
A03FA01	Metoclopramide	B05BA10	Combinations	HYDROGEN ION	2.91108259258555	1.7363418142588101e-9	6.3645782835838e-4
A03FA01	Metoclopramide	C03CA01	Furosemide	GLOMERULAR FILTRATION (EGFR)	1.28770761653942	1.16301672172769e-20	4.263049423660071e-15
A03FA01	Metoclopramide	C03CA01	Furosemide	CARBAMIDE	1.16868663595916	7.94785325693862e-10	2.9132935591841e-4
A03FA01	Metoclopramide	C03CA01	Furosemide	COAGULATION FACTOR II + VII + X (INR)	1.19253902114829	1.24958876647221e-8	0.00458038011939155
A03FA01	Metoclopramide	C03CA01	Furosemide	TROPONIN T	1.29387812062554	1.0847227479149e-7	0.0397606207970955
A03FA01	Metoclopramide	J01DH02	Meropenem	PROCALCITONIN	2.63136938345394	5.58505747750657e-20	2.04720840343751e-14
A03FA01	Metoclopramide	J01DH02	Meropenem	METAMYELOCYTES	1.89407689061031	1.25410166804894e-13	4.59692220525007e-8
A03FA01	Metoclopramide	J01DH02	Meropenem	MYELOCYTES	1.90799437313709	2.9742544752110497e-13	1.09021595214309e-7
A03FA01	Metoclopramide	J01DH02	Meropenem	ANTITHROMBIN	1.95908470412059	2.7742364914260897e-12	1.01689916016872e-6
A03FA01	Metoclopramide	J01DH02	Meropenem	PROTEIN	1.6567070456635	1.62600429399268e-11	5.96013499967311e-6
A03FA01	Metoclopramide	J01DH02	Meropenem	MYOGLOBIN	2.01069743666355	3.2477120561428095e-11	1.1904521018912e-5
A03FA01	Metoclopramide	J01DH02	Meropenem	LACTATE DEHYDROGENASE (LDH)	1.47005965178695	4.3240720355226296e-11	1.58499292869286e-5
A03FA01	Metoclopramide	J01DH02	Meropenem	PHOSPHATE (P; INORGANIC)	1.49742753759609	1.39279295115709e-10	5.10529649039582e-5
A03FA01	Metoclopramide	J01DH02	Meropenem	PLATELETS	1.39895350531252	2.08219264509176e-10	7.6322979625103e-5
A03FA01	Metoclopramide	J01DH02	Meropenem	COAGULATION, SURFACE-INDUCED (APTT)	1.55251521625798	1.40411020861316e-9	5.1467800107736e-4
A03FA01	Metoclopramide	J01DH02	Meropenem	FERRITIN	1.63611855339693	8.32980120433283e-9	0.0030532969612494
A03FA01	Metoclopramide	J01DH02	Meropenem	C-REACTIVE PROTEIN (CRP)	1.35768563520119	1.00133421753705e-8	0.00367040058772423
A03FA01	Metoclopramide	J01DH02	Meropenem	MAGNESIUM	1.42258755088327	1.30030496256826e-8	0.00476628084334358
A03FA01	Metoclopramide	J01DH02	Meropenem	D-DIMER	1.54506069220567	3.21657658921024e-8	0.011790393653516
A03FA01	Metoclopramide	J01DH02	Meropenem	METAMYELO. + MYELOMA. + PROMYELOCYTES	1.40434031599851	3.24913164958943e-8	0.0119097245528866
A03FA01	Metoclopramide	J01DH02	Meropenem	ZINC	1.4665913632583	1.28982677753934e-7	0.0472787295133823
A03FA01	Metoclopramide	J02AC01	Fluconazole	LYMPHOS. + MONO. + BLASTS	1.87854734299911	1.46858193426611e-8	0.00538310176587177
A03FA01	Metoclopramide	J05AB01	Aciclovir	LYMPHOCYTES	2.06305237867811	2.60842284963446e-15	9.56120003956361e-10
A03FA01	Metoclopramide	J05AB01	Aciclovir	URATE	2.41506262890515	2.63085020347506e-12	9.64340772933987e-7
A03FA01	Metoclopramide	J05AB01	Aciclovir	RETICULOCYTES	2.3422021256305	2.28732065284158e-8	0.00838419672619734
A03FA01	Metoclopramide	J05AB01	Aciclovir	PROTEIN	2.04414904342634	7.23609833866495e-8	0.0265239908213598
A03FA01	Metoclopramide	J05AB11	Valaciclovir	LYMPHOS. + MONO. + BLASTS	6.90045799924871	1.48341433902565e-11	5.43747009384191e-6
A03FA01	Metoclopramide	J05AB11	Valaciclovir	HAPTOGLOBIN	6.12051852670419	3.2402530889219694e-11	1.18771800999744e-5
A03FA01	Metoclopramide	J05AB11	Valaciclovir	RETICULOCYTES	3.94179419123342	9.68382727535809e-10	3.5496165716097e-4
A03FA01	Metoclopramide	L01AA01	Cyclophosphamide	URATE	4.39471363300612	6.2312620511839904e-9	0.00228407533612354
A03FA01	Metoclopramide	L01AA01	Cyclophosphamide	LYMPHOS. + MONO. + BLASTS	5.90714624042054	4.20465193935054e-8	0.0154121937302088
A03FA01	Metoclopramide	L04AA06	Mycophenolic Acid	GLOMERULAR FILTRATION (EGFR)	2.83537360574238	5.873670969695389e-12	2.15299996761282e-6
A03FA01	Metoclopramide	L04AA06	Mycophenolic Acid	MAGNESIUM	2.63697645179331	1.87224723103085e-9	6.8627409478158e-4
A03FA01	Metoclopramide	N02AB03	Fentanyl	ALKALINE PHOSPHATASE	1.46382127274324	3.9564515401807694e-12	1.4502412685048e-6
A03FA01	Metoclopramide	N02AB03	Fentanyl	ALBUMIN	1.35717978034017	7.924875599976e-10	2.9048710760468e-4
A03FA01	Metoclopramide	N05BA06	Lorazepam	LYMPHOS. + MONO. + BLASTS	2.31361385874247	5.304613361053031e-9	0.00194441133210735
A03FA03	Domperidone	A02BC02	Pantoprazole	LACTATE DEHYDROGENASE (LDH)	1.5756417643595	1.7468177115772798e-26	6.40297778996364e-21
A03FA03	Domperidone	A02BC02	Pantoprazole	ALKALINE PHOSPHATASE	1.49761103717233	1.1341350553008e-21	4.15718338655564e-16
A03FA03	Domperidone	A02BC02	Pantoprazole	ALBUMIN	1.30161409382684	1.3166747729974e-11	4.8262845471697e-6
A03FA03	Domperidone	A02BC02	Pantoprazole	C-REACTIVE PROTEIN (CRP)	1.29311575807398	1.45516443785758e-11	5.33391979861134e-6
A03FA03	Domperidone	A02BC02	Pantoprazole	ASPARTATE TRANSAMINASE [ASAT]	1.43627397037894	9.94280711176649e-11	3.64454588962512e-5
A03FA03	Domperidone	A02BC02	Pantoprazole	NEUTROPHILS	1.27541630083683	1.02351374841515e-10	3.75169987995322e-5
A03FA03	Domperidone	A02BC02	Pantoprazole	HEMOGLOBIN	1.25230474501216	4.5149722286959503e-10	1.6549675854007e-4
A03FA03	Domperidone	A02BC02	Pantoprazole	SODIUM	1.22633506400774	6.16866827131296e-9	0.00226113152351804
A03FA03	Domperidone	A02BC02	Pantoprazole	LEUKOCYTES	1.21034032896941	3.84342059721637e-8	0.0140880966333026
A03FA03	Domperidone	A02BC02	Pantoprazole	ALANINE TRANSAMINASE (ALAT)	1.29284590069043	6.00063410116515e-8	0.0219953843041619
A03FA03	Domperidone	B01AB10	Tinzaparin	D-DIMER	3.54496518733883	2.8051236701149495e-35	1.02822088640431e-29
A03FA03	Domperidone	B01AB10	Tinzaparin	ASPARTATE TRANSAMINASE [ASAT]	2.01643610967854	1.0408558019989001e-16	3.81526735078499e-11
A03FA03	Domperidone	B01AB10	Tinzaparin	SEDIMENTATIONSREAKTION	4.41851735816736	6.977825155297499e-12	2.55772878849945e-6
A03FA03	Domperidone	B01AB10	Tinzaparin	MYOGLOBIN	4.10194972830268	2.8594756654908098e-11	1.04814366466132e-5
A03FA03	Domperidone	B01AB10	Tinzaparin	EOSINOPHILOCYTES	1.49206613350612	1.58244330754672e-8	0.00580046176824558
A03FA03	Domperidone	N02BE01	Paracetamol	C-REACTIVE PROTEIN (CRP)	1.41550621795595	3.49536460057204e-14	1.28122938970428e-8
A03FA03	Domperidone	N05BA06	Lorazepam	MAGNESIUM	1.52541938039277	1.20159312868596e-8	0.0044044516291296696
A04AA01	Ondansetron	A02BC02	Pantoprazole	HEMOGLOBIN	1.21293521520095	1.24337156450194e-18	4.55759090339751e-13
A04AA01	Ondansetron	A02BC02	Pantoprazole	ALBUMIN	1.21587691766649	4.1332157452014606e-15	1.5150343646193402e-9
A04AA01	Ondansetron	A02BC02	Pantoprazole	ALKALINE PHOSPHATASE	1.27158395496972	1.20336523738889e-13	4.41094731130135e-8
A04AA01	Ondansetron	A02BC02	Pantoprazole	SODIUM	1.17271053413862	6.37175594244955e-12	2.33557351246083e-6
A04AA01	Ondansetron	A02BC02	Pantoprazole	BILIRUBIN	1.27572217789128	2.2113847295414e-11	8.1058528399813e-6
A04AA01	Ondansetron	A02BC02	Pantoprazole	LACTATE DEHYDROGENASE (LDH)	1.24544515454382	2.10431374766423e-10	7.71338308520071e-5
A04AA01	Ondansetron	A02BC02	Pantoprazole	ALANINE TRANSAMINASE (ALAT)	1.26011976793933	2.3068078063441101e-10	8.4556270822324e-5
A04AA01	Ondansetron	A02BC02	Pantoprazole	LEUKOCYTES	1.15301993158912	4.05474757454875e-10	1.4862717781984e-4
A04AA01	Ondansetron	A02BC02	Pantoprazole	C-REACTIVE PROTEIN (CRP)	1.15786314381744	4.55252925022827e-10	1.6687341492004e-4
A04AA01	Ondansetron	A02BC02	Pantoprazole	PLATELETS	1.18350288477553	4.6980857688374504e-9	0.00172208803665314
A04AA01	Ondansetron	A02BC02	Pantoprazole	CREATININE	1.14550903224985	2.95562115438819e-8	0.0108338588976215
A04AA01	Ondansetron	A02BC02	Pantoprazole	CARBAMIDE	1.15536854021718	1.09917425770345e-7	0.0402903423335457
A04AA01	Ondansetron	A03FA03	Domperidone	LACTATE DEHYDROGENASE (LDH)	2.18237306779103	4.76508526154217e-16	1.74664676770354e-10
A04AA01	Ondansetron	A03FA03	Domperidone	LYMPHOCYTES	2.0320347770844	5.62144102242463e-15	2.06054482821077e-9
A04AA01	Ondansetron	A03FA03	Domperidone	MONOCYTES	2.06154513222236	4.04219351996444e-12	1.48167007693649e-6
A04AA01	Ondansetron	A03FA03	Domperidone	ALKALINE PHOSPHATASE	1.88447022350191	2.4389152271469298e-11	8.93986815425934e-6
A04AA01	Ondansetron	A03FA03	Domperidone	MAGNESIUM	2.1907320078902	9.548171819020359e-11	3.49989192843373e-5
A04AA01	Ondansetron	A03FA03	Domperidone	EOSINOPHILOCYTES	2.00433554798136	2.0613053974567003e-10	7.55573554743151e-5
A04AA01	Ondansetron	A03FA03	Domperidone	HEMOGLOBIN	1.62456725715945	2.07052147266709e-10	7.58951716327595e-5
A04AA01	Ondansetron	A03FA03	Domperidone	PLATELETS	1.69996162132551	1.4563284508847102e-9	5.3381865000024e-4
A04AA01	Ondansetron	A03FA03	Domperidone	ASPARTATE TRANSAMINASE [ASAT]	2.28936223864692	1.7554279646510102e-9	6.4345387587079e-4
A04AA01	Ondansetron	A03FA03	Domperidone	NEUTROPHILS	1.59478481214705	1.99582555225023e-8	0.00731571852002874
A04AA01	Ondansetron	A06AB08	Sodium Picosulfate	MYOGLOBIN	2.2861781759924	1.8068469793374101e-9	6.623015671231e-4
A04AA01	Ondansetron	A10AB05	Insulin Aspart	GLUCOSE	2.34364313822846	2.59782703479108e-27	9.522360974297049e-22
A04AA01	Ondansetron	A10AB05	Insulin Aspart	GLUCOSE (FROM HBA1C)	5.94494038056097	5.527740011691459e-19	2.02619862902552e-13
A04AA01	Ondansetron	A10AB05	Insulin Aspart	HEMOGLOBIN A1C (HBA1C)	5.38674901332207	3.0472996724412897e-18	1.11699074223303e-12
A04AA01	Ondansetron	A10AB05	Insulin Aspart	BASE EXCESS	1.85087486053731	2.47128269599949e-9	9.058511435013e-4
A04AA01	Ondansetron	A10AB05	Insulin Aspart	PO2	1.67881544164309	1.26194216872594e-7	0.0462566163888662
A04AA01	Ondansetron	A12CC10	Magnesium Oxide	ERYTHROCYTES, VOL.FR. (EVF)	7.71330651209143	1.39464615018489e-11	5.11208940996422e-6
A04AA01	Ondansetron	A12CC10	Magnesium Oxide	HYDROGEN ION	6.39366275908492	8.01026420019307e-8	0.0293617035284497
A04AA01	Ondansetron	B05BA10	Combinations	ERYTHROCYTES, VOL.FR. (EVF)	7.50582967769713	8.784784388624651e-15	3.2200715024347504e-9
A04AA01	Ondansetron	B05BA10	Combinations	HYDROGEN ION	4.92504422634784	9.18232742777546e-10	3.3657913009785e-4
A04AA01	Ondansetron	B05BA10	Combinations	OXYHEMOGLOBIN	5.4352886304631	5.58922141833378e-8	0.0204873470011167
A04AA01	Ondansetron	C03CA01	Furosemide	GLOMERULAR FILTRATION (EGFR)	1.2929204455315	1.39906565330662e-13	5.12828914285195e-8
A04AA01	Ondansetron	C03CA01	Furosemide	TROPONIN T	1.31757744165425	9.14448748470881e-8	0.033519210320075
A04AA01	Ondansetron	H02AB06	Prednisolone	LACTATE DEHYDROGENASE (LDH)	1.62178554004943	1.93027068476214e-20	7.075426497702471e-15
A04AA01	Ondansetron	H02AB06	Prednisolone	LYMPHOCYTES	1.40953753015145	2.0479981212639898e-12	7.50695759347437e-7
A04AA01	Ondansetron	H02AB06	Prednisolone	NEUTROPHILS	1.34748213915974	1.4785549516716e-11	5.41965796090177e-6
A04AA01	Ondansetron	J02AC01	Fluconazole	PLATELETS	1.40276693451719	1.1343630248210101e-10	4.15801901111166e-5
A04AA01	Ondansetron	J02AC01	Fluconazole	LYMPHOCYTES	1.37996252198973	1.56921185886916e-8	0.0057519617608035
A04AA01	Ondansetron	J05AB01	Aciclovir	URATE	3.25759798863002	6.29535563817159e-17	2.3075689045274298e-11
A04AA01	Ondansetron	J05AB01	Aciclovir	LYMPHOCYTES	2.09696250557742	3.03390356715065e-15	1.1120803864426401e-9
A04AA01	Ondansetron	J05AB01	Aciclovir	RETICULOCYTES	2.92655686167174	2.01257606435203e-11	7.37711768964301e-6
A04AA01	Ondansetron	J05AB01	Aciclovir	LACTATE DEHYDROGENASE (LDH)	1.84879662468307	4.03217758362788e-10	1.4779987254563e-4
A04AA01	Ondansetron	J05AB01	Aciclovir	PROTEIN	2.6071254585242	6.591261525244711e-10	2.4160335033399e-4
A04AA01	Ondansetron	J05AB01	Aciclovir	PLATELETS	1.65930438159966	7.21540340726272e-9	0.00264481333433556
A04AA01	Ondansetron	L01BC01	Cytarabine	LACTATE DEHYDROGENASE (LDH)	3.30731901502155	1.20250733180319e-12	4.40780264979791e-7
A04AA01	Ondansetron	L01BC01	Cytarabine	HEMOGLOBIN	2.71491346682889	4.55355191505301e-10	1.6691090080146e-4
A04AA01	Ondansetron	L01BC01	Cytarabine	LYMPHOS. + MONO. + BLASTS	5.80573037189302	7.28744341739158e-10	2.6712196720883e-4
A04AA01	Ondansetron	L01BC01	Cytarabine	LYMPHOCYTES	2.58802797872704	7.363998080220621e-9	0.00269928086030295
A04AA01	Ondansetron	M04AA01	Allopurinol	URATE	3.55780939557218	5.77766246094559e-26	2.11780795272207e-20
A04AA01	Ondansetron	M04AA01	Allopurinol	LACTATE DEHYDROGENASE (LDH)	1.84930682583193	1.53103370494625e-14	5.61201935581753e-9
A04AA01	Ondansetron	M04AA01	Allopurinol	RETICULOCYTES	2.64676453243077	1.6575223841728698e-11	6.0756648744095e-6
A04AA01	Ondansetron	M04AA01	Allopurinol	LYMPHOCYTES	1.65752434672596	2.3113282013964398e-11	8.47219663550067e-6
A04AA01	Ondansetron	M04AA01	Allopurinol	BLAST CELLS	3.35716907781428	4.835168634294969e-11	1.77233589806946e-5
A04AA01	Ondansetron	M04AA01	Allopurinol	PLATELETS	1.52754039734307	2.3813078596842804e-9	8.7287077727513e-4
A04AA01	Ondansetron	M04AA01	Allopurinol	MICROGLOBULIN	7.07899978508315	1.04524422796739e-8	0.00383135317005675
A04AA01	Ondansetron	M04AA01	Allopurinol	LYMPHOS. + MONO. + BLASTS	2.43466004634076	3.91595678294644e-8	0.014353978747458
A04AA01	Ondansetron	N02AB03	Fentanyl	ALKALINE PHOSPHATASE	1.69491596011907	1.2941579716015199e-11	4.74374898648509e-6
A04AA01	Ondansetron	N05BA06	Lorazepam	LYMPHOS. + MONO. + BLASTS	2.74126526752107	1.10098101822546e-9	4.0356569321156e-4
A04AA01	Ondansetron	N05BA06	Lorazepam	LACTATE DEHYDROGENASE (LDH)	1.67230255630622	5.82653919259059e-9	0.00213572376758327
A04AD05	Metopimazine	J01DH02	Meropenem	BLAST CELLS	2.19688027249103	5.7928366622005304e-9	0.00212337007136627
A04AD05	Metopimazine	J01DH02	Meropenem	FERRITIN	2.40635395561743	5.82470865453267e-8	0.021350527820276
A04AD05	Metopimazine	L04AD01	Ciclosporin	HAPTOGLOBIN	3.48570790727855	6.385181102437759e-11	2.34049451827966e-5
A04AD05	Metopimazine	L04AD01	Ciclosporin	THYROXINE FREE [T4]	7.37514663620606	9.873177777468611e-9	0.0036190231875089
A04AD05	Metopimazine	L04AD01	Ciclosporin	LYMPHOS. + MONO. + BLASTS	3.29219619039996	1.10100456909342e-7	0.0403574325805762
A04AD05	Metopimazine	M04AA01	Allopurinol	URATE	2.98308574351495	2.03583684106228e-20	7.462380299282201e-15
A04AD05	Metopimazine	M04AA01	Allopurinol	RETICULOCYTES	2.13295066195216	2.60744586587055e-10	9.55761889580716e-5
A04AD05	Metopimazine	V03AF07	Rasburicase	ERYTHROCYTES	8.86348107851001	3.79961517673161e-8	0.0139275274264615
A04AD12	Aprepitant	H02AB02	Dexamethasone	PROTEIN	3.86973480004199	1.16439562893512e-13	4.26810382181797e-8
A04AD12	Aprepitant	H02AB02	Dexamethasone	LARGE UNSTAINED CELLS	4.06182515104033	1.94937321039137e-11	7.14544699642167e-6
A04AD12	Aprepitant	H02AB02	Dexamethasone	RETICULOCYTES	2.0162283754007	8.70700041911541e-8	0.0319155971062717
A04AD12	Aprepitant	L01AA01	Cyclophosphamide	HAPTOGLOBIN	4.26951886035321	1.320980034705e-9	4.8420655270115e-4
A04AD12	Aprepitant	M04AA01	Allopurinol	RETICULOCYTES	7.47441339953322	7.61946048379998e-50	2.79292085979737e-44
A04AD12	Aprepitant	M04AA01	Allopurinol	URATE	4.9131841550525	4.65296530501795e-47	1.70554908551963e-41
A04AD12	Aprepitant	M04AA01	Allopurinol	LYMPHOS. + MONO. + BLASTS	3.49969886380421	1.47561217310409e-22	5.40887117663477e-17
A04AD12	Aprepitant	M04AA01	Allopurinol	METAMYELOCYTES	2.86403553911918	1.0765024835455899e-16	3.9459306184612e-11
A04AD12	Aprepitant	M04AA01	Allopurinol	LACTATE DEHYDROGENASE (LDH)	1.77468085580426	7.575289800941061e-14	2.77673005182475e-8
A04AD12	Aprepitant	M04AA01	Allopurinol	LYMPHOCYTES	1.74249521391004	5.520076986920119e-13	2.02338973963256e-7
A04AD12	Aprepitant	M04AA01	Allopurinol	MYELOCYTES	2.4148555488071	1.3703414426882399e-11	5.02300026158817e-6
A04AD12	Aprepitant	M04AA01	Allopurinol	HAPTOGLOBIN	3.080858094922	1.61647889332828e-10	5.92521954828374e-5
A04AD12	Aprepitant	M04AA01	Allopurinol	BLAST CELLS	2.59099308224589	1.91001501714354e-10	7.00117914548982e-5
A04AD12	Aprepitant	M04AA01	Allopurinol	KAPPA CHAIN (IG)	9.40880630784842	4.44769385186206e-9	0.00163030662909389
A04AD12	Aprepitant	M04AA01	Allopurinol	PROTEIN	2.26430921262096	7.066596595895641e-9	0.00259026804882214
A04AD12	Aprepitant	M04AA01	Allopurinol	MONOCYTES + BLASTS	3.39790167208359	8.48125591980418e-9	0.00310881283866014
A04AD12	Aprepitant	M04AA01	Allopurinol	LYMPHOCYTES + PLASMA CELL + BLASTER	3.14404519044818	9.6301154737949e-9	0.00352992845703499
A04AD12	Aprepitant	M04AA01	Allopurinol	PROMYELOCYTES	2.54207618216048	1.92910257275413e-8	0.00707114477145599
A04AD12	Aprepitant	M04AA01	Allopurinol	NEUTROPHILS	1.48807237352972	3.59231823470989e-8	0.0131676784125114
A04AD12	Aprepitant	M04AA01	Allopurinol	PHOSPHATE (P; INORGANIC)	1.6904428745509399	8.67297468400398e-8	0.0317908754339634
A04AD12	Aprepitant	V03AF01	Mesna	KAPPA CHAIN (IG)	9.50454407980905	5.9302008999116905e-9	0.00217372107006353
A04AD12	Aprepitant	V03AF01	Mesna	HAPTOGLOBIN	3.20260382160465	6.12326823829226e-8	0.0224449009601427
A06AB02	Bisacodyl	A02AA04	Magnesium Hydroxide	O2 SAT.	2.85701427263863	1.1687691553796999e-26	4.28413502673584e-21
A06AB02	Bisacodyl	A02AA04	Magnesium Hydroxide	LARGE UNSTAINED CELLS	2.30690114011475	1.3199576765300997e-26	4.83831806289785e-21
A06AB02	Bisacodyl	A02AA04	Magnesium Hydroxide	CARBON MONOXIDE HEMOGLOBIN	2.3891368149317	8.776242712877499e-19	3.21694054264796e-13
A06AB02	Bisacodyl	A02BC02	Pantoprazole	HEMOGLOBIN	1.23129016218821	1.05843795202332e-26	3.879714897521e-21
A06AB02	Bisacodyl	A02BC02	Pantoprazole	ALBUMIN	1.22030007900281	4.886017868817159e-19	1.7909747358328e-13
A06AB02	Bisacodyl	A02BC02	Pantoprazole	LACTATE DEHYDROGENASE (LDH)	1.32027730905998	1.62774300271428e-16	5.96650825387922e-11
A06AB02	Bisacodyl	A02BC02	Pantoprazole	CARBAMIDE	1.2107528022815	3.34175034857566e-14	1.22492193202076e-8
A06AB02	Bisacodyl	A02BC02	Pantoprazole	ALKALINE PHOSPHATASE	1.24549914007642	3.04164762421882e-12	1.11491897830503e-6
A06AB02	Bisacodyl	A02BC02	Pantoprazole	C-REACTIVE PROTEIN (CRP)	1.15650413386488	5.9530755172069894e-12	2.18210578390774e-6
A06AB02	Bisacodyl	A02BC02	Pantoprazole	SODIUM	1.14610894604222	3.36669000368479e-11	1.23406358754066e-5
A06AB02	Bisacodyl	A02BC02	Pantoprazole	LEUKOCYTES	1.14661096548676	4.0648002819665496e-11	1.48995660815512e-5
A06AB02	Bisacodyl	A02BC02	Pantoprazole	TROPONIN T	1.31846031175488	4.00294766628473e-10	1.4672844700243e-4
A06AB02	Bisacodyl	A02BC02	Pantoprazole	NEUTROPHILS	1.16257147501809	2.0330764064983303e-9	7.4522618987836e-4
A06AB02	Bisacodyl	A02BC02	Pantoprazole	ALANINE TRANSAMINASE (ALAT)	1.25731300661504	9.342490978318582e-9	0.00342449941059365
A06AB02	Bisacodyl	A02BC02	Pantoprazole	CREATININE	1.13243622393956	1.08729514044782e-8	0.00398549121026289
A06AB02	Bisacodyl	A02BC02	Pantoprazole	PROTEIN	1.27379271173363	1.87994970618234e-8	0.00689097444750843
A06AB02	Bisacodyl	A02BC02	Pantoprazole	FERRITIN	1.36850941152037	3.70686122383291e-8	0.0135875368845718
A06AB02	Bisacodyl	A02BC02	Pantoprazole	BILIRUBIN	1.22132929630848	1.18844110626721e-7	0.0435624275943352
A06AB02	Bisacodyl	A02BC03	Lansoprazole	ERYTHROCYTES, VOL.FR. (EVF)	1.94371266335819	5.2364644867292806e-9	0.0019194312940751
A06AB02	Bisacodyl	A04AA01	Ondansetron	O2 SAT.	1.86859311613133	8.62990450761644e-9	0.00316330012717131
A06AB02	Bisacodyl	A04AA01	Ondansetron	HEMOGLOBIN	1.13439393017298	4.17736892646082e-8	0.0153121875736314
A06AB02	Bisacodyl	A06AD65	Macrogol, Combinations	ERYTHROCYTES, VOL.FR. (EVF)	3.25028064192249	2.8483875237429996e-44	1.04407929521552e-38
A06AB02	Bisacodyl	A06AD65	Macrogol, Combinations	HYDROGEN ION	2.964311382233	6.51705561334452e-23	2.38883325212705e-17
A06AB02	Bisacodyl	A06AD65	Macrogol, Combinations	OXYGEN (O2)	3.15642891325302	2.04782984113294e-17	7.5063407609712e-12
A06AB02	Bisacodyl	A06AD65	Macrogol, Combinations	OXYHEMOGLOBIN	3.27125173754834	1.00225345523214e-16	3.6737700626879594e-11
A06AB02	Bisacodyl	A06AD65	Macrogol, Combinations	ERYTHROCYTES	1.7072403549842	1.33828131148068e-13	4.90548353004555e-8
A06AB02	Bisacodyl	A11DA01	Thiamine (Vit B1)	ASPARTATE TRANSAMINASE [ASAT]	1.84241010237385	1.2490531340967598e-11	4.57841675356301e-6
A06AB02	Bisacodyl	A11DA01	Thiamine (Vit B1)	ERYTROCYTVOL. AGENT [MCV]	2.15849266154689	1.38629421673968e-10	5.08147531440147e-5
A06AB02	Bisacodyl	A11DA01	Thiamine (Vit B1)	SODIUM	1.38508875442553	2.5181926176136903e-9	9.2304602217891e-4
A06AB02	Bisacodyl	A11DA01	Thiamine (Vit B1)	ZINC	2.07196580459523	4.32918666609102e-8	0.0158686770164233
A06AB02	Bisacodyl	A11DA01	Thiamine (Vit B1)	ETHANOL	2.51413465403559	1.33781353977557e-7	0.0490376890818275
A06AB02	Bisacodyl	A12BA01	Potassium Chloride	POTASSIUM	1.26674801108769	8.344897163351589e-20	3.0588304001236904e-14
A06AB02	Bisacodyl	A12BA01	Potassium Chloride	BASE EXCESS	1.26404570660598	2.63060438709818e-8	0.00964250668695225
A06AB02	Bisacodyl	B01AB04	Dalteparin	ERYTHROCYTES, VOL.FR. (EVF)	3.03139227697215	2.33268968373201e-61	8.55049736261652e-56
A06AB02	Bisacodyl	B01AB04	Dalteparin	HYDROGEN ION	2.87570712472397	5.46352094857739e-29	2.0026590672219898e-23
A06AB02	Bisacodyl	B01AB04	Dalteparin	OXYGEN (O2)	3.60029230865425	3.80285328335891e-27	1.39393967386849e-21
A06AB02	Bisacodyl	B01AB04	Dalteparin	OXYHEMOGLOBIN	3.61645259971513	6.49753177244766e-24	2.38167676872246e-18
A06AB02	Bisacodyl	B01AB10	Tinzaparin	SEDIMENTATIONSREAKTION	2.63934306506159	3.8738473878697e-54	1.41996263387103e-48
A06AB02	Bisacodyl	B01AB10	Tinzaparin	C-REACTIVE PROTEIN (CRP)	1.4012317241544	3.3714540895687896e-31	1.2358098679855299e-25
A06AB02	Bisacodyl	B01AB10	Tinzaparin	D-DIMER	1.99639665959433	6.8270512348841e-29	2.502462457198e-23
A06AB02	Bisacodyl	B01AB10	Tinzaparin	CALCIUM	1.82284537543279	3.1445808881521997e-24	1.15264926913308e-18
A06AB02	Bisacodyl	B01AB10	Tinzaparin	METAMYELO. + MYELOMA. + PROMYELOCYTES	1.5555374026411	5.44727550144261e-23	1.99670428232929e-17
A06AB02	Bisacodyl	B01AB10	Tinzaparin	HEMOGLOBIN	1.27231265832081	1.62281751350994e-19	5.94845382394582e-14
A06AB02	Bisacodyl	B01AB10	Tinzaparin	ASPARTATE TRANSAMINASE [ASAT]	1.61428608211803	6.52689133510774e-18	2.39243854577508e-12
A06AB02	Bisacodyl	B01AB10	Tinzaparin	PLATELETS	1.32240096651601	2.98920777925463e-13	1.09569710069356e-7
A06AB02	Bisacodyl	B01AB10	Tinzaparin	LEUKOCYTES	1.22593888678612	1.12386009545225e-12	4.11952041848118e-7
A06AB02	Bisacodyl	B01AB10	Tinzaparin	EOSINOPHILOCYTES	1.39168812377334	2.99694435609079e-11	1.09853295066944e-5
A06AB02	Bisacodyl	B01AB10	Tinzaparin	CALCIFEDIOL	3.50752182607154	5.1519239312567494e-11	1.88844286892609e-5
A06AB02	Bisacodyl	B01AB10	Tinzaparin	ALKALINE PHOSPHATASE	1.30449685777283	1.5319856736075401e-9	5.6155088064651e-4
A06AB02	Bisacodyl	B01AB10	Tinzaparin	POTASSIUM	1.19731031186607	7.0207676594526205e-9	0.00257346940634002
A06AB02	Bisacodyl	B01AB10	Tinzaparin	CREATINE	1.49533218678624	1.08603850654788e-8	0.00398088500613632
A06AB02	Bisacodyl	B01AB10	Tinzaparin	CREATININE	1.18853656857222	1.21585492883884e-8	0.00445672840020806
A06AB02	Bisacodyl	B01AB10	Tinzaparin	SODIUM	1.171748355402	3.09801914924232e-8	0.0113558201717392
A06AB02	Bisacodyl	B01AB10	Tinzaparin	MYOGLOBIN	1.65676616731094	3.28504293197797e-8	0.0120413577175946
A06AB02	Bisacodyl	B01AC04	Clopidogrel	CHOLESTEROL VLDL	2.61853299844076	4.72298462224197e-16	1.7312147362674202e-10
A06AB02	Bisacodyl	B03BB01	Folic Acid	FOLATES	7.08494103744154	6.17376101419559e-14	2.26299827351441e-8
A06AB02	Bisacodyl	C03CA01	Furosemide	GLOMERULAR FILTRATION (EGFR)	1.251684502895	3.89105491532184e-14	1.42627007026614e-8
A06AB02	Bisacodyl	C03CA01	Furosemide	CARBAMIDE	1.19103209527167	9.49948990083339e-10	3.4820475226403e-4
A06AB02	Bisacodyl	C03CA01	Furosemide	TROPONIN T	1.29764063135131	2.5745829988763303e-9	9.4371597282111e-4
A06AB02	Bisacodyl	H02AB06	Prednisolone	LACTATE DEHYDROGENASE (LDH)	1.90732483103589	8.10476394125565e-26	2.9708093274311995e-20
A06AB02	Bisacodyl	H02AB06	Prednisolone	METAMYELO. + MYELOMA. + PROMYELOCYTES	1.64620533434111	1.0256681295433201e-17	3.7595967855223295e-12
A06AB02	Bisacodyl	H02AB06	Prednisolone	LYMPHOCYTES	1.4374766186838	1.3078930559891899e-11	4.79409507565894e-6
A06AB02	Bisacodyl	H02AB06	Prednisolone	NEUTROPHILS	1.33240065686879	1.23256518141937e-9	4.5179799981445e-4
A06AB02	Bisacodyl	H02AB06	Prednisolone	ALANINE TRANSAMINASE (ALAT)	1.46276741838664	7.8493629791822e-8	0.0287719184938221
A06AB02	Bisacodyl	M03BB03	Chlorzoxazone	SEDIMENTATIONSREAKTION	2.51316557272639	7.34252686999332e-20	2.6914105667229202e-14
A06AB02	Bisacodyl	N01BB09	Ropivacaine	ALBUMIN	1.63209637089189	1.21851220696985e-12	4.46646867977006e-7
A06AB02	Bisacodyl	N01BB09	Ropivacaine	CARBAMIDE	1.78179557639004	2.7608748020864096e-11	1.01200141957958e-5
A06AB02	Bisacodyl	N01BB09	Ropivacaine	HEMOGLOBIN	1.48486709868447	2.91973395284483e-11	1.07023140014923e-5
A06AB02	Bisacodyl	N02AA01	Morphine	C-REACTIVE PROTEIN (CRP)	1.16627077986988	6.521540524608111e-17	2.39047720083563e-11
A06AB02	Bisacodyl	N02AA01	Morphine	LEUKOCYTES	1.12864053420987	2.8909069054350796e-11	1.05966481709413e-5
A06AB02	Bisacodyl	N02AA01	Morphine	HEMOGLOBIN	1.11838134101505	3.4044945569460096e-11	1.24792088434312e-5
A06AB02	Bisacodyl	N02AA01	Morphine	ALBUMIN	1.13627779469975	1.48070877961976e-10	5.42755283878403e-5
A06AB02	Bisacodyl	N02AB03	Fentanyl	C-REACTIVE PROTEIN (CRP)	1.45622045428409	7.54168673094664e-10	2.7644128129152e-4
A06AB02	Bisacodyl	N02AB03	Fentanyl	ALBUMIN	1.43126933738039	6.861369257073821e-9	0.00251504176254967
A06AB02	Bisacodyl	N05AD01	Haloperidol	METAMYELO. + MYELOMA. + PROMYELOCYTES	1.64650495606952	8.174318148024249e-13	2.99630449147644e-7
A06AB02	Bisacodyl	N05AD01	Haloperidol	NEUTROPHILS	1.47274591432998	1.5943668764148e-11	5.84416772916721e-6
A06AB02	Bisacodyl	N05AD01	Haloperidol	C-REACTIVE PROTEIN (CRP)	1.4380907027105	3.18303132863163e-11	1.16674331654125e-5
A06AB02	Bisacodyl	N05AD01	Haloperidol	ALBUMIN	1.36124684543002	2.7876942491215e-8	0.0102183211470973
A06AB02	Bisacodyl	N05AD01	Haloperidol	EOSINOPHILOCYTES	1.52532167747222	3.29162944937837e-8	0.0120655006629909
A06AB08	Sodium Picosulfate	A02BC02	Pantoprazole	HEMOGLOBIN	1.26594095672012	1.42168939715562e-26	5.2112167021678996e-21
A06AB08	Sodium Picosulfate	A02BC02	Pantoprazole	LACTATE DEHYDROGENASE (LDH)	1.35897414789079	8.58452973587447e-25	3.1466679592145197e-19
A06AB08	Sodium Picosulfate	A02BC02	Pantoprazole	ALKALINE PHOSPHATASE	1.29687211921217	2.51109388909768e-21	9.20443976142644e-16
A06AB08	Sodium Picosulfate	A02BC02	Pantoprazole	ALBUMIN	1.25431494451021	5.87491427903423e-21	2.15345570389428e-15
A06AB08	Sodium Picosulfate	A02BC02	Pantoprazole	C-REACTIVE PROTEIN (CRP)	1.20218435012022	6.4846722357355e-15	2.37696309268108e-9
A06AB08	Sodium Picosulfate	A02BC02	Pantoprazole	SODIUM	1.18409846783975	1.91752932241666e-14	7.028722906611491e-9
A06AB08	Sodium Picosulfate	A02BC02	Pantoprazole	PLATELETS	1.20252670963993	1.1078168857463e-12	4.06071387287192e-7
A06AB08	Sodium Picosulfate	A02BC02	Pantoprazole	AMYLASE	1.32346597997835	1.85596308863978e-11	6.80305126104e-6
A06AB08	Sodium Picosulfate	A02BC02	Pantoprazole	ASPARTATE TRANSAMINASE [ASAT]	1.27233014802417	2.3845626094432198e-11	8.74063809054022e-6
A06AB08	Sodium Picosulfate	A02BC02	Pantoprazole	BILIRUBIN	1.22119624600405	9.129210275822809e-11	3.34632115581313e-5
A06AB08	Sodium Picosulfate	A02BC02	Pantoprazole	NEUTROPHILS	1.17087957772673	3.81987906832013e-10	1.4001804923718e-4
A06AB08	Sodium Picosulfate	A02BC02	Pantoprazole	CREATININE	1.14769302655906	2.14675137585939e-9	7.8689386357263e-4
A06AB08	Sodium Picosulfate	A02BC02	Pantoprazole	TRANSFERRIN	1.30867056072571	4.679241022314151e-9	0.00171518047597027
A06AB08	Sodium Picosulfate	A02BC02	Pantoprazole	LEUKOCYTES	1.13853632095503	5.0947595826821605e-9	0.00186748921979173
A06AB08	Sodium Picosulfate	A02BC02	Pantoprazole	GLOMERULAR FILTRATION (EGFR)	1.16794122192911	2.39379426117316e-8	0.00877447680227283
A06AB08	Sodium Picosulfate	A02BC02	Pantoprazole	IRON	1.26480645443802	2.74024261816081e-8	0.0100443867192946
A06AB08	Sodium Picosulfate	A02BC02	Pantoprazole	CARBAMIDE	1.14770706484808	4.12364685754412e-8	0.0151152687927965
A06AB08	Sodium Picosulfate	A02BC02	Pantoprazole	GLUCOSE	1.15467552747684	7.61649004939399e-8	0.0279183204409542
A06AB08	Sodium Picosulfate	A02BC02	Pantoprazole	METAMYELO. + MYELOMA. + PROMYELOCYTES	1.18052921716315	8.73250010455774e-8	0.0320090664582574
A06AB08	Sodium Picosulfate	A02BC02	Pantoprazole	ALANINE TRANSAMINASE (ALAT)	1.18205775986159	8.94473692939881e-8	0.0327870226620806
A06AB08	Sodium Picosulfate	A02BC02	Pantoprazole	ANTITHROMBIN	1.33599696311159	1.00551467460734e-7	0.0368572409491995
A06AB08	Sodium Picosulfate	A10AB05	Insulin Aspart	GLUCOSE	2.28932717571457	1.0888707034323799e-36	3.99126645213842e-31
A06AB08	Sodium Picosulfate	A10AB05	Insulin Aspart	GLUCOSE (FROM HBA1C)	6.34070779289974	1.9633450469837e-34	7.19666090316922e-29
A06AB08	Sodium Picosulfate	A10AB05	Insulin Aspart	HEMOGLOBIN A1C (HBA1C)	5.83416959808339	4.27453401681497e-34	1.56683471839754e-28
A06AB08	Sodium Picosulfate	A10AB05	Insulin Aspart	ERYTHROCYTES, VOL.FR. (EVF)	2.27988574092878	1.6201718781949299e-16	5.9387562212423e-11
A06AB08	Sodium Picosulfate	A10AB05	Insulin Aspart	OXYGEN (O2)	2.33338126402711	1.87065925471422e-14	6.85692020474752e-9
A06AB08	Sodium Picosulfate	A10AB05	Insulin Aspart	OXYHEMOGLOBIN	2.31257320672643	3.7800175570838703e-14	1.38556921556665e-8
A06AB08	Sodium Picosulfate	A10AB05	Insulin Aspart	GLOMERULAR FILTRATION (EGFR)	1.67865649437303	6.00143978729388e-14	2.19983375547236e-8
A06AB08	Sodium Picosulfate	A10AB05	Insulin Aspart	HYDROGEN ION	2.17019239087514	6.545400344928771e-14	2.39922304183399e-8
A06AB08	Sodium Picosulfate	A10AB05	Insulin Aspart	LACTATE	1.85330748337021	8.560168627934619e-13	3.13773837073806e-7
A06AB08	Sodium Picosulfate	A10AB05	Insulin Aspart	BASE EXCESS	1.70348414849104	9.80878899482243e-12	3.59542141484116e-6
A06AB08	Sodium Picosulfate	A10AB05	Insulin Aspart	PO2	1.66377104929427	2.6141740633796897e-11	9.58228117105889e-6
A06AB08	Sodium Picosulfate	A10AB05	Insulin Aspart	ALBUMIN	1.53264508281316	4.3374032710950494e-11	1.58987950642316e-5
A06AB08	Sodium Picosulfate	A10AB05	Insulin Aspart	BICARBONATE	1.66635904800345	1.9446060334159e-10	7.12797286154632e-5
A06AB08	Sodium Picosulfate	A10AB05	Insulin Aspart	CHLORIDE	1.76158984379577	2.19101713762365e-10	8.03119522813087e-5
A06AB08	Sodium Picosulfate	A10AB05	Insulin Aspart	CARBAMIDE	1.50292550354791	2.43270242014444e-10	8.91709504806365e-5
A06AB08	Sodium Picosulfate	A10AB05	Insulin Aspart	PCO2	1.62580247234533	2.0939961831838603e-9	7.6755639494222e-4
A06AB08	Sodium Picosulfate	A10AB05	Insulin Aspart	CALCIUM	1.77916971105115	3.11443291668551e-9	0.00114159850004399
A06AB08	Sodium Picosulfate	A10AB05	Insulin Aspart	C-REACTIVE PROTEIN (CRP)	1.45796925962053	1.05019005874366e-8	0.00384948216222547
A06AB08	Sodium Picosulfate	A10AB05	Insulin Aspart	CREATININE	1.41828572237088	1.06694052403428e-8	0.00391088116025289
A06AB08	Sodium Picosulfate	A10AB05	Insulin Aspart	NEUTROPHILS	1.45132538326531	1.54601302936767e-8	0.00566692621927749
A06AB08	Sodium Picosulfate	A10AD05	Insulin Aspart	HEMOGLOBIN A1C (HBA1C)	7.18876998125629	9.48190330085543e-14	3.47560113683186e-8
A06AB08	Sodium Picosulfate	A10AD05	Insulin Aspart	GLUCOSE (FROM HBA1C)	6.64135147275093	1.1404325765178e-12	4.18026701355176e-7
A06AB08	Sodium Picosulfate	A11DA01	Thiamine (Vit B1)	ERYTROCYTVOL. AGENT [MCV]	2.16470656057645	9.357233724706551e-14	3.42990337902491e-8
A06AB08	Sodium Picosulfate	A11DA01	Thiamine (Vit B1)	ETHANOL	2.75492550136767	6.66867664846908e-10	2.4444100941729e-4
A06AB08	Sodium Picosulfate	A11DA01	Thiamine (Vit B1)	AMMONIUM	3.27449364995001	7.78737209283575e-10	2.854469028001e-4
A06AB08	Sodium Picosulfate	A11DA01	Thiamine (Vit B1)	ZINC	1.44150323264432	8.41252970063476e-8	0.0308362117429737
A06AB08	Sodium Picosulfate	A12BA01	Potassium Chloride	POTASSIUM	1.19800969927725	6.51543385597176e-15	2.3882387953403e-9
A06AB08	Sodium Picosulfate	A12BA01	Potassium Chloride	MAGNESIUM	1.22275945494892	1.11794563237066e-8	0.00409784089491098
A06AB08	Sodium Picosulfate	A12BA01	Potassium Chloride	BASE EXCESS	1.19745395431058	9.30018293153339e-8	0.034089913537365
A06AB08	Sodium Picosulfate	A12CB01	Zinc Sulfate	ZINC	2.5155731440385	2.39480923261613e-24	8.77819719024675e-19
A06AB08	Sodium Picosulfate	A12CB01	Zinc Sulfate	ERYTHROCYTES, VOL.FR. (EVF)	2.77537739900616	2.39229837542486e-16	8.768993618103579e-11
A06AB08	Sodium Picosulfate	A12CB01	Zinc Sulfate	HYDROGEN ION	2.67268907223306	5.1655688859138104e-15	1.89344444070059e-9
A06AB08	Sodium Picosulfate	A12CB01	Zinc Sulfate	OXYHEMOGLOBIN	2.55684521355243	2.69750646491343e-13	9.88773692220483e-8
A06AB08	Sodium Picosulfate	A12CB01	Zinc Sulfate	OXYGEN (O2)	2.47251204359914	7.75707356254557e-13	2.84336307142464e-7
A06AB08	Sodium Picosulfate	A12CB01	Zinc Sulfate	D-DIMER	2.07004808933347	1.2359314700897e-11	4.5303191629285e-6
A06AB08	Sodium Picosulfate	A12CB01	Zinc Sulfate	CHLORIDE	1.88607968998602	6.55089305187404e-10	2.4012363990574e-4
A06AB08	Sodium Picosulfate	A12CB01	Zinc Sulfate	ANION GAP (INCL. K +)	2.61750450628192	6.75556562739497e-10	2.4762593362872e-4
A06AB08	Sodium Picosulfate	A12CB01	Zinc Sulfate	PHOSPHATE (P; INORGANIC)	1.66175486084813	4.9442759714322e-9	0.00181232930160444
A06AB08	Sodium Picosulfate	A12CB01	Zinc Sulfate	FIBRINOGEN	2.08327368309049	1.58805345009783e-8	0.0058210258018681
A06AB08	Sodium Picosulfate	B01AB05	Enoxaparin	PROCALCITONIN	3.26925150775685	4.656126281567739e-43	1.70670774463494e-37
A06AB08	Sodium Picosulfate	B01AB05	Enoxaparin	TROPONIN T	2.80538187272195	9.664448632741e-35	3.54251331077985e-29
A06AB08	Sodium Picosulfate	B01AB05	Enoxaparin	CREATINE KINASE MB (CKMB)	2.66310983438439	7.30553448567381e-30	2.6778509712582202e-24
A06AB08	Sodium Picosulfate	B01AB05	Enoxaparin	AMYLASE	2.03087639568521	9.56185544429037e-26	3.5049076749600796e-20
A06AB08	Sodium Picosulfate	B01AB05	Enoxaparin	COAGULATION FACTOR II + VII + X (INR)	1.73857868753341	4.64350475675891e-25	1.7020813120947398e-19
A06AB08	Sodium Picosulfate	B01AB05	Enoxaparin	ASPARTATE TRANSAMINASE [ASAT]	1.88651779992694	2.30444442063638e-23	8.44696406828686e-18
A06AB08	Sodium Picosulfate	B01AB05	Enoxaparin	ANTITHROMBIN	2.14398338582503	3.85604534796028e-22	1.41343727834019e-16
A06AB08	Sodium Picosulfate	B01AB05	Enoxaparin	MYOGLOBIN	2.14528414899208	3.16730475229019e-20	1.16097872425672e-14
A06AB08	Sodium Picosulfate	B01AB05	Enoxaparin	ALANINE TRANSAMINASE (ALAT)	1.63472649144865	1.9514832883519398e-18	7.15318150828692e-13
A06AB08	Sodium Picosulfate	B01AB05	Enoxaparin	ZINC	1.61809026804904	3.96744605310132e-14	1.45427131821034e-8
A06AB08	Sodium Picosulfate	B01AB05	Enoxaparin	PROTEIN	1.65762243519615	1.95595490385481e-13	7.16957225962885e-8
A06AB08	Sodium Picosulfate	B01AB05	Enoxaparin	PHOSPHATE (P; INORGANIC)	1.40326715251904	1.73601639777425e-8	0.00636338546620549
A06AB08	Sodium Picosulfate	B01AB05	Enoxaparin	CREATINE	1.53387095028405	4.36957351948199e-8	0.0160167154313964
A06AB08	Sodium Picosulfate	B01AB05	Enoxaparin	HEMOGLOBIN	1.28323421338374	8.15897703087845e-8	0.0299068118964553
A06AB08	Sodium Picosulfate	B01AB10	Tinzaparin	D-DIMER	1.62018669990198	1.25869339960638e-22	4.6137532431911804e-17
A06AB08	Sodium Picosulfate	B01AB10	Tinzaparin	HEMOGLOBIN	1.30706146931104	1.3164171431175998e-20	4.825340202268991e-15
A06AB08	Sodium Picosulfate	B01AB10	Tinzaparin	MYOGLOBIN	1.78840903987398	1.24464103581245e-19	4.5622441631808905e-14
A06AB08	Sodium Picosulfate	B01AB10	Tinzaparin	EOSINOPHILOCYTES	1.49104161941355	2.69744126207115e-17	9.88749792053442e-12
A06AB08	Sodium Picosulfate	B01AB10	Tinzaparin	GLUCOSE	1.34284578923141	1.14901651330477e-16	4.2117315196837695e-11
A06AB08	Sodium Picosulfate	B01AB10	Tinzaparin	PROTEIN	1.50532518733802	1.0111669969099e-14	3.7064427388432103e-9
A06AB08	Sodium Picosulfate	B01AB10	Tinzaparin	CO2 TOTAL	1.63087989651058	2.29279183265871e-14	8.404251390528831e-9
A06AB08	Sodium Picosulfate	B01AB10	Tinzaparin	METAMYELO. + MYELOMA. + PROMYELOCYTES	1.35258243325818	2.67472515782367e-13	9.80423181325424e-8
A06AB08	Sodium Picosulfate	B01AB10	Tinzaparin	SEDIMENTATIONSREAKTION	1.88520993010638	4.32522286799034e-13	1.58541476748473e-7
A06AB08	Sodium Picosulfate	B01AB10	Tinzaparin	NUCLEATED CELLS	3.55623413783501	1.7860058262698899e-12	6.54662221625055e-7
A06AB08	Sodium Picosulfate	B01AB10	Tinzaparin	CARBAMIDE	1.26303721645844	1.92493013264244e-12	7.05585065050219e-7
A06AB08	Sodium Picosulfate	B01AB10	Tinzaparin	BICARBONATE	1.3588217099570301	2.16476749476831e-10	7.93497689974819e-5
A06AB08	Sodium Picosulfate	B01AB10	Tinzaparin	ASPARTATE TRANSAMINASE [ASAT]	1.3324278493630901	1.86922593202217e-9	6.8516663460865e-4
A06AB08	Sodium Picosulfate	B01AB10	Tinzaparin	CALCIUM ION-FREE	1.27036397064565	4.10454271339906e-9	0.00150452423613914
A06AB08	Sodium Picosulfate	B01AB10	Tinzaparin	C-REACTIVE PROTEIN (CRP)	1.19668889064437	4.52339601971756e-9	0.00165805533442349
A06AB08	Sodium Picosulfate	B01AB10	Tinzaparin	ETHANOL	1.97163871879842	5.60735777830855e-9	0.00205538260099678
A06AB08	Sodium Picosulfate	B01AB10	Tinzaparin	CREATININE	1.18089479316159	4.38070553837994e-8	0.0160575199579871
A06AB08	Sodium Picosulfate	B01AB10	Tinzaparin	O2 SAT.	2.36512672497182	9.754401979563e-8	0.035754858000108
A06AB08	Sodium Picosulfate	C03CA01	Furosemide	GLOMERULAR FILTRATION (EGFR)	1.2412609706533	8.999909819173129e-16	3.29892594412773e-10
A06AB08	Sodium Picosulfate	C03CA01	Furosemide	COAGULATION FACTOR II + VII + X (INR)	1.24167395375914	1.75698979939263e-13	6.44026367957168e-8
A06AB08	Sodium Picosulfate	C03CA01	Furosemide	BASE EXCESS	1.24850208835885	5.9838294952281e-12	2.19337868530536e-6
A06AB08	Sodium Picosulfate	C03CA01	Furosemide	D-DIMER	1.27086138310695	4.09085574067528e-11	1.49950726260026e-5
A06AB08	Sodium Picosulfate	C03CA01	Furosemide	PCO2	1.22876562503552	5.91273658762332e-10	2.1673195089299e-4
A06AB08	Sodium Picosulfate	C03CA01	Furosemide	PO2	1.18562472007171	4.07479895775498e-8	0.0149362163276405
A06AB08	Sodium Picosulfate	C03CA01	Furosemide	CARBAMIDE	1.14110089148424	8.25121054567217e-8	0.0302448947672668
A06AB08	Sodium Picosulfate	C03CA01	Furosemide	BICARBONATE	1.18906758659114	1.24384034429014e-7	0.0455930922039895
A06AB08	Sodium Picosulfate	C08CA06	Nimodipine	ERYTHROCYTES	4.19704200512836	5.4132839417659205e-9	0.00198424464213824
A06AB08	Sodium Picosulfate	H02AB06	Prednisolone	LYMPHOCYTES	1.34812614984412	1.4228147336508302e-15	5.21534163434445e-10
A06AB08	Sodium Picosulfate	H02AB06	Prednisolone	NEUTROPHILS	1.29857891153928	2.33458112303205e-14	8.557430452285211e-9
A06AB08	Sodium Picosulfate	H02AB06	Prednisolone	LACTATE DEHYDROGENASE (LDH)	1.35330302869121	3.21213087562028e-14	1.17740978458949e-8
A06AB08	Sodium Picosulfate	H02AB06	Prednisolone	METAMYELO. + MYELOMA. + PROMYELOCYTES	1.34252657456936	2.11916777071382e-12	7.76783065522921e-7
A06AB08	Sodium Picosulfate	H02AB06	Prednisolone	LEUKOCYTES	1.19080990457263	1.31070878214298e-8	0.00480441614803292
A06AB08	Sodium Picosulfate	N02AA01	Morphine	C-REACTIVE PROTEIN (CRP)	1.21560209020603	3.3438413745590396e-20	1.22568839968599e-14
A06AB08	Sodium Picosulfate	N02AA01	Morphine	ALBUMIN	1.20075342290716	9.2001677277082e-17	3.37233068075917e-11
A06AB08	Sodium Picosulfate	N02AA01	Morphine	ALKALINE PHOSPHATASE	1.23195483798519	2.94003857871624e-16	1.07767408106702e-10
A06AB08	Sodium Picosulfate	N02AA01	Morphine	HEMOGLOBIN	1.13573762626259	1.50071739279216e-10	5.50089461045359e-5
A06AB08	Sodium Picosulfate	N02AA01	Morphine	LEUKOCYTES	1.13726197960661	1.59211763434326e-10	5.83592310986156e-5
A06AB08	Sodium Picosulfate	N02AA01	Morphine	PLATELETS	1.14600153819088	1.26793645656886e-8	0.00464763376091772
A06AB08	Sodium Picosulfate	N02AB03	Fentanyl	ALBUMIN	1.41710402876798	1.4196532557758401e-14	5.2037532055789e-9
A06AB08	Sodium Picosulfate	N02AB03	Fentanyl	ALKALINE PHOSPHATASE	1.42448589754723	8.84645660759838e-13	3.24267751597179e-7
A06AB08	Sodium Picosulfate	N02AB03	Fentanyl	C-REACTIVE PROTEIN (CRP)	1.35520318556096	1.5765909205104698e-11	5.77900978504033e-6
A06AD04	Magnesium Sulfate	A11DA01	Thiamine (Vit B1)	ERYTROCYTVOL. AGENT [MCV]	2.82820175278355	1.88269014286315e-9	6.9010195455663e-4
A06AD04	Magnesium Sulfate	B01AB04	Dalteparin	ERYTHROCYTES, VOL.FR. (EVF)	3.58866502183925	3.61836359417645e-14	1.32631479380897e-8
A06AD04	Magnesium Sulfate	B01AB04	Dalteparin	OXYGEN (O2)	2.8241730961727	5.7056559638343194e-11	2.09141389919943e-5
A06AD04	Magnesium Sulfate	B01AB04	Dalteparin	OXYHEMOGLOBIN	2.84656595404515	7.213846239072569e-11	2.64424255277829e-5
A06AD04	Magnesium Sulfate	B01AB04	Dalteparin	HYDROGEN ION	2.61289981420094	4.38246162929436e-10	1.6063956926794e-4
A06AD11	Lactulose	A02BC02	Pantoprazole	ALKALINE PHOSPHATASE	1.32217732161253	1.2091517814724101e-24	4.43215794650493e-19
A06AD11	Lactulose	A02BC02	Pantoprazole	HEMOGLOBIN	1.24321279977937	3.0198459532566902e-24	1.10692755401219e-18
A06AD11	Lactulose	A02BC02	Pantoprazole	ALBUMIN	1.23461088084709	1.43323053481154e-19	5.2535208576570504e-14
A06AD11	Lactulose	A02BC02	Pantoprazole	PLATELETS	1.24324300362416	5.86180961982038e-17	2.1486521779547798e-11
A06AD11	Lactulose	A02BC02	Pantoprazole	LACTATE DEHYDROGENASE (LDH)	1.28505574558475	7.77667747492244e-17	2.8505489051103e-11
A06AD11	Lactulose	A02BC02	Pantoprazole	BILIRUBIN	1.25699167062973	4.7275832298040505e-14	1.7329003604679e-8
A06AD11	Lactulose	A02BC02	Pantoprazole	SODIUM	1.17659687797915	5.23304320682665e-14	1.91817722050552e-8
A06AD11	Lactulose	A02BC02	Pantoprazole	CREATININE	1.18232155773793	1.23245507155936e-13	4.51757638935155e-8
A06AD11	Lactulose	A02BC02	Pantoprazole	ASPARTATE TRANSAMINASE [ASAT]	1.30383327287856	1.88883727774296e-12	6.9235519299396e-7
A06AD11	Lactulose	A02BC02	Pantoprazole	CARBAMIDE	1.18678643017926	1.9742434846038297e-12	7.23660923525019e-7
A06AD11	Lactulose	A02BC02	Pantoprazole	NEUTROPHILS	1.17042175838779	1.26001302320084e-10	4.61859033667291e-5
A06AD11	Lactulose	A02BC02	Pantoprazole	C-REACTIVE PROTEIN (CRP)	1.15850407025694	1.29935288187974e-10	4.76279098205901e-5
A06AD11	Lactulose	A02BC02	Pantoprazole	ALANINE TRANSAMINASE (ALAT)	1.22247898466504	4.51895603396249e-10	1.6564278532049e-4
A06AD11	Lactulose	A02BC02	Pantoprazole	GLOMERULAR FILTRATION (EGFR)	1.17760620686635	1.5046415619095202e-9	5.5152786915949e-4
A06AD11	Lactulose	A02BC02	Pantoprazole	ERYTHROCYTES	1.22938212474524	3.1440429075580302e-9	0.0011524520718083
A06AD11	Lactulose	A02BC02	Pantoprazole	TRANSFERRIN	1.28825046042446	4.13255347013072e-9	0.00151479160702989
A06AD11	Lactulose	A02BC02	Pantoprazole	METAMYELO. + MYELOMA. + PROMYELOCYTES	1.19571512231736	5.677366571350251e-9	0.00208104439409501
A06AD11	Lactulose	A02BC02	Pantoprazole	LEUKOCYTES	1.12968160577948	1.72993206294698e-8	0.00634108327605278
A06AD11	Lactulose	A02BC02	Pantoprazole	FERRITIN	1.29111663038709	6.37644195523718e-8	0.0233729117513414
A06AD11	Lactulose	A02BC02	Pantoprazole	IRON	1.2452590707071	8.10946489049862e-8	0.0297253246507716
A06AD11	Lactulose	A02BC02	Pantoprazole	RETICULOCYTES	1.37709944210943	8.95764683594297e-8	0.0328343440536173
A06AD11	Lactulose	A07AA11	Rifaximin	COAGULATION FACTOR II + VII + X (INR)	7.74079294548877	1.3124182511421401e-10	4.81068222374403e-5
A06AD11	Lactulose	A07AA11	Rifaximin	AMMONIUM	9.10435726773983	9.13222609861039e-9	0.00334742660867174
A06AD11	Lactulose	A10AB05	Insulin Aspart	GLUCOSE (FROM HBA1C)	5.8804563380297	6.254146244159199e-44	2.2924635599428e-38
A06AD11	Lactulose	A10AB05	Insulin Aspart	HEMOGLOBIN A1C (HBA1C)	5.34867419469231	3.32060616746136e-42	1.21717151128913e-36
A06AD11	Lactulose	A10AB05	Insulin Aspart	GLUCOSE	2.22963301771464	7.669012575156959e-36	2.8110842284363598e-30
A06AD11	Lactulose	A10AB05	Insulin Aspart	GLOMERULAR FILTRATION (EGFR)	1.7242331291928	1.1371585388473801e-15	4.16826599573046e-10
A06AD11	Lactulose	A10AB05	Insulin Aspart	BASE EXCESS	1.85715622016326	1.03934805677895e-14	3.8097406956038104e-9
A06AD11	Lactulose	A10AB05	Insulin Aspart	LACTATE	1.87763729370044	1.49322100085885e-13	5.47341651085812e-8
A06AD11	Lactulose	A10AB05	Insulin Aspart	PCO2	1.79484894638062	8.73870997659641e-13	3.20318288063139e-7
A06AD11	Lactulose	A10AB05	Insulin Aspart	NEUTROPHILS	1.57781331590195	1.04267961154569e-12	3.82195254291684e-7
A06AD11	Lactulose	A10AB05	Insulin Aspart	AMYLASE PANCREAS TYPE	2.62804719156621	2.07953650371817e-12	7.62256184974399e-7
A06AD11	Lactulose	A10AB05	Insulin Aspart	CHLORIDE	1.78531681232163	1.57818038425615e-10	5.78483598029476e-5
A06AD11	Lactulose	A10AB05	Insulin Aspart	ERYTHROCYTES, VOL.FR. (EVF)	1.89923898145972	4.11441498059866e-10	1.5081429255534e-4
A06AD11	Lactulose	A10AB05	Insulin Aspart	OXYHEMOGLOBIN	2.19188299077237	4.9425821914311e-10	1.8117084448512e-4
A06AD11	Lactulose	A10AB05	Insulin Aspart	ALBUMIN	1.4732421908504	7.75747338525006e-10	2.8435096268367e-4
A06AD11	Lactulose	A10AB05	Insulin Aspart	BICARBONATE	1.62257166568652	9.26869929490589e-10	3.397450995247e-4
A06AD11	Lactulose	A10AB05	Insulin Aspart	PO2	1.59617786841509	1.3123569319576701e-9	4.8104574576601e-4
A06AD11	Lactulose	A10AB05	Insulin Aspart	C-REACTIVE PROTEIN (CRP)	1.45974141633465	2.3858418382087503e-9	8.7453271163725e-4
A06AD11	Lactulose	A10AB05	Insulin Aspart	HYDROGEN ION	1.98106454111672	3.2521414238802e-9	0.00119207569106471
A06AD11	Lactulose	A10AB05	Insulin Aspart	CARBAMIDE	1.43701988122748	8.381384320453671e-9	0.00307220480404661
A06AD11	Lactulose	A10AB05	Insulin Aspart	OXYGEN (O2)	2.07312128971054	8.5454169338292e-9	0.00313233112251203
A06AD11	Lactulose	A10AB05	Insulin Aspart	ZINC	1.81145196598004	1.15076419693775e-8	0.00421813767151729
A06AD11	Lactulose	A10AB05	Insulin Aspart	ERYTHROCYTES	1.6117969342696	3.00078642488627e-8	0.0109994126482849
A06AD11	Lactulose	A10AB05	Insulin Aspart	CALCIUM	1.72732658036048	3.28207653695262e-8	0.0120304843669652
A06AD11	Lactulose	A10AB05	Insulin Aspart	ALKALINE PHOSPHATASE	1.45886923890101	4.59792676926491e-8	0.0168537465520082
A06AD11	Lactulose	A10AE04	Insulin Glargine	GLUCOSE (FROM HBA1C)	4.61798411075307	7.56836010993594e-14	2.77418996665713e-8
A06AD11	Lactulose	A10AE04	Insulin Glargine	HEMOGLOBIN A1C (HBA1C)	4.2877587855007	1.18907123757041e-13	4.35855251202671e-8
A06AD11	Lactulose	A10AE04	Insulin Glargine	GLUCOSE	1.95321876542693	1.74359705740112e-9	6.3911724498743e-4
A06AD11	Lactulose	A11DA01	Thiamine (Vit B1)	ZINC	2.37870593493426	9.88529785667975e-39	3.62346581466382e-33
A06AD11	Lactulose	A11DA01	Thiamine (Vit B1)	ERYTROCYTVOL. AGENT [MCV]	2.5135569814019	3.2642130302564696e-35	1.1965005504535399e-29
A06AD11	Lactulose	A11DA01	Thiamine (Vit B1)	BILIRUBIN	1.77761844341379	3.2628398628515296e-31	1.19599721456809e-25
A06AD11	Lactulose	A11DA01	Thiamine (Vit B1)	ALKALINE PHOSPHATASE	1.68424348676949	1.52739709065238e-29	5.59868930975721e-24
A06AD11	Lactulose	A11DA01	Thiamine (Vit B1)	ETHANOL	5.10720378465857	3.38803065084576e-29	1.2418860230981599e-23
A06AD11	Lactulose	A11DA01	Thiamine (Vit B1)	ALBUMIN	1.58586311259787	5.36379176388379e-27	1.96610323484337e-21
A06AD11	Lactulose	A11DA01	Thiamine (Vit B1)	ASPARTATE TRANSAMINASE [ASAT]	1.92649194449532	2.0410372408245099e-25	7.48144241661465e-20
A06AD11	Lactulose	A11DA01	Thiamine (Vit B1)	COAGULATION FACTOR II + VII + X (INR)	1.6868950141366	7.61020529460056e-25	2.78952836094113e-19
A06AD11	Lactulose	A11DA01	Thiamine (Vit B1)	AMMONIUM	3.13636586185432	3.6675110963408995e-24	1.3443298598748499e-18
A06AD11	Lactulose	A11DA01	Thiamine (Vit B1)	MAGNESIUM	1.79976229424538	3.04957613066498e-22	1.11782518027138e-16
A06AD11	Lactulose	A11DA01	Thiamine (Vit B1)	ERYTHROCYTES	1.73089903377777	1.09425605356549e-19	4.01100650690484e-14
A06AD11	Lactulose	A11DA01	Thiamine (Vit B1)	LACTATE DEHYDROGENASE (LDH)	1.56499053063044	4.00063247029811e-18	1.46643583262024e-12
A06AD11	Lactulose	A11DA01	Thiamine (Vit B1)	PLATELETS	1.4655327976487	2.13224036208526e-17	7.81574836962714e-12
A06AD11	Lactulose	A11DA01	Thiamine (Vit B1)	PCO2	1.62148113714837	1.43053268765156e-16	5.2436318719136694e-11
A06AD11	Lactulose	A11DA01	Thiamine (Vit B1)	TRANSFERRIN	1.78733632437601	2.81169102932545e-16	1.03062815849027e-10
A06AD11	Lactulose	A11DA01	Thiamine (Vit B1)	PHOSPHATE (P; INORGANIC)	1.58824819918735	1.19687112425801e-13	4.38714307467898e-8
A06AD11	Lactulose	A11DA01	Thiamine (Vit B1)	CHLORIDE	1.59421908764331	1.3894833775125999e-12	5.09316521510621e-7
A06AD11	Lactulose	A11DA01	Thiamine (Vit B1)	SODIUM	1.32309698432925	1.4964777183521399e-12	5.48535404139695e-7
A06AD11	Lactulose	A11DA01	Thiamine (Vit B1)	LACTATE	1.5555922426039	2.10577489446574e-12	7.71873893341311e-7
A06AD11	Lactulose	A11DA01	Thiamine (Vit B1)	CALCIUM	1.62326838860224	2.9419720378394698e-12	1.0783827924421e-6
A06AD11	Lactulose	A11DA01	Thiamine (Vit B1)	FERRITIN	1.67506914501923	2.86934013428939e-11	1.05175949556391e-5
A06AD11	Lactulose	A11DA01	Thiamine (Vit B1)	PO2	1.44542936019469	4.5834489275158896e-11	1.68006778782988e-5
A06AD11	Lactulose	A11DA01	Thiamine (Vit B1)	CALCIUM ION-FREE	1.39267369093789	1.11716931435168e-10	4.09499529344923e-5
A06AD11	Lactulose	A11DA01	Thiamine (Vit B1)	FOLATES	2.5707128063937	7.86115057341324e-10	2.8815126038352e-4
A06AD11	Lactulose	A11DA01	Thiamine (Vit B1)	BASE EXCESS	1.41704331389138	2.0521201886382402e-9	7.5220670726553e-4
A06AD11	Lactulose	A11DA01	Thiamine (Vit B1)	AMYLASE	1.55367358560282	3.0157090555779202e-9	0.00110541117003114
A06AD11	Lactulose	A11DA01	Thiamine (Vit B1)	GLUTAMYL TRANSFERASE	1.96511993516519	7.3811407551059405e-9	0.00270556452492484
A06AD11	Lactulose	A11DA01	Thiamine (Vit B1)	AMYLASE PANCREAS TYPE	1.65549159800333	1.21887678111592e-8	0.00446780502994822
A06AD11	Lactulose	A11DA01	Thiamine (Vit B1)	PARACETAMOL	4.58579911179392	1.67837049300131e-8	0.00615208382580123
A06AD11	Lactulose	A11DA01	Thiamine (Vit B1)	SALICYLATE	6.26825807555073	2.26590862964994e-8	0.00830571074106815
A06AD11	Lactulose	A11DA01	Thiamine (Vit B1)	MONOCYTES	1.32063188010945	2.48438861238065e-8	0.0091065513025674
A06AD11	Lactulose	A12BA01	Potassium Chloride	POTASSIUM	1.20659706829861	6.12932877711563e-17	2.2467115925805098e-11
A06AD11	Lactulose	A12BA01	Potassium Chloride	MAGNESIUM	1.25262776424516	1.40852222990359e-8	0.00516295231893391
A06AD11	Lactulose	A12CC30	Magnesium (Different Salts In Combination)	MAGNESIUM	3.25918169885192	6.12688902014988e-34	2.24581729722496e-28
A06AD11	Lactulose	A12CC30	Magnesium (Different Salts In Combination)	ALKALINE PHOSPHATASE	1.77650385340746	1.2029369026630399e-12	4.4093772460804e-7
A06AD11	Lactulose	A12CC30	Magnesium (Different Salts In Combination)	COAGULATION FACTOR II + VII + X (INR)	1.77523782202342	1.05894466163993e-10	3.88157224668778e-5
A06AD11	Lactulose	A12CC30	Magnesium (Different Salts In Combination)	PLATELETS	1.66192824316846	1.15593293216225e-10	4.23708372217005e-5
A06AD11	Lactulose	A12CC30	Magnesium (Different Salts In Combination)	ALBUMIN	1.6335058358338	2.86804207190412e-10	1.0512836894985e-4
A06AD11	Lactulose	A12CC30	Magnesium (Different Salts In Combination)	AMMONIUM	2.68490306114248	2.5941957003932304e-9	9.5090502817483e-4
A06AD11	Lactulose	A12CC30	Magnesium (Different Salts In Combination)	TRANSFERRIN	2.06486966569853	2.6296282983614e-9	9.6389288239267e-4
A06AD11	Lactulose	A12CC30	Magnesium (Different Salts In Combination)	ASPARTATE TRANSAMINASE [ASAT]	1.85858636437821	3.1509798470382304e-9	0.00115499481391171
A06AD11	Lactulose	A12CC30	Magnesium (Different Salts In Combination)	LACTATE DEHYDROGENASE (LDH)	1.68360461982216	3.826234266800161e-9	0.00140250999672987
A06AD11	Lactulose	A12CC30	Magnesium (Different Salts In Combination)	ZINC	1.93907906576966	1.4966438715028e-8	0.00548596307743223
A06AD11	Lactulose	A12CC30	Magnesium (Different Salts In Combination)	BILIRUBIN	1.56371896073241	1.07362948921662e-7	0.0393539962901841
A06AD11	Lactulose	C03CA01	Furosemide	GLOMERULAR FILTRATION (EGFR)	1.2346938023195	2.91039230024597e-16	1.06680720804746e-10
A06AD11	Lactulose	C03CA01	Furosemide	COAGULATION FACTOR II + VII + X (INR)	1.18264755046081	1.49102608627405e-8	0.00546537102949839
A06AD11	Lactulose	C03DA01	Spironolactone	COAGULATION FACTOR II + VII + X (INR)	1.80612740125702	3.05254088129841e-27	1.11891191258081e-21
A06AD11	Lactulose	C03DA01	Spironolactone	AMMONIUM	2.82581901923691	1.00425472449428e-16	3.6811057351810296e-11
A06AD11	Lactulose	C03DA01	Spironolactone	BILIRUBIN	1.56339818350761	5.85864226952329e-16	2.14749118253603e-10
A06AD11	Lactulose	C03DA01	Spironolactone	ERYTROCYTVOL. AGENT [MCV]	1.69553906571662	1.8847169866651001e-10	6.90844896179079e-5
A06AD11	Lactulose	C03DA01	Spironolactone	ALKALINE PHOSPHATASE	1.36418270675274	1.0451108633769901e-9	3.8308643208169e-4
A06AD11	Lactulose	C03DA01	Spironolactone	NUCLEATED CELLS	3.66567409615458	1.74001635881717e-9	6.3780473634079e-4
A06AD11	Lactulose	C03DA01	Spironolactone	PLATELETS	1.34473543707619	3.9530971007098105e-9	0.00144901169536228
A06AD11	Lactulose	C03DA01	Spironolactone	SODIUM	1.26854185341164	2.40556636095962e-8	0.0088176275517611
A06AD11	Lactulose	C03DA01	Spironolactone	ZINC	1.51395590280678	5.78039474409643e-8	0.0211880947384329
A06AD11	Lactulose	H03AA01	Levothyroxine Sodium	THYROTROPIN (TSH)	5.83674091639764	7.908987269074998e-45	2.89904719246671e-39
A06AD11	Lactulose	H03AA01	Levothyroxine Sodium	TRIIODOTHYRONINE [T 3]	5.69353300120995	1.4930272518565802e-15	5.47270632195281e-10
A06AD11	Lactulose	H03AA01	Levothyroxine Sodium	THYROXINE FREE [T4]	7.36564716713034	5.0718635821970704e-15	1.8590966679179202e-9
A06AD11	Lactulose	H03AA01	Levothyroxine Sodium	TRIIODOTHYRONINE FREE [T3]	4.75363508258945	7.188612202727019e-11	2.63499299152179e-5
A06AD11	Lactulose	H03AA01	Levothyroxine Sodium	THYROXINE [T4]	5.42840240804657	1.04230459525067e-8	0.00382057791693728
A06AD11	Lactulose	H03AA01	Levothyroxine Sodium	TRIIODOTHYRONINE REACTION	7.06518298097982	5.10634647459722e-8	0.0187173640661009
A06AD11	Lactulose	N02AA01	Morphine	C-REACTIVE PROTEIN (CRP)	1.25130960134297	4.578715784266459e-25	1.67833284943866e-19
A06AD11	Lactulose	N02AA01	Morphine	LEUKOCYTES	1.16484208044493	1.45954275003928e-13	5.34996854569648e-8
A06AD11	Lactulose	N02AA01	Morphine	ALBUMIN	1.16510859149684	1.028408633241e-11	3.76964212923122e-6
A06AD11	Lactulose	N02AA01	Morphine	HEMOGLOBIN	1.12571760967654	6.15203391834893e-9	0.00225503418480472
A06AD11	Lactulose	N02AA01	Morphine	ALKALINE PHOSPHATASE	1.15316852599116	9.0983656630127e-8	0.0333501503214297
A06AD11	Lactulose	N05BA02	Chlordiazepoxide	ERYTROCYTVOL. AGENT [MCV]	2.65823299144774	8.58863531048484e-14	3.14817286169353e-8
A06AD11	Lactulose	N05BA02	Chlordiazepoxide	ETHANOL	4.38302649515033	3.94686301671064e-12	1.4467265856383e-6
A06AD11	Lactulose	N05BA02	Chlordiazepoxide	ALKALINE PHOSPHATASE	1.83030704154622	1.14994550842134e-11	4.21513676057351e-6
A06AD11	Lactulose	N05BA02	Chlordiazepoxide	BILIRUBIN	1.8847299887904	1.55254708578012e-11	5.69087686839789e-6
A06AD11	Lactulose	N05BA02	Chlordiazepoxide	LACTATE DEHYDROGENASE (LDH)	1.87505777181906	6.27045392411694e-11	2.29844115633899e-5
A06AD11	Lactulose	N05BA02	Chlordiazepoxide	ALBUMIN	1.71635542327779	7.32791601358453e-11	2.68605494269542e-5
A06AD11	Lactulose	N05BA02	Chlordiazepoxide	PLATELETS	1.75436005501406	1.0546292860308701e-10	3.86575419423901e-5
A06AD11	Lactulose	N05BA02	Chlordiazepoxide	ASPARTATE TRANSAMINASE [ASAT]	1.93670034451733	1.26016176291778e-8	0.00461913554359275
A06AD11	Lactulose	N05BA02	Chlordiazepoxide	AMMONIUM	3.05681063842419	2.49663910635061e-8	0.00915145561071922
A06AD11	Lactulose	N05BA02	Chlordiazepoxide	ZINC	1.99052316762352	2.59562951825477e-8	0.00951430595545804
A06AD11	Lactulose	N05BA02	Chlordiazepoxide	PCO2	1.87547777477988	3.62223364902515e-8	0.0132773336628382
A06AD11	Lactulose	N05BA02	Chlordiazepoxide	LACTATE	1.89575260960994	1.19063104501562e-7	0.0436427000181521
A06AD11	Lactulose	R03AL01	Fenoterol And Ipratropium Bromide	CHLORIDE	2.05411635713713	1.14440511811337e-7	0.0419482840449574
A06AD65	Macrogol, Combinations	A02BC02	Pantoprazole	ALBUMIN	1.50805606770376	5.954170434213049e-54	2.18250712683123e-48
A06AD65	Macrogol, Combinations	A02BC02	Pantoprazole	C-REACTIVE PROTEIN (CRP)	1.46158379555376	1.27786247521716e-46	4.68401768153325e-41
A06AD65	Macrogol, Combinations	A02BC02	Pantoprazole	HEMOGLOBIN	1.39450822189306	2.9140152238448e-42	1.06813519431554e-36
A06AD65	Macrogol, Combinations	A02BC02	Pantoprazole	NEUTROPHILS	1.46091893952821	2.1384084388986797e-40	7.838357516867499e-35
A06AD65	Macrogol, Combinations	A02BC02	Pantoprazole	ALKALINE PHOSPHATASE	1.52983444663608	2.7954183274953897e-40	1.0246633833617598e-34
A06AD65	Macrogol, Combinations	A02BC02	Pantoprazole	LACTATE DEHYDROGENASE (LDH)	1.55902915524318	2.42627880326852e-35	8.893549216168789e-30
A06AD65	Macrogol, Combinations	A02BC02	Pantoprazole	SODIUM	1.35197465743457	1.48934832023086e-33	5.45922116128942e-28
A06AD65	Macrogol, Combinations	A02BC02	Pantoprazole	CREATININE	1.36896700102971	4.6292330198978595e-33	1.69684999267658e-27
A06AD65	Macrogol, Combinations	A02BC02	Pantoprazole	BILIRUBIN	1.55310767310074	1.4523529634541698e-31	5.32361431107089e-26
A06AD65	Macrogol, Combinations	A02BC02	Pantoprazole	LEUKOCYTES	1.32285601881768	6.00386951509366e-30	2.2007243746271e-24
A06AD65	Macrogol, Combinations	A02BC02	Pantoprazole	PLATELETS	1.41421628877583	1.37245250602265e-29	5.03073838535108e-24
A06AD65	Macrogol, Combinations	A02BC02	Pantoprazole	CARBAMIDE	1.39091319760345	3.18420801309249e-28	1.16717463140707e-22
A06AD65	Macrogol, Combinations	A02BC02	Pantoprazole	LYMPHOCYTES	1.37491560344962	2.41397540564379e-24	8.84845098914137e-19
A06AD65	Macrogol, Combinations	A02BC02	Pantoprazole	METAMYELO. + MYELOMA. + PROMYELOCYTES	1.43727973155943	3.5675215970234597e-22	1.30767860891055e-16
A06AD65	Macrogol, Combinations	A02BC02	Pantoprazole	GLUCOSE	1.34060968874435	9.7872873590873e-22	3.5875399687608097e-16
A06AD65	Macrogol, Combinations	A02BC02	Pantoprazole	EOSINOPHILOCYTES	1.51336386643804	1.3500501005748499e-20	4.9486221441581205e-15
A06AD65	Macrogol, Combinations	A02BC02	Pantoprazole	ERYTHROCYTES	1.38691680704506	2.80012043174683e-20	1.02638694437723e-14
A06AD65	Macrogol, Combinations	A02BC02	Pantoprazole	ALANINE TRANSAMINASE (ALAT)	1.42089404495538	3.4622785160839296e-20	1.26910165234908e-14
A06AD65	Macrogol, Combinations	A02BC02	Pantoprazole	POTASSIUM	1.26178868291605	3.1443161180897595e-19	1.15255221740192e-13
A06AD65	Macrogol, Combinations	A02BC02	Pantoprazole	IRON	1.56485204384174	4.01214174210892e-19	1.47065456771177e-13
A06AD65	Macrogol, Combinations	A02BC02	Pantoprazole	GLOMERULAR FILTRATION (EGFR)	1.30674245816894	3.45623020702758e-18	1.26688463861617e-12
A06AD65	Macrogol, Combinations	A02BC02	Pantoprazole	CALCIUM ION-FREE	1.36200008184111	6.18444641631438e-18	2.2669150183464497e-12
A06AD65	Macrogol, Combinations	A02BC02	Pantoprazole	TRANSFERRIN	1.5717486110335	8.79208412833702e-16	3.22274722932606e-10
A06AD65	Macrogol, Combinations	A02BC02	Pantoprazole	MONOCYTES	1.28512190378486	2.20489775022375e-15	8.08207475242266e-10
A06AD65	Macrogol, Combinations	A02BC02	Pantoprazole	ASPARTATE TRANSAMINASE [ASAT]	1.51552299146232	2.6269244709279903e-14	9.62901791743126e-9
A06AD65	Macrogol, Combinations	A02BC02	Pantoprazole	ERYTHROCYTES, VOL.FR. (EVF)	1.26928750027379	3.77269686864533e-12	1.38288580989881e-6
A06AD65	Macrogol, Combinations	A02BC02	Pantoprazole	PCO2	1.29055025860283	7.216702299883439e-11	2.64528944472458e-5
A06AD65	Macrogol, Combinations	A02BC02	Pantoprazole	LACTATE	1.29490261793524	2.34285827645851e-10	8.58777044094143e-5
A06AD65	Macrogol, Combinations	A02BC02	Pantoprazole	AMYLASE	1.41468249916587	2.73298868404258e-10	1.0017797351244e-4
A06AD65	Macrogol, Combinations	A02BC02	Pantoprazole	PO2	1.23674318265522	4.66218242560855e-10	1.7089276302892e-4
A06AD65	Macrogol, Combinations	A02BC02	Pantoprazole	FERRITIN	1.41667273770596	5.30523989339213e-10	1.9446409881627e-4
A06AD65	Macrogol, Combinations	A02BC02	Pantoprazole	MAGNESIUM	1.33448336190911	7.69449695402504e-10	2.8204255529948e-4
A06AD65	Macrogol, Combinations	A02BC02	Pantoprazole	CO2 TOTAL	1.4964743556703901	1.2106840479107902e-9	4.4377744844574e-4
A06AD65	Macrogol, Combinations	A02BC02	Pantoprazole	BASE EXCESS	1.24978174297271	1.31694359435257e-9	4.8272699145352e-4
A06AD65	Macrogol, Combinations	A02BC02	Pantoprazole	RETICULOCYTES	1.55490203674027	5.6138472833933905e-9	0.00205776133557513
A06AD65	Macrogol, Combinations	A02BC02	Pantoprazole	CALCIUM	1.335979497634	8.33440215696787e-9	0.00305498344503873
A06AD65	Macrogol, Combinations	A02BC02	Pantoprazole	COAGULATION, SURFACE-INDUCED (APTT)	1.3752917726728	1.07204788596297e-8	0.00392960224647613
A06AD65	Macrogol, Combinations	A02BC02	Pantoprazole	VITAMIN D	1.47698147006963	1.34155983678737e-8	0.00491750099734247
A06AD65	Macrogol, Combinations	A02BC02	Pantoprazole	PHOSPHATE (P; INORGANIC)	1.32601990615378	1.81482673086727e-8	0.00665226553026129
A06AD65	Macrogol, Combinations	A02BC02	Pantoprazole	BICARBONATE	1.25039824390686	2.15434186165609e-8	0.00789676163731902
A06AD65	Macrogol, Combinations	A02BC02	Pantoprazole	CHOLESTEROL HDL	1.65938611725387	5.23056473107345e-8	0.019172687327397
A06AD65	Macrogol, Combinations	A02BC02	Pantoprazole	D-DIMER	1.29513893735841	9.6473767534602e-8	0.035362555963575897
A06AD65	Macrogol, Combinations	A02BC02	Pantoprazole	AMYLASE PANCREAS TYPE	1.56295177874298	1.30732698053846e-7	0.0479202012043353
A06AD65	Macrogol, Combinations	A10AB05	Insulin Aspart	GLUCOSE	2.50507164368943	2.91824320983814e-51	1.06968496680938e-45
A06AD65	Macrogol, Combinations	A10AB05	Insulin Aspart	HEMOGLOBIN A1C (HBA1C)	6.69051669324109	6.623895112129959e-45	2.42799537724635e-39
A06AD65	Macrogol, Combinations	A10AB05	Insulin Aspart	GLUCOSE (FROM HBA1C)	6.55329972756177	6.995653928418069e-44	2.56426394311557e-38
A06AD65	Macrogol, Combinations	A10AB05	Insulin Aspart	LACTATE	1.7452755189934	5.7751816422553395e-12	2.11689860615034e-6
A06AD65	Macrogol, Combinations	A10AB05	Insulin Aspart	GLOMERULAR FILTRATION (EGFR)	1.57973067974065	6.229964371972e-12	2.28359967051071e-6
A06AD65	Macrogol, Combinations	A10AB05	Insulin Aspart	PCO2	1.68073841218001	3.4359958273374e-11	1.25946770650635e-5
A06AD65	Macrogol, Combinations	A10AB05	Insulin Aspart	BASE EXCESS	1.61376950798164	8.20903210863913e-11	3.00902892845378e-5
A06AD65	Macrogol, Combinations	A10AB05	Insulin Aspart	PO2	1.57583283843351	1.05358384651997e-10	3.86192212525742e-5
A06AD65	Macrogol, Combinations	A10AB05	Insulin Aspart	CARBAMIDE	1.51319000312011	2.64058356143483e-10	9.67908545027498e-5
A06AD65	Macrogol, Combinations	A10AB05	Insulin Aspart	HYDROGEN ION	1.62899692919106	5.80522352511787e-10	2.1279104883554e-4
A06AD65	Macrogol, Combinations	A10AB05	Insulin Aspart	NEUTROPHILS	1.42260781276955	3.06312783542359e-8	0.0112279257120235
A06AD65	Macrogol, Combinations	A10AB05	Insulin Aspart	CREATININE	1.38362789925908	3.98268216385139e-8	0.0145985612984189
A06AD65	Macrogol, Combinations	A10AB05	Insulin Aspart	ERYTHROCYTES, VOL.FR. (EVF)	1.48576089502387	4.82496352238972e-8	0.0176859520409547
A06AD65	Macrogol, Combinations	B03BB01	Folic Acid	FOLATES	21.0661181794693	1.16157664656218e-16	4.257770813740139e-11
A06AD65	Macrogol, Combinations	B03BB01	Folic Acid	TRANSFERRIN	2.39060945212199	1.89146777536456e-9	6.9331940452765e-4
A06AD65	Macrogol, Combinations	C03CA01	Furosemide	GLOMERULAR FILTRATION (EGFR)	1.42870575438978	1.4988645544304499e-33	5.49410301291036e-28
A06AD65	Macrogol, Combinations	C03CA01	Furosemide	CARBAMIDE	1.28613387235366	6.84908421375829e-18	2.51053866763732e-12
A06AD65	Macrogol, Combinations	C03CA01	Furosemide	BASE EXCESS	1.31728103864997	1.3870921681509302e-15	5.08440021327892e-10
A06AD65	Macrogol, Combinations	C03CA01	Furosemide	BICARBONATE	1.29912921745562	3.0197514507027497e-12	1.10689291400654e-6
A06AD65	Macrogol, Combinations	C03CA01	Furosemide	COAGULATION FACTOR II + VII + X (INR)	1.27525781577258	8.89663631026252e-12	3.26107093616304e-6
A06AD65	Macrogol, Combinations	C03CA01	Furosemide	PCO2	1.28060570849105	1.0245710182768298e-11	3.7555753132039e-6
A06AD65	Macrogol, Combinations	C03CA01	Furosemide	D-DIMER	1.34738925025195	2.5797344842743798e-11	9.45604254945258e-6
A06AD65	Macrogol, Combinations	C03CA01	Furosemide	CALCIUM ION-FREE	1.2465000751567	1.96280994481179e-10	7.19469948080706e-5
A06AD65	Macrogol, Combinations	C03CA01	Furosemide	TROPONIN I	1.55148253054188	5.11318086878757e-10	1.8742415606349e-4
A06AD65	Macrogol, Combinations	C03CA01	Furosemide	PO2	1.21587103952389	1.2576516816255302e-9	4.6099348155152e-4
A06AD65	Macrogol, Combinations	C03CA01	Furosemide	OXYGEN (O2)	1.26216263829848	5.003216942092031e-9	0.00183393417334078
A06AD65	Macrogol, Combinations	C03CA01	Furosemide	OXYHEMOGLOBIN	1.25600601548311	7.2789838715506804e-9	0.00266811881710077
A06AD65	Macrogol, Combinations	C03CA01	Furosemide	CREATININE	1.16277208448735	9.744962083649291e-9	0.00357202559672373
A06AD65	Macrogol, Combinations	N02AA01	Morphine	C-REACTIVE PROTEIN (CRP)	1.22394900142736	1.0613230437842599e-19	3.8902902302216404e-14
A06AD65	Macrogol, Combinations	N02AA01	Morphine	ALKALINE PHOSPHATASE	1.22841892524021	2.25886243888662e-13	8.2798828583633e-8
A06AD65	Macrogol, Combinations	N02AA01	Morphine	ERYTHROCYTES, VOL.FR. (EVF)	1.24142985943565	3.27226397825238e-13	1.19945163349239e-7
A06AD65	Macrogol, Combinations	N02AA01	Morphine	ALBUMIN	1.17689745714295	5.05985582647811e-13	1.85469521305138e-7
A06AD65	Macrogol, Combinations	N02AA01	Morphine	HEMOGLOBIN	1.11833988408689	6.56629975155539e-8	0.0240688374023238
A06AD65	Macrogol, Combinations	N02CX02	Clonidine	FIBRINOGEN	4.24005524408645	3.60009413083382e-8	0.0131961810375127
A06AD65	Macrogol, Combinations	R03AK04	Salbutamol And Sodium Cromoglicate	OXYHEMOGLOBIN	3.34843335964543	5.26986373192337e-53	1.93167382080024e-47
A06AD65	Macrogol, Combinations	R03AK04	Salbutamol And Sodium Cromoglicate	OXYGEN (O2)	2.9962886985745	1.25134689276801e-44	4.58682454891007e-39
A06AD65	Macrogol, Combinations	R03AK04	Salbutamol And Sodium Cromoglicate	PO2	2.25534914571387	1.4340398916884e-31	5.25648756338275e-26
A06AD65	Macrogol, Combinations	R03AK04	Salbutamol And Sodium Cromoglicate	HYDROGEN ION	2.36301356694855	2.14686848635865e-30	7.8693679054325e-25
A06AD65	Macrogol, Combinations	R03AK04	Salbutamol And Sodium Cromoglicate	ERYTHROCYTES, VOL.FR. (EVF)	2.3606215084614	6.855995941835859e-30	2.51307216847588e-24
A06AD65	Macrogol, Combinations	R03AK04	Salbutamol And Sodium Cromoglicate	BASE EXCESS	1.9043694706615	3.10201479035444e-19	1.13704662341921e-13
A06AD65	Macrogol, Combinations	R03AK04	Salbutamol And Sodium Cromoglicate	CHLORIDE	1.97942652320043	1.6104012851755099e-18	5.902942014823679e-13
A06AD65	Macrogol, Combinations	R03AK04	Salbutamol And Sodium Cromoglicate	TROPONIN I	2.78352090615375	4.32779626531324e-14	1.58635804884683e-8
A06AD65	Macrogol, Combinations	R03AK04	Salbutamol And Sodium Cromoglicate	LACTATE	1.72994212319018	8.93529104211348e-13	3.27523986677774e-7
A06AD65	Macrogol, Combinations	R03AK04	Salbutamol And Sodium Cromoglicate	ZINC	2.28360834937835	1.79338161730699e-12	6.57365825205495e-7
A06AD65	Macrogol, Combinations	R03AK04	Salbutamol And Sodium Cromoglicate	ERYTHROCYTES	1.75501802479399	2.4558817340161e-12	9.00205905485335e-7
A06AD65	Macrogol, Combinations	R03AK04	Salbutamol And Sodium Cromoglicate	PCO2	1.67181107954386	4.613889390275e-12	1.69122576989469e-6
A06AD65	Macrogol, Combinations	R03AK04	Salbutamol And Sodium Cromoglicate	ALBUMIN	1.55620987397285	7.02889063082802e-11	2.57644688962064e-5
A06AD65	Macrogol, Combinations	R03AK04	Salbutamol And Sodium Cromoglicate	LYMPHOCYTES	1.54069744221776	1.4610340894125401e-9	5.3554350650825e-4
A06AD65	Macrogol, Combinations	R03AK04	Salbutamol And Sodium Cromoglicate	D-DIMER	1.78192773066475	3.29894712030253e-9	0.00120923236589401
A06AD65	Macrogol, Combinations	R03AK04	Salbutamol And Sodium Cromoglicate	MONOCYTES	1.51751183737787	3.85778117126743e-9	0.00141407354610925
A06AD65	Macrogol, Combinations	R03AK04	Salbutamol And Sodium Cromoglicate	ANION GAP (INCL. K +)	2.18453219931382	4.03242206143126e-9	0.00147808833903969
A06AD65	Macrogol, Combinations	R03AK04	Salbutamol And Sodium Cromoglicate	AMYLASE	1.84781811907262	5.44244685476216e-8	0.0199493433705992
A06AG10	Docusate Sodium, Incl. Combinations	B01AB04	Dalteparin	OXYGEN (O2)	2.57537562735323	1.39021602605814e-18	5.09585074567637e-13
A06AG10	Docusate Sodium, Incl. Combinations	B01AB04	Dalteparin	ERYTHROCYTES, VOL.FR. (EVF)	1.87802593587209	1.03531980804655e-14	3.79497510959271e-9
A06AG10	Docusate Sodium, Incl. Combinations	B01AB04	Dalteparin	HYDROGEN ION	1.92801109629339	4.10470762247844e-13	1.50458468372709e-7
A06AG10	Docusate Sodium, Incl. Combinations	B01AB04	Dalteparin	OXYHEMOGLOBIN	2.03205903886627	1.02818412059665e-11	3.76881917588823e-6
A06AG10	Docusate Sodium, Incl. Combinations	B01AB04	Dalteparin	ALBUMIN	1.32410249693391	2.08952344256191e-8	0.00765916907394511
A06AG10	Docusate Sodium, Incl. Combinations	B01AB04	Dalteparin	ANION GAP (INCL. K +)	2.31365305712935	3.34537376027461e-8	0.0122625009720242
A07AA02	Nystatin	A02BC02	Pantoprazole	ALBUMIN	1.41688176097743	5.981638007119329e-44	2.1925753931476e-38
A07AA02	Nystatin	A02BC02	Pantoprazole	ALKALINE PHOSPHATASE	1.39562071908081	4.6957782056001e-33	1.72124219704092e-27
A07AA02	Nystatin	A02BC02	Pantoprazole	C-REACTIVE PROTEIN (CRP)	1.31422663926634	2.29064314264237e-27	8.39637534578703e-22
A07AA02	Nystatin	A02BC02	Pantoprazole	LACTATE DEHYDROGENASE (LDH)	1.38412813738916	2.4496743812968099e-26	8.97930594138727e-21
A07AA02	Nystatin	A02BC02	Pantoprazole	HEMOGLOBIN	1.26807614051044	1.57539790005176e-24	5.774636756618729e-19
A07AA02	Nystatin	A02BC02	Pantoprazole	GLOMERULAR FILTRATION (EGFR)	1.32387834314003	8.73443149881005e-24	3.2016146003203198e-18
A07AA02	Nystatin	A02BC02	Pantoprazole	CARBAMIDE	1.28428839461612	2.83323390594308e-23	1.03852472145734e-17
A07AA02	Nystatin	A02BC02	Pantoprazole	CREATININE	1.25299281799787	2.2394524076112802e-21	8.20873519462322e-16
A07AA02	Nystatin	A02BC02	Pantoprazole	PLATELETS	1.26731739499002	5.701617005910119e-20	2.08993341513336e-14
A07AA02	Nystatin	A02BC02	Pantoprazole	TRANSFERRIN	1.44315812224341	1.91123549518096e-19	7.00565281994076e-14
A07AA02	Nystatin	A02BC02	Pantoprazole	AMYLASE	1.45093297282886	7.37806583094654e-19	2.7044374083992897e-13
A07AA02	Nystatin	A02BC02	Pantoprazole	BILIRUBIN	1.31051443959815	3.71863324017333e-18	1.3630687328187699e-12
A07AA02	Nystatin	A02BC02	Pantoprazole	SODIUM	1.20925045273731	7.389334280694491e-17	2.7085678699228496e-11
A07AA02	Nystatin	A02BC02	Pantoprazole	MAGNESIUM	1.32823821939368	3.10347167637353e-16	1.13758064644639e-10
A07AA02	Nystatin	A02BC02	Pantoprazole	ALANINE TRANSAMINASE (ALAT)	1.29398006214569	5.55006534725728e-16	2.0343820031025e-10
A07AA02	Nystatin	A02BC02	Pantoprazole	ZINC	1.36550072405058	2.6557132694169704e-15	9.734543546180602e-10
A07AA02	Nystatin	A02BC02	Pantoprazole	PHOSPHATE (P; INORGANIC)	1.30595052012344	1.41657462128325e-14	5.192468440059971e-9
A07AA02	Nystatin	A02BC02	Pantoprazole	LEUKOCYTES	1.1884212303802	5.2680436041421e-14	1.93100665114189e-8
A07AA02	Nystatin	A02BC02	Pantoprazole	NEUTROPHILS	1.20967183712602	5.6145394447757105e-14	2.05801504802198e-8
A07AA02	Nystatin	A02BC02	Pantoprazole	COAGULATION FACTOR II + VII + X (INR)	1.23334472155629	1.7105688770292598e-12	6.27010732443952e-7
A07AA02	Nystatin	A02BC02	Pantoprazole	IRON	1.31678470258967	1.72102022756282e-12	6.30841685433379e-7
A07AA02	Nystatin	A02BC02	Pantoprazole	ANTITHROMBIN	1.53534173425918	2.02293575906077e-12	7.41509125419484e-7
A07AA02	Nystatin	A02BC02	Pantoprazole	PROTEIN	1.32885451919916	2.92357236265987e-12	1.07163837310534e-6
A07AA02	Nystatin	A02BC02	Pantoprazole	ASPARTATE TRANSAMINASE [ASAT]	1.29095274242398	3.51030043522458e-12	1.28670413483201e-6
A07AA02	Nystatin	A02BC02	Pantoprazole	TROPONIN T	1.44415237786942	4.854798351230299e-12	1.77953119044182e-6
A07AA02	Nystatin	A02BC02	Pantoprazole	METAMYELO. + MYELOMA. + PROMYELOCYTES	1.22389592272422	9.51549677389834e-12	3.48791485796921e-6
A07AA02	Nystatin	A02BC02	Pantoprazole	FERRITIN	1.33788739187319	1.2308244928811299e-11	4.51159948690071e-6
A07AA02	Nystatin	A02BC02	Pantoprazole	POTASSIUM	1.16163168222118	5.837709375455809e-11	2.1398182092827e-5
A07AA02	Nystatin	A02BC02	Pantoprazole	LYMPHOCYTES	1.19509960387221	2.08779954895939e-10	7.65285012470613e-5
A07AA02	Nystatin	A02BC02	Pantoprazole	CALCIUM ION-FREE	1.20260901383076	4.3398664057887303e-10	1.5907823709082e-4
A07AA02	Nystatin	A02BC02	Pantoprazole	ERYTROCYTVOL. AGENT [MCV]	1.3503681848527	1.50866561965471e-9	5.5300289155005e-4
A07AA02	Nystatin	A02BC02	Pantoprazole	GLUCOSE	1.17735594257958	2.5647973534961e-9	9.4012903472134e-4
A07AA02	Nystatin	A02BC02	Pantoprazole	AMMONIUM	1.99883459208794	3.0592369963492604e-9	0.00112136638024882
A07AA02	Nystatin	A02BC02	Pantoprazole	AMYLASE PANCREAS TYPE	1.44632338093399	1.36760220513047e-8	0.00501295955892779
A07AA02	Nystatin	A02BC02	Pantoprazole	VITAMIN D	1.43690243179376	7.92744338025062e-8	0.0290581229847424
A07AA02	Nystatin	A02BC02	Pantoprazole	CREATINE KINASE MB (CKMB)	1.4064407597299	8.53660610662552e-8	0.0312910150498969
A07AA02	Nystatin	A10AB05	Insulin Aspart	GLUCOSE (FROM HBA1C)	10.7371668968562	3.07454000944448e-47	1.12697571500188e-41
A07AA02	Nystatin	A10AB05	Insulin Aspart	HEMOGLOBIN A1C (HBA1C)	9.84565402891813	3.7725613917829004e-47	1.38283615071941e-41
A07AA02	Nystatin	A10AB05	Insulin Aspart	GLUCOSE	2.35668059404482	3.5032680245722497e-40	1.28412639767498e-34
A07AA02	Nystatin	A10AB05	Insulin Aspart	PO2	2.01566937483767	1.55398507599964e-21	5.69614783592744e-16
A07AA02	Nystatin	A10AB05	Insulin Aspart	LACTATE	2.19950930269691	2.10616216713227e-21	7.72015848524501e-16
A07AA02	Nystatin	A10AB05	Insulin Aspart	BASE EXCESS	2.04972281253249	9.44879976492502e-21	3.4634670026330303e-15
A07AA02	Nystatin	A10AB05	Insulin Aspart	CHLORIDE	2.03849176937366	4.0716430064642105e-17	1.4924648156624597e-11
A07AA02	Nystatin	A10AB05	Insulin Aspart	PCO2	1.85277871721394	2.1876056805184304e-15	8.01869049799711e-10
A07AA02	Nystatin	A10AB05	Insulin Aspart	HYDROGEN ION	2.29366461422948	5.555517845404231e-15	2.03638062175077e-9
A07AA02	Nystatin	A10AB05	Insulin Aspart	OXYGEN (O2)	2.37811502571525	1.92526832643199e-14	7.057090303219721e-9
A07AA02	Nystatin	A10AB05	Insulin Aspart	BICARBONATE	1.74978092790487	3.88658749659766e-13	1.42463253346537e-7
A07AA02	Nystatin	A10AB05	Insulin Aspart	ERYTHROCYTES, VOL.FR. (EVF)	2.00016556158667	5.67778459204235e-13	2.08119761999772e-7
A07AA02	Nystatin	A10AB05	Insulin Aspart	OXYHEMOGLOBIN	2.24132785290449	7.25499731948176e-13	2.65932652245336e-7
A07AA02	Nystatin	A10AB05	Insulin Aspart	AMYLASE PANCREAS TYPE	2.7709478606022	3.1310731427337197e-12	1.14769799154219e-6
A07AA02	Nystatin	A10AB05	Insulin Aspart	MONOCYTES	1.60797994674374	3.5856717032949498e-12	1.31433154851447e-6
A07AA02	Nystatin	A10AB05	Insulin Aspart	NEUTROPHILS	1.50769144079321	5.8842081301752e-11	2.15686237432385e-5
A07AA02	Nystatin	A10AB05	Insulin Aspart	ALBUMIN	1.49943378678514	2.67434700167937e-10	9.80284567812575e-5
A07AA02	Nystatin	A10AB05	Insulin Aspart	METAMYELO. + MYELOMA. + PROMYELOCYTES	1.54904505754604	9.11863411850732e-10	3.3424444547729e-4
A07AA02	Nystatin	A10AB05	Insulin Aspart	GLOMERULAR FILTRATION (EGFR)	1.48028490342317	1.6579676749113e-9	6.0772970920641e-4
A07AA02	Nystatin	A10AB05	Insulin Aspart	TRIGLYCERIDE	2.45694475579112	2.5756076278607504e-9	9.4409155159998e-4
A07AA02	Nystatin	A10AB05	Insulin Aspart	CHOLESTEROL HDL	2.30561035144872	1.14621118792815e-8	0.00420144857146251
A07AA02	Nystatin	A10AB05	Insulin Aspart	CARBAMIDE	1.39574875279385	7.92656202208829e-8	0.0290548923575849
A07AA02	Nystatin	A10AB05	Insulin Aspart	ERYTHROCYTES	1.5622755897695	9.54574171055705e-8	0.034990011697464
A07AA02	Nystatin	A12BA01	Potassium Chloride	POTASSIUM	1.22805891136046	9.8022945473607e-21	3.59304086862961e-15
A07AA02	Nystatin	A12BA01	Potassium Chloride	TROPONIN T	1.49440068660236	6.094896764693061e-15	2.23409050399501e-9
A07AA02	Nystatin	A12BA01	Potassium Chloride	HYDROGEN ION	1.42164565629045	3.13507588459089e-14	1.14916520057268e-8
A07AA02	Nystatin	A12BA01	Potassium Chloride	BASE EXCESS	1.24387386007505	2.9932185041365198e-12	1.09716723590975e-6
A07AA02	Nystatin	A12BA01	Potassium Chloride	PRO-BRAIN NATRIURETIC PEPTIDE [PRO-BNP]	2.24261524916651	3.9548958521433894e-12	1.44967102949901e-6
A07AA02	Nystatin	A12BA01	Potassium Chloride	CREATINE KINASE MB (CKMB)	1.53944020001647	5.13323188382651e-12	1.88159128024849e-6
A07AA02	Nystatin	A12BA01	Potassium Chloride	ERYTHROCYTES, VOL.FR. (EVF)	1.32983587990308	1.56856552632194e-11	5.74959262238833e-6
A07AA02	Nystatin	A12BA01	Potassium Chloride	OXYGEN (O2)	1.3946001839029	4.3080664239518893e-11	1.57912605576599e-5
A07AA02	Nystatin	A12BA01	Potassium Chloride	PO2	1.21605906803135	5.6652731330626494e-11	2.07661153219725e-5
A07AA02	Nystatin	A12BA01	Potassium Chloride	OXYHEMOGLOBIN	1.37164084088966	4.35642691969988e-10	1.5968526438429e-4
A07AA02	Nystatin	A12BA01	Potassium Chloride	COAGULATION FACTOR II + VII + X (INR)	1.19954063628899	6.13977779430302e-10	2.2505416902795e-4
A07AA02	Nystatin	A12BA01	Potassium Chloride	BICARBONATE	1.21083536191668	1.53144718976514e-9	5.613534988556e-4
A07AA02	Nystatin	A12BA01	Potassium Chloride	LACTATE	1.20721096305332	1.12919178887139e-7	0.0413906379402597
A07AA02	Nystatin	B01AB05	Enoxaparin	TROPONIN T	2.70050685196052	2.94683760582213e-36	1.08016627125171e-30
A07AA02	Nystatin	B01AB05	Enoxaparin	CREATINE KINASE MB (CKMB)	2.53357059618151	2.99472361182137e-28	1.09771893463674e-22
A07AA02	Nystatin	B01AB05	Enoxaparin	PROCALCITONIN	2.58122881021689	7.739261515946599e-26	2.83683404793174e-20
A07AA02	Nystatin	B01AB05	Enoxaparin	ANTITHROMBIN	1.9042315014623	1.4472293774483998e-14	5.3048337553308905e-9
A07AA02	Nystatin	B01AB05	Enoxaparin	COAGULATION FACTOR II + VII + X (INR)	1.43957464762106	3.90693671973662e-13	1.43209156155618e-7
A07AA02	Nystatin	B01AB05	Enoxaparin	AMYLASE	1.49849583915818	1.54245374360704e-9	5.653879621729e-4
A07AA02	Nystatin	B01AB05	Enoxaparin	ZINC	1.42683860463117	1.7649589415504998e-08	0.00646947464984277
A07AA02	Nystatin	B01AB05	Enoxaparin	MYOGLOBIN	1.61656639622479	1.16769575514926e-7	0.0428020046745716
A07AA02	Nystatin	B01AC06	Acetylsalicylic Acid	CREATINE KINASE MB (CKMB)	1.95294237689203	2.8969318902604997e-19	1.06187328130688e-13
A07AA02	Nystatin	B01AC06	Acetylsalicylic Acid	TROPONIN T	1.65220895662226	1.80646921229253e-15	6.62163096235039e-10
A07AA02	Nystatin	C03CA01	Furosemide	TROPONIN T	2.31768003758008	1.0089819005569599e-49	3.6984332463105397e-44
A07AA02	Nystatin	C03CA01	Furosemide	GLOMERULAR FILTRATION (EGFR)	1.49465176243844	7.43640160257365e-49	2.7258204438249694e-43
A07AA02	Nystatin	C03CA01	Furosemide	CREATINE KINASE MB (CKMB)	2.52176384810311	5.13146761949422e-39	1.8809445873932298e-33
A07AA02	Nystatin	C03CA01	Furosemide	COAGULATION FACTOR II + VII + X (INR)	1.38332661454542	2.2900541792402098e-27	8.394216494546779e-22
A07AA02	Nystatin	C03CA01	Furosemide	CARBAMIDE	1.29250876179695	4.58972496967685e-25	1.68236827736002e-19
A07AA02	Nystatin	C03CA01	Furosemide	PROTEIN	1.52598656195266	1.99778826638355e-24	7.322912868311569e-19
A07AA02	Nystatin	C03CA01	Furosemide	PRO-BRAIN NATRIURETIC PEPTIDE [PRO-BNP]	4.01109989230841	2.21789897734689e-24	8.1297308804548e-19
A07AA02	Nystatin	C03CA01	Furosemide	BASE EXCESS	1.36014038136321	1.04572803176035e-21	3.83312655769788e-16
A07AA02	Nystatin	C03CA01	Furosemide	PCO2	1.3344602763469	3.9436307977575795e-18	1.44554181254884e-12
A07AA02	Nystatin	C03CA01	Furosemide	D-DIMER	1.39314318419859	2.79526326970191e-17	1.0246065467725e-11
A07AA02	Nystatin	C03CA01	Furosemide	PHOSPHATE (P; INORGANIC)	1.34290704895155	9.70548551478672e-17	3.55755542093059e-11
A07AA02	Nystatin	C03CA01	Furosemide	BICARBONATE	1.30857169815697	1.29772683651354e-16	4.7568306965087494e-11
A07AA02	Nystatin	C03CA01	Furosemide	ANTITHROMBIN	1.68941504051787	2.60611283847351e-16	9.552732670553039e-11
A07AA02	Nystatin	C03CA01	Furosemide	LACTATE DEHYDROGENASE (LDH)	1.27533279257724	2.23989522415821e-15	8.21035834310416e-10
A07AA02	Nystatin	C03CA01	Furosemide	CO2 TOTAL	1.37222025564362	6.5500829692437005e-15	2.40093946245925e-9
A07AA02	Nystatin	C03CA01	Furosemide	ASPARTATE TRANSAMINASE [ASAT]	1.32841182558317	3.19915939270948e-14	1.17265507455705e-8
A07AA02	Nystatin	C03CA01	Furosemide	PROCALCITONIN	1.73908215639881	1.1904214687455e-13	4.36350179790132e-8
A07AA02	Nystatin	C03CA01	Furosemide	CALCIUM ION-FREE	1.23858090551129	2.96128728532737e-13	1.08546281572403e-7
A07AA02	Nystatin	C03CA01	Furosemide	LACTATE	1.30320308658407	4.48608339357926e-13	1.64437835399987e-7
A07AA02	Nystatin	C03CA01	Furosemide	PO2	1.24796040267153	4.65077197919152e-13	1.70474511974463e-7
A07AA02	Nystatin	C03CA01	Furosemide	MYOGLOBIN	1.58255586505305	3.2448260100707894e-11	1.18939421881746e-5
A07AA02	Nystatin	C03CA01	Furosemide	ZINC	1.2935303045113	1.77106945430739e-10	6.49187279545828e-5
A07AA02	Nystatin	C03CA01	Furosemide	TROPONIN I	1.65827338952531	1.0280608776839802e-9	3.7683674277594e-4
A07AA02	Nystatin	C03CA01	Furosemide	CREATINE	1.30847156392428	9.52576433754128e-9	0.00349167844369009
A07AA02	Nystatin	C03CA01	Furosemide	CREATININE	1.14287852632944	1.1260579643061e-8	0.00412757672874365
A07AA02	Nystatin	C03CA01	Furosemide	AMMONIUM	2.01875030722604	1.30606071334325e-8	0.00478737860536682
A07AA02	Nystatin	C03CA01	Furosemide	MAGNESIUM	1.2239589939985	1.39835902771985e-8	0.00512569899969739
A07AA02	Nystatin	C07AB02	Metoprolol	TROPONIN T	1.83828960935785	1.7913740425905498e-18	6.56629946685609e-13
A07AA02	Nystatin	C07AB02	Metoprolol	CREATINE KINASE MB (CKMB)	1.77992014994009	6.20172375996803e-13	2.27324804594004e-7
A07AA02	Nystatin	N02AA01	Morphine	C-REACTIVE PROTEIN (CRP)	1.28254740776105	1.40656365674077e-22	5.15577314941986e-17
A07AA02	Nystatin	N02AA01	Morphine	ALBUMIN	1.22612909595842	8.22760407876321e-16	3.01583650267473e-10
A07AA02	Nystatin	N02AA01	Morphine	ALKALINE PHOSPHATASE	1.21904797224516	1.3545226808425298e-12	4.9650164318551e-7
A07AA02	Nystatin	N02AA01	Morphine	HEMOGLOBIN	1.16348913035074	1.05267053875975e-10	3.85857438652925e-5
A07AA02	Nystatin	N02AA01	Morphine	LEUKOCYTES	1.148542571094	2.13443905355602e-9	7.8238076952001e-4
A07AA02	Nystatin	N02AA01	Morphine	ZINC	1.24364370989965	2.74743619988283e-8	0.0100707548650325
A07AA02	Nystatin	N02AA01	Morphine	COAGULATION FACTOR II + VII + X (INR)	1.17503861911255	5.85349227363153e-8	0.0214560344639191
A07AA02	Nystatin	N02BE01	Paracetamol	CREATINE KINASE MB (CKMB)	1.67662637321888	3.27400220127896e-12	1.200088780881e-6
A07AA02	Nystatin	N02BE01	Paracetamol	MYOGLOBIN	1.6245887725585	3.85156722530126e-10	1.4117958180014e-4
A07AA02	Nystatin	N02BE01	Paracetamol	HEMOGLOBIN	1.15886700137171	2.68995253917914e-8	0.00986004793188653
A07AA09	Vancomycin	A02BC02	Pantoprazole	ALBUMIN	1.34378497277975	2.5137238217873097e-11	9.2140798059996e-6
A07AA09	Vancomycin	A02BC02	Pantoprazole	LACTATE DEHYDROGENASE (LDH)	1.35290973545859	1.37151698978234e-8	0.00502730924121707
A07AA09	Vancomycin	A02BC02	Pantoprazole	AMMONIUM	3.07149480097578	6.04609392130623e-8	0.0221620177294872
A07AA09	Vancomycin	A10AB05	Insulin Aspart	HEMOGLOBIN A1C (HBA1C)	11.8994396735884	9.89583549652055e-18	3.6273283970850995e-12
A07AA09	Vancomycin	A10AB05	Insulin Aspart	GLUCOSE (FROM HBA1C)	12.7363560009659	1.50825149193067e-17	5.52851092618679e-12
A07AA09	Vancomycin	A10AB05	Insulin Aspart	GLUCOSE	2.03197571733707	1.10644778079414e-11	4.05569540497873e-6
A07AA09	Vancomycin	A11DA01	Thiamine (Vit B1)	AMMONIUM	12.0642888595935	5.59460540772542e-13	2.05070820680716e-7
A07AA09	Vancomycin	A11DA01	Thiamine (Vit B1)	ASPARTATE TRANSAMINASE [ASAT]	2.12946925060818	2.0646445837417697e-11	7.5679753681513e-6
A07AA09	Vancomycin	A11DA01	Thiamine (Vit B1)	ERYTROCYTVOL. AGENT [MCV]	2.52889539435879	2.06543471657655e-11	7.57087160795851e-6
A07AA09	Vancomycin	A11DA01	Thiamine (Vit B1)	ZINC	2.03490568400766	2.91725791573668e-10	1.0693238062712e-4
A07AA09	Vancomycin	A11DA01	Thiamine (Vit B1)	AMYLASE PANCREAS TYPE	2.62531571150739	4.3652206957650103e-10	1.6000760112533e-4
A07AA09	Vancomycin	A11DA01	Thiamine (Vit B1)	ALKALINE PHOSPHATASE	1.69061541605784	5.561422456214421e-10	2.0385449627478e-4
A07AA09	Vancomycin	A11DA01	Thiamine (Vit B1)	ETHANOL	6.6955934962341	3.8484944475446e-8	0.0141066948824192
A07AA09	Vancomycin	A11DA01	Thiamine (Vit B1)	MAGNESIUM	1.72386244682391	7.66160399244267e-8	0.0280836860503385
A07AA09	Vancomycin	A12CB01	Zinc Sulfate	ZINC	4.47045143882455	3.0589202825691e-11	1.12125028849599e-5
A07AA09	Vancomycin	A12CB01	Zinc Sulfate	ERYTHROCYTES, VOL.FR. (EVF)	6.2920935937954	1.9596358414968801e-10	7.18306477336523e-5
A07AA09	Vancomycin	B01AB04	Dalteparin	ERYTHROCYTES, VOL.FR. (EVF)	8.10698611936508	4.03725781258376e-27	1.47986088846039e-21
A07AA09	Vancomycin	B01AB04	Dalteparin	HYDROGEN ION	7.62862431122016	4.58678451046138e-19	1.68129044909413e-13
A07AA09	Vancomycin	B01AB04	Dalteparin	OXYGEN (O2)	8.21158779947926	9.505633546042841e-17	3.48429948193555e-11
A07AA09	Vancomycin	B01AB04	Dalteparin	OXYHEMOGLOBIN	9.42266572166984	1.97547700932818e-16	7.24113073246254e-11
A07AA09	Vancomycin	C03CA01	Furosemide	GLOMERULAR FILTRATION (EGFR)	1.40218053046921	2.1737590100469402e-15	7.967935388917161e-10
A07AA09	Vancomycin	C03CA01	Furosemide	BASE EXCESS	1.38232137898462	3.95776915773918e-10	1.4507242425384e-4
A07AA09	Vancomycin	C03CA01	Furosemide	BICARBONATE	1.37255091711933	6.22096001357294e-10	2.2802991139351e-4
A07AA09	Vancomycin	C03CA01	Furosemide	CARBAMIDE	1.27497464560307	2.29571809353015e-9	8.4149776290157e-4
A07AA09	Vancomycin	C03CA01	Furosemide	TROPONIN T	1.79417500188703	5.54630071486015e-9	0.0020330020733327
A07AA09	Vancomycin	C03CA01	Furosemide	PRO-BRAIN NATRIURETIC PEPTIDE [PRO-BNP]	3.01234220956673	5.7533489846601505e-9	0.00210889582367616
A07AA09	Vancomycin	C03CA01	Furosemide	PCO2	1.33505827379352	5.67662817715812e-8	0.0208077373496549
A07AA09	Vancomycin	C03DA01	Spironolactone	COAGULATION FACTOR II + VII + X (INR)	2.04691690628822	1.00400415871092e-10	3.68018728379646e-5
A07AA09	Vancomycin	C03DA01	Spironolactone	AMMONIUM	8.45852453065345	4.8347616118386e-9	0.00177218670358105
A07DA02	Opium	A02BC02	Pantoprazole	ALBUMIN	1.72482421065038	5.86722072961443e-8	0.021506356256609
A07DA03	Loperamide	A02BC02	Pantoprazole	ALBUMIN	1.4263407211363	3.69504698716363e-24	1.35442316819182e-18
A07DA03	Loperamide	A02BC02	Pantoprazole	ALKALINE PHOSPHATASE	1.44819890428906	4.03965095077664e-21	1.4807380956581301e-15
A07DA03	Loperamide	A02BC02	Pantoprazole	HEMOGLOBIN	1.32891656365937	5.90321557261356e-18	2.1638295713570698e-12
A07DA03	Loperamide	A02BC02	Pantoprazole	PLATELETS	1.31911878123049	3.52909162982112e-14	1.29359206600256e-8
A07DA03	Loperamide	A02BC02	Pantoprazole	SODIUM	1.26761147531682	1.65472264490683e-13	6.06540240213243e-8
A07DA03	Loperamide	A02BC02	Pantoprazole	MAGNESIUM	1.37756859240269	8.09999231162879e-13	2.96906028181984e-7
A07DA03	Loperamide	A02BC02	Pantoprazole	GLOMERULAR FILTRATION (EGFR)	1.32470846817169	1.9478767617579198e-12	7.13996174899128e-7
A07DA03	Loperamide	A02BC02	Pantoprazole	C-REACTIVE PROTEIN (CRP)	1.27492976989217	2.04803233584814e-12	7.50708300737472e-7
A07DA03	Loperamide	A02BC02	Pantoprazole	EOSINOPHILOCYTES	1.41713281000868	2.2668293007445897e-12	8.3090854701723e-7
A07DA03	Loperamide	A02BC02	Pantoprazole	BILIRUBIN	1.34983850883779	2.32984704994831e-12	8.54007766005603e-7
A07DA03	Loperamide	A02BC02	Pantoprazole	CARBAMIDE	1.27602975558081	1.05210670652708e-11	3.85650765384208e-6
A07DA03	Loperamide	A02BC02	Pantoprazole	NEUTROPHILS	1.26993840077667	3.1009221945623e-11	1.13664613133901e-5
A07DA03	Loperamide	A02BC02	Pantoprazole	LEUKOCYTES	1.23484364264185	5.418650866144169e-11	1.98621189363601e-5
A07DA03	Loperamide	A02BC02	Pantoprazole	CREATININE	1.24455682216948	8.507355592276459e-11	3.11837969970453e-5
A07DA03	Loperamide	A02BC02	Pantoprazole	POTASSIUM	1.23324324589019	9.46957368810586e-11	3.47108170494889e-5
A07DA03	Loperamide	A02BC02	Pantoprazole	LYMPHOCYTES	1.28837573140519	1.81081229575833e-10	6.63755057822512e-5
A07DA03	Loperamide	A02BC02	Pantoprazole	LACTATE DEHYDROGENASE (LDH)	1.32248680020126	2.11617725298971e-10	7.75686888260631e-5
A07DA03	Loperamide	A02BC02	Pantoprazole	GLUCOSE	1.28970028852269	3.6515350781187603e-10	1.3384738344195e-4
A07DA03	Loperamide	A02BC02	Pantoprazole	ASPARTATE TRANSAMINASE [ASAT]	1.40230585730512	1.0143228091400601e-9	3.7180104001309e-4
A07DA03	Loperamide	A02BC02	Pantoprazole	ZINC	1.41788470910889	1.4661060684500702e-9	5.3740264549644e-4
A07DA03	Loperamide	A02BC02	Pantoprazole	CALCIUM	1.41891421053949	4.0251271080383e-9	0.00147541436657855
A07DA03	Loperamide	A02BC02	Pantoprazole	ALANINE TRANSAMINASE (ALAT)	1.3021157150411	6.96348133212235e-9	0.00255247104577078
A07DA03	Loperamide	A02BC02	Pantoprazole	CALCIUM ION-FREE	1.27872507045507	7.589972130432911e-9	0.00278211187438231
A07DA03	Loperamide	A02BC02	Pantoprazole	BICARBONATE	1.33901548855776	1.26108978412282e-8	0.00462253721460004
A07DA03	Loperamide	A02BC02	Pantoprazole	BASE EXCESS	1.33664047071128	2.27847683465714e-8	0.00835177962220409
A07DA03	Loperamide	A02BC02	Pantoprazole	MYELOCYTES	1.51795637272415	2.51871688938754e-8	0.00923238194521892
A07DA03	Loperamide	A02BC02	Pantoprazole	COAGULATION FACTOR II + VII + X (INR)	1.27284107384057	2.60971962553754e-8	0.00956595338460411
A07DA03	Loperamide	A02BC02	Pantoprazole	MONOCYTES	1.26040688075309	3.52312573929922e-8	0.0129140526286587
A07DA03	Loperamide	A02BC02	Pantoprazole	PHOSPHATE (P; INORGANIC)	1.3123078384771	4.93863749563539e-8	0.0181026251266265
A07DA03	Loperamide	A02BC02	Pantoprazole	TRIGLYCERIDE	1.67420874899747	6.88220804401627e-8	0.0252268024074221
A07DA03	Loperamide	A02BC02	Pantoprazole	CHLORIDE	1.35064803775951	9.66730093712169e-8	0.0354355882580289
A07DA03	Loperamide	A02BC02	Pantoprazole	PROMYELOCYTES	1.83786424241843	1.05283178765779e-7	0.0385916544597751
A07DA03	Loperamide	A10AB05	Insulin Aspart	HEMOGLOBIN A1C (HBA1C)	13.8778506982483	8.95373302330605e-23	3.28199979342586e-17
A07DA03	Loperamide	A10AB05	Insulin Aspart	GLUCOSE (FROM HBA1C)	14.4427630265974	3.11448426190059e-22	1.1416173206839199e-16
A07DA03	Loperamide	A10AB05	Insulin Aspart	GLUCOSE	2.30634140412015	3.09055268332953e-19	1.13284517662712e-13
A07DA03	Loperamide	A10AB05	Insulin Aspart	PO2	1.93733671734606	2.3797474343326204e-9	8.7229880180205e-4
A07DA03	Loperamide	A10AB05	Insulin Aspart	LACTATE	2.0396886055194	9.571994405398882e-9	0.00350862412129337
A07DA03	Loperamide	A10AB05	Insulin Aspart	BASE EXCESS	1.85870854331393	3.50025068321454e-8	0.0128302038818297
A07DA03	Loperamide	A10AB05	Insulin Aspart	CHLORIDE	1.95022894510103	4.31096588066235e-8	0.0158018885452266
A07DA03	Loperamide	A10AE04	Insulin Glargine	HEMOGLOBIN A1C (HBA1C)	7.22297846745926	4.8074531631653e-8	0.017621767644114
A07DA03	Loperamide	A10AE04	Insulin Glargine	GLUCOSE (FROM HBA1C)	6.9099813562471	1.00704009381602e-7	0.0369131553428356
A07DA03	Loperamide	A10BA02	Metformin	HEMOGLOBIN A1C (HBA1C)	6.94034494733633	2.65706668613096e-14	9.7395045086799e-9
A07DA03	Loperamide	A10BA02	Metformin	GLUCOSE (FROM HBA1C)	6.82614836858318	1.9106122126855799e-13	7.00336817172112e-8
A07DA03	Loperamide	A10BA02	Metformin	GLUCOSE	1.83583834353128	8.42187165629034e-10	3.0870454774848e-4
A07DA03	Loperamide	A11DA01	Thiamine (Vit B1)	ERYTROCYTVOL. AGENT [MCV]	2.73626548949541	2.54190279751803e-10	9.31737012333031e-5
A07DA03	Loperamide	A11DA01	Thiamine (Vit B1)	ERYTHROCYTES	1.96714906682153	3.3946239390358802e-9	0.00124430279947754
A07DA03	Loperamide	A12BA01	Potassium Chloride	POTASSIUM	1.29815845743125	7.49311816037819e-17	2.7466099548047898e-11
A07DA03	Loperamide	A12BA01	Potassium Chloride	MAGNESIUM	1.37000949099633	1.1291571228890199e-12	4.13893672552093e-7
A07DA03	Loperamide	A12BA01	Potassium Chloride	COAGULATION FACTOR II + VII + X (INR)	1.27430718246612	1.08961820960946e-8	0.00399400644350557
A07DA03	Loperamide	A12CC30	Magnesium (Different Salts In Combination)	MAGNESIUM	2.9653141574851	5.8992659427138795e-34	2.16238183056772e-28
A07DA03	Loperamide	B01AA03	Warfarin	COAGULATION FACTOR II + VII + X (INR)	2.81814179857993	8.49292944379379e-21	3.11309178055206e-15
A07DA03	Loperamide	B01AB04	Dalteparin	ERYTHROCYTES, VOL.FR. (EVF)	7.18406445523505	4.20084306628743e-57	1.53982322679072e-51
A07DA03	Loperamide	B01AB04	Dalteparin	HYDROGEN ION	8.68312723169057	8.70875405488365e-47	3.1922025075716597e-41
A07DA03	Loperamide	B01AB04	Dalteparin	OXYGEN (O2)	9.4399049524188	2.8241258104953e-39	1.03518613996286e-33
A07DA03	Loperamide	B01AB04	Dalteparin	OXYHEMOGLOBIN	8.34305129176349	5.23274413623227e-38	1.91806759588008e-32
A07DA03	Loperamide	B01AB04	Dalteparin	PO2	1.88263609749639	8.55534748138598e-14	3.13597117464951e-8
A07DA03	Loperamide	B01AB04	Dalteparin	CHLORIDE	1.94592281605808	8.73691562760178e-12	3.20252516021306e-6
A07DA03	Loperamide	B01AB04	Dalteparin	CHOLESTEROL LDL	4.72040331094143	1.75166392302261e-10	6.42074162647861e-5
A07DA03	Loperamide	B01AB04	Dalteparin	FIBRINOGEN	2.87264833879966	2.32309482323925e-9	8.5153273055317e-4
A07DA03	Loperamide	B01AB04	Dalteparin	BASE EXCESS	1.60307711036459	9.79977010421841e-8	0.0359211553147136
A07DA03	Loperamide	B01AB05	Enoxaparin	AMYLASE PANCREAS TYPE	4.18368344598818	6.405877269078201e-15	2.3480807188578802e-9
A07DA03	Loperamide	B01AB05	Enoxaparin	METAMYELO. + MYELOMA. + PROMYELOCYTES	1.69990132208552	3.26907506878813e-9	0.00119828273553936
A07DA03	Loperamide	B01AB10	Tinzaparin	O2 SAT.	8.31581303666265	2.33955843040149e-26	8.57567482222096e-21
A07DA03	Loperamide	B01AB10	Tinzaparin	LARGE UNSTAINED CELLS	2.78760647651569	3.5567001929178797e-22	1.30371201241424e-16
A07DA03	Loperamide	B01AB10	Tinzaparin	BICARBONATE	1.77183593002778	2.55981532813552e-16	9.38302868343403e-11
A07DA03	Loperamide	B01AB10	Tinzaparin	D-DIMER	1.92356647403725	4.20728229654151e-16	1.54218353307959e-10
A07DA03	Loperamide	B01AB10	Tinzaparin	ASPARTATE TRANSAMINASE [ASAT]	1.72265777984415	2.14254845124869e-13	7.85353277353659e-8
A07DA03	Loperamide	B01AB10	Tinzaparin	EOSINOPHILOCYTES	1.58878007700547	5.1016952900784396e-12	1.87003151027354e-6
A07DA03	Loperamide	B01AB10	Tinzaparin	BASE EXCESS	1.5653516897501	1.89734152246858e-10	6.95472432402381e-5
A07DA03	Loperamide	B01AB10	Tinzaparin	ANION GAP (INCL. K +)	2.20539040733511	9.678253069465e-10	3.5475733408654e-4
A07DA03	Loperamide	B01AB10	Tinzaparin	GLUCOSE	1.38633235704491	4.91345171517997e-9	0.00180103063965093
A07DA03	Loperamide	B01AB10	Tinzaparin	CARBON MONOXIDE HEMOGLOBIN	2.36401908960733	6.314891674005761e-9	0.00231472985799849
A07DA03	Loperamide	B01AB10	Tinzaparin	PO2	1.47175213928869	1.05210727689791e-8	0.00385650974454206
A07DA03	Loperamide	B01AB10	Tinzaparin	SEDIMENTATIONSREAKTION	2.28801299884999	2.50028532069271e-8	0.00916482084585233
A07DA03	Loperamide	B01AB10	Tinzaparin	CHLORIDE	1.49544031372466	1.01450781696964e-7	0.0371868854818039
A07DA03	Loperamide	B01AC06	Acetylsalicylic Acid	TROPONIN T	2.00655383266212	5.75034521752102e-8	0.0210779478982755
A07DA03	Loperamide	B05BA10	Combinations	ERYTHROCYTES, VOL.FR. (EVF)	7.46491962180685	1.1898229266127999e-20	4.36130783572848e-15
A07DA03	Loperamide	B05BA10	Combinations	HYDROGEN ION	6.47459087229464	8.88033867556916e-16	3.25509702186855e-10
A07DA03	Loperamide	B05BA10	Combinations	OXYHEMOGLOBIN	7.0489951846237	3.4411890400930497e-13	1.26137128383515e-7
A07DA03	Loperamide	B05BA10	Combinations	OXYGEN (O2)	6.27165965091183	4.92762984207563e-13	1.80622764624266e-7
A07DA03	Loperamide	C03CA01	Furosemide	URATE	1.69522257173145	2.50497546886412e-9	9.1820126308761e-4
A07DA03	Loperamide	H03AA01	Levothyroxine Sodium	THYROTROPIN (TSH)	7.22962184895058	8.82147682474073e-16	3.23352115158554e-10
A07DA03	Loperamide	H03AA01	Levothyroxine Sodium	TRIIODOTHYRONINE [T 3]	6.12982041522206	3.27791194741241e-8	0.0120152190223597
A07DA03	Loperamide	N02AA01	Morphine	C-REACTIVE PROTEIN (CRP)	1.27451627571911	5.8719182339110395e-12	2.15235750055833e-6
A07DA03	Loperamide	N02AA01	Morphine	ALBUMIN	1.24175392396572	1.6468691312745101e-9	0.00060366152693780005
A07DA03	Loperamide	N02AA01	Morphine	AMYLASE PANCREAS TYPE	1.74436458680975	3.4515055217286202e-9	0.00126515280049515
A07DA03	Loperamide	N02AA01	Morphine	PO2	1.3128363800987	1.17612165556452e-7	0.043110856896883
A07EC02	Mesalazine	H02AB04	Methylprednisolone	METAMYELO. + MYELOMA. + PROMYELOCYTES	3.35376941324116	1.66362673547212e-30	6.09804043514041e-25
A07EC02	Mesalazine	H02AB04	Methylprednisolone	NEUTROPHILS	2.37227245361272	6.03486097915065e-24	2.21208432676865e-18
A07EC02	Mesalazine	H02AB04	Methylprednisolone	MONOCYTES	2.28577445493162	2.0435505495205799e-19	7.490654974773181e-14
A07EC02	Mesalazine	H02AB04	Methylprednisolone	CALPROTECTIN	4.43622367534023	4.94627362408845e-18	1.8130615431832498e-12
A07EC02	Mesalazine	H02AB04	Methylprednisolone	ALBUMIN	1.96730498734024	1.7642122625335101e-15	6.46673769043921e-10
A07EC02	Mesalazine	H02AB04	Methylprednisolone	EOSINOPHILOCYTES	2.30853436944429	1.8325120604310903e-15	6.71709128263076e-10
A07EC02	Mesalazine	H02AB04	Methylprednisolone	LYMPHOCYTES	2.23294485655979	2.4380902970771e-15	8.93684436483908e-10
A07EC02	Mesalazine	H02AB04	Methylprednisolone	LEUKOCYTES	1.87102340578603	6.884844702258711e-15	2.5236467104576303e-9
A07EC02	Mesalazine	H02AB04	Methylprednisolone	IRON	2.16371793029988	2.8803493690105996e-12	1.0557949415602e-6
A07EC02	Mesalazine	H02AB04	Methylprednisolone	TRANSFERRIN	2.13010495892701	3.37552758403803e-8	0.0123730301145672
A07EC02	Mesalazine	H02AB04	Methylprednisolone	HAPTOGLOBIN	4.11733989954977	3.56908173856642e-8	0.0130825048035326
A07EC02	Mesalazine	H02AB06	Prednisolone	METAMYELO. + MYELOMA. + PROMYELOCYTES	1.63820452988686	3.6660984551423105e-9	0.00134381205483087
A09AA02	Multienzymes (Lipase, Protease Etc.)	A10AE04	Insulin Glargine	HEMOGLOBIN A1C (HBA1C)	3.85417501982853	3.4481438754655605e-9	0.00126392058569578
A09AA02	Multienzymes (Lipase, Protease Etc.)	A10AE04	Insulin Glargine	GLUCOSE (FROM HBA1C)	3.8094650140105	3.911467050930941e-9	0.00143375215898579
A10AB05	Insulin Aspart	A02BC02	Pantoprazole	HEMOGLOBIN	1.19862001100694	1.25349729094958e-13	4.5947068549486e-8
A10AB05	Insulin Aspart	A02BC02	Pantoprazole	ALKALINE PHOSPHATASE	1.24292504803374	1.75105262908946e-13	6.41850092245371e-8
A10AB05	Insulin Aspart	A02BC02	Pantoprazole	ALBUMIN	1.19888870794572	7.50589297411547e-12	2.751292575555e-6
A10AB05	Insulin Aspart	A02BC02	Pantoprazole	BILIRUBIN	1.24183530312605	4.8135917279146596e-11	1.76442686145885e-5
A10AB05	Insulin Aspart	A02BC02	Pantoprazole	PLATELETS	1.19895715015759	3.50057217988959e-10	1.2831382331107e-4
A10AB05	Insulin Aspart	A02BC02	Pantoprazole	CARBAMIDE	1.18222120719056	3.5164348163805303e-10	1.2889526983791e-4
A10AB05	Insulin Aspart	A02BC02	Pantoprazole	ERYTROCYTVOL. AGENT [MCV]	1.33689788094791	5.10459924363502e-10	1.8710959573536e-4
A10AB05	Insulin Aspart	A02BC02	Pantoprazole	IRON	1.28047318388326	3.5616738597603802e-9	0.00130553511496903
A10AB05	Insulin Aspart	A02BC02	Pantoprazole	LACTATE DEHYDROGENASE (LDH)	1.20798892387497	1.02493232690018e-8	0.00375689969357588
A10AB05	Insulin Aspart	A02BC02	Pantoprazole	METAMYELO. + MYELOMA. + PROMYELOCYTES	1.19463267900898	2.88655047862652e-8	0.0105806796449103
A10AB05	Insulin Aspart	A10AE04	Insulin Glargine	HEMOGLOBIN A1C (HBA1C)	1.74679596545087	1.99134662904505e-32	7.29930098223092e-27
A10AB05	Insulin Aspart	A10AE04	Insulin Glargine	GLUCOSE (FROM HBA1C)	1.70551436255053	1.53146796193657e-29	5.61361112915812e-24
A10AB05	Insulin Aspart	A10AE04	Insulin Glargine	C-PEPTIDE	2.20532789043317	2.3991332090858e-11	8.79404676923609e-6
A10AB05	Insulin Aspart	A11DA01	Thiamine (Vit B1)	ZINC	2.07612861325458	6.41897746440151e-22	2.35288260855384e-16
A10AB05	Insulin Aspart	A11DA01	Thiamine (Vit B1)	AMMONIUM	6.97424524406462	7.8798961616891e-21	2.8883838179633003e-15
A10AB05	Insulin Aspart	A11DA01	Thiamine (Vit B1)	ETHANOL	6.67692074673114	2.1186239904836297e-19	7.76583742335765e-14
A10AB05	Insulin Aspart	A11DA01	Thiamine (Vit B1)	ALKALINE PHOSPHATASE	1.55749579733936	5.50737963749375e-15	2.01873551350297e-9
A10AB05	Insulin Aspart	A11DA01	Thiamine (Vit B1)	ERYTHROCYTES	1.6574810875399	4.87067238805497e-13	1.78534983451394e-7
A10AB05	Insulin Aspart	A11DA01	Thiamine (Vit B1)	ERYTROCYTVOL. AGENT [MCV]	1.85952895292776	8.47767878245647e-13	3.1075016353882e-7
A10AB05	Insulin Aspart	A11DA01	Thiamine (Vit B1)	LACTATE	1.56536683608309	9.61785296537978e-13	3.52543362231292e-7
A10AB05	Insulin Aspart	A11DA01	Thiamine (Vit B1)	MAGNESIUM	1.62192327651355	3.83378784826783e-12	1.40527876957042e-6
A10AB05	Insulin Aspart	A11DA01	Thiamine (Vit B1)	ASPARTATE TRANSAMINASE [ASAT]	1.70524180937226	5.12868978534287e-12	1.87992636950721e-6
A10AB05	Insulin Aspart	A11DA01	Thiamine (Vit B1)	PCO2	1.50466719586635	2.3164252386965e-11	8.49087987669441e-6
A10AB05	Insulin Aspart	A11DA01	Thiamine (Vit B1)	ALBUMIN	1.40882209187764	2.46394069333938e-10	9.03159925084243e-5
A10AB05	Insulin Aspart	A11DA01	Thiamine (Vit B1)	GLUTAMYL TRANSFERASE	2.56619230464173	2.54575384461142e-10	9.33148617496161e-5
A10AB05	Insulin Aspart	A11DA01	Thiamine (Vit B1)	LACTATE DEHYDROGENASE (LDH)	1.49460207049755	2.56162143151022e-10	9.38964897341503e-5
A10AB05	Insulin Aspart	A11DA01	Thiamine (Vit B1)	PLATELETS	1.41045042190679	8.01558134856368e-10	2.9381193588973e-4
A10AB05	Insulin Aspart	A11DA01	Thiamine (Vit B1)	AMYLASE PANCREAS TYPE	1.78376043048281	9.66145896509313e-10	3.5414174451138e-4
A10AB05	Insulin Aspart	A11DA01	Thiamine (Vit B1)	CHLORIDE	1.48650730941438	2.8789987325201203e-9	0.00105529986440398
A10AB05	Insulin Aspart	A11DA01	Thiamine (Vit B1)	COAGULATION FACTOR II + VII + X (INR)	1.45051585955901	3.73996463120888e-9	0.00137088777553425
A10AB05	Insulin Aspart	A11DA01	Thiamine (Vit B1)	PHOSPHATE (P; INORGANIC)	1.49459047896677	4.5380869227357e-9	0.00166344029961569
A10AB05	Insulin Aspart	A11DA01	Thiamine (Vit B1)	BASE EXCESS	1.42264500820253	4.679397771379281e-9	0.00171523793249685
A10AB05	Insulin Aspart	A11DA01	Thiamine (Vit B1)	BILIRUBIN	1.4307411907558	5.408184738030641e-9	0.00198237552390987
A10AB05	Insulin Aspart	A11DA01	Thiamine (Vit B1)	PO2	1.40494146168204	7.801374204596651e-9	0.00285960151606911
A10AB05	Insulin Aspart	A11DA01	Thiamine (Vit B1)	CALCIUM	1.52234429361368	1.15591611570046e-8	0.00423702208126119
A10AB05	Insulin Aspart	A11DA01	Thiamine (Vit B1)	ALANINE TRANSAMINASE (ALAT)	1.47311108536983	1.41856212043702e-8	0.0051997536380831
A10AB05	Insulin Aspart	A11DA01	Thiamine (Vit B1)	CREATINE	1.67925031268247	1.70871329211705e-8	0.00626330565938797
A10AB05	Insulin Aspart	B01AB04	Dalteparin	ERYTHROCYTES, VOL.FR. (EVF)	4.77145205843734	9.671770848549519e-126	3.5451972763066794e-120
A10AB05	Insulin Aspart	B01AB04	Dalteparin	HYDROGEN ION	4.03926663622485	1.9163645838650999e-88	7.024453545803359e-83
A10AB05	Insulin Aspart	B01AB04	Dalteparin	OXYGEN (O2)	4.34378937539269	1.1292665279645899e-87	4.13933775091948e-82
A10AB05	Insulin Aspart	B01AB04	Dalteparin	OXYHEMOGLOBIN	4.19577968185789	7.111335134648229e-84	2.6066670049404397e-78
A10AB05	Insulin Aspart	B01AB04	Dalteparin	FIBRINOGEN	2.85304869926678	3.0179390755412902e-21	1.1062285860787402e-15
A10AB05	Insulin Aspart	B01AB04	Dalteparin	CHLORIDE	1.59475197722165	2.24916441754764e-16	8.24433466416505e-11
A10AB05	Insulin Aspart	B01AB04	Dalteparin	TROPONIN I	2.18657290364168	3.39503241534111e-14	1.2444525268757e-8
A10AB05	Insulin Aspart	B01AB04	Dalteparin	ANION GAP (INCL. K +)	2.06471835925323	1.4736622288024e-13	5.40172363629749e-8
A10AB05	Insulin Aspart	B01AB04	Dalteparin	CHOLESTEROL LDL	2.10018846631405	4.21863089336102e-13	1.54634337259238e-7
A10AB05	Insulin Aspart	B01AB04	Dalteparin	AMYLASE	1.65621360983947	1.9772506087012197e-11	7.24763187870041e-6
A10AB05	Insulin Aspart	B01AB04	Dalteparin	D-DIMER	1.58149168802899	2.6974065487556896e-11	9.88737067852947e-6
A10AB05	Insulin Aspart	B01AB04	Dalteparin	PO2	1.38126383389064	6.385095945022909e-11	2.34046330374409e-5
A10AB05	Insulin Aspart	B01AB04	Dalteparin	CHOLESTEROL TOTAL	1.82911884008353	1.8190907325634e-10	6.66789527111847e-5
A10AB05	Insulin Aspart	B01AB04	Dalteparin	NITRITE	3.93800529587997	2.58628603330009e-9	9.4800573179218e-4
A10AB05	Insulin Aspart	B01AB04	Dalteparin	COAGULATION, SURFACE-INDUCED (APTT)	1.54328231630891	4.9093610741311e-9	0.00179953121108383
A10AB05	Insulin Aspart	B01AB04	Dalteparin	GLUTAMYL TRANSFERASE	2.05104087177328	9.49575024806764e-8	0.0348067674917944
A10AB05	Insulin Aspart	B01AB05	Enoxaparin	TROPONIN T	3.04587916554148	8.679440425998179e-23	3.18145756759006e-17
A10AB05	Insulin Aspart	B01AB05	Enoxaparin	CREATINE KINASE MB (CKMB)	3.20487056150408	1.05379062754349e-17	3.8626800831669395e-12
A10AB05	Insulin Aspart	B01AB05	Enoxaparin	PROCALCITONIN	3.94984498389111	2.08044629505155e-15	7.62589669897441e-10
A10AB05	Insulin Aspart	B01AB05	Enoxaparin	MYOGLOBIN	2.73125704914559	2.80066453258973e-10	1.0265863850853e-4
A10AB05	Insulin Aspart	B01AB05	Enoxaparin	AMYLASE PANCREAS TYPE	1.8928682540963	3.39728537268782e-8	0.0124527835064409
A10AB05	Insulin Aspart	C01CA03	Norepinephrine	D-DIMER	3.28101035866347	1.33392639607319e-9	4.8895205440702e-4
A10AB05	Insulin Aspart	C01CA03	Norepinephrine	ZINC	2.59953196902505	9.151711617044611e-9	0.00335456904493932
A10AB05	Insulin Aspart	C01CA03	Norepinephrine	ANTITHROMBIN	3.35471459205124	1.11230941090868e-8	0.00407718126877988
A10AB05	Insulin Aspart	C01CA03	Norepinephrine	LACTATE DEHYDROGENASE (LDH)	2.55892236392159	2.14523099561352e-8	0.00786336566673131
A10AB05	Insulin Aspart	C01CA03	Norepinephrine	TROPONIN I	3.65156042717982	6.0603649811326e-8	0.0222143284419914
A10AB05	Insulin Aspart	C01CA03	Norepinephrine	FIBRINOGEN	3.20933599413657	7.69597118858861e-8	0.0282096593514834
A10AB05	Insulin Aspart	C01CA03	Norepinephrine	CARBON MONOXIDE HEMOGLOBIN	4.20392542701915	1.02707572867423e-7	0.0376475635421268
A10AB05	Insulin Aspart	C03CA01	Furosemide	GLOMERULAR FILTRATION (EGFR)	1.41317329731153	3.69082015969903e-41	1.35287382035784e-35
A10AB05	Insulin Aspart	C03CA01	Furosemide	CARBAMIDE	1.31552519602835	1.10373537784987e-27	4.04575306486248e-22
A10AB05	Insulin Aspart	C03CA01	Furosemide	CREATININE	1.24096402680722	2.88301296492567e-19	1.05677128530647e-13
A10AB05	Insulin Aspart	C03CA01	Furosemide	TROPONIN T	1.51675984179497	7.45367230765205e-17	2.7321510380421697e-11
A10AB05	Insulin Aspart	C03CA01	Furosemide	BASE EXCESS	1.26656088664594	1.36615244043796e-16	5.0076454319497495e-11
A10AB05	Insulin Aspart	C03CA01	Furosemide	D-DIMER	1.37319295477186	1.81881413249208e-16	6.66688139079104e-11
A10AB05	Insulin Aspart	C03CA01	Furosemide	PCO2	1.26199847195372	1.5759471574293402e-15	5.77665006502882e-10
A10AB05	Insulin Aspart	C03CA01	Furosemide	BICARBONATE	1.22881952045369	1.0042194017978599e-12	3.68097625948407e-7
A10AB05	Insulin Aspart	C03CA01	Furosemide	CALCIUM ION-FREE	1.216959461805	3.2053867192896197e-12	1.17493770734233e-6
A10AB05	Insulin Aspart	C03CA01	Furosemide	OXYGEN (O2)	1.32619429464462	7.56848923198672e-12	2.77423729647396e-6
A10AB05	Insulin Aspart	C03CA01	Furosemide	LACTATE	1.20735226969199	4.697082217998321e-10	1.7217201840895e-4
A10AB05	Insulin Aspart	C03CA01	Furosemide	PRO-BRAIN NATRIURETIC PEPTIDE [PRO-BNP]	1.88467853504728	6.91657392085275e-10	2.5352770872625e-4
A10AB05	Insulin Aspart	C03CA01	Furosemide	PARATHYRIN [PTH]	1.5400217739061	7.89945897741946e-10	2.895554587632e-4
A10AB05	Insulin Aspart	C03CA01	Furosemide	LACTATE DEHYDROGENASE (LDH)	1.20682047357087	1.5556272701078902e-9	5.7021673148531e-4
A10AB05	Insulin Aspart	C03CA01	Furosemide	PO2	1.18036659409347	2.1069073949253703e-9	7.7228901251728e-4
A10AB05	Insulin Aspart	C03CA01	Furosemide	OXYHEMOGLOBIN	1.27754203880595	2.9764760782182802e-9	0.00109103028294699
A10AB05	Insulin Aspart	C03CA01	Furosemide	HYDROGEN ION	1.24907226692726	1.28379457676345e-8	0.00470576185907219
A10AB05	Insulin Aspart	C03CA01	Furosemide	CO2 TOTAL	1.24896439881368	4.28501082903187e-8	0.0157067500439246
A10AB05	Insulin Aspart	C03CA01	Furosemide	TROPONIN I	1.3614510903229	6.63050367381345e-8	0.0243041775213999
A10AB05	Insulin Aspart	C03CA01	Furosemide	COAGULATION FACTOR II + VII + X (INR)	1.17829255054745	7.55845882743168e-8	0.0277056064165391
A10AB05	Insulin Aspart	J01CR05	Piperacillin And Enzyme Inhibitor	ERYTHROCYTES, VOL.FR. (EVF)	6.39097309282698	3.02002161297836e-195	1.10699194225883e-189
A10AB05	Insulin Aspart	J01CR05	Piperacillin And Enzyme Inhibitor	HYDROGEN ION	5.4011389946078	8.355636953030768e-147	3.0627670807703796e-141
A10AB05	Insulin Aspart	J01CR05	Piperacillin And Enzyme Inhibitor	OXYHEMOGLOBIN	5.74452705940769	7.499315912707349e-141	2.7488817471187898e-135
A10AB05	Insulin Aspart	J01CR05	Piperacillin And Enzyme Inhibitor	OXYGEN (O2)	5.43575347497557	3.3023981151563695e-133	1.21049733150868e-127
A10AB05	Insulin Aspart	J01CR05	Piperacillin And Enzyme Inhibitor	PO2	2.08923206878229	1.0329396930348e-54	3.78625077421599e-49
A10AB05	Insulin Aspart	J01CR05	Piperacillin And Enzyme Inhibitor	CHLORIDE	2.20694828992177	7.0046754671438795e-50	2.56757079715706e-44
A10AB05	Insulin Aspart	J01CR05	Piperacillin And Enzyme Inhibitor	C-REACTIVE PROTEIN (CRP)	2.13032955819425	1.78568836708646e-49	6.54545856643909e-44
A10AB05	Insulin Aspart	J01CR05	Piperacillin And Enzyme Inhibitor	LACTATE	2.07551991839287	1.06076070439642e-46	3.88822896957212e-41
A10AB05	Insulin Aspart	J01CR05	Piperacillin And Enzyme Inhibitor	ALBUMIN	1.90515376544557	2.46718478754357e-42	9.04349051058883e-37
A10AB05	Insulin Aspart	J01CR05	Piperacillin And Enzyme Inhibitor	ERYTHROCYTES	2.08602199604181	1.8631017458712e-40	6.829218080508339e-35
A10AB05	Insulin Aspart	J01CR05	Piperacillin And Enzyme Inhibitor	LYMPHOCYTES	1.74064192097126	1.6675933059804099e-31	6.11257993900425e-26
A10AB05	Insulin Aspart	J01CR05	Piperacillin And Enzyme Inhibitor	MONOCYTES	1.6493054325724401	4.98698631143044e-26	1.8279848194411398e-20
A10AB05	Insulin Aspart	J01CR05	Piperacillin And Enzyme Inhibitor	BASE EXCESS	1.67037024753824	6.55786628957836e-26	2.4037924463112397e-20
A10AB05	Insulin Aspart	J01CR05	Piperacillin And Enzyme Inhibitor	AMYLASE	2.10906007678481	6.68571419591306e-26	2.4506552242261297e-20
A10AB05	Insulin Aspart	J01CR05	Piperacillin And Enzyme Inhibitor	COAGULATION FACTOR II + VII + X (INR)	1.72262333059971	1.67053559095132e-25	6.12336491398797e-20
A10AB05	Insulin Aspart	J01CR05	Piperacillin And Enzyme Inhibitor	TROPONIN I	2.76829980998349	4.9949214434886005e-25	1.8308934500321898e-19
A10AB05	Insulin Aspart	J01CR05	Piperacillin And Enzyme Inhibitor	LACTATE DEHYDROGENASE (LDH)	1.71800420221817	1.68533264910855e-23	6.17760367863388e-18
A10AB05	Insulin Aspart	J01CR05	Piperacillin And Enzyme Inhibitor	PCO2	1.61913276661859	1.51126016527523e-22	5.5395392484180105e-17
A10AB05	Insulin Aspart	J01CR05	Piperacillin And Enzyme Inhibitor	ANION GAP (INCL. K +)	2.27642982637362	3.9193324966359795e-20	1.43663524597442e-14
A10AB05	Insulin Aspart	J01CR05	Piperacillin And Enzyme Inhibitor	COAGULATION, SURFACE-INDUCED (APTT)	2.04717604008051	1.1917119502104098e-19	4.36823207061576e-14
A10AB05	Insulin Aspart	J01CR05	Piperacillin And Enzyme Inhibitor	GLUTAMYL TRANSFERASE	3.18346664232076	1.90830148632726e-18	6.99489818114743e-13
A10AB05	Insulin Aspart	J01CR05	Piperacillin And Enzyme Inhibitor	MAGNESIUM	1.704490112887	1.3474738912610002e-17	4.93917902315611e-12
A10AB05	Insulin Aspart	J01CR05	Piperacillin And Enzyme Inhibitor	NITRITE	5.18771379582931	1.3820410678811e-17	5.06588535472885e-12
A10AB05	Insulin Aspart	J01CR05	Piperacillin And Enzyme Inhibitor	FIBRINOGEN	2.63083370693507	1.74461517190365e-17	6.3949043587645495e-12
A10AB05	Insulin Aspart	J01CR05	Piperacillin And Enzyme Inhibitor	CALCIUM ION-FREE	1.48304733449597	7.550941079222651e-17	2.7678050035301397e-11
A10AB05	Insulin Aspart	J01CR05	Piperacillin And Enzyme Inhibitor	ZINC	1.73958815868959	1.55319819710392e-16	5.6932635234663895e-11
A10AB05	Insulin Aspart	J01CR05	Piperacillin And Enzyme Inhibitor	CHOLESTEROL TOTAL	2.25180588225379	3.94512975614998e-16	1.44609125724653e-10
A10AB05	Insulin Aspart	J01CR05	Piperacillin And Enzyme Inhibitor	CHOLESTEROL LDL	2.24117001057456	5.79599240277842e-14	2.12452681123083e-8
A10AB05	Insulin Aspart	J01CR05	Piperacillin And Enzyme Inhibitor	NEUTROPHILS	1.38607633014823	3.71121958781565e-13	1.36035125113341e-7
A10AB05	Insulin Aspart	J01CR05	Piperacillin And Enzyme Inhibitor	ALANINE TRANSAMINASE (ALAT)	1.4883235699397	4.3214536475905594e-12	1.58403315597797e-6
A10AB05	Insulin Aspart	J01CR05	Piperacillin And Enzyme Inhibitor	HAPTOGLOBIN	1.87979090762763	1.8850732148841197e-11	6.90975471988989e-6
A10AB05	Insulin Aspart	J01CR05	Piperacillin And Enzyme Inhibitor	ALKALINE PHOSPHATASE	1.38223262982148	3.1457229100146e-11	1.15306787838876e-5
A10AB05	Insulin Aspart	J01CR05	Piperacillin And Enzyme Inhibitor	PHOSPHATE (P; INORGANIC)	1.44121062785343	6.07293979251463e-10	2.226042153886e-4
A10AB05	Insulin Aspart	J01CR05	Piperacillin And Enzyme Inhibitor	D-DIMER	1.48947921841913	2.3937571371772403e-9	8.7743407238945e-4
A10AB05	Insulin Aspart	J01CR05	Piperacillin And Enzyme Inhibitor	RED CELLS (SEMI QUANTITATIVE)	2.74222037281941	5.44811364974184e-9	0.00199701150642652
A10AB05	Insulin Aspart	J01CR05	Piperacillin And Enzyme Inhibitor	ANTITHROMBIN	1.99743237589344	7.19098605747001e-9	0.00263586313035169
A10AB05	Insulin Aspart	J01CR05	Piperacillin And Enzyme Inhibitor	POTASSIUM	1.257195116524	9.48302009088898e-9	0.00347601049733545
A10AB05	Insulin Aspart	J01CR05	Piperacillin And Enzyme Inhibitor	ERYTROCYTVOL. AGENT [MCV]	1.49628743158265	4.95086864219373e-8	0.0181474585166475
A10AB05	Insulin Aspart	J01CR05	Piperacillin And Enzyme Inhibitor	HYDROXYBUTYRATE	12.4851257610038	5.99594143313555e-8	0.0219781832825727
A10AB05	Insulin Aspart	J01CR05	Piperacillin And Enzyme Inhibitor	PLATELETS	1.28653197668183	8.7846670388905e-8	0.0322002848777235
A10AB05	Insulin Aspart	J01CR05	Piperacillin And Enzyme Inhibitor	SEDIMENTATION REACTION	5.72929462967249	1.05740057083261e-7	0.0387591236639264
A10AB05	Insulin Aspart	J01XD01	Metronidazole	C-REACTIVE PROTEIN (CRP)	1.59154664547979	9.40601542700588e-30	3.44778436078443e-24
A10AB05	Insulin Aspart	J01XD01	Metronidazole	LACTATE	1.56742415683643	4.93906065396877e-24	1.81041762177291e-18
A10AB05	Insulin Aspart	J01XD01	Metronidazole	CHLORIDE	1.58156495924984	5.677316685206539e-23	2.0810261082791402e-17
A10AB05	Insulin Aspart	J01XD01	Metronidazole	PO2	1.48755149231535	2.6258949845023297e-22	9.625244324643141e-17
A10AB05	Insulin Aspart	J01XD01	Metronidazole	ZINC	1.68519595717469	8.63880472929133e-22	3.1665625123264697e-16
A10AB05	Insulin Aspart	J01XD01	Metronidazole	BASE EXCESS	1.4891466252001	4.38557037046508e-21	1.6075352048643502e-15
A10AB05	Insulin Aspart	J01XD01	Metronidazole	PCO2	1.47536159753847	8.156275648553769e-20	2.98969099525303e-14
A10AB05	Insulin Aspart	J01XD01	Metronidazole	CALCIUM	1.59259050034971	4.07437156855485e-18	1.4934649728253499e-12
A10AB05	Insulin Aspart	J01XD01	Metronidazole	AMYLASE PANCREAS TYPE	1.70658693338751	4.53513593224305e-16	1.66235861109962e-10
A10AB05	Insulin Aspart	J01XD01	Metronidazole	ALBUMIN	1.35639451092102	4.366271383401681e-15	1.60046114185727e-9
A10AB05	Insulin Aspart	J01XD01	Metronidazole	HYDROGEN ION	1.52887998558779	1.05125783247158e-13	3.8533960975029e-8
A10AB05	Insulin Aspart	J01XD01	Metronidazole	ANION GAP (INCL. K +)	1.74269063442838	6.94238880262072e-13	2.54473955798943e-7
A10AB05	Insulin Aspart	J01XD01	Metronidazole	COAGULATION FACTOR II + VII + X (INR)	1.36537482002403	7.39368307309703e-13	2.71016192412679e-7
A10AB05	Insulin Aspart	J01XD01	Metronidazole	OXYGEN (O2)	1.53665469114094	7.90828285979624e-13	2.89878899054117e-7
A10AB05	Insulin Aspart	J01XD01	Metronidazole	BICARBONATE	1.34908736671634	3.0711741152115797e-12	1.12574194310492e-6
A10AB05	Insulin Aspart	J01XD01	Metronidazole	NEUTROPHILS	1.2870432920687	3.1991426304979695e-11	1.17264893035166e-5
A10AB05	Insulin Aspart	J01XD01	Metronidazole	FIBRINOGEN	1.83811184530244	3.64009344225578e-11	1.3342798913523e-5
A10AB05	Insulin Aspart	J01XD01	Metronidazole	OXYHEMOGLOBIN	1.48305065156531	4.873181720690579e-11	1.78626963290085e-5
A10AB05	Insulin Aspart	J01XD01	Metronidazole	ALANINE TRANSAMINASE (ALAT)	1.3482638860011	1.93727710369783e-10	7.10110859637543e-5
A10AB05	Insulin Aspart	J01XD01	Metronidazole	D-DIMER	1.44866445719803	2.05708748060484e-10	7.54027473103185e-5
A10AB05	Insulin Aspart	J01XD01	Metronidazole	ANTITHROMBIN	1.78322668049783	9.93468789241951e-10	3.6415697816542e-4
A10AB05	Insulin Aspart	J01XD01	Metronidazole	COAGULATION, SURFACE-INDUCED (APTT)	1.46795571639355	1.0135193329039401e-9	3.7150652499527e-4
A10AB05	Insulin Aspart	J01XD01	Metronidazole	CALCIUM ION-FREE	1.28277837983926	1.4551690021428e-9	5.3339365290444e-4
A10AB05	Insulin Aspart	J01XD01	Metronidazole	ALKALINE PHOSPHATASE	1.2773239362973	1.6420396719032301e-9	6.018912837758e-4
A10AB05	Insulin Aspart	J01XD01	Metronidazole	METAMYELOCYTES	1.51312203775079	1.27724626344595e-8	0.00468175895112376
A10AB05	Insulin Aspart	J01XD01	Metronidazole	ASPARTATE TRANSAMINASE [ASAT]	1.35835555610948	3.5871368256903e-8	0.0131486859059361
A10AB05	Insulin Aspart	J01XD01	Metronidazole	BILIRUBIN	1.26928515839039	5.514314460216e-8	0.0202127747970663
A10AB05	Insulin Aspart	J01XD01	Metronidazole	MONOCYTES	1.2461720220542	5.97715417793848e-8	0.0219093184107753
A10AB05	Insulin Aspart	J01XD01	Metronidazole	AMYLASE	1.37973064045591	7.30960743237596e-8	0.0267934391394484
A10AB05	Insulin Aspart	J01XD01	Metronidazole	PLATELETS	1.23239672106464	1.1551434202773e-7	0.0423418975846065
A10AB05	Insulin Aspart	N02AA01	Morphine	C-REACTIVE PROTEIN (CRP)	1.21632910986764	2.7688191603508097e-12	1.01491343204575e-6
A10AB05	Insulin Aspart	N02AA01	Morphine	AMYLASE PANCREAS TYPE	1.34948945140109	3.31413157573955e-8	0.0121479824321891
A10AB05	Insulin Aspart	R03AK04	Salbutamol And Sodium Cromoglicate	OXYHEMOGLOBIN	6.59145854965157	4.2841101455120597e-69	1.57034485794759e-63
A10AB05	Insulin Aspart	R03AK04	Salbutamol And Sodium Cromoglicate	OXYGEN (O2)	6.32091326479654	3.53163542441366e-66	1.2945244964542498e-60
A10AB05	Insulin Aspart	R03AK04	Salbutamol And Sodium Cromoglicate	ERYTHROCYTES, VOL.FR. (EVF)	5.37575748957978	1.00284833911957e-63	3.67595061552617e-58
A10AB05	Insulin Aspart	R03AK04	Salbutamol And Sodium Cromoglicate	HYDROGEN ION	5.6038453055467	1.4379261622924602e-61	5.2707327271446395e-56
A10AB05	Insulin Aspart	R03AK04	Salbutamol And Sodium Cromoglicate	PO2	2.17570560743685	2.0620996872712598e-23	7.55864702468968e-18
A10AB05	Insulin Aspart	R03AK04	Salbutamol And Sodium Cromoglicate	CHLORIDE	2.0993121398027	2.52748768565816e-17	9.264531386656839e-12
A10AB05	Insulin Aspart	R03AK04	Salbutamol And Sodium Cromoglicate	LACTATE	1.95785657781197	1.53377424966564e-16	5.6220648498919e-11
A10AB05	Insulin Aspart	R03AK04	Salbutamol And Sodium Cromoglicate	TROPONIN I	3.11479262943588	7.50044006662391e-16	2.74929380686106e-10
A10AB05	Insulin Aspart	R03AK04	Salbutamol And Sodium Cromoglicate	ANION GAP (INCL. K +)	2.99500930983014	1.08215350456475e-13	3.96664449251714e-8
A10AB05	Insulin Aspart	R03AK04	Salbutamol And Sodium Cromoglicate	PCO2	1.80151312325701	2.70557420714421e-13	9.91730931202917e-8
A10AB05	Insulin Aspart	R03AK04	Salbutamol And Sodium Cromoglicate	BASE EXCESS	1.6840609904055	6.24935561113045e-11	2.29070754861548e-5
A10AB05	Insulin Aspart	R03AK04	Salbutamol And Sodium Cromoglicate	ZINC	1.95665699507071	1.08265551688986e-9	3.9684846237149e-4
A10AB05	Insulin Aspart	R03AK04	Salbutamol And Sodium Cromoglicate	ERYTHROCYTES	1.72940752721359	5.92481352746188e-9	0.00217174632330468
A10AB05	Insulin Aspart	R03AK04	Salbutamol And Sodium Cromoglicate	MONOCYTES	1.58646020453529	6.73994753828664e-9	0.00247053451010651
A10AB05	Insulin Aspart	R03AK04	Salbutamol And Sodium Cromoglicate	CHOLESTEROL LDL	2.76954362874557	1.06174337670336e-8	0.00389183096473993
A10AB05	Insulin Aspart	R03AK04	Salbutamol And Sodium Cromoglicate	COAGULATION FACTOR II + VII + X (INR)	1.62544155503057	3.07801025661146e-8	0.0112824773757119
A10AB05	Insulin Aspart	R03AK04	Salbutamol And Sodium Cromoglicate	CHOLESTEROL TOTAL	2.44955569745606	4.75629485900954e-8	0.0174342463686481
A10AB05	Insulin Aspart	R03AK04	Salbutamol And Sodium Cromoglicate	AMYLASE	1.85098862300256	1.15825764220868e-7	0.0424560497009234
A10AC01	Insulin (Human)	A02BC02	Pantoprazole	HEMOGLOBIN	1.37373241329957	8.45694567530203e-14	3.09990189422763e-8
A10AC01	Insulin (Human)	A02BC02	Pantoprazole	ALBUMIN	1.34222657195409	8.9484326218128e-11	3.2800569259581e-5
A10AC01	Insulin (Human)	A02BC02	Pantoprazole	LACTATE DEHYDROGENASE (LDH)	1.4475654847346	1.0651470444514202e-9	3.9043071429071e-4
A10AC01	Insulin (Human)	A02BC02	Pantoprazole	CARBAMIDE	1.32303923304672	1.8321156200315402e-9	6.7156381263818e-4
A10AC01	Insulin (Human)	A02BC02	Pantoprazole	ALKALINE PHOSPHATASE	1.36597326347116	5.3492637927299304e-9	0.00196077799248895
A10AC01	Insulin (Human)	A02BC02	Pantoprazole	SODIUM	1.26368604308756	2.00022769488946e-8	0.00733185461789426
A10AC01	Insulin (Human)	A02BC02	Pantoprazole	PLATELETS	1.3322735435866	5.91371535885729e-8	0.021676782785045
A10AC01	Insulin (Human)	A02BC02	Pantoprazole	CREATINE KINASE MB (CKMB)	1.95077936814714	6.92775066489705e-8	0.0253937393396868
A10AC01	Insulin (Human)	A10AB05	Insulin Aspart	GLUCOSE (FROM HBA1C)	3.0651698424506	1.3353149509270099e-87	4.89461030577246e-82
A10AC01	Insulin (Human)	A10AB05	Insulin Aspart	HEMOGLOBIN A1C (HBA1C)	2.51239622056586	6.14319704229634e-67	2.2517950190507703e-61
A10AC01	Insulin (Human)	A10AB05	Insulin Aspart	GLUCOSE	1.74915169631005	1.3363755379772699e-42	4.89849789821106e-37
A10AC01	Insulin (Human)	A10AB05	Insulin Aspart	PCO2	2.09450089188673	6.489394451876719e-36	2.3786940257298598e-30
A10AC01	Insulin (Human)	A10AB05	Insulin Aspart	PO2	1.9685866131289	4.834335163303549e-35	1.7720303884440799e-29
A10AC01	Insulin (Human)	A10AB05	Insulin Aspart	C-REACTIVE PROTEIN (CRP)	1.65325587743883	2.47374207442909e-32	9.06752631124057e-27
A10AC01	Insulin (Human)	A10AB05	Insulin Aspart	SODIUM	1.5704188022735	1.4797050093963198e-31	5.42387350899231e-26
A10AC01	Insulin (Human)	A10AB05	Insulin Aspart	BASE EXCESS	1.92511288057022	6.53921985929885e-31	2.3969575786458497e-25
A10AC01	Insulin (Human)	A10AB05	Insulin Aspart	NEUTROPHILS	1.68344884144109	2.72002040633608e-30	9.970261999628969e-25
A10AC01	Insulin (Human)	A10AB05	Insulin Aspart	MONOCYTES	1.86295533683419	1.2710989980648e-29	4.65922608839651e-24
A10AC01	Insulin (Human)	A10AB05	Insulin Aspart	LYMPHOCYTES	1.8819982663227799	3.47519959160707e-29	1.2738378855031599e-23
A10AC01	Insulin (Human)	A10AB05	Insulin Aspart	ERYTHROCYTES	2.21407837814748	7.89401809189085e-29	2.89356022560068e-23
A10AC01	Insulin (Human)	A10AB05	Insulin Aspart	LACTATE	2.05784273085951	6.2678393856096e-28	2.29748279463458e-22
A10AC01	Insulin (Human)	A10AB05	Insulin Aspart	GLOMERULAR FILTRATION (EGFR)	1.70968112160368	1.18812655114685e-27	4.35508975449429e-22
A10AC01	Insulin (Human)	A10AB05	Insulin Aspart	ERYTHROCYTES, VOL.FR. (EVF)	2.71334660147224	1.64988172933548e-26	6.0476579776965e-21
A10AC01	Insulin (Human)	A10AB05	Insulin Aspart	BICARBONATE	1.80034894592625	1.18975811592762e-25	4.36107027151385e-20
A10AC01	Insulin (Human)	A10AB05	Insulin Aspart	ALBUMIN	1.55679106894814	5.123150807969889e-25	1.8778960518121698e-19
A10AC01	Insulin (Human)	A10AB05	Insulin Aspart	CALCIUM	2.2463137055594	1.35845299477313e-23	4.97942303687086e-18
A10AC01	Insulin (Human)	A10AB05	Insulin Aspart	EOSINOPHILOCYTES	1.95336919843329	8.22181136531443e-23	3.01371317776737e-17
A10AC01	Insulin (Human)	A10AB05	Insulin Aspart	OXYGEN (O2)	3.02656386326071	1.1977161455072501e-21	4.3902405085182797e-16
A10AC01	Insulin (Human)	A10AB05	Insulin Aspart	POTASSIUM	1.47608029197191	4.30953151071663e-21	1.5796630847846902e-15
A10AC01	Insulin (Human)	A10AB05	Insulin Aspart	HYDROGEN ION	2.81691915167705	3.49759890584003e-20	1.28204837653457e-14
A10AC01	Insulin (Human)	A10AB05	Insulin Aspart	ALKALINE PHOSPHATASE	1.58161507805987	7.84520592676837e-20	2.87566807766287e-14
A10AC01	Insulin (Human)	A10AB05	Insulin Aspart	LEUKOCYTES	1.43937697686079	9.628917881861229e-20	3.52948947851412e-14
A10AC01	Insulin (Human)	A10AB05	Insulin Aspart	CREATININE	1.4395367108877	7.80612370326517e-19	2.86134244955555e-13
A10AC01	Insulin (Human)	A10AB05	Insulin Aspart	OXYHEMOGLOBIN	2.65047587258216	1.3689262909263801e-17	5.01781300865356e-12
A10AC01	Insulin (Human)	A10AB05	Insulin Aspart	CHLORIDE	1.78513206686258	1.5559344006451e-17	5.70329310490862e-12
A10AC01	Insulin (Human)	A10AB05	Insulin Aspart	HEMOGLOBIN	1.38784968315213	2.50080935161822e-16	9.1667416864501e-11
A10AC01	Insulin (Human)	A10AB05	Insulin Aspart	ASPARTATE TRANSAMINASE [ASAT]	1.83342636800304	4.30068914761343e-16	1.57642190774685e-10
A10AC01	Insulin (Human)	A10AB05	Insulin Aspart	VITAMIN D	2.39702298230246	4.799536743577701e-16	1.7592749928951501e-10
A10AC01	Insulin (Human)	A10AB05	Insulin Aspart	CARBON MONOXIDE HEMOGLOBIN	2.74219946638874	2.21569879694543e-13	8.12166609719144e-8
A10AC01	Insulin (Human)	A10AB05	Insulin Aspart	METAMYELO. + MYELOMA. + PROMYELOCYTES	1.5181569355403	4.03073689177768e-13	1.477470638418e-7
A10AC01	Insulin (Human)	A10AB05	Insulin Aspart	PLATELETS	1.4572530278144	4.909656593892569e-13	1.79963953414792e-7
A10AC01	Insulin (Human)	A10AB05	Insulin Aspart	ERYTROCYTVOL. AGENT [MCV]	1.82708601878655	2.9057707480352797e-12	1.06511317346308e-6
A10AC01	Insulin (Human)	A10AB05	Insulin Aspart	ANION GAP (INCL. K +)	2.54563252360819	3.8003741214081995e-12	1.3930309345763e-6
A10AC01	Insulin (Human)	A10AB05	Insulin Aspart	IRON	1.7382196830842	5.6470711520289395e-12	2.06993957784736e-6
A10AC01	Insulin (Human)	A10AB05	Insulin Aspart	AMYLASE PANCREAS TYPE	2.15051189859156	4.46681672134857e-10	1.637316136027e-4
A10AC01	Insulin (Human)	A10AB05	Insulin Aspart	CREATINE	1.70860730913079	5.35412642757076e-9	0.00196256039615249
A10AC01	Insulin (Human)	A10AB05	Insulin Aspart	TRANSFERRIN	1.62612143510373	1.2328844891011e-8	0.00451915042364497
A10AC01	Insulin (Human)	A10AB05	Insulin Aspart	RED CELLS (SEMI QUANTITATIVE)	3.47152931780287	3.04271327657367e-8	0.0111530959424136
A10AC01	Insulin (Human)	A10AB05	Insulin Aspart	CHOLESTEROL TOTAL	1.76601265986351	3.96787932179347e-8	0.0145443013328272
A10AC01	Insulin (Human)	A12BA01	Potassium Chloride	PO2	1.46351534998052	4.884050038533e-13	1.79025342567431e-7
A10AC01	Insulin (Human)	A12BA01	Potassium Chloride	BASE EXCESS	1.39410496550614	8.06696150295404e-10	2.9569528058693e-4
A10AC01	Insulin (Human)	A12BA01	Potassium Chloride	PCO2	1.36132345798313	3.08629268646509e-8	0.0113128367051647
A10AC01	Insulin (Human)	B01AB05	Enoxaparin	CREATINE KINASE MB (CKMB)	4.41665726969288	7.95042620143139e-16	2.91423667456088e-10
A10AC01	Insulin (Human)	B01AB05	Enoxaparin	TROPONIN T	3.142879238555	1.15537673935643e-13	4.23504499187839e-8
A10AC01	Insulin (Human)	C03CA01	Furosemide	PROTEIN	1.73915509013846	2.80167369902571e-12	1.02695629605157e-6
A10AC01	Insulin (Human)	C03CA01	Furosemide	D-DIMER	1.6683263653233	6.8913118436595995e-12	2.52601724760527e-6
A10AC01	Insulin (Human)	C03CA01	Furosemide	TROPONIN T	1.8670612943359	3.5269316570449895e-11	1.2928003258215e-5
A10AC01	Insulin (Human)	C03CA01	Furosemide	CREATINE KINASE MB (CKMB)	1.92672857535503	6.14852571075869e-8	0.0225374824780431
A10AC01	Insulin (Human)	C03CA01	Furosemide	URATE	1.69745842039569	7.30353710875865e-8	0.0267711883075259
A10AC01	Insulin (Human)	C03CA01	Furosemide	PRO-BRAIN NATRIURETIC PEPTIDE [PRO-BNP]	3.35072136222953	8.92016186983763e-8	0.0326969425355085
A10AC01	Insulin (Human)	C07AB02	Metoprolol	TROPONIN T	2.51532295723733	5.2897955994638205e-17	1.93897986677906e-11
A10AC01	Insulin (Human)	C07AB02	Metoprolol	CREATINE KINASE MB (CKMB)	2.04594221446583	5.08146605194294e-8	0.0186261646280574
A10AC01	Insulin (Human)	H02AB06	Prednisolone	METAMYELO. + MYELOMA. + PROMYELOCYTES	1.62287504691463	3.04672399145417e-9	0.00111677972579152
A10AC01	Insulin (Human)	H02AB06	Prednisolone	LYMPHOCYTES	1.51724818516626	1.87177692532936e-8	0.00686101703756402
A10AC01	Insulin (Human)	H03AA01	Levothyroxine Sodium	THYROTROPIN (TSH)	6.03213486760631	4.47107157593909e-15	1.6388757572320501e-9
A10AD05	Insulin Aspart	A10AB05	Insulin Aspart	GLUCOSE (FROM HBA1C)	3.30031970654771	5.7449203152854094e-70	2.10580628648818e-64
A10AD05	Insulin Aspart	A10AB05	Insulin Aspart	HEMOGLOBIN A1C (HBA1C)	2.73257487160175	1.91418594960298e-55	7.01646774012922e-50
A10AD05	Insulin Aspart	A10AB05	Insulin Aspart	ERYTHROCYTES, VOL.FR. (EVF)	3.82744759469312	2.6265973264049397e-31	9.62781876591057e-26
A10AD05	Insulin Aspart	A10AB05	Insulin Aspart	C-REACTIVE PROTEIN (CRP)	1.67835401702688	4.75569226806875e-27	1.74320375655287e-21
A10AD05	Insulin Aspart	A10AB05	Insulin Aspart	GLUCOSE	1.64637279394152	3.9433550992966994e-26	1.4454407550023e-20
A10AD05	Insulin Aspart	A10AB05	Insulin Aspart	PO2	2.02575792197129	8.61419089786951e-26	3.15754028780497e-20
A10AD05	Insulin Aspart	A10AB05	Insulin Aspart	ALBUMIN	1.66886960546371	9.04161258908651e-26	3.3142121361422496e-20
A10AD05	Insulin Aspart	A10AB05	Insulin Aspart	GLOMERULAR FILTRATION (EGFR)	1.70094909377297	1.2519701801913299e-23	4.58910921519312e-18
A10AD05	Insulin Aspart	A10AB05	Insulin Aspart	MONOCYTES	1.87051463046551	1.49183625927892e-23	5.46834072674947e-18
A10AD05	Insulin Aspart	A10AB05	Insulin Aspart	BASE EXCESS	1.94572642804275	1.4522596148075e-22	5.3232721406730405e-17
A10AD05	Insulin Aspart	A10AB05	Insulin Aspart	OXYHEMOGLOBIN	3.70525369480781	3.28879401844833e-22	1.20551073625625e-16
A10AD05	Insulin Aspart	A10AB05	Insulin Aspart	NEUTROPHILS	1.63156583999645	6.789464329597179e-22	2.48868493947818e-16
A10AD05	Insulin Aspart	A10AB05	Insulin Aspart	HYDROGEN ION	3.65463899938902	9.090309298043589e-22	3.33206196350718e-16
A10AD05	Insulin Aspart	A10AB05	Insulin Aspart	LACTATE	2.04641581083358	1.67431371580017e-20	6.137213668402681e-15
A10AD05	Insulin Aspart	A10AB05	Insulin Aspart	ERYTHROCYTES	2.06795472893925	1.70021545120047e-20	6.232156738529841e-15
A10AD05	Insulin Aspart	A10AB05	Insulin Aspart	OXYGEN (O2)	3.43751210263928	3.43911765449768e-19	1.26061201537378e-13
A10AD05	Insulin Aspart	A10AB05	Insulin Aspart	LYMPHOCYTES	1.74182802460325	6.163478746878869e-19	2.2592292981472e-13
A10AD05	Insulin Aspart	A10AB05	Insulin Aspart	CALCIUM	2.39340857852366	6.50492280627983e-19	2.38438595956468e-13
A10AD05	Insulin Aspart	A10AB05	Insulin Aspart	BICARBONATE	1.72747548821407	5.00147444997055e-17	1.8332954611111597e-11
A10AD05	Insulin Aspart	A10AB05	Insulin Aspart	SODIUM	1.44695406666117	7.14043358245041e-17	2.61733307008078e-11
A10AD05	Insulin Aspart	A10AB05	Insulin Aspart	PCO2	1.80065221557177	1.75775680909548e-16	6.44307516130757e-11
A10AD05	Insulin Aspart	A10AB05	Insulin Aspart	ALKALINE PHOSPHATASE	1.59164032728276	4.78267510937141e-16	1.7530943440152002e-10
A10AD05	Insulin Aspart	A10AB05	Insulin Aspart	CREATININE	1.44863590127889	3.7797330595041605e-15	1.3854649326943102e-9
A10AD05	Insulin Aspart	A10AB05	Insulin Aspart	AMYLASE PANCREAS TYPE	2.61019205781602	1.8762908590199897e-12	6.87756290664636e-7
A10AD05	Insulin Aspart	A10AB05	Insulin Aspart	CHLORIDE	1.72228548606585	1.95519959990948e-12	7.1668036854642e-7
A10AD05	Insulin Aspart	A10AB05	Insulin Aspart	ERYTROCYTVOL. AGENT [MCV]	2.02838568739062	2.07707695077921e-12	7.6135463338507e-7
A10AD05	Insulin Aspart	A10AB05	Insulin Aspart	EOSINOPHILOCYTES	1.68103408319027	2.84370342865273e-12	1.04236233547609e-6
A10AD05	Insulin Aspart	A10AB05	Insulin Aspart	HEMOGLOBIN	1.36831637174498	5.16352967255604e-12	1.89269696500509e-6
A10AD05	Insulin Aspart	A10AB05	Insulin Aspart	LEUKOCYTES	1.35831114622572	1.0342808275118498e-11	3.79116671605296e-6
A10AD05	Insulin Aspart	A10AB05	Insulin Aspart	PLATELETS	1.48927774174506	1.93573425718283e-11	7.09545327704623e-6
A10AD05	Insulin Aspart	A10AB05	Insulin Aspart	CARBAMIDE	1.38819456797974	8.896054491331109e-11	3.26085766985191e-5
A10AD05	Insulin Aspart	A10AB05	Insulin Aspart	POTASSIUM	1.35072723050181	9.664822065946119e-11	3.54265019309462e-5
A10AD05	Insulin Aspart	A10AB05	Insulin Aspart	ANION GAP (INCL. K +)	2.71848497226219	6.86628444585182e-10	2.5168434299114e-4
A10AD05	Insulin Aspart	A10AB05	Insulin Aspart	IRON	1.67211240529786	5.92195670754562e-9	0.00217069915310755
A10AD05	Insulin Aspart	A10AB05	Insulin Aspart	METAMYELO. + MYELOMA. + PROMYELOCYTES	1.45737215370468	1.5323742284867e-8	0.00561693305826028
A10AD05	Insulin Aspart	A10AB05	Insulin Aspart	LARGE UNSTAINED CELLS	1.97993279005138	4.55630147277538e-8	0.0167011686114729
A10AD05	Insulin Aspart	A10AB05	Insulin Aspart	TRANSFERRIN	1.69078996876905	6.59872811754662e-8	0.0241877039021483
A10AD05	Insulin Aspart	A10AB05	Insulin Aspart	CARBON MONOXIDE HEMOGLOBIN	2.22783915195816	9.21523898822159e-8	0.0337785506637161
A10AD05	Insulin Aspart	A12CC30	Magnesium (Different Salts In Combination)	MAGNESIUM	4.92754840444112	1.3042373785984198e-18	4.78069515362629e-13
A10AD05	Insulin Aspart	C03CA01	Furosemide	CREATINE KINASE MB (CKMB)	3.0579751613058	1.05258897183866e-14	3.85827540216433e-9
A10AD05	Insulin Aspart	C03CA01	Furosemide	CARBAMIDE	1.35833597753619	1.3666612172713199e-11	5.0095103585202e-6
A10AD05	Insulin Aspart	C03CA01	Furosemide	GLOMERULAR FILTRATION (EGFR)	1.37623909340831	2.1732158425435297e-11	7.96594440300174e-6
A10AD05	Insulin Aspart	C03CA01	Furosemide	TROPONIN T	1.82060010437694	2.8894831838311304e-9	0.00105914295051648
A10AD05	Insulin Aspart	C03CA01	Furosemide	D-DIMER	1.61245764650003	7.979627396458351e-9	0.0029249404017992
A10AD05	Insulin Aspart	C03CA01	Furosemide	PRO-BRAIN NATRIURETIC PEPTIDE [PRO-BNP]	4.21089779624537	1.17940214573448e-7	0.0432311035921119
A10AE04	Insulin Glargine	A02BC02	Pantoprazole	TRANSFERRIN	1.69718267042457	1.01148751349794e-10	3.70761759560183e-5
A10AE04	Insulin Glargine	A02BC02	Pantoprazole	IRON	1.57864912711797	1.18682888234509e-9	4.3503331365247e-4
A10AE04	Insulin Glargine	A02BC02	Pantoprazole	HEMOGLOBIN	1.25232206801332	3.18031017946733e-8	0.0116574587659393
A10AE04	Insulin Glargine	A02BC02	Pantoprazole	FERRITIN	1.62789373188291	1.24880204511211e-7	0.0457749638437889
A10AE04	Insulin Glargine	A09AA02	Multienzymes (Lipase, Protease Etc.)	ALKALINE PHOSPHATASE	2.5001803654428	1.3779703690382e-8	0.00505096416741321
A10AE04	Insulin Glargine	A10AB05	Insulin Aspart	GLUCOSE (FROM HBA1C)	2.50751186851644	5.668731825338929e-103	2.07787931930981e-97
A10AE04	Insulin Glargine	A10AB05	Insulin Aspart	HEMOGLOBIN A1C (HBA1C)	2.3057139055772	1.7969593607551e-89	6.586772506441429e-84
A10AE04	Insulin Glargine	A10AB05	Insulin Aspart	CALCIUM	2.24090076979715	1.79982599637098e-28	6.59728018795779e-23
A10AE04	Insulin Glargine	A10AB05	Insulin Aspart	BASE EXCESS	1.63205542818614	9.93883486316046e-28	3.64308985792633e-22
A10AE04	Insulin Glargine	A10AB05	Insulin Aspart	PCO2	1.61949614038815	6.014168527327e-25	2.20449948786024e-19
A10AE04	Insulin Glargine	A10AB05	Insulin Aspart	ERYTHROCYTES, VOL.FR. (EVF)	1.83456391968659	1.98346472836762e-23	7.2704097964788e-18
A10AE04	Insulin Glargine	A10AB05	Insulin Aspart	LACTATE	1.58693547765416	7.359296364584799e-21	2.69755744173492e-15
A10AE04	Insulin Glargine	A10AB05	Insulin Aspart	AMYLASE PANCREAS TYPE	2.25823872856303	2.20835521548751e-20	8.094748125921621e-15
A10AE04	Insulin Glargine	A10AB05	Insulin Aspart	HYDROGEN ION	1.88847410410399	2.9195751229478197e-19	1.07017318089165e-13
A10AE04	Insulin Glargine	A10AB05	Insulin Aspart	C-PEPTIDE	2.49912401086504	5.18976343161095e-19	1.90231297562043e-13
A10AE04	Insulin Glargine	A10AB05	Insulin Aspart	PO2	1.46197025795732	6.995691217022049e-19	2.56427761129065e-13
A10AE04	Insulin Glargine	A10AB05	Insulin Aspart	ALBUMIN	1.35686768611857	6.15299940966453e-18	2.25538808661194e-12
A10AE04	Insulin Glargine	A10AB05	Insulin Aspart	MONOCYTES	1.44310192061732	1.1054009413903401e-17	4.05185820467571e-12
A10AE04	Insulin Glargine	A10AB05	Insulin Aspart	OXYHEMOGLOBIN	1.88604629263996	1.65248270260185e-17	6.05719187121411e-12
A10AE04	Insulin Glargine	A10AB05	Insulin Aspart	ERYTHROCYTES	1.58708999536077	3.03280628469474e-17	1.1116781764611399e-11
A10AE04	Insulin Glargine	A10AB05	Insulin Aspart	CHLORIDE	1.52679011939747	1.76209136936894e-16	6.45896353533554e-11
A10AE04	Insulin Glargine	A10AB05	Insulin Aspart	LYMPHOCYTES	1.42976584735678	1.2447417730127502e-15	4.56261341639597e-10
A10AE04	Insulin Glargine	A10AB05	Insulin Aspart	OXYGEN (O2)	1.83419604484927	3.0534351883751002e-15	1.11923972173408e-9
A10AE04	Insulin Glargine	A10AB05	Insulin Aspart	ANION GAP (INCL. K +)	2.63581873245855	1.2300350014992401e-14	4.5087055983454805e-9
A10AE04	Insulin Glargine	A10AB05	Insulin Aspart	BICARBONATE	1.41592179796245	2.80421244466715e-14	1.02788687580519e-8
A10AE04	Insulin Glargine	A10AB05	Insulin Aspart	ALKALINE PHOSPHATASE	1.33717608942952	6.93826114132256e-13	2.54322655961293e-7
A10AE04	Insulin Glargine	A10AB05	Insulin Aspart	VITAMIN D	1.8950148528812	1.47141722580114e-12	5.39349455534634e-7
A10AE04	Insulin Glargine	A10AB05	Insulin Aspart	SODIUM	1.24845711606834	2.49560726425977e-12	9.14767338321683e-7
A10AE04	Insulin Glargine	A10AB05	Insulin Aspart	METAMYELO. + MYELOMA. + PROMYELOCYTES	1.38992353041798	4.865915342942649e-12	1.78360613487097e-6
A10AE04	Insulin Glargine	A10AB05	Insulin Aspart	ERYTROCYTVOL. AGENT [MCV]	1.61728644885376	7.41629834086272e-12	2.71845157314157e-6
A10AE04	Insulin Glargine	A10AB05	Insulin Aspart	NEUTROPHILS	1.2874456473472	1.3648371467948898e-11	5.00282420994814e-6
A10AE04	Insulin Glargine	A10AB05	Insulin Aspart	EOSINOPHILOCYTES	1.40860851790756	4.9184516729068695e-11	1.80286337915569e-5
A10AE04	Insulin Glargine	A10AB05	Insulin Aspart	ZINC	1.80128090641252	7.100715559192869e-11	2.60277438893771e-5
A10AE04	Insulin Glargine	A10AB05	Insulin Aspart	ASPARTATE TRANSAMINASE [ASAT]	1.50159704926667	2.0514567258282e-9	7.5196351430905e-4
A10AE04	Insulin Glargine	A10AB05	Insulin Aspart	HYDROXYBUTYRATE	10.7123889813488	2.32374084652836e-9	8.5176953103581e-4
A10AE04	Insulin Glargine	A10AB05	Insulin Aspart	PLATELETS	1.29968395322234	2.7306067417396803e-9	0.00100090663179142
A10AE04	Insulin Glargine	A10AB05	Insulin Aspart	ALBUMIN / CREATININE; RATIO	2.36576847903471	9.95747578835805e-9	0.00364992270769843
A10AE04	Insulin Glargine	A10AB05	Insulin Aspart	GLUCOSE	1.19925833405561	5.61574069488555e-8	0.0205845536745099
A10AE04	Insulin Glargine	A10BA02	Metformin	HEMOGLOBIN A1C (HBA1C)	1.4643110873923	1.2704837870114099e-13	4.65697102612819e-8
A10AE04	Insulin Glargine	A10BA02	Metformin	TRIGLYCERIDE	1.99794258627717	1.69400224923499e-13	6.20938218459335e-8
A10AE04	Insulin Glargine	A10BA02	Metformin	GLUCOSE (FROM HBA1C)	1.42744667612896	9.548509144548898e-12	3.50001557544354e-6
A10AE04	Insulin Glargine	A10BA02	Metformin	CHOLESTEROL HDL	1.83614832635798	2.5695812014991e-11	9.41882558990697e-6
A10AE04	Insulin Glargine	A11CC03	Alfacalcidol	GLOMERULAR FILTRATION (EGFR)	3.82364239969448	2.34904391880466e-15	8.61044397481767e-10
A10AE04	Insulin Glargine	A11CC03	Alfacalcidol	PARATHYRIN [PTH]	8.2804566119098	7.86080747114061e-10	2.881386839354e-4
A10AE04	Insulin Glargine	A11CC03	Alfacalcidol	CREATININE	2.57591657910484	6.614610228333281e-9	0.00242459199380579
A10AE04	Insulin Glargine	A11DA01	Thiamine (Vit B1)	ZINC	3.8563893041971	1.9732654911347003e-16	7.233024390409149e-11
A10AE04	Insulin Glargine	A11DA01	Thiamine (Vit B1)	ALKALINE PHOSPHATASE	2.15567302853691	1.5803293526820402e-15	5.79271304554955e-10
A10AE04	Insulin Glargine	A11DA01	Thiamine (Vit B1)	MAGNESIUM	2.51775872233115	5.60858861776603e-12	2.05583376643076e-6
A10AE04	Insulin Glargine	A11DA01	Thiamine (Vit B1)	PLATELETS	1.77206430007231	3.6812823575213104e-9	0.00134937772943179
A10AE04	Insulin Glargine	A11DA01	Thiamine (Vit B1)	AMMONIUM	10.5617424029228	5.938239936600071e-9	0.00217666778700069
A10AE04	Insulin Glargine	A11DA01	Thiamine (Vit B1)	ASPARTATE TRANSAMINASE [ASAT]	2.24651554703508	1.46431484143832e-8	0.00536746069444058
A10AE04	Insulin Glargine	A11DA01	Thiamine (Vit B1)	CHLORIDE	1.90358814311889	2.8546954919438e-8	0.0104639148726749
A10AE04	Insulin Glargine	A11DA01	Thiamine (Vit B1)	ETHANOL	12.7693418023301	5.73621869430922e-8	0.0210261669861774
A10AE04	Insulin Glargine	A12AA04	Calcium Carbonate	PHOSPHATE (P; INORGANIC)	3.62136511765147	5.68710334043152e-8	0.0208461341653851
A10AE04	Insulin Glargine	A12BA01	Potassium Chloride	BASE EXCESS	1.52389209574872	1.45326274428656e-17	5.32694912180983e-12
A10AE04	Insulin Glargine	A12BA01	Potassium Chloride	BICARBONATE	1.48925454837371	4.07806091500998e-15	1.4948173064578201e-9
A10AE04	Insulin Glargine	A12BA01	Potassium Chloride	POTASSIUM	1.31064743062519	1.26040710485996e-12	4.62003484693523e-7
A10AE04	Insulin Glargine	A12BA01	Potassium Chloride	HYDROGEN ION	1.57775569838959	1.02429262681818e-9	3.7545548665283e-4
A10AE04	Insulin Glargine	A12BA01	Potassium Chloride	HEMOGLOBIN A1C (HBA1C)	1.33748021527913	1.3367773088447102e-9	4.8999705933433e-4
A10AE04	Insulin Glargine	A12BA01	Potassium Chloride	PO2	1.32259649431604	4.8137582411515e-9	0.00176448789705232
A10AE04	Insulin Glargine	A12BA01	Potassium Chloride	C-PEPTIDE	1.90243766444398	6.6221252350866605e-9	0.00242734662704625
A10AE04	Insulin Glargine	A12BA01	Potassium Chloride	LACTATE	1.36409557817499	1.14585340234549e-8	0.00420013710483142
A10AE04	Insulin Glargine	A12BA01	Potassium Chloride	PRO-BRAIN NATRIURETIC PEPTIDE [PRO-BNP]	2.79479977746924	1.99716110801642e-8	0.00732061401304527
A10AE04	Insulin Glargine	A12BA01	Potassium Chloride	OXYGEN (O2)	1.58127583305436	2.07162442556509e-8	0.00759356004815309
A10AE04	Insulin Glargine	A12BA01	Potassium Chloride	GLUCOSE (FROM HBA1C)	1.30882776260784	3.05452493476136e-8	0.0111963916936171
A10AE04	Insulin Glargine	A12BA01	Potassium Chloride	PCO2	1.32299639250254	4.58129268502117e-8	0.0167927741498719
A10AE04	Insulin Glargine	A12CB01	Zinc Sulfate	ZINC	5.64043750957765	1.44130154518051e-13	5.28310522687461e-8
A10AE04	Insulin Glargine	A12CB01	Zinc Sulfate	ERYTHROCYTES, VOL.FR. (EVF)	6.70943821122045	6.38398336065061e-12	2.34005548482984e-6
A10AE04	Insulin Glargine	A12CB01	Zinc Sulfate	HYDROGEN ION	4.18001499209883	8.04077836812503e-8	0.029473553516146
A10AE04	Insulin Glargine	A12CC10	Magnesium Oxide	ERYTHROCYTES, VOL.FR. (EVF)	8.3351355195785	6.930719548269931e-14	2.54046218113789e-8
A10AE04	Insulin Glargine	A12CC10	Magnesium Oxide	MAGNESIUM	4.3662427911035	4.5152686369133805e-9	0.00165507623412924
A10AE04	Insulin Glargine	A12CC30	Magnesium (Different Salts In Combination)	MAGNESIUM	5.40292313972106	2.5642390065305197e-19	9.399243720827691e-14
A10AE04	Insulin Glargine	B01AA03	Warfarin	COAGULATION FACTOR II + VII + X (INR)	4.73731100929833	4.00129597055112e-39	1.46667903930148e-33
A10AE04	Insulin Glargine	B01AC06	Acetylsalicylic Acid	TROPONIN T	2.68579016338322	4.94039620906759e-25	1.81090717082993e-19
A10AE04	Insulin Glargine	B01AC06	Acetylsalicylic Acid	CREATINE KINASE MB (CKMB)	4.81588137820913	1.03675647458497e-24	3.80024122515595e-19
A10AE04	Insulin Glargine	B01AC06	Acetylsalicylic Acid	CHOLESTEROL HDL	1.8645582057304	5.31076309119488e-12	1.94666552184057e-6
A10AE04	Insulin Glargine	B01AC06	Acetylsalicylic Acid	TROPONIN I	2.2652951342069	2.42999968599875e-10	8.90718814902528e-5
A10AE04	Insulin Glargine	B01AC06	Acetylsalicylic Acid	CHOLESTEROL TOTAL	1.74607752239583	3.76555381959378e-9	0.00138026751812592
A10AE04	Insulin Glargine	B01AC06	Acetylsalicylic Acid	CHOLESTEROL LDL	1.87222338217642	6.63378661579154e-9	0.00243162111780501
A10AE04	Insulin Glargine	B05BA10	Combinations	ERYTHROCYTES, VOL.FR. (EVF)	5.01125690511602	1.26004673214007e-7	0.0461871389712675
A10AE04	Insulin Glargine	C03CA01	Furosemide	GLOMERULAR FILTRATION (EGFR)	1.74044062736935	1.6040161506807797e-36	5.879537240481909e-31
A10AE04	Insulin Glargine	C03CA01	Furosemide	CARBAMIDE	1.48012161402483	6.51085069544543e-21	2.3865588332662203e-15
A10AE04	Insulin Glargine	C03CA01	Furosemide	CREATININE	1.42991730462771	3.63677022118894e-19	1.33306176134703e-13
A10AE04	Insulin Glargine	C03CA01	Furosemide	PRO-BRAIN NATRIURETIC PEPTIDE [PRO-BNP]	4.25991148075958	3.57041023546924e-13	1.30873744222149e-7
A10AE04	Insulin Glargine	C03CA01	Furosemide	TROPONIN T	1.72943969387365	1.1149008673386102e-9	4.0866802782383e-4
A10AE04	Insulin Glargine	C03CA01	Furosemide	COAGULATION FACTOR II + VII + X (INR)	1.40467732430724	1.50884968826453e-9	5.5307036208305e-4
A10AE04	Insulin Glargine	C03CA01	Furosemide	D-DIMER	1.57670381329621	2.1488615344290703e-9	7.8766734430651e-4
A10AE04	Insulin Glargine	C03CA01	Furosemide	CREATINE KINASE MB (CKMB)	2.07393687432217	1.58619108870406e-8	0.00581419929755562
A10AE04	Insulin Glargine	C03DA01	Spironolactone	COAGULATION FACTOR II + VII + X (INR)	1.7366139969209	1.6313233395428e-8	0.00597963201432753
A10AE04	Insulin Glargine	C03DA01	Spironolactone	AMMONIUM	13.2390777262421	6.53164950855805e-8	0.0239418265901146
A10AE04	Insulin Glargine	C07AB02	Metoprolol	TROPONIN T	2.03633475776921	3.76978435815428e-12	1.38181822626581e-6
A10AE04	Insulin Glargine	C07AB02	Metoprolol	CREATINE KINASE MB (CKMB)	2.60585397899473	4.7969813492902095e-11	1.75833831056368e-5
A10AE04	Insulin Glargine	C07AB02	Metoprolol	CHOLESTEROL HDL	1.77751575973601	7.09737125454096e-8	0.0260154853072324
A10AE04	Insulin Glargine	C07AB02	Metoprolol	TRIGLYCERIDE	1.85695629675134	9.79196903699931e-8	0.0358925604248113
A10AE04	Insulin Glargine	H02AB06	Prednisolone	LYMPHOCYTES	1.51967326083404	4.94367572284581e-8	0.0181210927988485
A10AE04	Insulin Glargine	H03AA01	Levothyroxine Sodium	THYROTROPIN (TSH)	7.35035883228929	7.74315213725855e-22	2.83826015906426e-16
A10AE05	Insulin Detemir	A02BC02	Pantoprazole	ALKALINE PHOSPHATASE	1.63968208576323	4.573157081382599e-12	1.67629530133787e-6
A10AE05	Insulin Detemir	A02BC02	Pantoprazole	AMYLASE	1.93942004007094	2.02670291410604e-9	7.4288997986848e-4
A10AE05	Insulin Detemir	A02BC02	Pantoprazole	PLATELETS	1.53040206171649	5.8884463491300305e-9	0.00215841589771996
A10AE05	Insulin Detemir	A10AB05	Insulin Aspart	GLUCOSE (FROM HBA1C)	1.86947399452758	1.4740745949246201e-21	5.403235168442139e-16
A10AE05	Insulin Detemir	A10AB05	Insulin Aspart	HEMOGLOBIN A1C (HBA1C)	1.77031030402645	2.6898659283172596e-19	9.8597304589062e-14
A10AE05	Insulin Detemir	A10AB05	Insulin Aspart	BASE EXCESS	1.55450814505267	2.65826477592868e-10	9.74389611881434e-5
A10AE05	Insulin Detemir	A10AB05	Insulin Aspart	PO2	1.46633284021892	1.43411329883323e-8	0.00525675663800619
A10AE05	Insulin Detemir	A10AB05	Insulin Aspart	LYMPHOCYTES	1.48138566470383	3.08650046864908e-8	0.0113135983328379
A10AE05	Insulin Detemir	A10AB05	Insulin Aspart	ERYTHROCYTES, VOL.FR. (EVF)	1.67769504983234	4.96960659141127e-8	0.0182161426568839
A10AE05	Insulin Detemir	A10AB05	Insulin Aspart	GLUCOSE	1.29252198579689	7.99696780911648e-8	0.0293129654739946
A10AE05	Insulin Detemir	A12BA01	Potassium Chloride	BASE EXCESS	1.63313138687571	5.3586407074663693e-11	1.96421510996251e-5
A10AE05	Insulin Detemir	A12BA01	Potassium Chloride	PO2	1.5330389891052	5.45223677120844e-9	0.00199852284072323
A10AE05	Insulin Detemir	A12BA01	Potassium Chloride	PCO2	1.53937655196946	2.31832857482144e-8	0.00849785657429374
A10AE05	Insulin Detemir	A12BA01	Potassium Chloride	BICARBONATE	1.50236639366657	3.26225963401637e-8	0.0119578453110833
A10AE05	Insulin Detemir	B01AB05	Enoxaparin	TROPONIN T	4.58537935714145	6.09853203545669e-13	2.23542301612869e-7
A10AE05	Insulin Detemir	B01AB05	Enoxaparin	AMYLASE	3.3014649582375	1.15152058729744e-12	4.22091022794464e-7
A10AE05	Insulin Detemir	B01AB05	Enoxaparin	COAGULATION FACTOR II + VII + X (INR)	2.25321216720406	2.61025621321574e-10	9.56792025210443e-5
A10AE05	Insulin Detemir	B01AB05	Enoxaparin	CREATINE KINASE MB (CKMB)	4.17618664473412	1.4897841217284902e-9	5.460818596037e-4
A10AE05	Insulin Detemir	C03CA01	Furosemide	GLOMERULAR FILTRATION (EGFR)	1.52742190085619	2.05546577875625e-10	7.53433036668882e-5
A10AE05	Insulin Detemir	C03CA01	Furosemide	CREATINE KINASE MB (CKMB)	2.67693130494295	3.11563966350965e-8	0.0114204083429913
A10AE05	Insulin Detemir	C03CA01	Furosemide	D-DIMER	1.82791266329017	6.88142896941685e-8	0.0252239467016872
A10BA02	Metformin	A10AB05	Insulin Aspart	GLUCOSE (FROM HBA1C)	2.82977994402543	2.1994709319813096e-94	8.062182695886808e-89
A10BA02	Metformin	A10AB05	Insulin Aspart	HEMOGLOBIN A1C (HBA1C)	2.64390971913349	2.15403108423515e-86	7.89562247957478e-81
A10BA02	Metformin	A10AB05	Insulin Aspart	GLUCOSE	1.56708693248078	1.24838238274348e-39	4.575958107770049e-34
A10BA02	Metformin	A10AB05	Insulin Aspart	ALBUMIN	1.48982074485018	1.1266860572883e-28	4.1298790098508395e-23
A10BA02	Metformin	A10AB05	Insulin Aspart	PO2	1.60372434845608	3.5046961137986795e-25	1.28464986520902e-19
A10BA02	Metformin	A10AB05	Insulin Aspart	LYMPHOCYTES	1.58218237793778	4.76851788956039e-24	1.74790500093625e-18
A10BA02	Metformin	A10AB05	Insulin Aspart	LACTATE	1.647393454523	3.6631625214986296e-23	1.34273588541784e-17
A10BA02	Metformin	A10AB05	Insulin Aspart	NEUTROPHILS	1.44366263504981	1.08973144196532e-22	3.9944214978383e-17
A10BA02	Metformin	A10AB05	Insulin Aspart	BASE EXCESS	1.5867079970157	1.86275298769332e-21	6.82793970391974e-16
A10BA02	Metformin	A10AB05	Insulin Aspart	C-REACTIVE PROTEIN (CRP)	1.39648256921718	3.3306008730905303e-21	1.2208350806322101e-15
A10BA02	Metformin	A10AB05	Insulin Aspart	SODIUM	1.35618139488873	1.1584742149042998e-20	4.2463988194738605e-15
A10BA02	Metformin	A10AB05	Insulin Aspart	ALKALINE PHOSPHATASE	1.5272463916595	1.2167076771755899e-20	4.4598541577639005e-15
A10BA02	Metformin	A10AB05	Insulin Aspart	PCO2	1.56873618118531	1.2305555762676298e-19	4.51061377036476e-14
A10BA02	Metformin	A10AB05	Insulin Aspart	OXYHEMOGLOBIN	2.02085039865504	2.0059707685543698e-18	7.352905911843729e-13
A10BA02	Metformin	A10AB05	Insulin Aspart	EOSINOPHILOCYTES	1.57518787485333	1.48631131787961e-17	5.44808899880089e-12
A10BA02	Metformin	A10AB05	Insulin Aspart	MONOCYTES	1.45060666250163	1.65506732934513e-17	6.0666658463878695e-12
A10BA02	Metformin	A10AB05	Insulin Aspart	OXYGEN (O2)	2.01045273453891	1.67073576682659e-17	6.12409866066053e-12
A10BA02	Metformin	A10AB05	Insulin Aspart	ERYTHROCYTES, VOL.FR. (EVF)	1.70993693836209	6.42330213748875e-17	2.35446782179864e-11
A10BA02	Metformin	A10AB05	Insulin Aspart	GLOMERULAR FILTRATION (EGFR)	1.40534155502498	6.5357047732088e-17	2.3956691203244597e-11
A10BA02	Metformin	A10AB05	Insulin Aspart	HYDROGEN ION	1.79592812581506	9.75509424033626e-15	3.5757395488895e-9
A10BA02	Metformin	A10AB05	Insulin Aspart	METAMYELO. + MYELOMA. + PROMYELOCYTES	1.43809547267101	8.79461729630801e-14	3.223675764579e-8
A10BA02	Metformin	A10AB05	Insulin Aspart	CHLORIDE	1.50343190629512	1.0437115429655699e-13	3.82573509785573e-8
A10BA02	Metformin	A10AB05	Insulin Aspart	BICARBONATE	1.42995623849888	1.0801116165769499e-13	3.95915993167898e-8
A10BA02	Metformin	A10AB05	Insulin Aspart	LEUKOCYTES	1.27563049619402	1.63746883075897e-13	6.00215837383531e-8
A10BA02	Metformin	A10AB05	Insulin Aspart	CREATINE	1.76105609674877	3.72908364816858e-13	1.36689934031984e-7
A10BA02	Metformin	A10AB05	Insulin Aspart	CREATININE	1.27454699697777	1.90923913134123e-12	6.99833512832259e-7
A10BA02	Metformin	A10AB05	Insulin Aspart	HEMOGLOBIN	1.26044151527938	3.66546169515627e-12	1.34357864982123e-6
A10BA02	Metformin	A10AB05	Insulin Aspart	CHOLESTEROL TOTAL	1.78175414212805	1.43093498924366e-11	5.24510651242253e-6
A10BA02	Metformin	A10AB05	Insulin Aspart	POTASSIUM	1.25575249004557	6.256745866385829e-11	2.29341645406959e-5
A10BA02	Metformin	A10AB05	Insulin Aspart	CARBAMIDE	1.27523557566751	2.26145040025425e-10	8.28936905663596e-5
A10BA02	Metformin	A10AB05	Insulin Aspart	CALCIUM	1.52594154637892	9.10197517373966e-10	3.3363381019094e-4
A10BA02	Metformin	A10AB05	Insulin Aspart	AMYLASE PANCREAS TYPE	1.76031032348933	5.805300201832941e-9	0.00212793859428207
A10BA02	Metformin	A10AB05	Insulin Aspart	ERYTROCYTVOL. AGENT [MCV]	1.49778229983969	7.0150470175647605e-9	0.00257137249933538
A10BA02	Metformin	A10AE04	Insulin Glargine	HEMOGLOBIN A1C (HBA1C)	2.64413872150341	4.4463555506437695e-34	1.62981607344402e-28
A10BA02	Metformin	A10AE04	Insulin Glargine	GLUCOSE (FROM HBA1C)	2.62809543395283	4.80411385469541e-32	1.76095273755246e-26
A10BA02	Metformin	A10AE04	Insulin Glargine	GLUCOSE	1.60829697134029	3.5776053898843e-15	1.31137483326748e-9
A10BA02	Metformin	A10BX07	A10BX07	HYDROGEN ION	3.73420389609791	5.81450016786198e-8	0.0213131085102998
A10BA02	Metformin	A12BA01	Potassium Chloride	POTASSIUM	1.3049779189702	3.54216138183278e-22	1.29838279667219e-16
A10BA02	Metformin	A12BA01	Potassium Chloride	COAGULATION FACTOR II + VII + X (INR)	1.28298347573446	1.53511109130358e-10	5.62696505628419e-5
A10BA02	Metformin	C03CA01	Furosemide	GLOMERULAR FILTRATION (EGFR)	1.26833981688564	4.32968362027185e-15	1.58704986069427e-9
A10BA02	Metformin	C03CA01	Furosemide	COAGULATION FACTOR II + VII + X (INR)	1.32067195213375	6.99355717892819e-14	2.56349537749331e-8
A10BA02	Metformin	C03CA01	Furosemide	CARBAMIDE	1.22113955666715	5.56444921183382e-12	2.0396544230469e-6
A10BA02	Metformin	C03CA01	Furosemide	D-DIMER	1.36223845046673	1.72181219014667e-10	6.31131980110452e-5
A10BA02	Metformin	C03CA01	Furosemide	TROPONIN T	1.32877578248641	9.02704376840095e-8	0.0330887192035114
A10BB12	Glimepiride	A02BC02	Pantoprazole	HEMOGLOBIN	1.48543259349033	8.92481607571491e-22	3.27140025736938e-16
A10BB12	Glimepiride	A02BC02	Pantoprazole	CARBAMIDE	1.53682945730039	8.558680396150899e-20	3.13719285788951e-14
A10BB12	Glimepiride	A02BC02	Pantoprazole	CREATININE	1.39829032812824	1.65911420039006e-14	6.081499692671771e-9
A10BB12	Glimepiride	A02BC02	Pantoprazole	LEUKOCYTES	1.35507886646957	3.65155270338296e-13	1.33848029497773e-7
A10BB12	Glimepiride	A02BC02	Pantoprazole	SODIUM	1.34947251420062	7.10470870063699e-13	2.60423807892719e-7
A10BB12	Glimepiride	A02BC02	Pantoprazole	ALBUMIN	1.38165443682428	2.01190260534295e-12	7.37464911891064e-7
A10BB12	Glimepiride	A02BC02	Pantoprazole	GLUCOSE	1.34466827141216	7.19744917865776e-12	2.63823219388618e-6
A10BB12	Glimepiride	A02BC02	Pantoprazole	ALKALINE PHOSPHATASE	1.49385326914816	4.5710865420287294e-11	1.67553634306717e-5
A10BB12	Glimepiride	A02BC02	Pantoprazole	C-REACTIVE PROTEIN (CRP)	1.33030245542636	5.4891590002326004e-11	2.01205672069426e-5
A10BB12	Glimepiride	A02BC02	Pantoprazole	PLATELETS	1.44445900465969	6.23207683278742e-11	2.28437399513506e-5
A10BB12	Glimepiride	A02BC02	Pantoprazole	BILIRUBIN	1.48532398640095	1.3910912116334702e-9	5.0990587471546e-4
A10BB12	Glimepiride	A02BC02	Pantoprazole	PROTEIN	1.75298599662915	1.4092651805811e-9	5.1656756120718e-4
A10BB12	Glimepiride	A02BC02	Pantoprazole	IRON	1.60888773969017	2.61930580182324e-9	9.6010916096411e-4
A10BB12	Glimepiride	A02BC02	Pantoprazole	CREATINE KINASE MB (CKMB)	1.87010787073428	3.31223586145832e-8	0.0121410336725341
A10BB12	Glimepiride	A02BC02	Pantoprazole	NEUTROPHILS	1.29618182708987	1.21645638286113e-7	0.044589330359413
A10BB12	Glimepiride	A02BC02	Pantoprazole	POTASSIUM	1.26277341051131	1.24671283174907e-7	0.0456983835190453
A10BB12	Glimepiride	A10AB05	Insulin Aspart	GLUCOSE (FROM HBA1C)	3.82925869803796	4.00228312153931e-64	1.46704088048336e-58
A10BB12	Glimepiride	A10AB05	Insulin Aspart	HEMOGLOBIN A1C (HBA1C)	3.24968631630515	1.0373339837552898e-55	3.80235809079485e-50
A10BB12	Glimepiride	A10AB05	Insulin Aspart	GLUCOSE	1.90449876666133	7.40878042655227e-39	2.71569587413316e-33
A10BB12	Glimepiride	A10AB05	Insulin Aspart	ALBUMIN	1.85844317923327	1.11559642787644e-32	4.08922986234537e-27
A10BB12	Glimepiride	A10AB05	Insulin Aspart	C-REACTIVE PROTEIN (CRP)	1.78604378754903	1.722548002001e-30	6.31401692681469e-25
A10BB12	Glimepiride	A10AB05	Insulin Aspart	GLOMERULAR FILTRATION (EGFR)	1.89875279126716	3.21985879884814e-29	1.1802424625765799e-23
A10BB12	Glimepiride	A10AB05	Insulin Aspart	NEUTROPHILS	1.83461434412943	1.02482638906836e-28	3.75651137739396e-23
A10BB12	Glimepiride	A10AB05	Insulin Aspart	PO2	2.15700249901469	1.21660416253221e-28	4.45947472380344e-23
A10BB12	Glimepiride	A10AB05	Insulin Aspart	SODIUM	1.66371556938249	3.98192598022021e-27	1.4595789499756999e-21
A10BB12	Glimepiride	A10AB05	Insulin Aspart	LACTATE	2.27691503165456	1.1112493525460299e-25	4.0732956142509996e-20
A10BB12	Glimepiride	A10AB05	Insulin Aspart	LYMPHOCYTES	1.97879441715339	2.35404876079879e-24	8.62878927319557e-19
A10BB12	Glimepiride	A10AB05	Insulin Aspart	MONOCYTES	1.92494370173126	2.09300170457647e-23	7.6719186781421e-18
A10BB12	Glimepiride	A10AB05	Insulin Aspart	ERYTHROCYTES, VOL.FR. (EVF)	2.53621017588859	2.11484793533578e-23	7.75199625545266e-18
A10BB12	Glimepiride	A10AB05	Insulin Aspart	BASE EXCESS	2.04575939962011	2.4260163447687e-23	8.89258717191312e-18
A10BB12	Glimepiride	A10AB05	Insulin Aspart	PCO2	2.06761734760545	1.89077194446012e-22	6.93064347013802e-17
A10BB12	Glimepiride	A10AB05	Insulin Aspart	METAMYELO. + MYELOMA. + PROMYELOCYTES	1.90715733716574	5.805409411705839e-20	2.12797862527019e-14
A10BB12	Glimepiride	A10AB05	Insulin Aspart	CARBAMIDE	1.61268173483228	1.4155873003914e-18	5.18884940545768e-13
A10BB12	Glimepiride	A10AB05	Insulin Aspart	OXYGEN (O2)	3.05470742638747	4.3493263379079394e-18	1.59424991848649e-12
A10BB12	Glimepiride	A10AB05	Insulin Aspart	HYDROGEN ION	2.7591336868095	7.83989194987711e-18	2.8737202341194e-12
A10BB12	Glimepiride	A10AB05	Insulin Aspart	OXYHEMOGLOBIN	2.92868842139678	1.12761791327409e-17	4.13329473728531e-12
A10BB12	Glimepiride	A10AB05	Insulin Aspart	LEUKOCYTES	1.50188981656811	1.30276249153709e-17	4.77528894035412e-12
A10BB12	Glimepiride	A10AB05	Insulin Aspart	CALCIUM	2.51010322993432	2.30011846049616e-17	8.43110721813328e-12
A10BB12	Glimepiride	A10AB05	Insulin Aspart	CREATININE	1.52202260787989	3.01877239362263e-17	1.1065340396547699e-11
A10BB12	Glimepiride	A10AB05	Insulin Aspart	BICARBONATE	1.77639368976333	1.1141706263239102e-15	4.08400357249656e-10
A10BB12	Glimepiride	A10AB05	Insulin Aspart	HEMOGLOBIN	1.44478555743303	8.33409107286047e-15	3.05486941684808e-9
A10BB12	Glimepiride	A10AB05	Insulin Aspart	EOSINOPHILOCYTES	1.90518388092228	2.18425171170338e-14	8.00639649176586e-9
A10BB12	Glimepiride	A10AB05	Insulin Aspart	CHLORIDE	1.91173187719697	5.14463098167496e-14	1.88576963096394e-8
A10BB12	Glimepiride	A10AB05	Insulin Aspart	ERYTROCYTVOL. AGENT [MCV]	2.18596220379556	1.80471971129566e-13	6.61521814895135e-8
A10BB12	Glimepiride	A10AB05	Insulin Aspart	POTASSIUM	1.44078558298816	2.61408730495215e-13	9.58196315717515e-8
A10BB12	Glimepiride	A10AB05	Insulin Aspart	ERYTHROCYTES	1.70995981913724	1.3102831231090399e-11	4.80285589058742e-6
A10BB12	Glimepiride	A10AB05	Insulin Aspart	CO2 TOTAL	1.80085670407252	7.501658391086569e-11	2.74974038491117e-5
A10BB12	Glimepiride	A10AB05	Insulin Aspart	ALKALINE PHOSPHATASE	1.52777458637504	1.81948986769489e-10	6.6693583049343e-5
A10BB12	Glimepiride	A10AB05	Insulin Aspart	AMYLASE PANCREAS TYPE	2.59858656094924	3.07519487321712e-10	1.1272157559726e-4
A10BB12	Glimepiride	A10AB05	Insulin Aspart	CHOLESTEROL HDL	1.83183834283295	9.94423539541451e-8	0.0364506942842458
A10BB12	Glimepiride	A10BA02	Metformin	HEMOGLOBIN A1C (HBA1C)	1.62829989480064	1.19187832362815e-21	4.36884191404222e-16
A10BB12	Glimepiride	A10BA02	Metformin	GLUCOSE (FROM HBA1C)	1.60592800802899	3.44267193196635e-18	1.2619148393341999e-12
A10BB12	Glimepiride	A10BH01	Sitagliptin	GLUCOSE (FROM HBA1C)	2.95193578269269	1.3237383356637398e-11	4.8521761067588e-6
A10BB12	Glimepiride	A10BH01	Sitagliptin	HEMOGLOBIN A1C (HBA1C)	2.73180031871215	2.1404312319404397e-11	7.84577208499e-6
A10BB12	Glimepiride	B01AB05	Enoxaparin	CREATINE KINASE MB (CKMB)	5.42210373463564	6.59296232548891e-20	2.41665693337029e-14
A10BB12	Glimepiride	B01AB05	Enoxaparin	TROPONIN T	3.31364261077484	8.218203563054031e-17	3.0123907342410195e-11
A10BB12	Glimepiride	B01AB05	Enoxaparin	PROTEIN	2.25063981303437	5.34566954843779e-8	0.0195946051864942
A10BB12	Glimepiride	B01AC04	Clopidogrel	CHOLESTEROL VLDL	3.18801575708089	1.44392628497484e-26	5.29272623683813e-21
A10BB12	Glimepiride	B01AC04	Clopidogrel	TRIGLYCERIDE	2.35082560246735	3.74070229929358e-15	1.37115816850836e-9
A10BB12	Glimepiride	B01AC04	Clopidogrel	CHOLESTEROL HDL	2.25325453456845	6.099050334758991e-15	2.23561299925624e-9
A10BB12	Glimepiride	B01AC04	Clopidogrel	CHOLESTEROL TOTAL	2.2217324048476	3.9786926355450996e-13	1.45839376425169e-7
A10BB12	Glimepiride	B01AC04	Clopidogrel	CHOLESTEROL LDL	2.35086046346325	1.36317279229416e-12	4.99672350188217e-7
A10BB12	Glimepiride	B01AC04	Clopidogrel	CREATINE KINASE MB (CKMB)	2.0706324376194	2.4577065623594903e-9	9.0087479813943e-4
A10BB12	Glimepiride	B01AC04	Clopidogrel	TROPONIN T	1.7008607972157	2.46868254309263e-8	0.00904898054853147
A10BB12	Glimepiride	B01AC06	Acetylsalicylic Acid	TROPONIN T	2.7635456855389	4.7127292009724095e-35	1.72745560134564e-29
A10BB12	Glimepiride	B01AC06	Acetylsalicylic Acid	CREATINE KINASE MB (CKMB)	3.8740767635064	1.9862566737570397e-31	7.28064370022317e-26
A10BB12	Glimepiride	B01AC06	Acetylsalicylic Acid	TRIGLYCERIDE	2.03846321516525	6.103297015061399e-17	2.2371696241677698e-11
A10BB12	Glimepiride	B01AC06	Acetylsalicylic Acid	CHOLESTEROL LDL	2.03561264312347	1.31073794667272e-15	4.80452305090832e-10
A10BB12	Glimepiride	B01AC06	Acetylsalicylic Acid	CHOLESTEROL HDL	1.84055840242814	2.1188796396239e-14	7.7667745078378e-9
A10BB12	Glimepiride	B01AC06	Acetylsalicylic Acid	TROPONIN I	2.46926151004194	4.27917233647091e-13	1.56853489910575e-7
A10BB12	Glimepiride	B01AC06	Acetylsalicylic Acid	CHOLESTEROL VLDL	1.78822886618913	5.19013228195991e-13	1.90244817808469e-7
A10BB12	Glimepiride	B01AC06	Acetylsalicylic Acid	CHOLESTEROL TOTAL	1.79717855769464	7.13488456125707e-13	2.61529907081334e-7
A10BB12	Glimepiride	B01AC24	Ticagrelor	TROPONIN T	6.46297654982083	6.7767499981808e-27	2.4840244885831702e-21
A10BB12	Glimepiride	B01AC24	Ticagrelor	GLUCOSE (FROM HBA1C)	5.76417013894609	1.31561347181749e-23	4.82239433708173e-18
A10BB12	Glimepiride	B01AC24	Ticagrelor	TROPONIN I	10.7026734844654	2.9132411744058096e-20	1.06785146571962e-14
A10BB12	Glimepiride	B01AC24	Ticagrelor	HEMOGLOBIN A1C (HBA1C)	4.26198918495316	1.34007865158286e-19	4.91207169816349e-14
A10BB12	Glimepiride	B01AC24	Ticagrelor	CHOLESTEROL TOTAL	4.66326158352834	1.34805210908768e-13	4.94129848638198e-8
A10BB12	Glimepiride	B01AC24	Ticagrelor	GLUCOSE	2.19676921278993	7.17446990470277e-13	2.62980911803871e-7
A10BB12	Glimepiride	B01AC24	Ticagrelor	ERYTHROCYTES, VOL.FR. (EVF)	4.86104915887198	7.61411515551677e-12	2.79096152436983e-6
A10BB12	Glimepiride	B01AC24	Ticagrelor	CHOLESTEROL LDL	4.43232082126794	9.255848409178669e-12	3.39274049023285e-6
A10BB12	Glimepiride	B01AC24	Ticagrelor	TRIGLYCERIDE	2.84452687805898	3.23136296142565e-8	0.0118445932487353
A10BB12	Glimepiride	B01AC24	Ticagrelor	LACTATE	3.11108515998322	6.92384830429273e-8	0.025379435197868
A10BB12	Glimepiride	C03CA01	Furosemide	PRO-BRAIN NATRIURETIC PEPTIDE [PRO-BNP]	7.41790111169206	3.8244164303243497e-16	1.40184366695182e-10
A10BB12	Glimepiride	C03CA01	Furosemide	D-DIMER	1.72410166710133	9.12331786924504e-15	3.3441612882896402e-9
A10BB12	Glimepiride	C03CA01	Furosemide	TROPONIN T	1.73623976851262	3.10585722163867e-12	1.13845507044888e-6
A10BB12	Glimepiride	C03CA01	Furosemide	URATE	2.17004497710204	3.6969478018650395e-11	1.35511991372143e-5
A10BB12	Glimepiride	C03CA01	Furosemide	CARBAMIDE	1.29275663640975	2.14409652468072e-10	7.85920725218243e-5
A10BB12	Glimepiride	C03CA01	Furosemide	CREATINE KINASE MB (CKMB)	1.81460090849551	1.30158901867567e-8	0.00477098756384586
A10BB12	Glimepiride	C07AB02	Metoprolol	TROPONIN T	2.17297438544057	1.76855034243651e-18	6.48263896570445e-13
A10BB12	Glimepiride	C07AB02	Metoprolol	CREATINE KINASE MB (CKMB)	1.88230128026349	1.0086257341755e-8	0.00369712771487764
A10BB12	Glimepiride	C07AB02	Metoprolol	URATE	2.18640229167613	5.78910126746865e-8	0.021220008586919
A10BB12	Glimepiride	C09CA01	Losartan	GLOMERULAR FILTRATION (EGFR)	1.52737044482142	1.68772804928094e-8	0.00618638404191978
A10BB12	Glimepiride	C10AA01	Simvastatin	CHOLESTEROL VLDL	1.56411016140129	3.24981484661993e-8	0.0119122288184338
A10BB12	Glimepiride	C10AA05	Atorvastatin	TROPONIN T	2.50013876100603	7.391382487597229e-11	2.70931864221125e-5
A10BB12	Glimepiride	C10AA05	Atorvastatin	GLUCOSE (FROM HBA1C)	2.14951472872541	3.77659543242151e-10	1.3843148323495e-4
A10BB12	Glimepiride	C10AA05	Atorvastatin	CHOLESTEROL TOTAL	2.61978347196329	4.94300072700078e-9	0.00181186185948286
A10BB12	Glimepiride	C10AA05	Atorvastatin	GLUCOSE	1.56675807900197	1.32668927616735e-8	0.00486299280868418
A10BB12	Glimepiride	C10AA05	Atorvastatin	HEMOGLOBIN A1C (HBA1C)	1.88461559802469	5.38185105477507e-8	0.0197272288597886
A10BB12	Glimepiride	H03AA01	Levothyroxine Sodium	THYROTROPIN (TSH)	5.96543275095048	4.08359381415363e-14	1.49684539617183e-8
A10BJ02	Liraglutide	C03CA01	Furosemide	GLOMERULAR FILTRATION (EGFR)	1.84387404283486	1.50251718238316e-10	5.5074917571973e-5
A11AA03	Multivitamins And Other Minerals, Incl. Combinations	A02BC02	Pantoprazole	ERYTHROCYTES, VOL.FR. (EVF)	1.75928413832528	2.07426004713146e-49	7.603220945360839e-44
A11AA03	Multivitamins And Other Minerals, Incl. Combinations	A02BC02	Pantoprazole	ALBUMIN	1.63642162828526	4.0924660090527996e-45	1.5000975080843102e-39
A11AA03	Multivitamins And Other Minerals, Incl. Combinations	A02BC02	Pantoprazole	LYMPHOCYTES	1.77907582852691	1.45482380413348e-41	5.3326712022893097e-36
A11AA03	Multivitamins And Other Minerals, Incl. Combinations	A02BC02	Pantoprazole	NEUTROPHILS	1.62390268382209	3.88430792899052e-34	1.4237969556794e-28
A11AA03	Multivitamins And Other Minerals, Incl. Combinations	A02BC02	Pantoprazole	C-REACTIVE PROTEIN (CRP)	1.52890861072399	1.54548502377734e-32	5.66499080950608e-27
A11AA03	Multivitamins And Other Minerals, Incl. Combinations	A02BC02	Pantoprazole	ERYTHROCYTES	1.58994788794729	1.7054474120538e-27	6.25133454335732e-22
A11AA03	Multivitamins And Other Minerals, Incl. Combinations	A02BC02	Pantoprazole	MONOCYTES	1.56627427283938	7.15083595937358e-26	2.62114607174435e-20
A11AA03	Multivitamins And Other Minerals, Incl. Combinations	A02BC02	Pantoprazole	CARBAMIDE	1.47827004120986	2.9475794555499397e-23	1.08043819701129e-17
A11AA03	Multivitamins And Other Minerals, Incl. Combinations	A02BC02	Pantoprazole	HEMOGLOBIN	1.37377540394732	4.11392657598598e-23	1.50796390035424e-17
A11AA03	Multivitamins And Other Minerals, Incl. Combinations	A02BC02	Pantoprazole	LACTATE DEHYDROGENASE (LDH)	1.60613755717619	2.16029394456594e-22	7.9185790567459e-17
A11AA03	Multivitamins And Other Minerals, Incl. Combinations	A02BC02	Pantoprazole	LEUKOCYTES	1.35629325502786	1.40666151123439e-20	5.156131836044771e-15
A11AA03	Multivitamins And Other Minerals, Incl. Combinations	A02BC02	Pantoprazole	ALKALINE PHOSPHATASE	1.46811761728057	7.97596418433595e-19	2.92359764773253e-13
A11AA03	Multivitamins And Other Minerals, Incl. Combinations	A02BC02	Pantoprazole	CALCIUM	1.69570024882754	2.4433386825839897e-18	8.95608237439844e-13
A11AA03	Multivitamins And Other Minerals, Incl. Combinations	A02BC02	Pantoprazole	GLOMERULAR FILTRATION (EGFR)	1.42006491892932	1.07301023378402e-17	3.93312974203766e-12
A11AA03	Multivitamins And Other Minerals, Incl. Combinations	A02BC02	Pantoprazole	CREATININE	1.33781338002597	1.09345680239803e-16	4.008076843758e-11
A11AA03	Multivitamins And Other Minerals, Incl. Combinations	A02BC02	Pantoprazole	SODIUM	1.30461167587022	4.27960425991727e-15	1.5686932210769401e-9
A11AA03	Multivitamins And Other Minerals, Incl. Combinations	A02BC02	Pantoprazole	ZINC	1.59632199330175	4.1987340730184105e-14	1.53905017319897e-8
A11AA03	Multivitamins And Other Minerals, Incl. Combinations	A02BC02	Pantoprazole	METAMYELO. + MYELOMA. + PROMYELOCYTES	1.55803881785414	5.78181937836479e-14	2.11933167495899e-8
A11AA03	Multivitamins And Other Minerals, Incl. Combinations	A02BC02	Pantoprazole	PLATELETS	1.34375742822925	1.45969995301616e-12	5.35054477478026e-7
A11AA03	Multivitamins And Other Minerals, Incl. Combinations	A02BC02	Pantoprazole	TRANSFERRIN	1.60175490628434	1.50650330509861e-12	5.52210292987201e-7
A11AA03	Multivitamins And Other Minerals, Incl. Combinations	A02BC02	Pantoprazole	COAGULATION FACTOR II + VII + X (INR)	1.3644991496527	4.55221885352339e-12	1.66862037297785e-6
A11AA03	Multivitamins And Other Minerals, Incl. Combinations	A02BC02	Pantoprazole	IRON	1.51485145116853	6.3087610302347496e-12	2.31248266439358e-6
A11AA03	Multivitamins And Other Minerals, Incl. Combinations	A02BC02	Pantoprazole	ERYTROCYTVOL. AGENT [MCV]	1.42073986951247	2.51499260776428e-10	9.21873055368605e-5
A11AA03	Multivitamins And Other Minerals, Incl. Combinations	A02BC02	Pantoprazole	PRO-BRAIN NATRIURETIC PEPTIDE [PRO-BNP]	5.21876502066095	1.67637596935041e-9	6.1447728794136e-4
A11AA03	Multivitamins And Other Minerals, Incl. Combinations	A02BC02	Pantoprazole	AMYLASE	1.5125810557253	4.08514579304208e-9	0.00149741427558537
A11AA03	Multivitamins And Other Minerals, Incl. Combinations	A02BC02	Pantoprazole	POTASSIUM	1.21620253823752	7.99275985238786e-9	0.00292975411665262
A11AA03	Multivitamins And Other Minerals, Incl. Combinations	A02BC02	Pantoprazole	PHOSPHATE (P; INORGANIC)	1.38647714673835	1.91667155706221e-8	0.0070255787591271
A11AA03	Multivitamins And Other Minerals, Incl. Combinations	A02BC02	Pantoprazole	HAPTOGLOBIN	1.47953692706342	5.81990751299879e-8	0.0213329291879722
A11AA03	Multivitamins And Other Minerals, Incl. Combinations	A02BC02	Pantoprazole	FERRITIN	1.42418279359755	6.74221253486499e-8	0.024713647468673
A11AA03	Multivitamins And Other Minerals, Incl. Combinations	A02BC02	Pantoprazole	MAGNESIUM	1.3379097550531	1.00848256397879e-7	0.0369660292308989
A11AA03	Multivitamins And Other Minerals, Incl. Combinations	A11DA01	Thiamine (Vit B1)	ZINC	2.44335609309997	2.7692691367248e-28	1.0150783713356099e-22
A11AA03	Multivitamins And Other Minerals, Incl. Combinations	A11DA01	Thiamine (Vit B1)	MAGNESIUM	2.05981155005114	2.18085740940015e-22	7.99395464273034e-17
A11AA03	Multivitamins And Other Minerals, Incl. Combinations	A11DA01	Thiamine (Vit B1)	PHOSPHATE (P; INORGANIC)	1.98670362699457	1.23386453540785e-19	4.52274279318283e-14
A11AA03	Multivitamins And Other Minerals, Incl. Combinations	A11DA01	Thiamine (Vit B1)	ERYTROCYTVOL. AGENT [MCV]	2.08839079453922	1.0525558748428e-18	3.85815408479503e-13
A11AA03	Multivitamins And Other Minerals, Incl. Combinations	A11DA01	Thiamine (Vit B1)	LACTATE DEHYDROGENASE (LDH)	1.80199557788913	7.34937596833763e-16	2.69392111057013e-10
A11AA03	Multivitamins And Other Minerals, Incl. Combinations	A11DA01	Thiamine (Vit B1)	ETHANOL	9.54260604203012	1.09240940915174e-15	4.0042376133398006e-10
A11AA03	Multivitamins And Other Minerals, Incl. Combinations	A11DA01	Thiamine (Vit B1)	ANTITHROMBIN	2.26157301280762	7.86503152565814e-12	2.88293517076152e-6
A11AA03	Multivitamins And Other Minerals, Incl. Combinations	A11DA01	Thiamine (Vit B1)	CREATINE	2.06522910667398	4.9522764961426094e-11	1.81526190193757e-5
A11AA03	Multivitamins And Other Minerals, Incl. Combinations	A11DA01	Thiamine (Vit B1)	ERYTHROCYTES	1.53384508133689	2.56110838259852e-10	9.3877683874987e-5
A11AA03	Multivitamins And Other Minerals, Incl. Combinations	A11DA01	Thiamine (Vit B1)	LACTATE	1.53357345223541	3.5937153935715304e-9	0.00131727997122904
A11AA03	Multivitamins And Other Minerals, Incl. Combinations	A11DA01	Thiamine (Vit B1)	D-DIMER	1.72191276607408	4.61932072759726e-9	0.0016932166320215
A11AA03	Multivitamins And Other Minerals, Incl. Combinations	A11DA01	Thiamine (Vit B1)	FERRITIN	1.71511927875561	1.84895166998947e-8	0.0067773508358631
A11AA03	Multivitamins And Other Minerals, Incl. Combinations	A11DA01	Thiamine (Vit B1)	ALKALINE PHOSPHATASE	1.43179707636521	2.88516771350363e-8	0.0105756111055247
A11AA03	Multivitamins And Other Minerals, Incl. Combinations	A11DA01	Thiamine (Vit B1)	CHLORIDE	1.44921789354049	7.85401548653996e-8	0.0287889723060671
A11AA03	Multivitamins And Other Minerals, Incl. Combinations	A11DA01	Thiamine (Vit B1)	GLUTAMYL TRANSFERASE	1.92477734492137	1.11979600277493e-7	0.0410462344613153
A11AA03	Multivitamins And Other Minerals, Incl. Combinations	B01AB04	Dalteparin	D-DIMER	1.66832040750236	1.4605212570153198e-20	5.3535552728022306e-15
A11AA03	Multivitamins And Other Minerals, Incl. Combinations	B01AB04	Dalteparin	FIBRINOGEN	1.84041178356329	6.2958396163040095e-12	2.30774630719585e-6
A11AA03	Multivitamins And Other Minerals, Incl. Combinations	B01AB04	Dalteparin	ANTITHROMBIN	2.00562148531715	1.03210244302471e-11	3.78318182593151e-6
A11AA03	Multivitamins And Other Minerals, Incl. Combinations	B01AB04	Dalteparin	CALCIUM	1.41934098009153	2.64171677897888e-10	9.68323927051487e-5
A11AA03	Multivitamins And Other Minerals, Incl. Combinations	B01AB04	Dalteparin	PRO-BRAIN NATRIURETIC PEPTIDE [PRO-BNP]	4.5006736681232304	8.45211988917079e-9	0.00309813299749544
A11AA03	Multivitamins And Other Minerals, Incl. Combinations	B01AB04	Dalteparin	HEMOGLOBIN	1.16042532472699	1.32422675238315e-7	0.0485396640312796
A11AA03	Multivitamins And Other Minerals, Incl. Combinations	C03CA01	Furosemide	GLOMERULAR FILTRATION (EGFR)	1.43926261950975	2.83953263478584e-21	1.0408335268133802e-15
A11AA03	Multivitamins And Other Minerals, Incl. Combinations	C03CA01	Furosemide	D-DIMER	1.62768959989003	5.656953590918e-17	2.07356199570458e-11
A11AA03	Multivitamins And Other Minerals, Incl. Combinations	C03CA01	Furosemide	BASE EXCESS	1.38141689489896	1.2837665482191e-13	4.70565912016259e-8
A11AA03	Multivitamins And Other Minerals, Incl. Combinations	C03CA01	Furosemide	OXYHEMOGLOBIN	1.35231780471676	6.78193433226831e-12	2.48592481142728e-6
A11AA03	Multivitamins And Other Minerals, Incl. Combinations	C03CA01	Furosemide	CALCIUM ION-FREE	1.38388234076032	7.390469525829199e-12	2.70898399516222e-6
A11AA03	Multivitamins And Other Minerals, Incl. Combinations	C03CA01	Furosemide	PCO2	1.37090823819932	7.619216081164159e-12	2.7928312737668e-6
A11AA03	Multivitamins And Other Minerals, Incl. Combinations	C03CA01	Furosemide	BICARBONATE	1.41351984322241	8.102662039329669e-12	2.97003887317833e-6
A11AA03	Multivitamins And Other Minerals, Incl. Combinations	C03CA01	Furosemide	OXYGEN (O2)	1.34176678317658	4.6337483508313e-11	1.69850509174556e-5
A11AA03	Multivitamins And Other Minerals, Incl. Combinations	C03CA01	Furosemide	LACTATE	1.35547501306731	2.57434642656173e-10	9.43629257002629e-5
A11AA03	Multivitamins And Other Minerals, Incl. Combinations	C03CA01	Furosemide	PO2	1.28849386665879	2.98600113775197e-10	1.0945217030441e-4
A11AA03	Multivitamins And Other Minerals, Incl. Combinations	C03CA01	Furosemide	CARBAMIDE	1.26737218928375	9.93528636357166e-10	3.6417891518535e-4
A11AA03	Multivitamins And Other Minerals, Incl. Combinations	C03CA01	Furosemide	TROPONIN I	1.62426863105895	1.8616152634103e-8	0.00682376936418309
A11AA03	Multivitamins And Other Minerals, Incl. Combinations	C03CA01	Furosemide	COAGULATION FACTOR II + VII + X (INR)	1.27469213218001	4.00214856321058e-8	0.014669915579934
A11AA03	Multivitamins And Other Minerals, Incl. Combinations	R03AK04	Salbutamol And Sodium Cromoglicate	OXYHEMOGLOBIN	2.03277077135416	7.55410806627835e-24	2.7689658658024003e-18
A11AA03	Multivitamins And Other Minerals, Incl. Combinations	R03AK04	Salbutamol And Sodium Cromoglicate	PO2	1.96609655411829	5.77433372538991e-23	2.1165878013754e-17
A11AA03	Multivitamins And Other Minerals, Incl. Combinations	R03AK04	Salbutamol And Sodium Cromoglicate	TROPONIN I	3.66206138780277	5.57921705169762e-20	2.04506758951681e-14
A11AA03	Multivitamins And Other Minerals, Incl. Combinations	R03AK04	Salbutamol And Sodium Cromoglicate	OXYGEN (O2)	1.86933251133455	7.241897545550759e-19	2.65452478721918e-13
A11AA03	Multivitamins And Other Minerals, Incl. Combinations	R03AK04	Salbutamol And Sodium Cromoglicate	BASE EXCESS	1.85005478829612	3.44107085260006e-18	1.2613279620914e-12
A11AA03	Multivitamins And Other Minerals, Incl. Combinations	R03AK04	Salbutamol And Sodium Cromoglicate	PCO2	1.87002379361435	1.2436387736349701e-17	4.5585703611467194e-12
A11AA03	Multivitamins And Other Minerals, Incl. Combinations	R03AK04	Salbutamol And Sodium Cromoglicate	CHLORIDE	1.69370692914738	4.61199959013467e-13	1.69053306176345e-7
A11AA03	Multivitamins And Other Minerals, Incl. Combinations	R03AK04	Salbutamol And Sodium Cromoglicate	LYMPHOCYTES	1.64279586163511	1.6380687813922098e-11	6.00435749888096e-6
A11AA03	Multivitamins And Other Minerals, Incl. Combinations	R03AK04	Salbutamol And Sodium Cromoglicate	ANION GAP (INCL. K +)	2.04135877363106	2.42305023261652e-11	8.88171485815818e-6
A11AA03	Multivitamins And Other Minerals, Incl. Combinations	R03AK04	Salbutamol And Sodium Cromoglicate	LACTATE	1.62076161549411	9.58893236481185e-11	3.51483274725415e-5
A11AA03	Multivitamins And Other Minerals, Incl. Combinations	R03AK04	Salbutamol And Sodium Cromoglicate	MONOCYTES	1.56622807716151	8.31976418026528e-10	0.00030496178800403997
A11AA03	Multivitamins And Other Minerals, Incl. Combinations	R03AK04	Salbutamol And Sodium Cromoglicate	ALBUMIN	1.51617661402437	1.2006340499238302e-9	4.4009361163363e-4
A11AA03	Multivitamins And Other Minerals, Incl. Combinations	R03AK04	Salbutamol And Sodium Cromoglicate	HYDROGEN ION	1.50238151498899	1.6567539383702e-9	6.0728481286353e-4
A11AA03	Multivitamins And Other Minerals, Incl. Combinations	R03AK04	Salbutamol And Sodium Cromoglicate	BICARBONATE	1.58889927841841	2.4693345415345803e-9	9.0513704553404e-4
A11AA03	Multivitamins And Other Minerals, Incl. Combinations	R03AK04	Salbutamol And Sodium Cromoglicate	CALCIUM ION-FREE	1.55052411264785	5.60608422435854e-9	0.00205491577852285
A11AA03	Multivitamins And Other Minerals, Incl. Combinations	R03AK04	Salbutamol And Sodium Cromoglicate	CARBON MONOXIDE HEMOGLOBIN	2.2004396843865	1.12737435842239e-8	0.00413240198454086
A11AA03	Multivitamins And Other Minerals, Incl. Combinations	R03AK04	Salbutamol And Sodium Cromoglicate	NEUTROPHILS	1.4662368410533	6.29436413712501e-8	0.0230720546882731
A11CC03	Alfacalcidol	A02BC02	Pantoprazole	PROTEIN	1.95027542754726	8.90964092223765e-20	3.2658377896871303e-14
A11CC03	Alfacalcidol	A02BC02	Pantoprazole	LACTATE DEHYDROGENASE (LDH)	1.45983929089708	4.32320068992149e-10	1.5846735360914e-4
A11CC03	Alfacalcidol	A02BC02	Pantoprazole	CO2 TOTAL	1.44674328249478	1.32372624021445e-9	4.8521317707684e-4
A11CC03	Alfacalcidol	A02BC02	Pantoprazole	MAGNESIUM	1.52913086731013	4.15005833192693e-9	0.00152120803162615
A11CC03	Alfacalcidol	A02BC02	Pantoprazole	TRANSFERRIN	1.54018751832894	5.27927787273094e-9	0.0019351245835274
A11CC03	Alfacalcidol	A12AA06	Calcium Lactate Gluconate	PARATHYRIN [PTH]	3.64921002626083	2.09562340498591e-35	7.6815285472099e-30
A11CC03	Alfacalcidol	A12AA06	Calcium Lactate Gluconate	CALCIUM ION-FREE	1.95961780197296	1.41597450962893e-16	5.1902687247899396e-11
A11CC03	Alfacalcidol	A12AA06	Calcium Lactate Gluconate	MAGNESIUM	2.009235706046	4.52467225586852e-10	1.6585231400608e-4
A11CC03	Alfacalcidol	A12AA06	Calcium Lactate Gluconate	CALCIUM	2.33469996339437	5.59579978199794e-10	2.0511460058911e-4
A11CC03	Alfacalcidol	A12CC30	Magnesium (Different Salts In Combination)	MAGNESIUM	3.83760777336232	1.4949973161119e-17	5.479927612181329e-12
A11CC03	Alfacalcidol	B05BB01	Electrolytes	ERYTHROCYTES	3.03874721699973	3.48387544666103e-11	1.27701802884905e-5
A11CC03	Alfacalcidol	B05BB01	Electrolytes	PARATHYRIN [PTH]	2.60203491269802	1.20380052015999e-10	4.41254284465165e-5
A11CC03	Alfacalcidol	B05BB01	Electrolytes	BASE EXCESS	2.37766528390614	2.43820388049171e-8	0.00893726070598117
A11CC03	Alfacalcidol	B05BB01	Electrolytes	EOSINOPHILOCYTES	2.46922014066252	3.49464716177557e-8	0.01280966411796
A11CC03	Alfacalcidol	B05BB01	Electrolytes	CALCIUM	2.70438166150012	8.82822834886045e-8	0.0323599592950315
A11CC03	Alfacalcidol	C03CA01	Furosemide	PROTEIN	2.23789253167831	8.857990955013059e-28	3.24690544255099e-22
A11CC03	Alfacalcidol	C03CA01	Furosemide	URATE	1.73563644469483	1.21408370868771e-16	4.450235975031889e-11
A11CC03	Alfacalcidol	C03CA01	Furosemide	CARBAMIDE	1.39805550614916	2.32848242503887e-14	8.535075613804231e-9
A11CC03	Alfacalcidol	C03CA01	Furosemide	LACTATE DEHYDROGENASE (LDH)	1.55186030802235	4.59994156583804e-14	1.6861131808995e-8
A11CC03	Alfacalcidol	C03CA01	Furosemide	PCO2	1.67714989912136	8.83478301660748e-12	3.23839854952049e-6
A11CC03	Alfacalcidol	C03CA01	Furosemide	HAPTOGLOBIN	2.03832005892367	9.879611547819331e-10	3.6213814924647e-4
A11CC03	Alfacalcidol	C03CA01	Furosemide	ERYTHROCYTES	1.56571043891904	1.9201562766901e-9	7.0383520337703e-4
A11CC03	Alfacalcidol	C03CA01	Furosemide	HEMOGLOBIN A1C (HBA1C)	2.20567985946033	1.9798651911038804e-9	7.2572156566431e-4
A11CC03	Alfacalcidol	C03CA01	Furosemide	BASE EXCESS	1.51698961686909	3.4939801973465403e-9	0.00128072193531757
A11CC03	Alfacalcidol	C03CA01	Furosemide	GLUCOSE (FROM HBA1C)	2.23129935490084	5.3215748353975504e-9	0.00195062857748981
A11CC03	Alfacalcidol	C03CA01	Furosemide	CHLORIDE	1.59137476845305	6.80659608848356e-8	0.0249496460282974
A11CC03	Alfacalcidol	H02AB06	Prednisolone	PROTEIN	2.14145552958289	8.85064255021065e-15	3.2442118774222604e-9
A11CC03	Alfacalcidol	L04AA06	Mycophenolic Acid	PROTEIN	6.1777776225288	9.416666703079769e-35	3.45168859668059e-29
A11CC03	Alfacalcidol	L04AA06	Mycophenolic Acid	CO2 TOTAL	2.86492127320961	2.60229863638596e-16	9.5387516746591e-11
A11CC03	Alfacalcidol	L04AA06	Mycophenolic Acid	URATE	2.48671777203301	8.55045527329854e-12	3.13417793088285e-6
A11CC03	Alfacalcidol	L04AA06	Mycophenolic Acid	MAGNESIUM	2.19622102693852	4.03171931649151e-10	1.4778307471792e-4
A11CC03	Alfacalcidol	L04AA06	Mycophenolic Acid	METAMYELO. + MYELOMA. + PROMYELOCYTES	2.13708139758393	7.48697187045961e-9	0.00274435702608884
A11CC05	Colecalciferol	A02BC02	Pantoprazole	ALBUMIN	1.22056721439703	5.352299281113781e-15	1.9618906537915403e-9
A11CC05	Colecalciferol	A02BC02	Pantoprazole	CARBAMIDE	1.21032998725245	2.2060981672109497e-12	8.08647489289341e-7
A11CC05	Colecalciferol	A02BC02	Pantoprazole	HEMOGLOBIN	1.16813382218697	5.8104113520655797e-11	2.12981209151099e-5
A11CC05	Colecalciferol	A02BC02	Pantoprazole	ANION GAP (EX. K +)	2.83407517079225	1.17858423666004e-9	0.00043201123053197003
A11CC05	Colecalciferol	A02BC02	Pantoprazole	PHOSPHATE (P; INORGANIC)	1.29385201468573	2.14996635922932e-9	7.8807231894186e-4
A11CC05	Colecalciferol	A10AB05	Insulin Aspart	GLUCOSE (FROM HBA1C)	7.30724670046657	7.997383867976179e-75	2.9314490541905397e-69
A11CC05	Colecalciferol	A10AB05	Insulin Aspart	HEMOGLOBIN A1C (HBA1C)	7.14527783570918	1.2797168104637901e-74	4.69081476592313e-69
A11CC05	Colecalciferol	A10AB05	Insulin Aspart	GLUCOSE	2.16008295724809	2.5959448798907497e-40	9.515461916688339e-35
A11CC05	Colecalciferol	A10AB05	Insulin Aspart	VITAMIN D	1.93651487116948	1.42184076336305e-14	5.21177153651489e-9
A11CC05	Colecalciferol	A10AB05	Insulin Aspart	BASE EXCESS	1.50618727959051	5.32449697311132e-9	0.00195169968999093
A11CC05	Colecalciferol	A10AB05	Insulin Aspart	PCO2	1.49582303796244	2.74881645208529e-8	0.0100758141932832
A11CC05	Colecalciferol	A10AB05	Insulin Aspart	AMYLASE PANCREAS TYPE	1.99989567078829	2.91131474868119e-8	0.0106714533244384
A11CC05	Colecalciferol	A10BA02	Metformin	HEMOGLOBIN A1C (HBA1C)	6.73966662007847	1.07307547886695e-52	3.93336889854159e-47
A11CC05	Colecalciferol	A10BA02	Metformin	GLUCOSE (FROM HBA1C)	6.61212539616535	5.74586626983948e-51	2.10615302707593e-45
A11CC05	Colecalciferol	A10BA02	Metformin	GLUCOSE	2.13688087686285	5.12655811544504e-37	1.8791450037744898e-31
A11CC05	Colecalciferol	A10BA02	Metformin	TRIGLYCERIDE	2.32826471963786	2.57057083962082e-9	9.4224531183385e-4
A11CC05	Colecalciferol	A11DA01	Thiamine (Vit B1)	ZINC	3.18001120796429	2.06380055673204e-39	7.56488157870686e-34
A11CC05	Colecalciferol	A11DA01	Thiamine (Vit B1)	VITAMIN D	1.9622546267371	1.27758289200225e-31	4.68299286646317e-26
A11CC05	Colecalciferol	A11DA01	Thiamine (Vit B1)	ETHANOL	5.81050033197981	5.7800519651635795e-30	2.1186838278826802e-24
A11CC05	Colecalciferol	A11DA01	Thiamine (Vit B1)	ASPARTATE TRANSAMINASE [ASAT]	2.2515284367107	1.26592559588467e-27	4.64026293097122e-22
A11CC05	Colecalciferol	A11DA01	Thiamine (Vit B1)	ERYTROCYTVOL. AGENT [MCV]	2.23683375258686	1.1664886559043699e-26	4.27577583310403e-21
A11CC05	Colecalciferol	A11DA01	Thiamine (Vit B1)	ERYTHROCYTES	1.99142870378181	4.71416112749687e-26	1.72798047544511e-20
A11CC05	Colecalciferol	A11DA01	Thiamine (Vit B1)	ALKALINE PHOSPHATASE	1.66876279505181	2.17940704891854e-21	7.988638331881401e-16
A11CC05	Colecalciferol	A11DA01	Thiamine (Vit B1)	FERRITIN	2.09159350553337	1.31938700399399e-18	4.836226257010009e-13
A11CC05	Colecalciferol	A11DA01	Thiamine (Vit B1)	MAGNESIUM	1.8724572732355	3.28704241640158e-18	1.20486868477442e-12
A11CC05	Colecalciferol	A11DA01	Thiamine (Vit B1)	SODIUM	1.43812541404721	1.00338773126226e-16	3.6779277628191295e-11
A11CC05	Colecalciferol	A11DA01	Thiamine (Vit B1)	PLATELETS	1.55645323239909	1.22290188520706e-16	4.4825590892453295e-11
A11CC05	Colecalciferol	A11DA01	Thiamine (Vit B1)	BILIRUBIN	1.64042230488419	2.76794557195156e-16	1.01459321734442e-10
A11CC05	Colecalciferol	A11DA01	Thiamine (Vit B1)	CALCIUM	1.78616212761831	5.93420259968344e-16	2.17518789711656e-10
A11CC05	Colecalciferol	A11DA01	Thiamine (Vit B1)	AMMONIUM	11.5202173338037	5.0137484509315305e-15	1.8377945084374e-9
A11CC05	Colecalciferol	A11DA01	Thiamine (Vit B1)	TRANSFERRIN	1.79547366248859	2.05556430755458e-14	7.53469152498439e-9
A11CC05	Colecalciferol	A11DA01	Thiamine (Vit B1)	ALBUMIN	1.42845183725533	3.21256548815866e-14	1.17756909225004e-8
A11CC05	Colecalciferol	A11DA01	Thiamine (Vit B1)	GLUTAMYL TRANSFERASE	2.8292538813928	1.16775808028585e-13	4.28042892086859e-8
A11CC05	Colecalciferol	A11DA01	Thiamine (Vit B1)	AMYLASE PANCREAS TYPE	2.38879516880561	2.26709419606032e-13	8.31005644660106e-8
A11CC05	Colecalciferol	A11DA01	Thiamine (Vit B1)	IRON	1.6398393833533	4.1892274467212e-11	1.5355655098231e-5
A11CC05	Colecalciferol	A11DA01	Thiamine (Vit B1)	CREATINE	1.7164542678448	1.3156331678549101e-9	4.8224665331038e-4
A11CC05	Colecalciferol	A11DA01	Thiamine (Vit B1)	FOLATES	1.8513599742484	4.604311121831091e-9	0.00168771484601831
A11CC05	Colecalciferol	A11DA01	Thiamine (Vit B1)	ALANINE TRANSAMINASE (ALAT)	1.45760849757778	1.30802586466616e-8	0.00479458188719246
A11CC05	Colecalciferol	A11DA01	Thiamine (Vit B1)	LACTATE	1.52210911525748	1.95869225002595e-8	0.00717960602939262
A11CC05	Colecalciferol	A11DA01	Thiamine (Vit B1)	MONOCYTES	1.34382614383858	4.61906531905311e-8	0.0169312301176424
A11CC05	Colecalciferol	B01AC04	Clopidogrel	CHOLESTEROL VLDL	2.70707416178632	1.16688680408752e-32	4.27723524925085e-27
A11CC05	Colecalciferol	B01AC04	Clopidogrel	CHOLESTEROL TOTAL	2.34500049968456	2.6813107884360797e-20	9.82837150812034e-15
A11CC05	Colecalciferol	B01AC04	Clopidogrel	CHOLESTEROL LDL	2.19631573212503	3.07855715079125e-16	1.12844820217968e-10
A11CC05	Colecalciferol	B01AC04	Clopidogrel	ERYTROCYTVOL. REL. SPREADING	3.22910244010481	2.73470318636791e-12	1.00240818766634e-6
A11CC05	Colecalciferol	B01AC04	Clopidogrel	CHOLESTEROL HDL	1.99039703212261	3.1992319694937696e-11	1.17268167764991e-5
A11CC05	Colecalciferol	B01AC04	Clopidogrel	TRIGLYCERIDE	2.07564484875875	1.4559775578681401e-10	5.33690029814125e-5
A11CC05	Colecalciferol	B01AC04	Clopidogrel	CREATINE KINASE MB (CKMB)	2.09026704309979	7.147691649371491e-9	0.00261999352176877
A11CC05	Colecalciferol	B01AC06	Acetylsalicylic Acid	CHOLESTEROL TOTAL	1.90716169997229	1.05123876767472e-20	3.853326215299361e-15
A11CC05	Colecalciferol	B01AC06	Acetylsalicylic Acid	CREATINE KINASE MB (CKMB)	2.46556594739385	7.27302225426872e-20	2.6659335803244503e-14
A11CC05	Colecalciferol	B01AC06	Acetylsalicylic Acid	CHOLESTEROL LDL	1.96955797640991	8.333422855851869e-19	3.05462448123536e-13
A11CC05	Colecalciferol	B01AC06	Acetylsalicylic Acid	CHOLESTEROL VLDL	1.73938326422782	4.4195148131342e-17	1.61997757426915e-11
A11CC05	Colecalciferol	B01AC06	Acetylsalicylic Acid	TROPONIN T	1.79392707741463	1.67836890005711e-14	6.152077986848341e-9
A11CC05	Colecalciferol	B01AC06	Acetylsalicylic Acid	TROPONIN I	1.95644353163392	2.13259175427483e-12	7.81703640121193e-7
A11CC05	Colecalciferol	B01AC06	Acetylsalicylic Acid	TRIGLYCERIDE	1.80455418853819	1.7534345581148897e-11	6.42723190711571e-6
A11CC05	Colecalciferol	B03BA03	Hydroxocobalamin	VITAMIN B12	10.2363338214303	1.08014808923148e-19	3.95929362255888e-14
A11CC05	Colecalciferol	B03BB01	Folic Acid	FOLATES	9.50671111383504	1.17340552417912e-73	4.30112968293381e-68
A11CC05	Colecalciferol	B03BB01	Folic Acid	FERRITIN	2.42684729847022	2.48833653996656e-22	9.12102247061283e-17
A11CC05	Colecalciferol	B03BB01	Folic Acid	TRANSFERRIN	2.12067024039228	3.2291820941465896e-20	1.1836599257915301e-14
A11CC05	Colecalciferol	B03BB01	Folic Acid	PHOSPHATE (P; INORGANIC)	1.93891913006131	7.062242553670969e-18	2.58867207029065e-12
A11CC05	Colecalciferol	B03BB01	Folic Acid	VITAMIN B12	2.48865929466073	5.87093039862072e-14	2.15199540854482e-8
A11CC05	Colecalciferol	B03BB01	Folic Acid	ERYTROCYTVOL. AGENT [MCV]	1.76683421270451	1.3911844171019698e-11	5.09940039273144e-6
A11CC05	Colecalciferol	B03BB01	Folic Acid	GLOMERULAR FILTRATION (EGFR)	1.46147923956225	3.09817740664582e-11	1.13564002658343e-5
A11CC05	Colecalciferol	B03BB01	Folic Acid	IRON	1.61726054942961	9.78732934996476e-10	3.5875553605589e-4
A11CC05	Colecalciferol	B03BB01	Folic Acid	VITAMIN D	1.51054908993068	9.263247402377361e-9	0.00339545259858882
A11CC05	Colecalciferol	B03BB01	Folic Acid	HAPTOGLOBIN	2.00307770665152	1.46907748075362e-8	0.0053849181964772
A11CC05	Colecalciferol	B03BB01	Folic Acid	CREATININE	1.32905735506446	6.8788956290982e-8	0.0252146607174157
A11CC05	Colecalciferol	B03BB01	Folic Acid	PARATHYRIN [PTH]	1.63070554225649	7.12075780478611e-8	0.0261012089410215
A11CC05	Colecalciferol	B03BB01	Folic Acid	ERYTROCYTVOL. REL. SPREADING	2.9607032565216	1.20508186918759e-7	0.044172396423258
A11CC05	Colecalciferol	C03CA01	Furosemide	GLOMERULAR FILTRATION (EGFR)	1.58042974514887	7.469242540717489e-55	2.73785832254254e-49
A11CC05	Colecalciferol	C03CA01	Furosemide	CARBAMIDE	1.43302341248533	1.0535072724337499e-35	3.86164144217864e-30
A11CC05	Colecalciferol	C03CA01	Furosemide	CREATININE	1.32832716899936	2.24324456688846e-25	8.22263539237532e-20
A11CC05	Colecalciferol	C03CA01	Furosemide	URATE	1.83584261047286	2.4365922227310796e-19	8.931353158342999e-14
A11CC05	Colecalciferol	C03CA01	Furosemide	BASE EXCESS	1.38288817350859	2.15081437745334e-18	7.88383160869899e-13
A11CC05	Colecalciferol	C03CA01	Furosemide	BICARBONATE	1.35702759256411	1.2594623245680101e-17	4.61657174532729e-12
A11CC05	Colecalciferol	C03CA01	Furosemide	PCO2	1.376741433895	7.96399300689286e-17	2.91920960066959e-11
A11CC05	Colecalciferol	C03CA01	Furosemide	D-DIMER	1.44178040242681	4.45250877033597e-15	1.6320715422754202e-9
A11CC05	Colecalciferol	C03CA01	Furosemide	CALCIUM ION-FREE	1.27634832783677	1.26474995907128e-13	4.63595362247537e-8
A11CC05	Colecalciferol	C03CA01	Furosemide	PRO-BRAIN NATRIURETIC PEPTIDE [PRO-BNP]	1.98292125737653	1.3002086747971999e-13	4.76592789955589e-8
A11CC05	Colecalciferol	C03CA01	Furosemide	COAGULATION FACTOR II + VII + X (INR)	1.33646107438768	1.53920621341034e-13	5.64197576731774e-8
A11CC05	Colecalciferol	C03CA01	Furosemide	PARATHYRIN [PTH]	1.40077169096423	2.44031866388011e-12	8.94501246563918e-7
A11CC05	Colecalciferol	C03CA01	Furosemide	CO2 TOTAL	1.37293572082926	3.31304898720656e-12	1.21440141930955e-6
A11CC05	Colecalciferol	C03CA01	Furosemide	TROPONIN T	1.57678509215692	9.46566124606481e-12	3.4696475954063e-6
A11CC05	Colecalciferol	C03CA01	Furosemide	PHOSPHATE (P; INORGANIC)	1.33549178129884	4.4613693364601595e-11	1.63531939164881e-5
A11CC05	Colecalciferol	C03CA01	Furosemide	PROTEIN	1.41508387964731	5.77163033094512e-10	2.1155968694382e-4
A11CC05	Colecalciferol	C03CA01	Furosemide	PO2	1.24648054717492	6.1240529734939e-10	2.2447777414871e-4
A11CC05	Colecalciferol	C03CA01	Furosemide	LACTATE DEHYDROGENASE (LDH)	1.25375819131573	1.4641483334783102e-9	5.366850357848e-4
A11CC05	Colecalciferol	C03CA01	Furosemide	ALBUMIN / CREATININE; RATIO	3.36557048166236	1.80311406827379e-8	0.00660933264839826
A11CC05	Colecalciferol	C03CA01	Furosemide	CO2	1.81308911977791	5.98960038468112e-8	0.0219549401060525
A11CC05	Colecalciferol	C03CA01	Furosemide	LACTATE	1.25813844545909	1.2073219136271e-7	0.0442545054761927
A11CC05	Colecalciferol	C10AA05	Atorvastatin	TROPONIN T	2.26209221203565	5.13092592909914e-8	0.018807460302372202
A11CC05	Colecalciferol	H03AA01	Levothyroxine Sodium	THYROTROPIN (TSH)	5.75913834168255	6.5272455760081495e-62	2.3925683931313597e-56
A11CC05	Colecalciferol	H03AA01	Levothyroxine Sodium	THYROXINE FREE [T4]	6.6778901287887	5.0634136705389096e-20	1.8559993443497102e-14
A11CC05	Colecalciferol	H03AA01	Levothyroxine Sodium	TRIIODOTHYRONINE FREE [T3]	5.63985297492766	1.98873969446267e-18	7.28974523744986e-13
A11CC05	Colecalciferol	H03AA01	Levothyroxine Sodium	TRIIODOTHYRONINE [T 3]	6.78708652646243	1.28305731318157e-17	4.70305941204018e-12
A11CC05	Colecalciferol	H03AA01	Levothyroxine Sodium	THYROXINE [T4]	6.64219643013443	7.30715670482247e-13	2.67844559730938e-7
A11DA01	Thiamine (Vit B1)	A02BC02	Pantoprazole	HEMOGLOBIN	1.23470995467659	2.21509802126049e-19	8.11946394791054e-14
A11DA01	Thiamine (Vit B1)	A02BC02	Pantoprazole	CARBAMIDE	1.25394417015304	1.15441993801667e-18	4.23153782699948e-13
A11DA01	Thiamine (Vit B1)	A02BC02	Pantoprazole	ALBUMIN	1.24043055515614	1.2019365998382999e-17	4.40571062607329e-12
A11DA01	Thiamine (Vit B1)	A02BC02	Pantoprazole	ALKALINE PHOSPHATASE	1.24275026245742	2.8016216271248403e-15	1.0269372090442401e-9
A11DA01	Thiamine (Vit B1)	A02BC02	Pantoprazole	PLATELETS	1.23550352312444	4.5499513882408105e-15	1.6677892313110601e-9
A11DA01	Thiamine (Vit B1)	A02BC02	Pantoprazole	BILIRUBIN	1.23416734905998	5.78316012075409e-13	2.11982312542253e-7
A11DA01	Thiamine (Vit B1)	A02BC02	Pantoprazole	SODIUM	1.1729283931141	6.8121978044204895e-12	2.49701791740814e-6
A11DA01	Thiamine (Vit B1)	A02BC02	Pantoprazole	CREATININE	1.16990427531297	1.01462454833499e-10	3.71911642816739e-5
A11DA01	Thiamine (Vit B1)	A02BC02	Pantoprazole	CO2 TOTAL	1.32895533817587	1.78145812124561e-10	6.529952558007e-5
A11DA01	Thiamine (Vit B1)	A02BC02	Pantoprazole	ASPARTATE TRANSAMINASE [ASAT]	1.23846293794005	2.60000619878942e-10	9.53034872172461e-5
A11DA01	Thiamine (Vit B1)	A02BC02	Pantoprazole	POTASSIUM	1.1567074693283	9.56767323085501e-10	3.5070401904431e-4
A11DA01	Thiamine (Vit B1)	A02BC02	Pantoprazole	CALCIUM ION-FREE	1.19445682556599	2.6751647643475403e-9	9.8058431953635e-4
A11DA01	Thiamine (Vit B1)	A02BC02	Pantoprazole	ALANINE TRANSAMINASE (ALAT)	1.20835429274272	7.959503866696981e-9	0.00291756410184164
A11DA01	Thiamine (Vit B1)	A06AD11	Lactulose	AMMONIUM	2.00660699487465	9.74793081817063e-18	3.57311378933126e-12
A11DA01	Thiamine (Vit B1)	A06AD11	Lactulose	COAGULATION FACTOR II + VII + X (INR)	1.32454735766488	1.35522985328187e-11	4.96760857950323e-6
A11DA01	Thiamine (Vit B1)	A06AD11	Lactulose	BILIRUBIN	1.30384595462241	2.29155966883419e-11	8.39973488170841e-6
A11DA01	Thiamine (Vit B1)	A12AA06	Calcium Lactate Gluconate	CALCIUM ION-FREE	2.24299616368503	8.930963754101621e-9	0.0032736536950297
A11DA01	Thiamine (Vit B1)	A12CC30	Magnesium (Different Salts In Combination)	MAGNESIUM	2.92933399198378	9.432928183675909e-56	3.45764925865459e-50
A11DA01	Thiamine (Vit B1)	A12CC30	Magnesium (Different Salts In Combination)	TRANSFERRIN	2.78926055410422	6.6045793475825e-36	2.42091516443571e-30
A11DA01	Thiamine (Vit B1)	A12CC30	Magnesium (Different Salts In Combination)	FERRITIN	2.94322549165476	9.515016021456249e-33	3.48773863768081e-27
A11DA01	Thiamine (Vit B1)	A12CC30	Magnesium (Different Salts In Combination)	ASPARTATE TRANSAMINASE [ASAT]	2.07574501899553	1.42575125362532e-26	5.22610547767615e-21
A11DA01	Thiamine (Vit B1)	A12CC30	Magnesium (Different Salts In Combination)	ZINC	2.16888543021581	7.039719277543849e-25	2.58041614090298e-19
A11DA01	Thiamine (Vit B1)	A12CC30	Magnesium (Different Salts In Combination)	ALKALINE PHOSPHATASE	1.61798568982134	4.26139409177497e-17	1.5620182657342098e-11
A11DA01	Thiamine (Vit B1)	A12CC30	Magnesium (Different Salts In Combination)	ERYTROCYTVOL. AGENT [MCV]	1.95030787245399	4.27827738159653e-17	1.56820685250159e-11
A11DA01	Thiamine (Vit B1)	A12CC30	Magnesium (Different Salts In Combination)	RETICULOCYTES	2.37804765463438	5.5593385890136805e-15	2.0377811191415503e-9
A11DA01	Thiamine (Vit B1)	A12CC30	Magnesium (Different Salts In Combination)	BILIRUBIN	1.55166825512799	3.1509415989953e-13	1.15498079405333e-7
A11DA01	Thiamine (Vit B1)	A12CC30	Magnesium (Different Salts In Combination)	IRON	1.86610981453371	5.70317590139133e-13	2.09050482983089e-7
A11DA01	Thiamine (Vit B1)	A12CC30	Magnesium (Different Salts In Combination)	FOLATES	2.86310852187123	2.97810097233329e-12	1.09162588950974e-6
A11DA01	Thiamine (Vit B1)	A12CC30	Magnesium (Different Salts In Combination)	ERYTHROCYTES	1.65139225002197	3.1316259707180997e-12	1.14790063119269e-6
A11DA01	Thiamine (Vit B1)	A12CC30	Magnesium (Different Salts In Combination)	VITAMIN D	2.16166283171063	1.52205613165269e-11	5.57911197113425e-6
A11DA01	Thiamine (Vit B1)	A12CC30	Magnesium (Different Salts In Combination)	ALBUMIN	1.42734227766369	1.19109149803448e-10	4.36595779696037e-5
A11DA01	Thiamine (Vit B1)	A12CC30	Magnesium (Different Salts In Combination)	AMMONIUM	2.23856760347866	1.22037952951686e-10	4.47331336923935e-5
A11DA01	Thiamine (Vit B1)	A12CC30	Magnesium (Different Salts In Combination)	PLATELETS	1.42609234163363	2.74866103337089e-10	1.0075244504431e-4
A11DA01	Thiamine (Vit B1)	A12CC30	Magnesium (Different Salts In Combination)	CREATINE	1.76095460739947	1.89969625051204e-8	0.00696335560321439
A11DA01	Thiamine (Vit B1)	A12CC30	Magnesium (Different Salts In Combination)	LACTATE DEHYDROGENASE (LDH)	1.41732736334604	2.10183242872382e-8	0.00770428778581145
A11DA01	Thiamine (Vit B1)	A12CC30	Magnesium (Different Salts In Combination)	CALCIUM	1.53562829843385	1.10062665420437e-7	0.0403435800725266
A11DA01	Thiamine (Vit B1)	B01AB04	Dalteparin	ERYTHROCYTES, VOL.FR. (EVF)	4.41792369602306	7.03194044794165e-61	2.5775648031334598e-55
A11DA01	Thiamine (Vit B1)	B01AB04	Dalteparin	HYDROGEN ION	4.24915211744751	3.81745558298835e-51	1.39929216139996e-45
A11DA01	Thiamine (Vit B1)	B01AB04	Dalteparin	OXYGEN (O2)	4.39087954294783	7.69360784069036e-48	2.82009964761289e-42
A11DA01	Thiamine (Vit B1)	B01AB04	Dalteparin	OXYHEMOGLOBIN	4.07074350842529	7.210728218616798e-44	2.64309963926221e-38
A11DA01	Thiamine (Vit B1)	B01AB04	Dalteparin	FIBRINOGEN	2.42066368982042	6.91139977849022e-14	2.53338050020537e-8
A11DA01	Thiamine (Vit B1)	B01AB04	Dalteparin	D-DIMER	1.68026531386155	8.6269748738295e-11	3.16222626697708e-5
A11DA01	Thiamine (Vit B1)	B01AB04	Dalteparin	CHLORIDE	1.5256313514327	1.24313523707433e-8	0.00455672464284833
A11DA01	Thiamine (Vit B1)	B01AB04	Dalteparin	ANION GAP (INCL. K +)	1.93301590731039	9.20330601895034e-8	0.0337348102455227
A11DA01	Thiamine (Vit B1)	B01AB10	Tinzaparin	D-DIMER	2.4680428492403	1.60043349992212e-50	5.86640499829953e-45
A11DA01	Thiamine (Vit B1)	B01AB10	Tinzaparin	C-REACTIVE PROTEIN (CRP)	1.36811554018381	5.72664179444229e-14	2.09910627639462e-8
A11DA01	Thiamine (Vit B1)	B01AB10	Tinzaparin	ASPARTATE TRANSAMINASE [ASAT]	1.47447097350605	1.3975344130560499e-12	5.12267636640108e-7
A11DA01	Thiamine (Vit B1)	B01AB10	Tinzaparin	CALCIUM	1.51826011993658	7.86971427766816e-12	2.88465163819354e-6
A11DA01	Thiamine (Vit B1)	B01AB10	Tinzaparin	GLUCOSE	1.34817423518461	1.8715552452176397e-11	6.86020446689771e-6
A11DA01	Thiamine (Vit B1)	B01AB10	Tinzaparin	PCO2	1.42482934974173	1.9143216740793e-11	7.01696523955442e-6
A11DA01	Thiamine (Vit B1)	B01AB10	Tinzaparin	BICARBONATE	1.42708373442637	2.2096496058430096e-11	8.09949272671361e-6
A11DA01	Thiamine (Vit B1)	B01AB10	Tinzaparin	CO2 TOTAL	1.59361553627319	2.8968721392473496e-11	1.06185137951326e-5
A11DA01	Thiamine (Vit B1)	B01AB10	Tinzaparin	HEMOGLOBIN	1.29125436765581	4.63157998440555e-11	1.69771027486384e-5
A11DA01	Thiamine (Vit B1)	B01AB10	Tinzaparin	EOSINOPHILOCYTES	1.44184704122146	1.05999551913328e-10	3.88542417533823e-5
A11DA01	Thiamine (Vit B1)	B01AB10	Tinzaparin	PHOSPHATE (P; INORGANIC)	1.43157346591648	6.983133000994391e-10	2.5596743846474e-4
A11DA01	Thiamine (Vit B1)	B01AB10	Tinzaparin	SEDIMENTATIONSREAKTION	1.9919468302576	9.49614495118977e-10	3.4808214280035e-4
A11DA01	Thiamine (Vit B1)	B01AB10	Tinzaparin	BASE EXCESS	1.33948455678361	2.62814627433304e-8	0.0096334964500305
A11DA01	Thiamine (Vit B1)	B01AB10	Tinzaparin	CARBAMIDE	1.26286124130651	2.85491161036258e-8	0.0104647070569001
A11DA01	Thiamine (Vit B1)	B01AB10	Tinzaparin	METAMYELO. + MYELOMA. + PROMYELOCYTES	1.3233782738564	4.45662154598307e-8	0.0163357908430164
A11DA01	Thiamine (Vit B1)	B01AB10	Tinzaparin	ZINC	1.38872376964937	6.19207017898919e-8	0.0226970951617867
A11DA01	Thiamine (Vit B1)	B01AB10	Tinzaparin	CREATININE	1.23664197353856	9.05953149700481e-8	0.0332078032975861
A11DA01	Thiamine (Vit B1)	B02BA01	Phytomenadione	COAGULATION FACTOR II + VII + X (INR)	3.35706438950666	7.069524148077459e-100	2.5913411460019396e-94
A11DA01	Thiamine (Vit B1)	B02BA01	Phytomenadione	BILIRUBIN	2.34766600934154	1.5594931216567798e-56	5.716337632364141e-51
A11DA01	Thiamine (Vit B1)	B02BA01	Phytomenadione	AMMONIUM	3.57203309654521	2.2786884780982598e-33	8.35255540335395e-28
A11DA01	Thiamine (Vit B1)	B02BA01	Phytomenadione	ALKALINE PHOSPHATASE	1.8364358721308	3.8843430333604095e-31	1.42380982322129e-25
A11DA01	Thiamine (Vit B1)	B02BA01	Phytomenadione	ALBUMIN	1.79881740101094	1.4004818324703399e-28	5.1334801617383596e-23
A11DA01	Thiamine (Vit B1)	B02BA01	Phytomenadione	PLATELETS	1.73473976550715	1.28844635314193e-26	4.7228129919052804e-21
A11DA01	Thiamine (Vit B1)	B02BA01	Phytomenadione	LACTATE DEHYDROGENASE (LDH)	1.81784857330058	2.05072669102631e-25	7.51695919322385e-20
A11DA01	Thiamine (Vit B1)	B02BA01	Phytomenadione	ZINC	1.97092880410766	4.72419175713148e-25	1.7316572127682998e-19
A11DA01	Thiamine (Vit B1)	B02BA01	Phytomenadione	ERYTROCYTVOL. AGENT [MCV]	2.05191906803626	9.037984717462059e-23	3.31288233617044e-17
A11DA01	Thiamine (Vit B1)	B02BA01	Phytomenadione	TRANSFERRIN	1.98917642293043	2.9644843613051403e-21	1.08663470712076e-15
A11DA01	Thiamine (Vit B1)	B02BA01	Phytomenadione	MAGNESIUM	1.78798510653868	3.17037926035876e-20	1.16210568826376e-14
A11DA01	Thiamine (Vit B1)	B02BA01	Phytomenadione	FERRITIN	2.01585692778903	1.94467701405611e-18	7.128233041792809e-13
A11DA01	Thiamine (Vit B1)	B02BA01	Phytomenadione	RETICULOCYTES	2.23322989770861	2.84601498492528e-16	1.0432096387393501e-10
A11DA01	Thiamine (Vit B1)	B02BA01	Phytomenadione	PHOSPHATE (P; INORGANIC)	1.70113294355241	1.1726003087520801e-15	4.29817815773384e-10
A11DA01	Thiamine (Vit B1)	B02BA01	Phytomenadione	ALANINE TRANSAMINASE (ALAT)	1.63668705181312	2.32749584015441e-15	8.53145927704439e-10
A11DA01	Thiamine (Vit B1)	B02BA01	Phytomenadione	COAGULATION, SURFACE-INDUCED (APTT)	1.95585189398129	1.58285422121217e-14	5.80196797639542e-9
A11DA01	Thiamine (Vit B1)	B02BA01	Phytomenadione	ERYTHROCYTES	1.65561960695394	1.5833920064125e-14	5.8039392334250805e-9
A11DA01	Thiamine (Vit B1)	B02BA01	Phytomenadione	ASPARTATE TRANSAMINASE [ASAT]	1.60454808633575	1.53669347695865e-13	5.6327653067267e-8
A11DA01	Thiamine (Vit B1)	B02BA01	Phytomenadione	CALCIUM ION-FREE	1.49405403650049	1.6698320449248299e-12	6.12078605899241e-7
A11DA01	Thiamine (Vit B1)	B02BA01	Phytomenadione	FOLATES	2.50691832649047	2.6568860789029e-11	9.73884249107937e-6
A11DA01	Thiamine (Vit B1)	B02BA01	Phytomenadione	PCO2	1.49562076119638	7.504558109235079e-11	2.75080327949823e-5
A11DA01	Thiamine (Vit B1)	B02BA01	Phytomenadione	LYMPHOCYTES	1.44983290167838	3.50867602155096e-10	1.2861087043755e-4
A11DA01	Thiamine (Vit B1)	B02BA01	Phytomenadione	LACTATE	1.46805829696914	3.28508191188671e-9	0.00120415005988399
A11DA01	Thiamine (Vit B1)	B02BA01	Phytomenadione	MONOCYTES	1.39211820683566	6.319581035923581e-9	0.00231644874829882
A11DA01	Thiamine (Vit B1)	B02BA01	Phytomenadione	D-DIMER	1.62056363849176	1.37899750260197e-8	0.00505472913576255
A11DA01	Thiamine (Vit B1)	B02BA01	Phytomenadione	HAPTOGLOBIN	1.96256542403821	2.33883297427007e-8	0.00857301565551668
A11DA01	Thiamine (Vit B1)	B02BA01	Phytomenadione	BASE EXCESS	1.41363670755768	3.50630250696387e-8	0.0128523869023011
A11DA01	Thiamine (Vit B1)	B02BA01	Phytomenadione	AMYLASE	1.51312923303456	3.52140173026337e-8	0.0129077332562977
A11DA01	Thiamine (Vit B1)	B02BA01	Phytomenadione	GLUTAMYL TRANSFERASE	1.89693883193625	3.81750599754695e-8	0.0139931064090683
A11DA01	Thiamine (Vit B1)	B02BA01	Phytomenadione	ERYTHROCYTES, VOL.FR. (EVF)	1.60376867611793	5.70521297808435e-8	0.020912515223298
A11DA01	Thiamine (Vit B1)	B02BA01	Phytomenadione	BICARBONATE	1.41194734470271	8.1077562016599e-8	0.0297190614347464
A11DA01	Thiamine (Vit B1)	B02BA01	Phytomenadione	CHLORIDE	1.44038639825191	1.22557079297315e-7	0.0449234199735101
A11DA01	Thiamine (Vit B1)	B05BA03	Carbohydrates	ALBUMIN	1.93375674977499	1.63542232116932e-10	5.99465687246935e-5
A11DA01	Thiamine (Vit B1)	B05BA03	Carbohydrates	FERRITIN	2.58759050441631	4.5477132617592004e-10	1.6669688438111e-4
A11DA01	Thiamine (Vit B1)	B05BA03	Carbohydrates	ERYTHROCYTES	2.01521472018896	7.849447484555431e-9	0.00287722282491128
A11DA01	Thiamine (Vit B1)	B05BA03	Carbohydrates	TRANSFERRIN	2.19927421515156	1.55775790143768e-8	0.00570997716529883
A11DA01	Thiamine (Vit B1)	C03CA01	Furosemide	COAGULATION FACTOR II + VII + X (INR)	1.33519997218005	1.20561832672798e-18	4.41920603280468e-13
A11DA01	Thiamine (Vit B1)	C03CA01	Furosemide	GLOMERULAR FILTRATION (EGFR)	1.33660687244341	1.35157828176774e-18	4.95422370760247e-13
A11DA01	Thiamine (Vit B1)	C03CA01	Furosemide	ALKALINE PHOSPHATASE	1.22860261411498	4.56931383808417e-12	1.67488655666359e-6
A11DA01	Thiamine (Vit B1)	C03CA01	Furosemide	BASE EXCESS	1.23921208073616	2.76800814089877e-10	1.0146161520545e-4
A11DA01	Thiamine (Vit B1)	C03CA01	Furosemide	D-DIMER	1.2852307856448	4.0329388431820606e-9	0.00147827776590723
A11DA01	Thiamine (Vit B1)	C03CA01	Furosemide	PCO2	1.21002183558671	2.21139314574295e-8	0.00810588368965224
A11DA01	Thiamine (Vit B1)	C03CA01	Furosemide	LACTATE DEHYDROGENASE (LDH)	1.19782779614014	2.76583492191069e-8	0.0101381955646129
A11DA01	Thiamine (Vit B1)	C04AD03	Pentoxifylline	BILIRUBIN	3.12129989519588	2.2988267698715e-9	8.4263725132316e-4
A11DA01	Thiamine (Vit B1)	H01BA04	Terlipressin	LACTATE	2.84559378511722	3.10208930893515e-19	1.1370739382794899e-13
A11DA01	Thiamine (Vit B1)	H01BA04	Terlipressin	COAGULATION FACTOR II + VII + X (INR)	2.44641545617809	1.03033677188071e-18	3.77670974069646e-13
A11DA01	Thiamine (Vit B1)	H01BA04	Terlipressin	BASE EXCESS	2.56514157000141	6.38744229378258e-17	2.3413233602283e-11
A11DA01	Thiamine (Vit B1)	H01BA04	Terlipressin	PCO2	2.48133132046657	9.00581719742212e-17	3.30109129953228e-11
A11DA01	Thiamine (Vit B1)	H01BA04	Terlipressin	BILIRUBIN	2.16343955073816	1.2318084302412201e-15	4.5152061191334903e-10
A11DA01	Thiamine (Vit B1)	H01BA04	Terlipressin	BICARBONATE	2.42239807261304	7.373723915971711e-15	2.7028458751233504e-9
A11DA01	Thiamine (Vit B1)	H01BA04	Terlipressin	PLATELETS	1.96622704508552	3.27323126279682e-13	1.19980619260944e-7
A11DA01	Thiamine (Vit B1)	H01BA04	Terlipressin	CALCIUM ION-FREE	2.03937204448575	1.8120942858248099e-12	6.6422497256337e-7
A11DA01	Thiamine (Vit B1)	H01BA04	Terlipressin	PO2	2.12247229646262	1.92910550826388e-12	7.07115553159634e-7
A11DA01	Thiamine (Vit B1)	H01BA04	Terlipressin	AMMONIUM	2.82126854359474	8.89662560883826e-11	3.26106701354527e-5
A11DA01	Thiamine (Vit B1)	H01BA04	Terlipressin	ZINC	2.15904680665579	2.5429333910865e-10	9.32114777436148e-5
A11DA01	Thiamine (Vit B1)	H01BA04	Terlipressin	ALBUMIN	1.8478280864709	4.15137796435501e-10	1.5216917442122e-4
A11DA01	Thiamine (Vit B1)	H01BA04	Terlipressin	CHLORIDE	2.02093135100921	4.58488268592037e-9	0.0016805933334068
A11DA01	Thiamine (Vit B1)	H01BA04	Terlipressin	ASPARTATE TRANSAMINASE [ASAT]	1.94359120370486	4.949155692019811e-9	0.00181411796806555
A11DA01	Thiamine (Vit B1)	H01BA04	Terlipressin	GLUCOSE	1.67509536740907	1.11519648758405e-7	0.0408776387720421
A11DA01	Thiamine (Vit B1)	J01CR05	Piperacillin And Enzyme Inhibitor	ERYTHROCYTES, VOL.FR. (EVF)	5.43898175617882	1.2462803435606797e-95	4.56825306212511e-90
A11DA01	Thiamine (Vit B1)	J01CR05	Piperacillin And Enzyme Inhibitor	HYDROGEN ION	5.01434818877106	1.25541181014213e-76	4.60172454419408e-71
A11DA01	Thiamine (Vit B1)	J01CR05	Piperacillin And Enzyme Inhibitor	OXYHEMOGLOBIN	4.88333756304146	1.95785218367541e-69	7.17652675778405e-64
A11DA01	Thiamine (Vit B1)	J01CR05	Piperacillin And Enzyme Inhibitor	OXYGEN (O2)	4.81343966117128	6.536144306913671e-67	2.3958302318435102e-61
A11DA01	Thiamine (Vit B1)	J01CR05	Piperacillin And Enzyme Inhibitor	CHLORIDE	2.47112016991612	5.8896523379167596e-40	2.15885795411573e-34
A11DA01	Thiamine (Vit B1)	J01CR05	Piperacillin And Enzyme Inhibitor	ALBUMIN	2.12056331932068	1.4699083908256599e-34	5.38796390565537e-29
A11DA01	Thiamine (Vit B1)	J01CR05	Piperacillin And Enzyme Inhibitor	PO2	2.11343190390914	6.37727999654635e-34	2.33759836001406e-28
A11DA01	Thiamine (Vit B1)	J01CR05	Piperacillin And Enzyme Inhibitor	LACTATE	1.99485682738864	1.43731945815577e-25	5.2685088470645596e-20
A11DA01	Thiamine (Vit B1)	J01CR05	Piperacillin And Enzyme Inhibitor	LYMPHOCYTES	1.897824137122	6.847423315939409e-25	2.5099298638809097e-19
A11DA01	Thiamine (Vit B1)	J01CR05	Piperacillin And Enzyme Inhibitor	C-REACTIVE PROTEIN (CRP)	1.88380495439282	1.79481616002546e-24	6.578916582734919e-19
A11DA01	Thiamine (Vit B1)	J01CR05	Piperacillin And Enzyme Inhibitor	MONOCYTES	1.84406437810961	7.43957109707751e-24	2.72698222520486e-18
A11DA01	Thiamine (Vit B1)	J01CR05	Piperacillin And Enzyme Inhibitor	BASE EXCESS	1.88967688334241	1.10391604861672e-23	4.0464153153650695e-18
A11DA01	Thiamine (Vit B1)	J01CR05	Piperacillin And Enzyme Inhibitor	COAGULATION FACTOR II + VII + X (INR)	1.83767075842233	2.7405126959454202e-21	1.0045376692114901e-15
A11DA01	Thiamine (Vit B1)	J01CR05	Piperacillin And Enzyme Inhibitor	PCO2	1.78593832988	5.15856052088983e-20	1.89087551749269e-14
A11DA01	Thiamine (Vit B1)	J01CR05	Piperacillin And Enzyme Inhibitor	ERYTHROCYTES	1.87504936659799	1.23577557031484e-19	4.52974771074475e-14
A11DA01	Thiamine (Vit B1)	J01CR05	Piperacillin And Enzyme Inhibitor	ANION GAP (INCL. K +)	2.74867434239381	7.903298594832089e-19	2.8969620032343e-13
A11DA01	Thiamine (Vit B1)	J01CR05	Piperacillin And Enzyme Inhibitor	GLUTAMYL TRANSFERASE	2.8093867585233	3.5239520312114703e-15	1.2917081409926e-9
A11DA01	Thiamine (Vit B1)	J01CR05	Piperacillin And Enzyme Inhibitor	ZINC	1.7682181943844	3.77772075265561e-15	1.3847273196066701e-9
A11DA01	Thiamine (Vit B1)	J01CR05	Piperacillin And Enzyme Inhibitor	TROPONIN I	3.53843103609134	1.01130665090063e-13	3.70695464194277e-8
A11DA01	Thiamine (Vit B1)	J01CR05	Piperacillin And Enzyme Inhibitor	FIBRINOGEN	2.48546609652911	1.70608658086529e-13	6.25367742302753e-8
A11DA01	Thiamine (Vit B1)	J01CR05	Piperacillin And Enzyme Inhibitor	AMYLASE	1.81125288796886	3.17325551780594e-13	1.16315998330729e-7
A11DA01	Thiamine (Vit B1)	J01CR05	Piperacillin And Enzyme Inhibitor	CALCIUM ION-FREE	1.5165534677604	4.570013147509129e-12	1.67514288923262e-6
A11DA01	Thiamine (Vit B1)	J01CR05	Piperacillin And Enzyme Inhibitor	NEUTROPHILS	1.4822311753309	1.36837491328579e-11	5.0157919283982e-6
A11DA01	Thiamine (Vit B1)	J01CR05	Piperacillin And Enzyme Inhibitor	COAGULATION, SURFACE-INDUCED (APTT)	1.84042637991469	5.36279546267611e-11	1.96573803963939e-5
A11DA01	Thiamine (Vit B1)	J01CR05	Piperacillin And Enzyme Inhibitor	ERYTROCYTVOL. AGENT [MCV]	1.69590866880336	8.066546300394109e-11	2.95680061295576e-5
A11DA01	Thiamine (Vit B1)	J01CR05	Piperacillin And Enzyme Inhibitor	PHOSPHATE (P; INORGANIC)	1.55179462636735	7.20594759384089e-10	2.6413472964699e-4
A11DA01	Thiamine (Vit B1)	J01CR05	Piperacillin And Enzyme Inhibitor	MAGNESIUM	1.52439305823763	1.4655066498603901e-9	5.3718292801297e-4
A11DA01	Thiamine (Vit B1)	J01CR05	Piperacillin And Enzyme Inhibitor	VITAMIN B12	2.19108804772848	3.3496869785235103e-9	0.00122783111166477
A11DA01	Thiamine (Vit B1)	J01CR05	Piperacillin And Enzyme Inhibitor	HAPTOGLOBIN	2.04842335684783	3.69755433453642e-9	0.00135534223887866
A11DA01	Thiamine (Vit B1)	J01CR05	Piperacillin And Enzyme Inhibitor	LACTATE DEHYDROGENASE (LDH)	1.46009975016838	5.5139831187806306e-9	0.00202115602617216
A11DA01	Thiamine (Vit B1)	J01CR05	Piperacillin And Enzyme Inhibitor	NITRITE	5.2991220327136	4.92590150210059e-8	0.0180559412149647
A11DA01	Thiamine (Vit B1)	J01MA02	Ciprofloxacin	COAGULATION FACTOR II + VII + X (INR)	1.43037015098948	4.2120235758649e-15	1.54392145375685e-9
A11DA01	Thiamine (Vit B1)	J01MA02	Ciprofloxacin	PHOSPHATE (P; INORGANIC)	1.4465739853804	8.65266423708605e-14	3.17164272876813e-8
A11DA01	Thiamine (Vit B1)	J01MA02	Ciprofloxacin	ZINC	1.42986417629088	3.7483244055958094e-12	1.37395205919555e-6
A11DA01	Thiamine (Vit B1)	J01MA02	Ciprofloxacin	METAMYELOCYTES	1.64042513690981	4.04828515620759e-11	1.48390297229305e-5
A11DA01	Thiamine (Vit B1)	J01MA02	Ciprofloxacin	CALCIUM	1.42398030384776	4.26380246820207e-10	1.5629010585219e-4
A11DA01	Thiamine (Vit B1)	J01MA02	Ciprofloxacin	AMMONIUM	1.73261262182652	6.56490664265632e-10	2.4063730947723e-4
A11DA01	Thiamine (Vit B1)	J01MA02	Ciprofloxacin	ANTITHROMBIN	1.59612861161022	6.82422984518968e-10	2.5014282739841e-4
A11DA01	Thiamine (Vit B1)	J01MA02	Ciprofloxacin	COAGULATION, SURFACE-INDUCED (APTT)	1.47491853859139	1.14880670278454e-9	4.2109624571237e-4
A11DA01	Thiamine (Vit B1)	J01MA02	Ciprofloxacin	METAMYELO. + MYELOMA. + PROMYELOCYTES	1.32802938286825	2.41042114099812e-9	8.83542279654e-4
A11DA01	Thiamine (Vit B1)	J01MA02	Ciprofloxacin	ALBUMIN	1.2793252184117	5.07316884061355e-9	0.00185957511169574
A11DA01	Thiamine (Vit B1)	J01MA02	Ciprofloxacin	ASPARTATE TRANSAMINASE [ASAT]	1.33837645214869	1.68433439093302e-8	0.00617394455330889
A11DA01	Thiamine (Vit B1)	J01MA02	Ciprofloxacin	PROTEIN	1.39363650896955	5.4415740638322e-8	0.0199461441467176
A11DA01	Thiamine (Vit B1)	J01MA02	Ciprofloxacin	BILIRUBIN	1.26355746012064	1.15099623416604e-7	0.0421898820629796
A11DA01	Thiamine (Vit B1)	J01XD01	Metronidazole	PO2	1.49329895703512	4.9269434274905694e-20	1.8059760402901e-14
A11DA01	Thiamine (Vit B1)	J01XD01	Metronidazole	PCO2	1.49307995594869	3.99888771964267e-19	1.46579629252274e-13
A11DA01	Thiamine (Vit B1)	J01XD01	Metronidazole	BASE EXCESS	1.48795412473292	7.33562715350698e-19	2.68888146874514e-13
A11DA01	Thiamine (Vit B1)	J01XD01	Metronidazole	CHLORIDE	1.54392536579213	1.18488238174457e-18	4.34319821910854e-13
A11DA01	Thiamine (Vit B1)	J01XD01	Metronidazole	C-REACTIVE PROTEIN (CRP)	1.40323440672507	4.95275751712658e-17	1.8154382206602597e-11
A11DA01	Thiamine (Vit B1)	J01XD01	Metronidazole	LACTATE	1.48296969367176	8.54790762502604e-17	3.13324408786092e-11
A11DA01	Thiamine (Vit B1)	J01XD01	Metronidazole	ZINC	1.51670225842609	1.5420169258705099e-16	5.65227846194761e-11
A11DA01	Thiamine (Vit B1)	J01XD01	Metronidazole	BICARBONATE	1.45057439641648	6.59407751003304e-16	2.41706570538012e-10
A11DA01	Thiamine (Vit B1)	J01XD01	Metronidazole	CALCIUM	1.49531614935525	1.1076028284642999e-13	4.05992924376418e-8
A11DA01	Thiamine (Vit B1)	J01XD01	Metronidazole	D-DIMER	1.49736547625389	2.1089320451766597e-12	7.7303115009155e-7
A11DA01	Thiamine (Vit B1)	J01XD01	Metronidazole	NEUTROPHILS	1.31616859767027	5.00880207623184e-12	1.83598140984486e-6
A11DA01	Thiamine (Vit B1)	J01XD01	Metronidazole	PHOSPHATE (P; INORGANIC)	1.39009476730235	6.798886671740339e-12	2.49213870841309e-6
A11DA01	Thiamine (Vit B1)	J01XD01	Metronidazole	HYDROGEN ION	1.58345067383417	1.5703152751392798e-11	5.75600634417578e-6
A11DA01	Thiamine (Vit B1)	J01XD01	Metronidazole	COAGULATION FACTOR II + VII + X (INR)	1.33779695882512	5.9426507529455e-11	2.17828457614293e-5
A11DA01	Thiamine (Vit B1)	J01XD01	Metronidazole	CALCIUM ION-FREE	1.31020547139894	2.31663598741627e-10	8.49165237823421e-5
A11DA01	Thiamine (Vit B1)	J01XD01	Metronidazole	ASPARTATE TRANSAMINASE [ASAT]	1.36632139618072	8.227798595445691e-10	3.0159078029592e-4
A11DA01	Thiamine (Vit B1)	J01XD01	Metronidazole	OXYGEN (O2)	1.55374359172955	8.450515151765e-10	3.0975447793946e-4
A11DA01	Thiamine (Vit B1)	J01XD01	Metronidazole	METAMYELOCYTES	1.55405159187124	1.4197074858075902e-9	5.2039519863025e-4
A11DA01	Thiamine (Vit B1)	J01XD01	Metronidazole	OXYHEMOGLOBIN	1.52138285272831	4.45479475433918e-9	0.00163290947199778
A11DA01	Thiamine (Vit B1)	J01XD01	Metronidazole	MAGNESIUM	1.32427946013421	4.607718991882711e-9	0.0016889640041936
A11DA01	Thiamine (Vit B1)	J01XD01	Metronidazole	ALBUMIN	1.26634829122905	5.0462421265965305e-9	0.00184970509774608
A11DA01	Thiamine (Vit B1)	J01XD01	Metronidazole	ERYTHROCYTES	1.33783535307263	7.0774896742974e-9	0.00259426091760339
A11DA01	Thiamine (Vit B1)	J01XD01	Metronidazole	COAGULATION, SURFACE-INDUCED (APTT)	1.43448137470007	7.91661278545294e-9	0.00290184233312056
A11DA01	Thiamine (Vit B1)	J01XD01	Metronidazole	GLUCOSE	1.26113973173785	7.98756121184094e-9	0.00292784854976151
A11DA01	Thiamine (Vit B1)	J01XD01	Metronidazole	ANION GAP (INCL. K +)	1.62911841246414	9.39056885531179e-9	0.00344212240448339
A11DA01	Thiamine (Vit B1)	J01XD01	Metronidazole	AMYLASE	1.38513280979228	9.952825410193681e-9	0.0036482181069319
A11DA01	Thiamine (Vit B1)	J01XD01	Metronidazole	FIBRINOGEN	1.61343499425774	1.07813573983146e-8	0.00395191733570961
A11DA01	Thiamine (Vit B1)	J01XD01	Metronidazole	ANTITHROMBIN	1.50115841267186	6.68050244533923e-8	0.0244874485184154
A11DA01	Thiamine (Vit B1)	J01XD01	Metronidazole	AMMONIUM	1.57096772638868	1.10057126807432e-7	0.040341549888391
A11DA01	Thiamine (Vit B1)	N05AD01	Haloperidol	AMMONIUM	1.96900281032375	1.6908044301546702e-9	6.1976605467762e-4
A11DA01	Thiamine (Vit B1)	N05AD01	Haloperidol	CALCIUM	1.41418447127442	7.59794345830283e-8	0.0278503377258436
A11DA01	Thiamine (Vit B1)	N05AD01	Haloperidol	ASPARTATE TRANSAMINASE [ASAT]	1.36309240328356	1.09677895400264e-7	0.0402025422368622
A11DA01	Thiamine (Vit B1)	N05BA01	Diazepam	LACTATE	1.38642787363447	3.91956531499634e-8	0.0143672058577722
A11DA01	Thiamine (Vit B1)	N05BA02	Chlordiazepoxide	ASPARTATE TRANSAMINASE [ASAT]	1.60858295855291	1.9923987349381098e-35	7.30315748690299e-30
A11DA01	Thiamine (Vit B1)	N05BA02	Chlordiazepoxide	ETHANOL	1.64974796420904	5.22464035526056e-26	1.9150971468611097e-20
A11DA01	Thiamine (Vit B1)	N05BA02	Chlordiazepoxide	LACTATE DEHYDROGENASE (LDH)	1.3944406527014	1.01277640791359e-22	3.71234205097134e-17
A11DA01	Thiamine (Vit B1)	N05BA02	Chlordiazepoxide	PLATELETS	1.31112860775489	4.4277333037186004e-16	1.6229900702113602e-10
A11DA01	Thiamine (Vit B1)	N05BA02	Chlordiazepoxide	ALANINE TRANSAMINASE (ALAT)	1.35603304816987	8.68419408745712e-16	3.1832000269515e-10
A11DA01	Thiamine (Vit B1)	N05BA02	Chlordiazepoxide	CALCIUM ION-FREE	1.26786483279382	1.2214837161846501e-10	4.477360776512e-5
A11DA01	Thiamine (Vit B1)	N05BA02	Chlordiazepoxide	ERYTROCYTVOL. AGENT [MCV]	1.35599651189119	2.87411874789189e-10	1.0535111011585e-4
A11DA01	Thiamine (Vit B1)	N05BA02	Chlordiazepoxide	GLUTAMYL TRANSFERASE	1.49402366957885	3.78212361395232e-10	1.3863411928178e-4
A11DA01	Thiamine (Vit B1)	N05BA02	Chlordiazepoxide	ALKALINE PHOSPHATASE	1.22830667530575	7.06688257757685e-10	2.5903728756933e-4
A11DA01	Thiamine (Vit B1)	N05BA02	Chlordiazepoxide	AMYLASE PANCREAS TYPE	1.53419242923725	5.28860822204527e-9	0.00193854463239892
A11DA01	Thiamine (Vit B1)	R03AK04	Salbutamol And Sodium Cromoglicate	OXYHEMOGLOBIN	7.17048210954334	2.53447788657031e-39	9.290154038002339e-34
A11DA01	Thiamine (Vit B1)	R03AK04	Salbutamol And Sodium Cromoglicate	ERYTHROCYTES, VOL.FR. (EVF)	6.13800697496863	9.16616508882527e-38	3.3598669794739903e-32
A11DA01	Thiamine (Vit B1)	R03AK04	Salbutamol And Sodium Cromoglicate	OXYGEN (O2)	6.96823656893355	1.54357792552804e-37	5.65800032180229e-32
A11DA01	Thiamine (Vit B1)	R03AK04	Salbutamol And Sodium Cromoglicate	HYDROGEN ION	5.93711082446583	1.14526645225627e-34	4.19798563340988e-29
A11DA01	Thiamine (Vit B1)	R03AK04	Salbutamol And Sodium Cromoglicate	PO2	2.09482725667447	3.92448140322714e-13	1.43852258283431e-7
[truncated: 9,777 more rows]
