# Supplementary material for: Drug dosage modifications in 24 million in-patient prescriptions covering eight years: A Danish population-wide study of polypharmacy
Source: PLOS Digit Health. 2023 Sep 7;2(9):e0000336. doi: 10.1371/journal.pdig.0000336 (PMC10484442; doi:10.1371/journal.pdig.0000336)
Supplement: S7 Table — List of co-medication pairs with ORs >1 for dosage adjustment and their DDI evidence. OR: Odds Ratio. (TSV) [file pdig.0000336.s023.tsv]

Index drug	Index drug ATC	Co-medication	Co-medication ATC	no. databases	databases reporting pair
Aciclovir	J05AB01	Benzydamine	A01AD02	2	Drugbank, Twosides
Bisacodyl	A06AB02	Magnesium Hydroxide	A02AA04	2	Drugbank, Twosides
Ascorbic Acid (Vit C)	A11GA01	Magnesium Hydroxide	A02AA04	1	Twosides
Warfarin	B01AA03	Magnesium Hydroxide	A02AA04	3	Drugbank, KEGG, Twosides
Ferrous Fumarate	B03AA02	Magnesium Hydroxide	A02AA04	4	Interaktionsdatabasen, Drugbank, KEGG, Twosides
Atorvastatin	C10AA05	Magnesium Hydroxide	A02AA04	1	Twosides
Hydrocortisone Butyrate	D07AB02	Magnesium Hydroxide	A02AA04	0	Unknown DDI
Ibuprofen	M01AE01	Magnesium Hydroxide	A02AA04	3	Interaktionsdatabasen, Drugbank, Twosides
Chlorzoxazone	M03BB03	Magnesium Hydroxide	A02AA04	1	Drugbank
Baclofen	M03BX01	Magnesium Hydroxide	A02AA04	2	Drugbank, Twosides
Tramadol	N02AX02	Magnesium Hydroxide	A02AA04	2	Drugbank, Twosides
Paracetamol	N02BE01	Magnesium Hydroxide	A02AA04	2	Drugbank, Twosides
Melatonin	N05CH01	Magnesium Hydroxide	A02AA04	1	Twosides
Mianserin	N06AX03	Magnesium Hydroxide	A02AA04	0	Unknown DDI
Pantoprazole	A02BC02	Ordinary Salt Combinations	A02AD01	0	Unknown DDI
Sumatriptan	N02CC01	Ordinary Salt Combinations	A02AD01	0	Unknown DDI
Magnesium Hydroxide	A02AA04	Omeprazole	A02BC01	1	Twosides
Clopidogrel	B01AC04	Omeprazole	A02BC01	7	Corpus 2013, PK corpus, CredibleMeds, Drugbank, KEGG, NLM corpus, Twosides
Bisoprolol	C07AB07	Omeprazole	A02BC01	2	Drugbank, Twosides
Dexamethasone	H02AB02	Omeprazole	A02BC01	2	Drugbank, Twosides
Pivmecillinam	J01CA08	Omeprazole	A02BC01	0	Unknown DDI
Piperacillin And Enzyme Inhibitor	J01CR05	Omeprazole	A02BC01	0	Unknown DDI
Acetylsalicylic Acid	N02BA01	Omeprazole	A02BC01	2	Interaktionsdatabasen, Twosides
Oxcarbazepine	N03AF02	Omeprazole	A02BC01	2	Drugbank, Twosides
Gabapentin	N03AX12	Omeprazole	A02BC01	1	Twosides
Quinine	P01BC01	Omeprazole	A02BC01	2	Drugbank, Twosides
Metoclopramide	A03FA01	Pantoprazole	A02BC02	2	Drugbank, Twosides
Domperidone	A03FA03	Pantoprazole	A02BC02	2	Drugbank, KEGG
Ondansetron	A04AA01	Pantoprazole	A02BC02	2	Drugbank, Twosides
Bisacodyl	A06AB02	Pantoprazole	A02BC02	2	Drugbank, Twosides
Sodium Picosulfate	A06AB08	Pantoprazole	A02BC02	2	Drugbank, Twosides
Lactulose	A06AD11	Pantoprazole	A02BC02	1	Twosides
Macrogol, Combinations	A06AD65	Pantoprazole	A02BC02	1	Drugbank
Nystatin	A07AA02	Pantoprazole	A02BC02	1	Twosides
Vancomycin	A07AA09	Pantoprazole	A02BC02	2	Drugbank, Twosides
Opium	A07DA02	Pantoprazole	A02BC02	2	Drugbank, Twosides
Loperamide	A07DA03	Pantoprazole	A02BC02	2	Drugbank, Twosides
Budesonide	A07EA06	Pantoprazole	A02BC02	2	Drugbank, Twosides
Sulfasalazine	A07EC01	Pantoprazole	A02BC02	2	Drugbank, Twosides
Insulin Aspart	A10AB05	Pantoprazole	A02BC02	0	Unknown DDI
Insulin (Human)	A10AC01	Pantoprazole	A02BC02	1	Twosides
Insulin Glargine	A10AE04	Pantoprazole	A02BC02	1	Twosides
Insulin Detemir	A10AE05	Pantoprazole	A02BC02	1	Twosides
Glimepiride	A10BB12	Pantoprazole	A02BC02	1	Twosides
Liraglutide	A10BJ02	Pantoprazole	A02BC02	1	Twosides
Multivitamins And Other Minerals, Incl, Combinations	A11AA03	Pantoprazole	A02BC02	0	Unknown DDI
Alfacalcidol	A11CC03	Pantoprazole	A02BC02	1	Twosides
Colecalciferol	A11CC05	Pantoprazole	A02BC02	1	Twosides
Thiamine (Vit B1)	A11DA01	Pantoprazole	A02BC02	1	Twosides
Ascorbic Acid (Vit C)	A11GA01	Pantoprazole	A02BC02	2	Drugbank, Twosides
Calcium Glubionate	A12AA02	Pantoprazole	A02BC02	0	Unknown DDI
Calcium Carbonate	A12AA04	Pantoprazole	A02BC02	1	Twosides
Calcium Lactate Gluconate	A12AA06	Pantoprazole	A02BC02	0	Unknown DDI
Calcium Chloride	A12AA07	Pantoprazole	A02BC02	1	Twosides
Potassium Chloride	A12BA01	Pantoprazole	A02BC02	2	Drugbank, Twosides
Zinc Sulfate	A12CB01	Pantoprazole	A02BC02	1	Twosides
Magnesium Oxide	A12CC10	Pantoprazole	A02BC02	1	Twosides
Magnesium (Different Salts In Combination)	A12CC30	Pantoprazole	A02BC02	0	Unknown DDI
Warfarin	B01AA03	Pantoprazole	A02BC02	5	Corpus 2013, Drugbank, KEGG, Twosides, ONC NI
Dalteparin	B01AB04	Pantoprazole	A02BC02	2	Twosides, ONC NI
Enoxaparin	B01AB05	Pantoprazole	A02BC02	2	Twosides, ONC NI
Tinzaparin	B01AB10	Pantoprazole	A02BC02	1	Twosides
Clopidogrel	B01AC04	Pantoprazole	A02BC02	5	Corpus 2013, Interaktionsdatabasen, Drugbank, NLM corpus, Twosides
Dabigatran Etexilate	B01AE07	Pantoprazole	A02BC02	4	Interaktionsdatabasen, Drugbank, Twosides, ONC NI
Apixaban	B01AF02	Pantoprazole	A02BC02	3	Drugbank, Twosides, ONC NI
Fondaparinux	B01AX05	Pantoprazole	A02BC02	2	Drugbank, Twosides
Tranexamic Acid	B02AA02	Pantoprazole	A02BC02	1	Twosides
Folic Acid	B03BB01	Pantoprazole	A02BC02	2	Drugbank, Twosides
Darbepoetin Alfa	B03XA02	Pantoprazole	A02BC02	1	Twosides
Albumin	B05AA01	Pantoprazole	A02BC02	0	Unknown DDI
Carbohydrates	B05BA03	Pantoprazole	A02BC02	0	Unknown DDI
Combinations	B05BA10	Pantoprazole	A02BC02	0	Unknown DDI
Electrolytes	B05BB01	Pantoprazole	A02BC02	0	Unknown DDI
Potassium Chloride	B05XA01	Pantoprazole	A02BC02	2	Drugbank, Twosides
Magnesium Sulfate	B05XA05	Pantoprazole	A02BC02	1	Twosides
Amiodarone	C01BD01	Pantoprazole	A02BC02	2	Drugbank, Twosides
Norepinephrine	C01CA03	Pantoprazole	A02BC02	1	Twosides
Metolazone	C03BA08	Pantoprazole	A02BC02	2	Drugbank, Twosides
Spironolactone	C03DA01	Pantoprazole	A02BC02	2	Drugbank, Twosides
Metoprolol	C07AB02	Pantoprazole	A02BC02	2	Drugbank, Twosides
Labetalol	C07AG01	Pantoprazole	A02BC02	2	Drugbank, Twosides
Carvedilol	C07AG02	Pantoprazole	A02BC02	1	Drugbank
Amlodipine	C08CA01	Pantoprazole	A02BC02	2	Drugbank, Twosides
Felodipine	C08CA02	Pantoprazole	A02BC02	2	Drugbank, Twosides
Nifedipine	C08CA05	Pantoprazole	A02BC02	2	Drugbank, Twosides
Verapamil	C08DA01	Pantoprazole	A02BC02	2	Drugbank, Twosides
Enalapril	C09AA02	Pantoprazole	A02BC02	2	Drugbank, Twosides
Ramipril	C09AA05	Pantoprazole	A02BC02	2	Drugbank, Twosides
Trandolapril	C09AA10	Pantoprazole	A02BC02	2	Drugbank, Twosides
Losartan	C09CA01	Pantoprazole	A02BC02	2	Drugbank, Twosides
Simvastatin	C10AA01	Pantoprazole	A02BC02	2	Drugbank, Twosides
Atorvastatin	C10AA05	Pantoprazole	A02BC02	2	Drugbank, Twosides
Rosuvastatin	C10AA07	Pantoprazole	A02BC02	2	Drugbank, Twosides
Estradiol	G03CA03	Pantoprazole	A02BC02	2	Drugbank, Twosides
Alfuzosin	G04CA01	Pantoprazole	A02BC02	1	Twosides
Tamsulosin	G04CA02	Pantoprazole	A02BC02	2	Drugbank, Twosides
Finasteride	G04CB01	Pantoprazole	A02BC02	1	Twosides
Terlipressin	H01BA04	Pantoprazole	A02BC02	0	Unknown DDI
Octreotide	H01CB02	Pantoprazole	A02BC02	2	Drugbank, Twosides
Dexamethasone	H02AB02	Pantoprazole	A02BC02	2	Drugbank, Twosides
Methylprednisolone	H02AB04	Pantoprazole	A02BC02	2	Drugbank, Twosides
Prednisolone	H02AB06	Pantoprazole	A02BC02	2	Drugbank, Twosides
Thiamazole	H03BB02	Pantoprazole	A02BC02	2	Drugbank, Twosides
Dicloxacillin	J01CF01	Pantoprazole	A02BC02	1	Twosides
Piperacillin And Enzyme Inhibitor	J01CR05	Pantoprazole	A02BC02	0	Unknown DDI
Cefuroxime	J01DC02	Pantoprazole	A02BC02	3	Drugbank, NDF-RT, Twosides
Meropenem	J01DH02	Pantoprazole	A02BC02	2	Drugbank, Twosides
Trimethoprim	J01EA01	Pantoprazole	A02BC02	2	Drugbank, Twosides
Erythromycin	J01FA01	Pantoprazole	A02BC02	2	Drugbank, Twosides
Ciprofloxacin	J01MA02	Pantoprazole	A02BC02	2	Drugbank, Twosides
Vancomycin	J01XA01	Pantoprazole	A02BC02	2	Drugbank, Twosides
Linezolid	J01XX08	Pantoprazole	A02BC02	1	Twosides
Amphotericin B	J02AA01	Pantoprazole	A02BC02	2	Drugbank, Twosides
Fluconazole	J02AC01	Pantoprazole	A02BC02	2	Drugbank, Twosides
Caspofungin	J02AX04	Pantoprazole	A02BC02	2	Drugbank, Twosides
Aciclovir	J05AB01	Pantoprazole	A02BC02	2	Drugbank, Twosides
Methotrexate	L01BA01	Pantoprazole	A02BC02	5	CANCER, Drugbank, KEGG, NDF-RT, Twosides
Mycophenolic Acid	L04AA06	Pantoprazole	A02BC02	3	Interaktionsdatabasen, Drugbank, Twosides
Ciclosporin	L04AD01	Pantoprazole	A02BC02	2	Drugbank, Twosides
Tacrolimus	L04AD02	Pantoprazole	A02BC02	2	Drugbank, Twosides
Diclofenac	M01AB05	Pantoprazole	A02BC02	2	Drugbank, Twosides
Ibuprofen	M01AE01	Pantoprazole	A02BC02	2	Drugbank, Twosides
Chlorzoxazone	M03BB03	Pantoprazole	A02BC02	2	Drugbank, Twosides
Allopurinol	M04AA01	Pantoprazole	A02BC02	1	Drugbank
Alendronic Acid	M05BA04	Pantoprazole	A02BC02	1	Drugbank
Fentanyl	N01AH01	Pantoprazole	A02BC02	2	Drugbank, Twosides
Propofol	N01AX10	Pantoprazole	A02BC02	2	Drugbank, Twosides
Ropivacaine	N01BB09	Pantoprazole	A02BC02	2	Drugbank, Twosides
Oxycodone	N02AA05	Pantoprazole	A02BC02	1	Twosides
Ketobemidone	N02AB01	Pantoprazole	A02BC02	0	Unknown DDI
Fentanyl	N02AB03	Pantoprazole	A02BC02	2	Drugbank, Twosides
Buprenorphine	N02AE01	Pantoprazole	A02BC02	2	Drugbank, Twosides
Tramadol	N02AX02	Pantoprazole	A02BC02	2	Drugbank, Twosides
Gabapentin	N03AX12	Pantoprazole	A02BC02	1	Twosides
Pregabalin	N03AX16	Pantoprazole	A02BC02	2	Drugbank, Twosides
Chlordiazepoxide	N05BA02	Pantoprazole	A02BC02	1	Twosides
Lorazepam	N05BA06	Pantoprazole	A02BC02	2	Drugbank, Twosides
Midazolam	N05CD08	Pantoprazole	A02BC02	2	Drugbank, Twosides
Amitriptyline	N06AA09	Pantoprazole	A02BC02	2	Drugbank, Twosides
Nortriptyline	N06AA10	Pantoprazole	A02BC02	2	Drugbank, Twosides
Sertraline	N06AB06	Pantoprazole	A02BC02	2	Drugbank, Twosides
Nicotine	N07BA01	Pantoprazole	A02BC02	1	Twosides
Disulfiram	N07BB01	Pantoprazole	A02BC02	0	Unknown DDI
Metronidazole	P01AB01	Pantoprazole	A02BC02	2	Drugbank, Twosides
Acetylcysteine	R05CB01	Pantoprazole	A02BC02	1	Twosides
Codeine	R05DA04	Pantoprazole	A02BC02	2	Drugbank, Twosides
Cetirizine	R06AE07	Pantoprazole	A02BC02	2	Drugbank, Twosides
Magnesium Hydroxide	A02AA04	Lansoprazole	A02BC03	1	Twosides
Bisacodyl	A06AB02	Lansoprazole	A02BC03	2	Drugbank, Twosides
Glimepiride	A10BB12	Lansoprazole	A02BC03	2	Drugbank, Twosides
Magnesium Oxide	A12CC10	Lansoprazole	A02BC03	1	Twosides
Acetylsalicylic Acid	B01AC06	Lansoprazole	A02BC03	3	Interaktionsdatabasen, Drugbank, Twosides
Ferrous Fumarate	B03AA02	Lansoprazole	A02BC03	2	Drugbank, Twosides
Magnesium Sulfate	B05XA05	Lansoprazole	A02BC03	1	Twosides
Dexamethasone	H02AB02	Lansoprazole	A02BC03	2	Drugbank, Twosides
Thiamazole	H03BB02	Lansoprazole	A02BC03	2	Drugbank, Twosides
Benzylpenicillin	J01CE01	Lansoprazole	A02BC03	2	Drugbank, Twosides
Piperacillin And Enzyme Inhibitor	J01CR05	Lansoprazole	A02BC03	0	Unknown DDI
Cefuroxime	J01DC02	Lansoprazole	A02BC03	3	Drugbank, NDF-RT, Twosides
Gentamicin	J01GB03	Lansoprazole	A02BC03	1	Twosides
Ibuprofen	M01AE01	Lansoprazole	A02BC03	3	PK corpus, Drugbank, Twosides
Allopurinol	M04AA01	Lansoprazole	A02BC03	2	Drugbank, Twosides
Oxycodone	N02AA05	Lansoprazole	A02BC03	2	Drugbank, Twosides
Clozapine	N05AH02	Lansoprazole	A02BC03	2	Drugbank, Twosides
Codeine	R05DA04	Lansoprazole	A02BC03	2	Drugbank, Twosides
Metoclopramide	A03FA01	Esomeprazole	A02BC05	2	Drugbank, Twosides
Ondansetron	A04AA01	Esomeprazole	A02BC05	2	Drugbank, Twosides
Lactulose	A06AD11	Esomeprazole	A02BC05	1	Twosides
Insulin (Human)	A10AC01	Esomeprazole	A02BC05	1	Twosides
Dalteparin	B01AB04	Esomeprazole	A02BC05	1	Twosides
Rosuvastatin	C10AA07	Esomeprazole	A02BC05	2	Drugbank, Twosides
Dexamethasone	H02AB02	Esomeprazole	A02BC05	2	Drugbank, Twosides
Gabapentin	N03AX12	Esomeprazole	A02BC05	1	Twosides
Pantoprazole	A02BC02	Alginic Acid	A02BX13	1	Twosides
Aciclovir	J05AB01	Alginic Acid	A02BX13	1	Twosides
Zolpidem	N05CF02	Alginic Acid	A02BX13	1	Twosides
Acetylcysteine	R05CB01	Alginic Acid	A02BX13	0	Unknown DDI
Midazolam	N05CD08	Glycopyrronium Bromide	A03AB02	1	Drugbank
Midazolam	N05CD08	Butylscopolamine	A03BB01	2	Drugbank, Twosides
Pantoprazole	A02BC02	Metoclopramide	A03FA01	2	Drugbank, Twosides
Ondansetron	A04AA01	Metoclopramide	A03FA01	2	Drugbank, Twosides
Sodium Picosulfate	A06AB08	Metoclopramide	A03FA01	2	Drugbank, Twosides
Lactulose	A06AD11	Metoclopramide	A03FA01	1	Twosides
Colecalciferol	A11CC05	Metoclopramide	A03FA01	2	Drugbank, Twosides
Calcium Carbonate	A12AA04	Metoclopramide	A03FA01	1	Twosides
Potassium Chloride	A12BA01	Metoclopramide	A03FA01	2	Drugbank, Twosides
Magnesium (Different Salts In Combination)	A12CC30	Metoclopramide	A03FA01	0	Unknown DDI
Enoxaparin	B01AB05	Metoclopramide	A03FA01	1	Twosides
Erythropoietin	B03XA01	Metoclopramide	A03FA01	0	Unknown DDI
Darbepoetin Alfa	B03XA02	Metoclopramide	A03FA01	1	Twosides
Potassium Chloride	B05XA01	Metoclopramide	A03FA01	2	Drugbank, Twosides
Glyceryl Trinitrate	C01DA02	Metoclopramide	A03FA01	2	Drugbank, Twosides
Felodipine	C08CA02	Metoclopramide	A03FA01	2	Drugbank, Twosides
Dexamethasone	H02AB02	Metoclopramide	A03FA01	2	Drugbank, Twosides
Methylprednisolone	H02AB04	Metoclopramide	A03FA01	2	Drugbank, Twosides
Erythromycin	J01FA01	Metoclopramide	A03FA01	2	Drugbank, Twosides
Aciclovir	J05AB01	Metoclopramide	A03FA01	2	Drugbank, Twosides
Methotrexate	L01BA01	Metoclopramide	A03FA01	2	Drugbank, Twosides
Etoposide	L01CB01	Metoclopramide	A03FA01	2	Drugbank, Twosides
Ciclosporin	L04AD01	Metoclopramide	A03FA01	5	PK corpus, Drugbank, KEGG, NDF-RT, Twosides
Tacrolimus	L04AD02	Metoclopramide	A03FA01	3	Interaktionsdatabasen, Drugbank, Twosides
Ibuprofen	M01AE01	Metoclopramide	A03FA01	2	Drugbank, Twosides
Chlorzoxazone	M03BB03	Metoclopramide	A03FA01	2	Drugbank, Twosides
Remifentanil	N01AH06	Metoclopramide	A03FA01	2	Drugbank, Twosides
Oxycodone	N02AA05	Metoclopramide	A03FA01	2	Drugbank, Twosides
Tramadol	N02AX02	Metoclopramide	A03FA01	2	Drugbank, Twosides
Lorazepam	N05BA06	Metoclopramide	A03FA01	2	Drugbank, Twosides
Codeine	R05DA04	Metoclopramide	A03FA01	2	Drugbank, Twosides
Omeprazole	A02BC01	Domperidone	A03FA03	3	Drugbank, KEGG, Twosides
Ondansetron	A04AA01	Domperidone	A03FA03	3	Drugbank, ONC_HighPriority, Twosides
Domperidone	A03FA03	Ondansetron	A04AA01	3	Drugbank, ONC_HighPriority, Twosides
Bisacodyl	A06AB02	Ondansetron	A04AA01	1	Twosides
Magnesium Sulfate	A06AD04	Ondansetron	A04AA01	2	Drugbank, Twosides
Loperamide	A07DA03	Ondansetron	A04AA01	2	Drugbank, Twosides
Warfarin	B01AA03	Ondansetron	A04AA01	2	Drugbank, Twosides
Metolazone	C03BA08	Ondansetron	A04AA01	1	Twosides
Methotrexate	L01BA01	Ondansetron	A04AA01	2	Drugbank, Twosides
Chlorzoxazone	M03BB03	Ondansetron	A04AA01	1	Drugbank
Ropivacaine	N01BB09	Ondansetron	A04AA01	2	Drugbank, Twosides
Paracetamol	N02BE01	Ondansetron	A04AA01	2	Drugbank, Twosides
Lorazepam	N05BA06	Ondansetron	A04AA01	2	Drugbank, Twosides
Dexamethasone	H02AB02	Palonosetron	A04AA05	1	Twosides
Ondansetron	A04AA01	Metopimazine	A04AD05	1	Twosides
Potassium Chloride	B05XA01	Metopimazine	A04AD05	1	Twosides
Dexamethasone	H02AB02	Metopimazine	A04AD05	1	Twosides
Methotrexate	L01BA01	Metopimazine	A04AD05	1	Twosides
Ciclosporin	L04AD01	Metopimazine	A04AD05	0	Unknown DDI
Lorazepam	N05BA06	Metopimazine	A04AD05	0	Unknown DDI
Dexamethasone	H02AB02	Aprepitant	A04AD12	6	Corpus 2011, Corpus 2013, Drugbank, KEGG, NDF-RT, Twosides
Nortriptyline	N06AA10	Aprepitant	A04AD12	1	Drugbank
Sodium Chloride	B05XA03	Ursodeoxycholic Acid	A05AA02	0	Unknown DDI
Ampicillin	J01CA01	Ursodeoxycholic Acid	A05AA02	0	Unknown DDI
Metronidazole	J01XD01	Ursodeoxycholic Acid	A05AA02	0	Unknown DDI
Macrogol, Combinations	A06AD65	Bisacodyl	A06AB02	1	Drugbank
Warfarin	B01AA03	Bisacodyl	A06AB02	1	Twosides
Dabigatran Etexilate	B01AE07	Bisacodyl	A06AB02	1	Twosides
Ferrous Fumarate	B03AA02	Bisacodyl	A06AB02	1	Twosides
Simvastatin	C10AA01	Bisacodyl	A06AB02	1	Twosides
Cefuroxime	J01DC02	Bisacodyl	A06AB02	1	Twosides
Ibuprofen	M01AE01	Bisacodyl	A06AB02	1	Twosides
Chlorzoxazone	M03BB03	Bisacodyl	A06AB02	0	Unknown DDI
Ropivacaine	N01BB09	Bisacodyl	A06AB02	0	Unknown DDI
Morphine	N02AA01	Bisacodyl	A06AB02	2	Drugbank, Twosides
Oxycodone	N02AA05	Bisacodyl	A06AB02	2	Drugbank, Twosides
Tramadol	N02AX02	Bisacodyl	A06AB02	2	Drugbank, Twosides
Gabapentin	N03AX12	Bisacodyl	A06AB02	1	Twosides
Nicotine	N07BA01	Bisacodyl	A06AB02	1	Twosides
Magnesium Hydroxide	A02AA04	Sodium Picosulfate	A06AB08	1	Drugbank
Metoclopramide	A03FA01	Sodium Picosulfate	A06AB08	2	Drugbank, Twosides
Domperidone	A03FA03	Sodium Picosulfate	A06AB08	1	Twosides
Ondansetron	A04AA01	Sodium Picosulfate	A06AB08	1	Twosides
Lactulose	A06AD11	Sodium Picosulfate	A06AB08	2	Drugbank, Twosides
Macrogol, Combinations	A06AD65	Sodium Picosulfate	A06AB08	1	Drugbank
Insulin (Human)	A10AC01	Sodium Picosulfate	A06AB08	1	Twosides
Multivitamins And Other Minerals, Incl, Combinations	A11AA03	Sodium Picosulfate	A06AB08	0	Unknown DDI
Zinc Sulfate	A12CB01	Sodium Picosulfate	A06AB08	0	Unknown DDI
Enoxaparin	B01AB05	Sodium Picosulfate	A06AB08	1	Twosides
Tranexamic Acid	B02AA02	Sodium Picosulfate	A06AB08	1	Twosides
Ramipril	C09AA05	Sodium Picosulfate	A06AB08	1	Twosides
Methylprednisolone	H02AB04	Sodium Picosulfate	A06AB08	1	Twosides
Dicloxacillin	J01CF01	Sodium Picosulfate	A06AB08	1	Drugbank
Erythromycin	J01FA01	Sodium Picosulfate	A06AB08	2	Drugbank, Twosides
Ciclosporin	L04AD01	Sodium Picosulfate	A06AB08	1	Drugbank
Tacrolimus	L04AD02	Sodium Picosulfate	A06AB08	2	Drugbank, Twosides
Azathioprine	L04AX01	Sodium Picosulfate	A06AB08	1	Drugbank
Celecoxib	M01AH01	Sodium Picosulfate	A06AB08	2	Drugbank, Twosides
Ropivacaine	N01BB09	Sodium Picosulfate	A06AB08	1	Drugbank
Morphine	N02AA01	Sodium Picosulfate	A06AB08	2	Drugbank, Twosides
Oxycodone	N02AA05	Sodium Picosulfate	A06AB08	2	Drugbank, Twosides
Gabapentin	N03AX12	Sodium Picosulfate	A06AB08	1	Twosides
Lorazepam	N05BA06	Sodium Picosulfate	A06AB08	2	Drugbank, Twosides
Lactulose	A06AD11	Magnesium Sulfate	A06AD04	1	Drugbank
Potassium Chloride	A12BA01	Magnesium Sulfate	A06AD04	1	Twosides
Zinc Sulfate	A12CB01	Magnesium Sulfate	A06AD04	0	Unknown DDI
Magnesium Hydroxide	A02AA04	Lactulose	A06AD11	2	Drugbank, Twosides
Domperidone	A03FA03	Lactulose	A06AD11	1	Twosides
Ondansetron	A04AA01	Lactulose	A06AD11	1	Twosides
Bisacodyl	A06AB02	Lactulose	A06AD11	1	Drugbank
Sodium Picosulfate	A06AB08	Lactulose	A06AD11	2	Drugbank, Twosides
Magnesium Sulfate	A06AD04	Lactulose	A06AD11	1	Drugbank
Insulin (Human)	A10AC01	Lactulose	A06AD11	1	Twosides
Thiamine (Vit B1)	A11DA01	Lactulose	A06AD11	1	Twosides
Potassium Chloride	A12BA01	Lactulose	A06AD11	1	Twosides
Zinc Sulfate	A12CB01	Lactulose	A06AD11	1	Twosides
Magnesium Oxide	A12CC10	Lactulose	A06AD11	2	Drugbank, Twosides
Magnesium (Different Salts In Combination)	A12CC30	Lactulose	A06AD11	0	Unknown DDI
Ferrous Glycine Sulfate	B03AA01	Lactulose	A06AD11	0	Unknown DDI
Albumin	B05AA01	Lactulose	A06AD11	0	Unknown DDI
Carbohydrates	B05BA03	Lactulose	A06AD11	0	Unknown DDI
Sodium Chloride	B05XA03	Lactulose	A06AD11	1	Twosides
Spironolactone	C03DA01	Lactulose	A06AD11	2	Drugbank, Twosides
Gentamicin	J01GB03	Lactulose	A06AD11	1	Twosides
Ropivacaine	N01BB09	Lactulose	A06AD11	0	Unknown DDI
Morphine	N02AA01	Lactulose	A06AD11	2	Drugbank, Twosides
Oxycodone	N02AA05	Lactulose	A06AD11	2	Drugbank, Twosides
Tramadol	N02AX02	Lactulose	A06AD11	2	Drugbank, Twosides
Gabapentin	N03AX12	Lactulose	A06AD11	1	Twosides
Magnesium Hydroxide	A02AA04	Macrogol, Combinations	A06AD65	1	Drugbank
Bisacodyl	A06AB02	Macrogol, Combinations	A06AD65	1	Drugbank
Tinzaparin	B01AB10	Macrogol, Combinations	A06AD65	0	Unknown DDI
Ferrous Fumarate	B03AA02	Macrogol, Combinations	A06AD65	0	Unknown DDI
Darbepoetin Alfa	B03XA02	Macrogol, Combinations	A06AD65	0	Unknown DDI
Morphine	N02AA01	Macrogol, Combinations	A06AD65	1	Drugbank
Oxycodone	N02AA05	Macrogol, Combinations	A06AD65	1	Drugbank
Tramadol	N02AX02	Macrogol, Combinations	A06AD65	1	Drugbank
Bupivacaine, Combinations	N01BB51	Sodium Phosphate	A06AG01	0	Unknown DDI
Bisacodyl	A06AB02	Docusate Sodium, Incl, Combinations	A06AG10	0	Unknown DDI
Sodium Picosulfate	A06AB08	Docusate Sodium, Incl, Combinations	A06AG10	0	Unknown DDI
Lactulose	A06AD11	Docusate Sodium, Incl, Combinations	A06AG10	0	Unknown DDI
Losartan And Diuretics	C09DA01	Docusate Sodium, Incl, Combinations	A06AG10	0	Unknown DDI
Dicloxacillin	J01CF01	Docusate Sodium, Incl, Combinations	A06AG10	0	Unknown DDI
Nicotine	N07BA01	Docusate Sodium, Incl, Combinations	A06AG10	0	Unknown DDI
Darbepoetin Alfa	B03XA02	Nystatin	A07AA02	1	Twosides
Mycophenolic Acid	L04AA06	Nystatin	A07AA02	1	Twosides
Ciclosporin	L04AD01	Nystatin	A07AA02	2	Drugbank, Twosides
Azathioprine	L04AX01	Nystatin	A07AA02	1	Twosides
Lactulose	A06AD11	Rifaximin	A07AA11	2	Drugbank, Twosides
Phenobarbital	N03AA02	Opium	A07DA02	2	Drugbank, KEGG
Opium	A07DA02	Loperamide	A07DA03	2	Drugbank, Twosides
Budesonide	A07EA06	Loperamide	A07DA03	2	Drugbank, Twosides
Magnesium Oxide	A12CC10	Loperamide	A07DA03	2	Drugbank, Twosides
Magnesium (Different Salts In Combination)	A12CC30	Loperamide	A07DA03	0	Unknown DDI
Dexamethasone	H02AB02	Loperamide	A07DA03	2	Drugbank, Twosides
Aciclovir	J05AB01	Loperamide	A07DA03	0	Unknown DDI
Lithium	N05AN01	Loperamide	A07DA03	2	Drugbank, Twosides
Codeine	R05DA04	Loperamide	A07DA03	2	Drugbank, Twosides
Acetylsalicylic Acid	B01AC06	Sulfasalazine	A07EC01	3	Drugbank, KEGG, Twosides
Ibuprofen	M01AE01	Sulfasalazine	A07EC01	2	Drugbank, Twosides
Warfarin	B01AA03	Mesalazine	A07EC02	3	Drugbank, KEGG, Twosides
Losartan	C09CA01	Mesalazine	A07EC02	3	Drugbank, KEGG, Twosides
Methylprednisolone	H02AB04	Mesalazine	A07EC02	3	Drugbank, KEGG, Twosides
Prednisolone	H02AB06	Mesalazine	A07EC02	3	Drugbank, KEGG, Twosides
Sodium Chloride	A12CA01	Lactic Acid Producing Organisms	A07FA01	0	Unknown DDI
Caffeine	N06BC01	Lactic Acid Producing Organisms	A07FA01	0	Unknown DDI
Metoclopramide	A03FA01	Multienzymes (Lipase, Protease Etc,)	A09AA02	0	Unknown DDI
Insulin Glargine	A10AE04	Multienzymes (Lipase, Protease Etc,)	A09AA02	0	Unknown DDI
Tinzaparin	B01AB10	Multienzymes (Lipase, Protease Etc,)	A09AA02	0	Unknown DDI
Spironolactone	C03DA01	Multienzymes (Lipase, Protease Etc,)	A09AA02	0	Unknown DDI
Piperacillin And Enzyme Inhibitor	J01CR05	Multienzymes (Lipase, Protease Etc,)	A09AA02	0	Unknown DDI
Metronidazole	J01XD01	Multienzymes (Lipase, Protease Etc,)	A09AA02	0	Unknown DDI
Sertraline	N06AB06	Multienzymes (Lipase, Protease Etc,)	A09AA02	0	Unknown DDI
Sodium Picosulfate	A06AB08	Insulin (Human)	A10AB01	1	Twosides
Insulin (Human)	A10AC01	Insulin (Human)	A10AB01	0	Unknown DDI
Glimepiride	A10BB12	Insulin (Human)	A10AB01	3	Drugbank, KEGG, Twosides
Thiamine (Vit B1)	A11DA01	Insulin (Human)	A10AB01	1	Twosides
Potassium Chloride	A12BA01	Insulin (Human)	A10AB01	1	Twosides
Sodium Chloride	A12CA01	Insulin (Human)	A10AB01	1	Twosides
Warfarin	B01AA03	Insulin (Human)	A10AB01	3	Drugbank, KEGG, Twosides
Metolazone	C03BA08	Insulin (Human)	A10AB01	2	Drugbank, Twosides
Methylprednisolone	H02AB04	Insulin (Human)	A10AB01	3	Drugbank, KEGG, Twosides
Prednisolone	H02AB06	Insulin (Human)	A10AB01	3	Drugbank, KEGG, Twosides
Meropenem	J01DH02	Insulin (Human)	A10AB01	1	Twosides
Fluconazole	J02AC01	Insulin (Human)	A10AB01	2	Drugbank, Twosides
Mycophenolic Acid	L04AA06	Insulin (Human)	A10AB01	1	Twosides
Ciclosporin	L04AD01	Insulin (Human)	A10AB01	1	Twosides
Azathioprine	L04AX01	Insulin (Human)	A10AB01	2	Drugbank, Twosides
Ibuprofen	M01AE01	Insulin (Human)	A10AB01	1	Twosides
Propofol	N01AX10	Insulin (Human)	A10AB01	1	Twosides
Gabapentin	N03AX12	Insulin (Human)	A10AB01	1	Twosides
Lorazepam	N05BA06	Insulin (Human)	A10AB01	1	Twosides
Fenoterol And Ipratropium Bromide	R03AL01	Insulin (Human)	A10AB01	0	Unknown DDI
Pantoprazole	A02BC02	Insulin Aspart	A10AB05	0	Unknown DDI
Ondansetron	A04AA01	Insulin Aspart	A10AB05	0	Unknown DDI
Sodium Picosulfate	A06AB08	Insulin Aspart	A10AB05	0	Unknown DDI
Lactulose	A06AD11	Insulin Aspart	A10AB05	0	Unknown DDI
Macrogol, Combinations	A06AD65	Insulin Aspart	A10AB05	0	Unknown DDI
Nystatin	A07AA02	Insulin Aspart	A10AB05	0	Unknown DDI
Vancomycin	A07AA09	Insulin Aspart	A10AB05	0	Unknown DDI
Loperamide	A07DA03	Insulin Aspart	A10AB05	1	Drugbank
Insulin (Human)	A10AC01	Insulin Aspart	A10AB05	1	Drugbank
Insulin Aspart	A10AD05	Insulin Aspart	A10AB05	0	Unknown DDI
Insulin Glargine	A10AE04	Insulin Aspart	A10AB05	1	Drugbank
Insulin Detemir	A10AE05	Insulin Aspart	A10AB05	1	Drugbank
Metformin	A10BA02	Insulin Aspart	A10AB05	2	Drugbank, KEGG
Glimepiride	A10BB12	Insulin Aspart	A10AB05	2	Drugbank, KEGG
Colecalciferol	A11CC05	Insulin Aspart	A10AB05	0	Unknown DDI
Calcium Carbonate	A12AA04	Insulin Aspart	A10AB05	0	Unknown DDI
Sodium Chloride	A12CA01	Insulin Aspart	A10AB05	0	Unknown DDI
Magnesium (Different Salts In Combination)	A12CC30	Insulin Aspart	A10AB05	0	Unknown DDI
Dalteparin	B01AB04	Insulin Aspart	A10AB05	0	Unknown DDI
Tinzaparin	B01AB10	Insulin Aspart	A10AB05	0	Unknown DDI
Clopidogrel	B01AC04	Insulin Aspart	A10AB05	1	Drugbank
Fondaparinux	B01AX05	Insulin Aspart	A10AB05	0	Unknown DDI
Electrolytes	B05BB01	Insulin Aspart	A10AB05	0	Unknown DDI
Metolazone	C03BA08	Insulin Aspart	A10AB05	1	Drugbank
Bumetanide	C03CA02	Insulin Aspart	A10AB05	1	Drugbank
Metoprolol	C07AB02	Insulin Aspart	A10AB05	3	Interaktionsdatabasen, Drugbank, KEGG
Carvedilol	C07AG02	Insulin Aspart	A10AB05	2	Drugbank, KEGG
Felodipine	C08CA02	Insulin Aspart	A10AB05	1	Drugbank
Verapamil	C08DA01	Insulin Aspart	A10AB05	1	Drugbank
Trandolapril	C09AA10	Insulin Aspart	A10AB05	1	Interaktionsdatabasen
Losartan	C09CA01	Insulin Aspart	A10AB05	0	Unknown DDI
Simvastatin	C10AA01	Insulin Aspart	A10AB05	0	Unknown DDI
Atorvastatin	C10AA05	Insulin Aspart	A10AB05	0	Unknown DDI
Rosuvastatin	C10AA07	Insulin Aspart	A10AB05	1	Drugbank
Dexamethasone	H02AB02	Insulin Aspart	A10AB05	2	Drugbank, KEGG
Methylprednisolone	H02AB04	Insulin Aspart	A10AB05	2	Drugbank, KEGG
Dicloxacillin	J01CF01	Insulin Aspart	A10AB05	0	Unknown DDI
Flucloxacillin	J01CF05	Insulin Aspart	A10AB05	0	Unknown DDI
Piperacillin And Enzyme Inhibitor	J01CR05	Insulin Aspart	A10AB05	0	Unknown DDI
Cefuroxime	J01DC02	Insulin Aspart	A10AB05	0	Unknown DDI
Erythromycin	J01FA01	Insulin Aspart	A10AB05	0	Unknown DDI
Ciprofloxacin	J01MA02	Insulin Aspart	A10AB05	1	Drugbank
Voriconazole	J02AC03	Insulin Aspart	A10AB05	0	Unknown DDI
Diclofenac	M01AB05	Insulin Aspart	A10AB05	1	Drugbank
Oxycodone	N02AA05	Insulin Aspart	A10AB05	0	Unknown DDI
Fentanyl	N02AB03	Insulin Aspart	A10AB05	0	Unknown DDI
Pregabalin	N03AX16	Insulin Aspart	A10AB05	1	Drugbank
Orphenadrine (Chloride)	N04AB02	Insulin Aspart	A10AB05	0	Unknown DDI
Quetiapine	N05AH04	Insulin Aspart	A10AB05	1	Drugbank
Chlordiazepoxide	N05BA02	Insulin Aspart	A10AB05	0	Unknown DDI
Amitriptyline	N06AA09	Insulin Aspart	A10AB05	2	Drugbank, KEGG
Nortriptyline	N06AA10	Insulin Aspart	A10AB05	2	Drugbank, KEGG
Nicotine	N07BA01	Insulin Aspart	A10AB05	1	Drugbank
Insulin Glargine	A10AE04	Insulin Glulisine	A10AB06	2	Drugbank, Twosides
Magnesium Hydroxide	A02AA04	Insulin (Human)	A10AC01	1	Twosides
Insulin Aspart	A10AB05	Insulin (Human)	A10AC01	1	Drugbank
Acetylsalicylic Acid	B01AC06	Insulin (Human)	A10AC01	3	Drugbank, KEGG, Twosides
Ramipril	C09AA05	Insulin (Human)	A10AC01	2	Interaktionsdatabasen, Twosides
Pivmecillinam	J01CA08	Insulin (Human)	A10AC01	0	Unknown DDI
Dicloxacillin	J01CF01	Insulin (Human)	A10AC01	0	Unknown DDI
Ciprofloxacin	J01MA02	Insulin (Human)	A10AC01	2	Drugbank, Twosides
Oxycodone	N02AA05	Insulin (Human)	A10AC01	1	Twosides
Cetirizine	R06AE07	Insulin (Human)	A10AC01	1	Twosides
Omeprazole	A02BC01	Insulin Aspart	A10AD05	0	Unknown DDI
Sodium Picosulfate	A06AB08	Insulin Aspart	A10AD05	0	Unknown DDI
Calcium Carbonate	A12AA04	Insulin Aspart	A10AD05	0	Unknown DDI
Sodium Chloride	A12CA01	Insulin Aspart	A10AD05	0	Unknown DDI
Enoxaparin	B01AB05	Insulin Aspart	A10AD05	0	Unknown DDI
Bumetanide	C03CA02	Insulin Aspart	A10AD05	1	Drugbank
Metoprolol	C07AB02	Insulin Aspart	A10AD05	3	Interaktionsdatabasen, Drugbank, KEGG
Carvedilol	C07AG02	Insulin Aspart	A10AD05	2	Drugbank, KEGG
Enalapril	C09AA02	Insulin Aspart	A10AD05	1	Interaktionsdatabasen
Ramipril	C09AA05	Insulin Aspart	A10AD05	1	Interaktionsdatabasen
Simvastatin	C10AA01	Insulin Aspart	A10AD05	0	Unknown DDI
Atorvastatin	C10AA05	Insulin Aspart	A10AD05	0	Unknown DDI
Prednisolone	H02AB06	Insulin Aspart	A10AD05	2	Drugbank, KEGG
Benzylpenicillin	J01CE01	Insulin Aspart	A10AD05	0	Unknown DDI
Flucloxacillin	J01CF05	Insulin Aspart	A10AD05	0	Unknown DDI
Cefuroxime	J01DC02	Insulin Aspart	A10AD05	0	Unknown DDI
Meropenem	J01DH02	Insulin Aspart	A10AD05	0	Unknown DDI
Gentamicin	J01GB03	Insulin Aspart	A10AD05	0	Unknown DDI
Chlordiazepoxide	N05BA02	Insulin Aspart	A10AD05	0	Unknown DDI
Magnesium Hydroxide	A02AA04	Insulin Glargine	A10AE04	1	Twosides
Lactulose	A06AD11	Insulin Glargine	A10AE04	1	Twosides
Loperamide	A07DA03	Insulin Glargine	A10AE04	2	Drugbank, Twosides
Multienzymes (Lipase, Protease Etc,)	A09AA02	Insulin Glargine	A10AE04	0	Unknown DDI
Insulin Aspart	A10AB05	Insulin Glargine	A10AE04	1	Drugbank
Metformin	A10BA02	Insulin Glargine	A10AE04	3	Drugbank, KEGG, Twosides
Liraglutide	A10BJ02	Insulin Glargine	A10AE04	3	Drugbank, KEGG, Twosides
Enoxaparin	B01AB05	Insulin Glargine	A10AE04	1	Twosides
Tinzaparin	B01AB10	Insulin Glargine	A10AE04	1	Twosides
Electrolytes	B05BB01	Insulin Glargine	A10AE04	0	Unknown DDI
Metolazone	C03BA08	Insulin Glargine	A10AE04	2	Drugbank, Twosides
Spironolactone	C03DA01	Insulin Glargine	A10AE04	1	Twosides
Metoprolol	C07AB02	Insulin Glargine	A10AE04	4	Interaktionsdatabasen, Drugbank, KEGG, Twosides
Carvedilol	C07AG02	Insulin Glargine	A10AE04	3	Drugbank, KEGG, Twosides
Atorvastatin	C10AA05	Insulin Glargine	A10AE04	1	Twosides
Dicloxacillin	J01CF01	Insulin Glargine	A10AE04	0	Unknown DDI
Piperacillin And Enzyme Inhibitor	J01CR05	Insulin Glargine	A10AE04	0	Unknown DDI
Meropenem	J01DH02	Insulin Glargine	A10AE04	1	Twosides
Gabapentin	N03AX12	Insulin Glargine	A10AE04	1	Twosides
Pregabalin	N03AX16	Insulin Glargine	A10AE04	2	Drugbank, Twosides
Quetiapine	N05AH04	Insulin Glargine	A10AE04	2	Drugbank, Twosides
Oxazepam	N05BA04	Insulin Glargine	A10AE04	1	Twosides
Insulin Aspart	A10AB05	Insulin Detemir	A10AE05	1	Drugbank
Dalteparin	B01AB04	Insulin Detemir	A10AE05	1	Twosides
Ferrous Fumarate	B03AA02	Insulin Detemir	A10AE05	1	Twosides
Enalapril	C09AA02	Insulin Detemir	A10AE05	2	Interaktionsdatabasen, Twosides
Ramipril	C09AA05	Insulin Detemir	A10AE05	2	Interaktionsdatabasen, Twosides
Trandolapril	C09AA10	Insulin Detemir	A10AE05	2	Interaktionsdatabasen, Twosides
Losartan	C09CA01	Insulin Detemir	A10AE05	1	Twosides
Benzylpenicillin	J01CE01	Insulin Detemir	A10AE05	0	Unknown DDI
Piperacillin And Enzyme Inhibitor	J01CR05	Insulin Detemir	A10AE05	0	Unknown DDI
Meropenem	J01DH02	Insulin Detemir	A10AE05	1	Twosides
Clindamycin	J01FF01	Insulin Detemir	A10AE05	1	Twosides
Tramadol	N02AX02	Insulin Detemir	A10AE05	1	Twosides
Nortriptyline	N06AA10	Insulin Detemir	A10AE05	3	Drugbank, KEGG, Twosides
Loperamide	A07DA03	Metformin	A10BA02	2	Drugbank, Twosides
Insulin Glargine	A10AE04	Metformin	A10BA02	3	Drugbank, KEGG, Twosides
Glimepiride	A10BB12	Metformin	A10BA02	3	Drugbank, KEGG, Twosides
Liraglutide	A10BJ02	Metformin	A10BA02	3	Drugbank, KEGG, Twosides
Colecalciferol	A11CC05	Metformin	A10BA02	1	Twosides
Enoxaparin	B01AB05	Metformin	A10BA02	1	Twosides
Clopidogrel	B01AC04	Metformin	A10BA02	2	Drugbank, Twosides
Acetylsalicylic Acid	B01AC06	Metformin	A10BA02	3	Drugbank, KEGG, Twosides
Fondaparinux	B01AX05	Metformin	A10BA02	2	Drugbank, Twosides
Combinations	B05BA10	Metformin	A10BA02	0	Unknown DDI
Bendroflumethiazide And Potassium	C03AB01	Metformin	A10BA02	1	Drugbank
Labetalol	C07AG01	Metformin	A10BA02	3	Drugbank, KEGG, Twosides
Carvedilol	C07AG02	Metformin	A10BA02	3	Drugbank, KEGG, Twosides
Felodipine	C08CA02	Metformin	A10BA02	2	Drugbank, Twosides
Verapamil	C08DA01	Metformin	A10BA02	3	Interaktionsdatabasen, Drugbank, Twosides
Enalapril	C09AA02	Metformin	A10BA02	3	Interaktionsdatabasen, Drugbank, Twosides
Ramipril	C09AA05	Metformin	A10BA02	3	Interaktionsdatabasen, Drugbank, Twosides
Losartan	C09CA01	Metformin	A10BA02	1	Twosides
Simvastatin	C10AA01	Metformin	A10BA02	2	Drugbank, Twosides
Atorvastatin	C10AA05	Metformin	A10BA02	2	Drugbank, Twosides
Miconazole	D01AC02	Metformin	A10BA02	2	KEGG, Twosides
Alfuzosin	G04CA01	Metformin	A10BA02	1	Twosides
Ampicillin	J01CA01	Metformin	A10BA02	2	Drugbank, Twosides
Benzylpenicillin	J01CE01	Metformin	A10BA02	1	Twosides
Phenoxymethylpenicillin	J01CE02	Metformin	A10BA02	1	Twosides
Dicloxacillin	J01CF01	Metformin	A10BA02	1	Twosides
Flucloxacillin	J01CF05	Metformin	A10BA02	1	Twosides
Piperacillin And Enzyme Inhibitor	J01CR05	Metformin	A10BA02	0	Unknown DDI
Cefuroxime	J01DC02	Metformin	A10BA02	2	Drugbank, Twosides
Meropenem	J01DH02	Metformin	A10BA02	2	Drugbank, Twosides
Gentamicin	J01GB03	Metformin	A10BA02	3	Drugbank, KEGG, Twosides
Metronidazole	J01XD01	Metformin	A10BA02	1	Twosides
Caspofungin	J02AX04	Metformin	A10BA02	1	Twosides
Immunoglobulins, Normal Human, For Intravascular Adm,	J06BA02	Metformin	A10BA02	0	Unknown DDI
Diclofenac	M01AB05	Metformin	A10BA02	2	Drugbank, Twosides
Chlorzoxazone	M03BB03	Metformin	A10BA02	2	Drugbank, Twosides
Acetylsalicylic Acid	N02BA01	Metformin	A10BA02	3	Drugbank, KEGG, Twosides
Pregabalin	N03AX16	Metformin	A10BA02	2	Drugbank, Twosides
Lithium	N05AN01	Metformin	A10BA02	2	Drugbank, Twosides
Aripiprazole	N05AX12	Metformin	A10BA02	2	Drugbank, Twosides
Diazepam	N05BA01	Metformin	A10BA02	2	Drugbank, Twosides
Lorazepam	N05BA06	Metformin	A10BA02	2	Drugbank, Twosides
Nortriptyline	N06AA10	Metformin	A10BA02	3	Drugbank, KEGG, Twosides
Sertraline	N06AB06	Metformin	A10BA02	3	Drugbank, KEGG, Twosides
Escitalopram	N06AB10	Metformin	A10BA02	2	Drugbank, Twosides
Mirtazapine	N06AX11	Metformin	A10BA02	1	Twosides
Venlafaxine	N06AX16	Metformin	A10BA02	2	Drugbank, Twosides
Nicotine	N07BA01	Metformin	A10BA02	2	Drugbank, Twosides
Formoterol And Budesonide	R03AK07	Metformin	A10BA02	1	Drugbank
Codeine	R05DA04	Metformin	A10BA02	2	Drugbank, Twosides
Polystyrene Sulfonate	V03AE01	Metformin	A10BA02	0	Unknown DDI
Clopidogrel	B01AC04	Glibenclamide	A10BB01	2	Drugbank, Twosides
Esomeprazole	A02BC05	Glimepiride	A10BB12	1	Twosides
Nystatin	A07AA02	Glimepiride	A10BB12	1	Twosides
Metformin	A10BA02	Glimepiride	A10BB12	3	Drugbank, KEGG, Twosides
Dalteparin	B01AB04	Glimepiride	A10BB12	0	Unknown DDI
Clopidogrel	B01AC04	Glimepiride	A10BB12	2	Drugbank, Twosides
Acetylsalicylic Acid	B01AC06	Glimepiride	A10BB12	4	Corpus 2013, Drugbank, KEGG, Twosides
Verapamil	C08DA01	Glimepiride	A10BB12	2	Drugbank, Twosides
Atorvastatin	C10AA05	Glimepiride	A10BB12	2	Drugbank, Twosides
Gentamicin	J01GB03	Glimepiride	A10BB12	1	Twosides
Metronidazole	J01XD01	Glimepiride	A10BB12	2	Drugbank, Twosides
Lorazepam	N05BA06	Glimepiride	A10BB12	1	Twosides
Glimepiride	A10BB12	Sitagliptin	A10BH01	3	Drugbank, KEGG, Twosides
Acetylsalicylic Acid	B01AC06	Sitagliptin	A10BH01	3	Drugbank, KEGG, Twosides
Cefuroxime	J01DC02	Sitagliptin	A10BH01	2	Drugbank, Twosides
Zopiclone	N05CF01	Sitagliptin	A10BH01	2	Drugbank, Twosides
Tiotropium Bromide	R03BB04	Sitagliptin	A10BH01	1	Drugbank
Amlodipine	C08CA01	Linagliptin	A10BH05	2	Drugbank, Twosides
Atorvastatin	C10AA05	Linagliptin	A10BH05	2	Drugbank, Twosides
Warfarin	B01AA03	Liraglutide	A10BJ02	1	Twosides
Enoxaparin	B01AB05	Liraglutide	A10BJ02	1	Twosides
Benzylpenicillin	J01CE01	Liraglutide	A10BJ02	0	Unknown DDI
Quetiapine	N05AH04	Liraglutide	A10BJ02	2	Drugbank, Twosides
Metformin	A10BA02	A10BX07	A10BX07	0	Unknown DDI
Acetylsalicylic Acid	B01AC06	A10BX07	A10BX07	0	Unknown DDI
Magnesium Hydroxide	A02AA04	Multivitamins And Other Minerals, Incl, Combinations	A11AA03	0	Unknown DDI
Combinations	B05BA10	Multivitamins And Other Minerals, Incl, Combinations	A11AA03	0	Unknown DDI
Piperacillin And Enzyme Inhibitor	J01CR05	Multivitamins And Other Minerals, Incl, Combinations	A11AA03	0	Unknown DDI
Metronidazole	J01XD01	Multivitamins And Other Minerals, Incl, Combinations	A11AA03	0	Unknown DDI
Macrogol, Combinations	A06AD65	Ergocalciferol	A11CC01	0	Unknown DDI
Warfarin	B01AA03	Ergocalciferol	A11CC01	1	Twosides
Insulin Glargine	A10AE04	Alfacalcidol	A11CC03	1	Twosides
Calcium Glubionate	A12AA02	Alfacalcidol	A11CC03	2	Drugbank, KEGG
Calcium Lactate Gluconate	A12AA06	Alfacalcidol	A11CC03	1	Drugbank
Enoxaparin	B01AB05	Alfacalcidol	A11CC03	1	Twosides
Darbepoetin Alfa	B03XA02	Alfacalcidol	A11CC03	1	Twosides
Electrolytes	B05BB01	Alfacalcidol	A11CC03	0	Unknown DDI
Prednisolone	H02AB06	Alfacalcidol	A11CC03	3	Drugbank, KEGG, Twosides
Meropenem	J01DH02	Alfacalcidol	A11CC03	1	Twosides
Metronidazole	P01AB01	Alfacalcidol	A11CC03	1	Twosides
Magnesium Hydroxide	A02AA04	Colecalciferol	A11CC05	2	Drugbank, Twosides
Magnesium (Different Salts In Combination)	A12CC30	Colecalciferol	A11CC05	0	Unknown DDI
Enoxaparin	B01AB05	Colecalciferol	A11CC05	1	Twosides
Rivaroxaban	B01AF01	Colecalciferol	A11CC05	1	Twosides
Spironolactone	C03DA01	Colecalciferol	A11CC05	1	Twosides
Bisoprolol	C07AB07	Colecalciferol	A11CC05	0	Unknown DDI
Carvedilol	C07AG02	Colecalciferol	A11CC05	2	Drugbank, Twosides
Simvastatin	C10AA01	Colecalciferol	A11CC05	2	Drugbank, Twosides
Atorvastatin	C10AA05	Colecalciferol	A11CC05	1	Twosides
Piperacillin And Enzyme Inhibitor	J01CR05	Colecalciferol	A11CC05	0	Unknown DDI
Cefuroxime	J01DC02	Colecalciferol	A11CC05	1	Twosides
Chlorzoxazone	M03BB03	Colecalciferol	A11CC05	1	Drugbank
Allopurinol	M04AA01	Colecalciferol	A11CC05	1	Twosides
Buprenorphine	N02AE01	Colecalciferol	A11CC05	2	Drugbank, Twosides
Oxcarbazepine	N03AF02	Colecalciferol	A11CC05	1	Twosides
Lithium	N05AN01	Colecalciferol	A11CC05	0	Unknown DDI
Aripiprazole	N05AX12	Colecalciferol	A11CC05	2	Drugbank, Twosides
Oxazepam	N05BA04	Colecalciferol	A11CC05	1	Twosides
Lorazepam	N05BA06	Colecalciferol	A11CC05	1	Twosides
Melatonin	N05CH01	Colecalciferol	A11CC05	1	Twosides
Sertraline	N06AB06	Colecalciferol	A11CC05	2	Drugbank, Twosides
Pantoprazole	A02BC02	Thiamine (Vit B1)	A11DA01	1	Twosides
Esomeprazole	A02BC05	Thiamine (Vit B1)	A11DA01	1	Twosides
Bisacodyl	A06AB02	Thiamine (Vit B1)	A11DA01	1	Twosides
Sodium Picosulfate	A06AB08	Thiamine (Vit B1)	A11DA01	0	Unknown DDI
Magnesium Sulfate	A06AD04	Thiamine (Vit B1)	A11DA01	1	Twosides
Lactulose	A06AD11	Thiamine (Vit B1)	A11DA01	1	Twosides
Vancomycin	A07AA09	Thiamine (Vit B1)	A11DA01	1	Twosides
Loperamide	A07DA03	Thiamine (Vit B1)	A11DA01	1	Twosides
Multienzymes (Lipase, Protease Etc,)	A09AA02	Thiamine (Vit B1)	A11DA01	0	Unknown DDI
Insulin Aspart	A10AB05	Thiamine (Vit B1)	A11DA01	0	Unknown DDI
Insulin (Human)	A10AC01	Thiamine (Vit B1)	A11DA01	1	Twosides
Insulin Glargine	A10AE04	Thiamine (Vit B1)	A11DA01	1	Twosides
Insulin Detemir	A10AE05	Thiamine (Vit B1)	A11DA01	1	Twosides
Glimepiride	A10BB12	Thiamine (Vit B1)	A11DA01	1	Twosides
Multivitamins And Other Minerals, Incl, Combinations	A11AA03	Thiamine (Vit B1)	A11DA01	0	Unknown DDI
Colecalciferol	A11CC05	Thiamine (Vit B1)	A11DA01	1	Twosides
Ascorbic Acid (Vit C)	A11GA01	Thiamine (Vit B1)	A11DA01	1	Twosides
Potassium Chloride	A12BA01	Thiamine (Vit B1)	A11DA01	1	Twosides
Zinc Sulfate	A12CB01	Thiamine (Vit B1)	A11DA01	0	Unknown DDI
Magnesium Oxide	A12CC10	Thiamine (Vit B1)	A11DA01	1	Twosides
Magnesium (Different Salts In Combination)	A12CC30	Thiamine (Vit B1)	A11DA01	0	Unknown DDI
Dalteparin	B01AB04	Thiamine (Vit B1)	A11DA01	1	Twosides
Enoxaparin	B01AB05	Thiamine (Vit B1)	A11DA01	1	Twosides
Tinzaparin	B01AB10	Thiamine (Vit B1)	A11DA01	1	Twosides
Acetylsalicylic Acid	B01AC06	Thiamine (Vit B1)	A11DA01	1	Twosides
Rivaroxaban	B01AF01	Thiamine (Vit B1)	A11DA01	1	Twosides
Tranexamic Acid	B02AA02	Thiamine (Vit B1)	A11DA01	0	Unknown DDI
Folic Acid	B03BB01	Thiamine (Vit B1)	A11DA01	0	Unknown DDI
Albumin	B05AA01	Thiamine (Vit B1)	A11DA01	0	Unknown DDI
Carbohydrates	B05BA03	Thiamine (Vit B1)	A11DA01	0	Unknown DDI
Combinations	B05BA10	Thiamine (Vit B1)	A11DA01	0	Unknown DDI
Electrolytes	B05BB01	Thiamine (Vit B1)	A11DA01	0	Unknown DDI
Magnesium Sulfate	B05XA05	Thiamine (Vit B1)	A11DA01	1	Twosides
Digoxin	C01AA05	Thiamine (Vit B1)	A11DA01	1	Twosides
Spironolactone	C03DA01	Thiamine (Vit B1)	A11DA01	1	Twosides
Carvedilol	C07AG02	Thiamine (Vit B1)	A11DA01	1	Twosides
Amlodipine	C08CA01	Thiamine (Vit B1)	A11DA01	1	Twosides
Diltiazem	C08DB01	Thiamine (Vit B1)	A11DA01	1	Twosides
Enalapril	C09AA02	Thiamine (Vit B1)	A11DA01	1	Twosides
Perindopril	C09AA04	Thiamine (Vit B1)	A11DA01	1	Twosides
Ramipril	C09AA05	Thiamine (Vit B1)	A11DA01	1	Twosides
Trandolapril	C09AA10	Thiamine (Vit B1)	A11DA01	0	Unknown DDI
Atorvastatin	C10AA05	Thiamine (Vit B1)	A11DA01	1	Twosides
Terlipressin	H01BA04	Thiamine (Vit B1)	A11DA01	0	Unknown DDI
Ampicillin	J01CA01	Thiamine (Vit B1)	A11DA01	1	Twosides
Dicloxacillin	J01CF01	Thiamine (Vit B1)	A11DA01	0	Unknown DDI
Piperacillin And Enzyme Inhibitor	J01CR05	Thiamine (Vit B1)	A11DA01	0	Unknown DDI
Cefuroxime	J01DC02	Thiamine (Vit B1)	A11DA01	1	Twosides
Meropenem	J01DH02	Thiamine (Vit B1)	A11DA01	1	Twosides
Gentamicin	J01GB03	Thiamine (Vit B1)	A11DA01	1	Twosides
Ciprofloxacin	J01MA02	Thiamine (Vit B1)	A11DA01	0	Unknown DDI
Metronidazole	J01XD01	Thiamine (Vit B1)	A11DA01	1	Twosides
Fluconazole	J02AC01	Thiamine (Vit B1)	A11DA01	1	Twosides
Rifampicin	J04AB02	Thiamine (Vit B1)	A11DA01	1	Twosides
Aciclovir	J05AB01	Thiamine (Vit B1)	A11DA01	2	Drugbank, Twosides
Ciclosporin	L04AD01	Thiamine (Vit B1)	A11DA01	1	Twosides
Allopurinol	M04AA01	Thiamine (Vit B1)	A11DA01	1	Twosides
Fentanyl	N01AH01	Thiamine (Vit B1)	A11DA01	1	Twosides
Oxycodone	N02AA05	Thiamine (Vit B1)	A11DA01	1	Twosides
Tramadol	N02AX02	Thiamine (Vit B1)	A11DA01	1	Twosides
Clonidine	N02CX02	Thiamine (Vit B1)	A11DA01	1	Twosides
Diazepam	N05BA01	Thiamine (Vit B1)	A11DA01	1	Twosides
Chlordiazepoxide	N05BA02	Thiamine (Vit B1)	A11DA01	1	Twosides
Oxazepam	N05BA04	Thiamine (Vit B1)	A11DA01	1	Twosides
Nicotine	N07BA01	Thiamine (Vit B1)	A11DA01	2	Drugbank, Twosides
Disulfiram	N07BB01	Thiamine (Vit B1)	A11DA01	1	Twosides
Magnesium Hydroxide	A02AA04	Ascorbic Acid (Vit C)	A11GA01	1	Twosides
Multivitamins And Other Minerals, Incl, Combinations	A11AA03	Ascorbic Acid (Vit C)	A11GA01	0	Unknown DDI
Enoxaparin	B01AB05	Ascorbic Acid (Vit C)	A11GA01	1	Twosides
Tinzaparin	B01AB10	Ascorbic Acid (Vit C)	A11GA01	0	Unknown DDI
Ondansetron	A04AA01	Pyridoxine (Vit B6)	A11HA02	1	Twosides
Alfacalcidol	A11CC03	Calcium Glubionate	A12AA02	2	Drugbank, KEGG
Calcium Carbonate	A12AA04	Calcium Glubionate	A12AA02	1	KEGG
Bisacodyl	A06AB02	Calcium Carbonate	A12AA04	2	Drugbank, Twosides
Loperamide	A07DA03	Calcium Carbonate	A12AA04	1	Twosides
Insulin Glargine	A10AE04	Calcium Carbonate	A12AA04	1	Twosides
Darbepoetin Alfa	B03XA02	Calcium Carbonate	A12AA04	1	Twosides
Amlodipine	C08CA01	Calcium Carbonate	A12AA04	1	Twosides
Atorvastatin	C10AA05	Calcium Carbonate	A12AA04	1	Twosides
Oxycodone	N02AA05	Calcium Carbonate	A12AA04	1	Twosides
Alfacalcidol	A11CC03	Calcium Lactate Gluconate	A12AA06	1	Drugbank
Thiamine (Vit B1)	A11DA01	Calcium Lactate Gluconate	A12AA06	0	Unknown DDI
Calcium Carbonate	A12AA04	Calcium Lactate Gluconate	A12AA06	0	Unknown DDI
Potassium Chloride	A12BA01	Calcium Lactate Gluconate	A12AA06	0	Unknown DDI
Pantoprazole	A02BC02	Calcium Chloride	A12AA07	1	Twosides
Tinzaparin	B01AB10	A12AA12	A12AA12	0	Unknown DDI
Magnesium Hydroxide	A02AA04	Potassium Chloride	A12BA01	2	Drugbank, Twosides
Bisacodyl	A06AB02	Potassium Chloride	A12BA01	1	Twosides
Sodium Picosulfate	A06AB08	Potassium Chloride	A12BA01	2	Drugbank, Twosides
Magnesium Sulfate	A06AD04	Potassium Chloride	A12BA01	1	Twosides
Lactulose	A06AD11	Potassium Chloride	A12BA01	1	Twosides
Nystatin	A07AA02	Potassium Chloride	A12BA01	1	Twosides
Loperamide	A07DA03	Potassium Chloride	A12BA01	2	Drugbank, Twosides
Budesonide	A07EA06	Potassium Chloride	A12BA01	2	Drugbank, Twosides
Insulin (Human)	A10AC01	Potassium Chloride	A12BA01	1	Twosides
Insulin Glargine	A10AE04	Potassium Chloride	A12BA01	1	Twosides
Insulin Detemir	A10AE05	Potassium Chloride	A12BA01	1	Twosides
Metformin	A10BA02	Potassium Chloride	A12BA01	2	Drugbank, Twosides
Glimepiride	A10BB12	Potassium Chloride	A12BA01	1	Twosides
Calcium Lactate Gluconate	A12AA06	Potassium Chloride	A12BA01	0	Unknown DDI
Sodium Chloride	A12CA01	Potassium Chloride	A12BA01	1	Twosides
Zinc Sulfate	A12CB01	Potassium Chloride	A12BA01	1	Twosides
Magnesium Oxide	A12CC10	Potassium Chloride	A12BA01	1	Twosides
Magnesium (Different Salts In Combination)	A12CC30	Potassium Chloride	A12BA01	0	Unknown DDI
Warfarin	B01AA03	Potassium Chloride	A12BA01	2	Drugbank, Twosides
Dalteparin	B01AB04	Potassium Chloride	A12BA01	3	Drugbank, KEGG, Twosides
Enoxaparin	B01AB05	Potassium Chloride	A12BA01	3	Drugbank, KEGG, Twosides
Tinzaparin	B01AB10	Potassium Chloride	A12BA01	3	Drugbank, KEGG, Twosides
Dabigatran Etexilate	B01AE07	Potassium Chloride	A12BA01	2	Drugbank, Twosides
Rivaroxaban	B01AF01	Potassium Chloride	A12BA01	2	Drugbank, Twosides
Apixaban	B01AF02	Potassium Chloride	A12BA01	1	Twosides
Tranexamic Acid	B02AA02	Potassium Chloride	A12BA01	1	Twosides
Ferrous Glycine Sulfate	B03AA01	Potassium Chloride	A12BA01	0	Unknown DDI
Ferrous Fumarate	B03AA02	Potassium Chloride	A12BA01	1	Twosides
Magnesium Sulfate	B05XA05	Potassium Chloride	A12BA01	1	Twosides
Digoxin	C01AA05	Potassium Chloride	A12BA01	3	Drugbank, KEGG, Twosides
Norepinephrine	C01CA03	Potassium Chloride	A12BA01	1	Twosides
Isosorbide Mononitrate	C01DA14	Potassium Chloride	A12BA01	1	Drugbank
Metolazone	C03BA08	Potassium Chloride	A12BA01	2	Drugbank, Twosides
Bumetanide	C03CA02	Potassium Chloride	A12BA01	2	Drugbank, Twosides
Spironolactone	C03DA01	Potassium Chloride	A12BA01	4	Drugbank, KEGG, NDF-RT, Twosides
Metoprolol	C07AB02	Potassium Chloride	A12BA01	2	Drugbank, KEGG
Bisoprolol	C07AB07	Potassium Chloride	A12BA01	3	Drugbank, KEGG, Twosides
Labetalol	C07AG01	Potassium Chloride	A12BA01	3	Drugbank, KEGG, Twosides
Carvedilol	C07AG02	Potassium Chloride	A12BA01	3	Drugbank, KEGG, Twosides
Verapamil	C08DA01	Potassium Chloride	A12BA01	2	Drugbank, Twosides
Enalapril	C09AA02	Potassium Chloride	A12BA01	3	Drugbank, KEGG, Twosides
Ramipril	C09AA05	Potassium Chloride	A12BA01	4	Drugbank, KEGG, NDF-RT, Twosides
Trandolapril	C09AA10	Potassium Chloride	A12BA01	3	Drugbank, KEGG, Twosides
Losartan	C09CA01	Potassium Chloride	A12BA01	3	Drugbank, KEGG, Twosides
Atorvastatin	C10AA05	Potassium Chloride	A12BA01	0	Unknown DDI
Rosuvastatin	C10AA07	Potassium Chloride	A12BA01	1	Twosides
Dexamethasone	H02AB02	Potassium Chloride	A12BA01	1	Twosides
Thiamazole	H03BB02	Potassium Chloride	A12BA01	2	Drugbank, Twosides
Ciprofloxacin	J01MA02	Potassium Chloride	A12BA01	2	Drugbank, Twosides
Methotrexate	L04AX03	Potassium Chloride	A12BA01	2	Drugbank, Twosides
Fentanyl	N01AH01	Potassium Chloride	A12BA01	2	Drugbank, Twosides
Propofol	N01AX10	Potassium Chloride	A12BA01	1	Twosides
Zopiclone	N05CF01	Potassium Chloride	A12BA01	1	Twosides
Salmeterol And Fluticasone	R03AK06	Potassium Chloride	A12BA01	0	Unknown DDI
Losartan	C09CA01	Sodium Chloride	A12CA01	1	Twosides
Caffeine	N06BC01	Sodium Chloride	A12CA01	1	Twosides
Sodium Picosulfate	A06AB08	Zinc Sulfate	A12CB01	0	Unknown DDI
Vancomycin	A07AA09	Zinc Sulfate	A12CB01	1	Twosides
Insulin Glargine	A10AE04	Zinc Sulfate	A12CB01	1	Twosides
Potassium Chloride	A12BA01	Zinc Sulfate	A12CB01	1	Twosides
Magnesium Oxide	A12CC10	Zinc Sulfate	A12CB01	1	Twosides
Enoxaparin	B01AB05	Zinc Sulfate	A12CB01	1	Twosides
Furosemide	C03CA01	Zinc Sulfate	A12CB01	1	Twosides
Lansoprazole	A02BC03	Zinc Gluconate	A12CB02	0	Unknown DDI
Magnesium Oxide	A12CC10	Zinc Gluconate	A12CB02	0	Unknown DDI
Spironolactone	C03DA01	Zinc Gluconate	A12CB02	0	Unknown DDI
Ondansetron	A04AA01	Magnesium Oxide	A12CC10	1	Twosides
Insulin Glargine	A10AE04	Magnesium Oxide	A12CC10	1	Twosides
Potassium Chloride	A12BA01	Magnesium Oxide	A12CC10	1	Twosides
Zinc Sulfate	A12CB01	Magnesium Oxide	A12CC10	1	Twosides
Acetylsalicylic Acid	B01AC06	Magnesium Oxide	A12CC10	1	Twosides
Cyanocobalamin	B03BA01	Magnesium Oxide	A12CC10	1	Twosides
Folic Acid	B03BB01	Magnesium Oxide	A12CC10	1	Twosides
Enalapril	C09AA02	Magnesium Oxide	A12CC10	2	Drugbank, Twosides
Mirtazapine	N06AX11	Magnesium Oxide	A12CC10	1	Twosides
Lactulose	A06AD11	Magnesium (Different Salts In Combination)	A12CC30	0	Unknown DDI
Loperamide	A07DA03	Magnesium (Different Salts In Combination)	A12CC30	0	Unknown DDI
Insulin Aspart	A10AD05	Magnesium (Different Salts In Combination)	A12CC30	0	Unknown DDI
Insulin Glargine	A10AE04	Magnesium (Different Salts In Combination)	A12CC30	0	Unknown DDI
Alfacalcidol	A11CC03	Magnesium (Different Salts In Combination)	A12CC30	0	Unknown DDI
Thiamine (Vit B1)	A11DA01	Magnesium (Different Salts In Combination)	A12CC30	0	Unknown DDI
Potassium Chloride	A12BA01	Magnesium (Different Salts In Combination)	A12CC30	0	Unknown DDI
Spironolactone	C03DA01	Magnesium (Different Salts In Combination)	A12CC30	0	Unknown DDI
Sertraline	N06AB06	Magnesium (Different Salts In Combination)	A12CC30	0	Unknown DDI
Disulfiram	N07BB01	Magnesium (Different Salts In Combination)	A12CC30	1	Interaktionsdatabasen
Magnesium Hydroxide	A02AA04	Warfarin	B01AA03	3	Drugbank, KEGG, Twosides
Loperamide	A07DA03	Warfarin	B01AA03	2	Drugbank, Twosides
Insulin Glargine	A10AE04	Warfarin	B01AA03	3	Drugbank, KEGG, Twosides
Dalteparin	B01AB04	Warfarin	B01AA03	3	Drugbank, KEGG, Twosides
Enoxaparin	B01AB05	Warfarin	B01AA03	3	Drugbank, KEGG, Twosides
Tinzaparin	B01AB10	Warfarin	B01AA03	3	Drugbank, KEGG, Twosides
Ferrous Fumarate	B03AA02	Warfarin	B01AA03	2	Interaktionsdatabasen, Twosides
Metolazone	C03BA08	Warfarin	B01AA03	2	Drugbank, Twosides
Metoprolol	C07AB02	Warfarin	B01AA03	2	Drugbank, Twosides
Carvedilol	C07AG02	Warfarin	B01AA03	2	Drugbank, Twosides
Verapamil	C08DA01	Warfarin	B01AA03	2	Drugbank, Twosides
Enalapril	C09AA02	Warfarin	B01AA03	1	Twosides
Trandolapril	C09AA10	Warfarin	B01AA03	1	Twosides
Atorvastatin	C10AA05	Warfarin	B01AA03	3	Drugbank, Twosides, ONC NI
Rosuvastatin	C10AA07	Warfarin	B01AA03	7	CredibleMeds, Interaktionsdatabasen, Drugbank, KEGG, NDF-RT, Twosides, ONC NI
Estradiol	G03CA03	Warfarin	B01AA03	3	Interaktionsdatabasen, Drugbank, Twosides
Thiamazole	H03BB02	Warfarin	B01AA03	4	Drugbank, KEGG, NDF-RT, Twosides
Piperacillin And Enzyme Inhibitor	J01CR05	Warfarin	B01AA03	1	KEGG
Meropenem	J01DH02	Warfarin	B01AA03	2	Drugbank, Twosides
Methotrexate	L04AX03	Warfarin	B01AA03	2	Drugbank, Twosides
Ibuprofen	M01AE01	Warfarin	B01AA03	6	CredibleMeds, Interaktionsdatabasen, Drugbank, KEGG, NDF-RT, Twosides
Baclofen	M03BX01	Warfarin	B01AA03	1	Drugbank
Allopurinol	M04AA01	Warfarin	B01AA03	4	Drugbank, KEGG, NDF-RT, Twosides
Nortriptyline	N06AA10	Warfarin	B01AA03	3	Drugbank, KEGG, Twosides
Tacrolimus	L04AD02	Antithrombin Iii	B01AB02	2	Drugbank, Twosides
Magnesium Hydroxide	A02AA04	Dalteparin	B01AB04	1	Twosides
Bisacodyl	A06AB02	Dalteparin	B01AB04	1	Twosides
Magnesium Sulfate	A06AD04	Dalteparin	B01AB04	2	Drugbank, Twosides
Docusate Sodium, Incl, Combinations	A06AG10	Dalteparin	B01AB04	0	Unknown DDI
Vancomycin	A07AA09	Dalteparin	B01AB04	1	Twosides
Loperamide	A07DA03	Dalteparin	B01AB04	2	Drugbank, Twosides
Insulin Aspart	A10AB05	Dalteparin	B01AB04	0	Unknown DDI
Multivitamins And Other Minerals, Incl, Combinations	A11AA03	Dalteparin	B01AB04	0	Unknown DDI
Thiamine (Vit B1)	A11DA01	Dalteparin	B01AB04	1	Twosides
Ascorbic Acid (Vit C)	A11GA01	Dalteparin	B01AB04	1	Twosides
Calcium Chloride	A12AA07	Dalteparin	B01AB04	2	Drugbank, Twosides
Zinc Sulfate	A12CB01	Dalteparin	B01AB04	0	Unknown DDI
Warfarin	B01AA03	Dalteparin	B01AB04	3	Drugbank, KEGG, Twosides
Tranexamic Acid	B02AA02	Dalteparin	B01AB04	1	Twosides
Ferrous Glycine Sulfate	B03AA01	Dalteparin	B01AB04	0	Unknown DDI
Ferrous Fumarate	B03AA02	Dalteparin	B01AB04	0	Unknown DDI
Combinations	B05BA10	Dalteparin	B01AB04	0	Unknown DDI
Magnesium Sulfate	B05XA05	Dalteparin	B01AB04	2	Drugbank, Twosides
Digoxin	C01AA05	Dalteparin	B01AB04	3	Drugbank, KEGG, Twosides
Nimodipine	C08CA06	Dalteparin	B01AB04	1	Drugbank
Fluconazole	J02AC01	Dalteparin	B01AB04	2	Drugbank, Twosides
Caspofungin	J02AX04	Dalteparin	B01AB04	1	Twosides
Diclofenac	M01AB05	Dalteparin	B01AB04	3	Drugbank, KEGG, Twosides
Ropivacaine	N01BB09	Dalteparin	B01AB04	1	Twosides
Oxycodone	N02AA05	Dalteparin	B01AB04	1	Twosides
Codeine, Combinations Excl, Psycholeptics	N02AA59	Dalteparin	B01AB04	0	Unknown DDI
Ketobemidone And Antispasmodics	N02AG02	Dalteparin	B01AB04	0	Unknown DDI
Tramadol	N02AX02	Dalteparin	B01AB04	1	Twosides
Paracetamol	N02BE01	Dalteparin	B01AB04	2	Twosides, ONC NI
Clonidine	N02CX02	Dalteparin	B01AB04	1	Twosides
Gabapentin	N03AX12	Dalteparin	B01AB04	1	Twosides
Pregabalin	N03AX16	Dalteparin	B01AB04	1	Twosides
Nicotine	N07BA01	Dalteparin	B01AB04	1	Twosides
Metronidazole	P01AB01	Dalteparin	B01AB04	1	Twosides
Salbutamol And Sodium Cromoglicate	R03AK04	Dalteparin	B01AB04	0	Unknown DDI
Fenoterol And Ipratropium Bromide	R03AL01	Dalteparin	B01AB04	0	Unknown DDI
Codeine	R05DA04	Dalteparin	B01AB04	1	Twosides
Magnesium Hydroxide	A02AA04	Enoxaparin	B01AB05	1	Twosides
Pantoprazole	A02BC02	Enoxaparin	B01AB05	2	Twosides, ONC NI
Esomeprazole	A02BC05	Enoxaparin	B01AB05	1	Twosides
Sodium Picosulfate	A06AB08	Enoxaparin	B01AB05	1	Twosides
Nystatin	A07AA02	Enoxaparin	B01AB05	1	Twosides
Loperamide	A07DA03	Enoxaparin	B01AB05	2	Drugbank, Twosides
Insulin Aspart	A10AB05	Enoxaparin	B01AB05	0	Unknown DDI
Insulin (Human)	A10AC01	Enoxaparin	B01AB05	1	Twosides
Insulin Detemir	A10AE05	Enoxaparin	B01AB05	1	Twosides
Glimepiride	A10BB12	Enoxaparin	B01AB05	1	Twosides
Ascorbic Acid (Vit C)	A11GA01	Enoxaparin	B01AB05	1	Twosides
Potassium Chloride	A12BA01	Enoxaparin	B01AB05	3	Drugbank, KEGG, Twosides
Zinc Sulfate	A12CB01	Enoxaparin	B01AB05	1	Twosides
Magnesium (Different Salts In Combination)	A12CC30	Enoxaparin	B01AB05	0	Unknown DDI
Warfarin	B01AA03	Enoxaparin	B01AB05	3	Drugbank, KEGG, Twosides
Clopidogrel	B01AC04	Enoxaparin	B01AB05	3	Drugbank, KEGG, Twosides
Acetylsalicylic Acid	B01AC06	Enoxaparin	B01AB05	4	Drugbank, KEGG, NDF-RT, Twosides
Erythropoietin	B03XA01	Enoxaparin	B01AB05	0	Unknown DDI
Magnesium Sulfate	B05XA05	Enoxaparin	B01AB05	2	Drugbank, Twosides
Metolazone	C03BA08	Enoxaparin	B01AB05	1	Twosides
Furosemide	C03CA01	Enoxaparin	B01AB05	1	Twosides
Metoprolol	C07AB02	Enoxaparin	B01AB05	2	Drugbank, Twosides
Amlodipine	C08CA01	Enoxaparin	B01AB05	2	Drugbank, Twosides
Felodipine	C08CA02	Enoxaparin	B01AB05	2	Drugbank, Twosides
Nifedipine	C08CA05	Enoxaparin	B01AB05	2	Drugbank, Twosides
Ramipril	C09AA05	Enoxaparin	B01AB05	2	Drugbank, Twosides
Ezetimibe	C10AX09	Enoxaparin	B01AB05	1	Twosides
Methylprednisolone	H02AB04	Enoxaparin	B01AB05	3	KEGG, Twosides, ONC NI
Cefuroxime	J01DC02	Enoxaparin	B01AB05	3	Drugbank, KEGG, Twosides
Ceftriaxone	J01DD04	Enoxaparin	B01AB05	2	Drugbank, Twosides
Meropenem	J01DH02	Enoxaparin	B01AB05	1	Twosides
Erythromycin	J01FA01	Enoxaparin	B01AB05	2	Drugbank, Twosides
Ciprofloxacin	J01MA02	Enoxaparin	B01AB05	1	Twosides
Vancomycin	J01XA01	Enoxaparin	B01AB05	1	Twosides
Amphotericin B	J02AA01	Enoxaparin	B01AB05	1	Twosides
Fluconazole	J02AC01	Enoxaparin	B01AB05	2	Drugbank, Twosides
Mycophenolic Acid	L04AA06	Enoxaparin	B01AB05	1	Twosides
Ciclosporin	L04AD01	Enoxaparin	B01AB05	3	Drugbank, KEGG, Twosides
Tacrolimus	L04AD02	Enoxaparin	B01AB05	2	Drugbank, Twosides
Azathioprine	L04AX01	Enoxaparin	B01AB05	1	Twosides
Ketorolac	M01AB15	Enoxaparin	B01AB05	3	Drugbank, KEGG, Twosides
Ibuprofen	M01AE01	Enoxaparin	B01AB05	3	Drugbank, KEGG, Twosides
Celecoxib	M01AH01	Enoxaparin	B01AB05	3	Drugbank, KEGG, Twosides
Fentanyl	N01AH01	Enoxaparin	B01AB05	1	Twosides
Ropivacaine	N01BB09	Enoxaparin	B01AB05	1	Twosides
Oxycodone	N02AA05	Enoxaparin	B01AB05	1	Twosides
Fentanyl	N02AB03	Enoxaparin	B01AB05	1	Twosides
Paracetamol	N02BE01	Enoxaparin	B01AB05	2	Twosides, ONC NI
Gabapentin	N03AX12	Enoxaparin	B01AB05	1	Twosides
Lorazepam	N05BA06	Enoxaparin	B01AB05	1	Twosides
Nicotine	N07BA01	Enoxaparin	B01AB05	1	Twosides
Acetylcysteine	R05CB01	Enoxaparin	B01AB05	1	Twosides
Acetazolamide	S01EC01	Enoxaparin	B01AB05	1	Twosides
Magnesium Hydroxide	A02AA04	Tinzaparin	B01AB10	0	Unknown DDI
Domperidone	A03FA03	Tinzaparin	B01AB10	1	Twosides
Bisacodyl	A06AB02	Tinzaparin	B01AB10	0	Unknown DDI
Sodium Picosulfate	A06AB08	Tinzaparin	B01AB10	0	Unknown DDI
Loperamide	A07DA03	Tinzaparin	B01AB10	2	Drugbank, Twosides
Thiamine (Vit B1)	A11DA01	Tinzaparin	B01AB10	1	Twosides
Calcium Chloride	A12AA07	Tinzaparin	B01AB10	2	Drugbank, Twosides
Potassium Chloride	A12BA01	Tinzaparin	B01AB10	3	Drugbank, KEGG, Twosides
Warfarin	B01AA03	Tinzaparin	B01AB10	3	Drugbank, KEGG, Twosides
Digoxin	C01AA05	Tinzaparin	B01AB10	3	Drugbank, KEGG, Twosides
Norepinephrine	C01CA03	Tinzaparin	B01AB10	1	Twosides
Labetalol	C07AG01	Tinzaparin	B01AB10	1	Drugbank
Hydrocortisone	H02AB09	Tinzaparin	B01AB10	2	KEGG, Twosides
Flucloxacillin	J01CF05	Tinzaparin	B01AB10	0	Unknown DDI
Fluconazole	J02AC01	Tinzaparin	B01AB10	2	Drugbank, Twosides
Tamoxifen	L02BA01	Tinzaparin	B01AB10	1	Drugbank
Chlorzoxazone	M03BB03	Tinzaparin	B01AB10	0	Unknown DDI
Baclofen	M03BX01	Tinzaparin	B01AB10	0	Unknown DDI
Fentanyl	N01AH01	Tinzaparin	B01AB10	1	Twosides
Propofol	N01AX10	Tinzaparin	B01AB10	1	Twosides
Ropivacaine	N01BB09	Tinzaparin	B01AB10	0	Unknown DDI
Oxycodone	N02AA05	Tinzaparin	B01AB10	1	Twosides
Ketobemidone	N02AB01	Tinzaparin	B01AB10	0	Unknown DDI
Paracetamol	N02BE01	Tinzaparin	B01AB10	1	Twosides
Lorazepam	N05BA06	Tinzaparin	B01AB10	1	Twosides
Midazolam	N05CD08	Tinzaparin	B01AB10	1	Twosides
Melatonin	N05CH01	Tinzaparin	B01AB10	0	Unknown DDI
Amitriptyline	N06AA09	Tinzaparin	B01AB10	1	Twosides
Codeine	R05DA04	Tinzaparin	B01AB10	1	Twosides
Chloramphenicol	S01AA01	Tinzaparin	B01AB10	1	Drugbank
Bisacodyl	A06AB02	Clopidogrel	B01AC04	1	Twosides
Vancomycin	A07AA09	Clopidogrel	B01AC04	1	Twosides
Glimepiride	A10BB12	Clopidogrel	B01AC04	2	Drugbank, Twosides
Colecalciferol	A11CC05	Clopidogrel	B01AC04	1	Twosides
Dalteparin	B01AB04	Clopidogrel	B01AC04	3	Drugbank, KEGG, Twosides
Enoxaparin	B01AB05	Clopidogrel	B01AC04	3	Drugbank, KEGG, Twosides
Acetylsalicylic Acid	B01AC06	Clopidogrel	B01AC04	4	Interaktionsdatabasen, KEGG, NLM corpus, Twosides
Isosorbide Mononitrate	C01DA14	Clopidogrel	B01AC04	0	Unknown DDI
Metolazone	C03BA08	Clopidogrel	B01AC04	1	Twosides
Metoprolol	C07AB02	Clopidogrel	B01AC04	2	Drugbank, Twosides
Carvedilol	C07AG02	Clopidogrel	B01AC04	1	Drugbank
Amlodipine	C08CA01	Clopidogrel	B01AC04	2	Drugbank, Twosides
Enalapril	C09AA02	Clopidogrel	B01AC04	1	Drugbank
Lisinopril	C09AA03	Clopidogrel	B01AC04	1	Twosides
Ramipril	C09AA05	Clopidogrel	B01AC04	1	Twosides
Trandolapril	C09AA10	Clopidogrel	B01AC04	1	Twosides
Losartan	C09CA01	Clopidogrel	B01AC04	2	Drugbank, Twosides
Atorvastatin	C10AA05	Clopidogrel	B01AC04	2	Drugbank, Twosides
Rosuvastatin	C10AA07	Clopidogrel	B01AC04	2	Drugbank, Twosides
Tolterodine	G04BD07	Clopidogrel	B01AC04	2	Drugbank, Twosides
Alfuzosin	G04CA01	Clopidogrel	B01AC04	1	Twosides
Ampicillin	J01CA01	Clopidogrel	B01AC04	1	Twosides
Flucloxacillin	J01CF05	Clopidogrel	B01AC04	1	Twosides
Piperacillin And Enzyme Inhibitor	J01CR05	Clopidogrel	B01AC04	1	KEGG
Meropenem	J01DH02	Clopidogrel	B01AC04	1	Twosides
Gentamicin	J01GB03	Clopidogrel	B01AC04	1	Twosides
Allopurinol	M04AA01	Clopidogrel	B01AC04	1	Twosides
Acetylsalicylic Acid	N02BA01	Clopidogrel	B01AC04	4	Interaktionsdatabasen, KEGG, NLM corpus, Twosides
Lithium	N05AN01	Clopidogrel	B01AC04	1	Twosides
Sertraline	N06AB06	Clopidogrel	B01AC04	3	Drugbank, KEGG, Twosides
Nicotine	N07BA01	Clopidogrel	B01AC04	2	Drugbank, Twosides
Nystatin	A07AA02	Acetylsalicylic Acid	B01AC06	1	Twosides
Vancomycin	A07AA09	Acetylsalicylic Acid	B01AC06	2	Drugbank, Twosides
Loperamide	A07DA03	Acetylsalicylic Acid	B01AC06	2	Drugbank, Twosides
Insulin Glargine	A10AE04	Acetylsalicylic Acid	B01AC06	3	Drugbank, KEGG, Twosides
Glimepiride	A10BB12	Acetylsalicylic Acid	B01AC06	4	Corpus 2013, Drugbank, KEGG, Twosides
Colecalciferol	A11CC05	Acetylsalicylic Acid	B01AC06	1	Twosides
Calcium Lactate Gluconate	A12AA06	Acetylsalicylic Acid	B01AC06	0	Unknown DDI
Calcium Chloride	A12AA07	Acetylsalicylic Acid	B01AC06	2	Drugbank, Twosides
Zinc Sulfate	A12CB01	Acetylsalicylic Acid	B01AC06	1	Twosides
Dalteparin	B01AB04	Acetylsalicylic Acid	B01AC06	3	Drugbank, KEGG, Twosides
Enoxaparin	B01AB05	Acetylsalicylic Acid	B01AC06	4	Drugbank, KEGG, NDF-RT, Twosides
Clopidogrel	B01AC04	Acetylsalicylic Acid	B01AC06	4	Interaktionsdatabasen, KEGG, NLM corpus, Twosides
Dipyridamole	B01AC07	Acetylsalicylic Acid	B01AC06	2	KEGG, Twosides
Prasugrel	B01AC22	Acetylsalicylic Acid	B01AC06	3	Drugbank, KEGG, Twosides
Ticagrelor	B01AC24	Acetylsalicylic Acid	B01AC06	5	Corpus 2013, Drugbank, KEGG, NDF-RT, Twosides
Combinations	B01AC30	Acetylsalicylic Acid	B01AC06	1	Interaktionsdatabasen
Fondaparinux	B01AX05	Acetylsalicylic Acid	B01AC06	3	Drugbank, KEGG, Twosides
Darbepoetin Alfa	B03XA02	Acetylsalicylic Acid	B01AC06	1	Twosides
Carbohydrates	B05BA03	Acetylsalicylic Acid	B01AC06	0	Unknown DDI
Combinations	B05BA10	Acetylsalicylic Acid	B01AC06	0	Unknown DDI
Electrolytes	B05BB01	Acetylsalicylic Acid	B01AC06	0	Unknown DDI
Magnesium Sulfate	B05XA05	Acetylsalicylic Acid	B01AC06	2	Drugbank, Twosides
Amiodarone	C01BD01	Acetylsalicylic Acid	B01AC06	3	Drugbank, KEGG, Twosides
Norepinephrine	C01CA03	Acetylsalicylic Acid	B01AC06	2	Drugbank, Twosides
Glyceryl Trinitrate	C01DA02	Acetylsalicylic Acid	B01AC06	4	Drugbank, KEGG, NLM corpus, Twosides
Isosorbide Mononitrate	C01DA14	Acetylsalicylic Acid	B01AC06	1	Drugbank
Metolazone	C03BA08	Acetylsalicylic Acid	B01AC06	2	Drugbank, Twosides
Metoprolol	C07AB02	Acetylsalicylic Acid	B01AC06	4	Drugbank, KEGG, Twosides, ONC NI
Atenolol	C07AB03	Acetylsalicylic Acid	B01AC06	4	Drugbank, KEGG, Twosides, ONC NI
Carvedilol	C07AG02	Acetylsalicylic Acid	B01AC06	4	Drugbank, KEGG, Twosides, ONC NI
Felodipine	C08CA02	Acetylsalicylic Acid	B01AC06	2	Drugbank, Twosides
Verapamil	C08DA01	Acetylsalicylic Acid	B01AC06	3	Drugbank, NLM corpus, Twosides
Lisinopril	C09AA03	Acetylsalicylic Acid	B01AC06	5	Interaktionsdatabasen, Drugbank, KEGG, Twosides, ONC NI
Ramipril	C09AA05	Acetylsalicylic Acid	B01AC06	5	Interaktionsdatabasen, Drugbank, KEGG, Twosides, ONC NI
Trandolapril	C09AA10	Acetylsalicylic Acid	B01AC06	5	Interaktionsdatabasen, Drugbank, KEGG, Twosides, ONC NI
Enalapril And Diuretics	C09BA02	Acetylsalicylic Acid	B01AC06	3	Interaktionsdatabasen, Drugbank, ONC NI
Atorvastatin	C10AA05	Acetylsalicylic Acid	B01AC06	2	Drugbank, Twosides
Rosuvastatin	C10AA07	Acetylsalicylic Acid	B01AC06	2	Drugbank, Twosides
Tolterodine	G04BD07	Acetylsalicylic Acid	B01AC06	2	Drugbank, Twosides
Alfuzosin	G04CA01	Acetylsalicylic Acid	B01AC06	1	Twosides
Tamsulosin	G04CA02	Acetylsalicylic Acid	B01AC06	1	Drugbank
Finasteride	G04CB01	Acetylsalicylic Acid	B01AC06	2	Drugbank, Twosides
Dexamethasone	H02AB02	Acetylsalicylic Acid	B01AC06	3	Drugbank, KEGG, Twosides
Thiamazole	H03BB02	Acetylsalicylic Acid	B01AC06	2	Drugbank, Twosides
Ampicillin	J01CA01	Acetylsalicylic Acid	B01AC06	2	Drugbank, Twosides
Pivmecillinam	J01CA08	Acetylsalicylic Acid	B01AC06	0	Unknown DDI
Benzylpenicillin	J01CE01	Acetylsalicylic Acid	B01AC06	3	Drugbank, KEGG, Twosides
Phenoxymethylpenicillin	J01CE02	Acetylsalicylic Acid	B01AC06	2	KEGG, Twosides
Flucloxacillin	J01CF05	Acetylsalicylic Acid	B01AC06	1	Twosides
Piperacillin And Enzyme Inhibitor	J01CR05	Acetylsalicylic Acid	B01AC06	1	KEGG
Cefuroxime	J01DC02	Acetylsalicylic Acid	B01AC06	3	Drugbank, KEGG, Twosides
Meropenem	J01DH02	Acetylsalicylic Acid	B01AC06	2	Drugbank, Twosides
Trimethoprim	J01EA01	Acetylsalicylic Acid	B01AC06	2	Drugbank, Twosides
Erythromycin	J01FA01	Acetylsalicylic Acid	B01AC06	2	Drugbank, Twosides
Roxithromycin	J01FA06	Acetylsalicylic Acid	B01AC06	1	Twosides
Clarithromycin	J01FA09	Acetylsalicylic Acid	B01AC06	2	Drugbank, KEGG
Gentamicin	J01GB03	Acetylsalicylic Acid	B01AC06	2	Drugbank, Twosides
Ciprofloxacin	J01MA02	Acetylsalicylic Acid	B01AC06	2	Drugbank, Twosides
Metronidazole	J01XD01	Acetylsalicylic Acid	B01AC06	2	Drugbank, Twosides
Nitrofurantoin	J01XE01	Acetylsalicylic Acid	B01AC06	2	Drugbank, Twosides
Linezolid	J01XX08	Acetylsalicylic Acid	B01AC06	1	Drugbank
Fluconazole	J02AC01	Acetylsalicylic Acid	B01AC06	2	Drugbank, Twosides
Bicalutamide	L02BB03	Acetylsalicylic Acid	B01AC06	2	Drugbank, Twosides
Ketorolac	M01AB15	Acetylsalicylic Acid	B01AC06	4	Drugbank, KEGG, NDF-RT, Twosides
Ibuprofen	M01AE01	Acetylsalicylic Acid	B01AC06	6	Corpus 2013, Interaktionsdatabasen, Drugbank, KEGG, NDF-RT, Twosides
Glucosamine	M01AX05	Acetylsalicylic Acid	B01AC06	2	Drugbank, Twosides
Chlorzoxazone	M03BB03	Acetylsalicylic Acid	B01AC06	2	Drugbank, Twosides
Fentanyl	N01AH01	Acetylsalicylic Acid	B01AC06	2	Drugbank, Twosides
Ropivacaine	N01BB09	Acetylsalicylic Acid	B01AC06	2	Drugbank, Twosides
Gabapentin	N03AX12	Acetylsalicylic Acid	B01AC06	1	Twosides
Pregabalin	N03AX16	Acetylsalicylic Acid	B01AC06	2	Drugbank, Twosides
Nortriptyline	N06AA10	Acetylsalicylic Acid	B01AC06	2	Drugbank, Twosides
Sertraline	N06AB06	Acetylsalicylic Acid	B01AC06	3	Drugbank, KEGG, Twosides
Nicotine	N07BA01	Acetylsalicylic Acid	B01AC06	2	Drugbank, Twosides
Metronidazole	P01AB01	Acetylsalicylic Acid	B01AC06	2	Drugbank, Twosides
Codeine	R05DA04	Acetylsalicylic Acid	B01AC06	1	Twosides
Cetirizine	R06AE07	Acetylsalicylic Acid	B01AC06	2	Drugbank, Twosides
Polystyrene Sulfonate	V03AE01	Acetylsalicylic Acid	B01AC06	0	Unknown DDI
Loperamide	A07DA03	Dipyridamole	B01AC07	2	Drugbank, Twosides
Acetylsalicylic Acid	B01AC06	Dipyridamole	B01AC07	2	KEGG, Twosides
Simvastatin	C10AA01	Dipyridamole	B01AC07	3	Drugbank, Twosides, ONC NI
Benzylpenicillin	J01CE01	Dipyridamole	B01AC07	2	Drugbank, KEGG
Piperacillin And Enzyme Inhibitor	J01CR05	Dipyridamole	B01AC07	1	KEGG
Cefuroxime	J01DC02	Dipyridamole	B01AC07	3	Drugbank, KEGG, Twosides
Meropenem	J01DH02	Dipyridamole	B01AC07	1	Twosides
Acetylsalicylic Acid	B01AC06	Prasugrel	B01AC22	3	Drugbank, KEGG, Twosides
Metoprolol	C07AB02	Prasugrel	B01AC22	2	Drugbank, Twosides
Bisoprolol	C07AB07	Prasugrel	B01AC22	2	Drugbank, Twosides
Ramipril	C09AA05	Prasugrel	B01AC22	1	Twosides
Trandolapril	C09AA10	Prasugrel	B01AC22	0	Unknown DDI
Simvastatin	C10AA01	Prasugrel	B01AC22	2	Drugbank, Twosides
Atorvastatin	C10AA05	Prasugrel	B01AC22	2	Drugbank, Twosides
Rosuvastatin	C10AA07	Prasugrel	B01AC22	2	Drugbank, Twosides
Glimepiride	A10BB12	Ticagrelor	B01AC24	2	Drugbank, Twosides
Enoxaparin	B01AB05	Ticagrelor	B01AC24	3	Drugbank, KEGG, Twosides
Acetylsalicylic Acid	B01AC06	Ticagrelor	B01AC24	5	Corpus 2013, Drugbank, KEGG, NDF-RT, Twosides
Fondaparinux	B01AX05	Ticagrelor	B01AC24	3	Drugbank, KEGG, Twosides
Glyceryl Trinitrate	C01DA02	Ticagrelor	B01AC24	1	Twosides
Isosorbide Mononitrate	C01DA14	Ticagrelor	B01AC24	0	Unknown DDI
Metoprolol	C07AB02	Ticagrelor	B01AC24	1	Drugbank
Carvedilol	C07AG02	Ticagrelor	B01AC24	3	Drugbank, KEGG, Twosides
Felodipine	C08CA02	Ticagrelor	B01AC24	2	Drugbank, Twosides
Ramipril	C09AA05	Ticagrelor	B01AC24	1	Twosides
Trandolapril	C09AA10	Ticagrelor	B01AC24	1	Twosides
Atorvastatin	C10AA05	Ticagrelor	B01AC24	3	Interaktionsdatabasen, Drugbank, Twosides
Esomeprazole	A02BC05	Dabigatran Etexilate	B01AE07	2	Drugbank, Twosides
Dalteparin	B01AB04	Dabigatran Etexilate	B01AE07	3	Drugbank, KEGG, Twosides
Flecainide	C01BC04	Dabigatran Etexilate	B01AE07	2	Drugbank, Twosides
Metoprolol	C07AB02	Dabigatran Etexilate	B01AE07	2	Drugbank, Twosides
Verapamil	C08DA01	Dabigatran Etexilate	B01AE07	5	Interaktionsdatabasen, Drugbank, KEGG, NLM corpus, Twosides
Simvastatin	C10AA01	Dabigatran Etexilate	B01AE07	3	Drugbank, Twosides, ONC NI
Rosuvastatin	C10AA07	Dabigatran Etexilate	B01AE07	2	Twosides, ONC NI
Thiamazole	H03BB02	Dabigatran Etexilate	B01AE07	2	Drugbank, Twosides
Piperacillin And Enzyme Inhibitor	J01CR05	Dabigatran Etexilate	B01AE07	1	KEGG
Cefuroxime	J01DC02	Dabigatran Etexilate	B01AE07	3	Drugbank, KEGG, Twosides
Metronidazole	J01XD01	Dabigatran Etexilate	B01AE07	1	Drugbank
Oxycodone	N02AA05	Dabigatran Etexilate	B01AE07	1	Twosides
Cyanocobalamin	B03BA01	Rivaroxaban	B01AF01	2	Drugbank, Twosides
Ramipril	C09AA05	Rivaroxaban	B01AF01	1	Twosides
Dicloxacillin	J01CF01	Rivaroxaban	B01AF01	2	Drugbank, KEGG
Cefuroxime	J01DC02	Rivaroxaban	B01AF01	3	Drugbank, KEGG, Twosides
Ibuprofen	M01AE01	Rivaroxaban	B01AF01	4	Drugbank, KEGG, NDF-RT, Twosides
Alendronic Acid	M05BA04	Rivaroxaban	B01AF01	0	Unknown DDI
Ropivacaine	N01BB09	Rivaroxaban	B01AF01	2	Drugbank, Twosides
Oxycodone	N02AA05	Rivaroxaban	B01AF01	2	Drugbank, Twosides
Flecainide	C01BC04	Apixaban	B01AF02	2	Drugbank, Twosides
Metoprolol	C07AB02	Apixaban	B01AF02	2	Drugbank, Twosides
Atorvastatin	C10AA05	Apixaban	B01AF02	2	Drugbank, ONC NI
Chlordiazepoxide	N05BA02	Apixaban	B01AF02	0	Unknown DDI
Clopidogrel	B01AC04	Fondaparinux	B01AX05	3	Drugbank, KEGG, Twosides
Acetylsalicylic Acid	B01AC06	Fondaparinux	B01AX05	3	Drugbank, KEGG, Twosides
Glyceryl Trinitrate	C01DA02	Fondaparinux	B01AX05	1	Twosides
Isosorbide Dinitrate	C01DA08	Fondaparinux	B01AX05	1	Twosides
Isosorbide Mononitrate	C01DA14	Fondaparinux	B01AX05	1	Drugbank
Metoprolol	C07AB02	Fondaparinux	B01AX05	2	Drugbank, Twosides
Bisoprolol	C07AB07	Fondaparinux	B01AX05	2	Drugbank, Twosides
Irbesartan	C09CA04	Fondaparinux	B01AX05	1	Twosides
Acetylsalicylic Acid	N02BA01	Fondaparinux	B01AX05	3	Drugbank, KEGG, Twosides
Dicloxacillin	J01CF01	Tranexamic Acid	B02AA02	0	Unknown DDI
Cefuroxime	J01DC02	Tranexamic Acid	B02AA02	1	Twosides
Ropivacaine	N01BB09	Tranexamic Acid	B02AA02	1	Twosides
Paracetamol	N02BE01	Tranexamic Acid	B02AA02	1	Twosides
Thiamine (Vit B1)	A11DA01	Phytomenadione	B02BA01	1	Twosides
Macrogol, Combinations	A06AD65	Ferrous Glycine Sulfate	B03AA01	0	Unknown DDI
Gentamicin	J01GB03	Ferrous Glycine Sulfate	B03AA01	0	Unknown DDI
Opium	A07DA02	Ferrous Fumarate	B03AA02	0	Unknown DDI
Chlorprothixene	N05AF03	Ferrous Fumarate	B03AA02	0	Unknown DDI
Formoterol And Budesonide	R03AK07	Ferrous Fumarate	B03AA02	0	Unknown DDI
Liraglutide	A10BJ02	Ferrous Sulfate	B03AA07	1	Twosides
Alfacalcidol	A11CC03	Ferrous Sulfate	B03AA07	1	Twosides
Colecalciferol	A11CC05	Ferrous Sulfate	B03AA07	1	Twosides
Calcium Carbonate	A12AA04	Ferrous Sulfate	B03AA07	2	KEGG, Twosides
Labetalol	C07AG01	Ferrous Sulfate	B03AA07	1	Twosides
Losartan	C09CA01	Ferrous Sulfate	B03AA07	1	Twosides
Simvastatin	C10AA01	Ferrous Sulfate	B03AA07	1	Twosides
Piperacillin And Enzyme Inhibitor	J01CR05	Ferrous Sulfate	B03AA07	0	Unknown DDI
Valproic Acid	N03AG01	Ferrous Sulfate	B03AA07	0	Unknown DDI
Levomepromazine	N05AA02	Ferrous Sulfate	B03AA07	0	Unknown DDI
Venlafaxine	N06AX16	Ferrous Sulfate	B03AA07	1	Twosides
Budesonide	R03BA02	Ferrous Sulfate	B03AA07	1	Twosides
Magnesium Hydroxide	A02AA04	Cyanocobalamin	B03BA01	2	Drugbank, Twosides
Esomeprazole	A02BC05	Cyanocobalamin	B03BA01	1	Twosides
Carvedilol	C07AG02	Cyanocobalamin	B03BA01	1	Twosides
Amlodipine	C08CA01	Cyanocobalamin	B03BA01	1	Twosides
Losartan	C09CA01	Cyanocobalamin	B03BA01	1	Twosides
Atorvastatin	C10AA05	Cyanocobalamin	B03BA01	1	Twosides
Solifenacin	G04BD08	Cyanocobalamin	B03BA01	1	Twosides
Piperacillin And Enzyme Inhibitor	J01CR05	Cyanocobalamin	B03BA01	0	Unknown DDI
Cefuroxime	J01DC02	Cyanocobalamin	B03BA01	2	Drugbank, Twosides
Meropenem	J01DH02	Cyanocobalamin	B03BA01	2	Drugbank, Twosides
Gentamicin	J01GB03	Cyanocobalamin	B03BA01	2	Drugbank, Twosides
Metronidazole	J01XD01	Cyanocobalamin	B03BA01	1	Twosides
Diclofenac	M01AB05	Cyanocobalamin	B03BA01	2	Drugbank, Twosides
Ibuprofen	M01AE01	Cyanocobalamin	B03BA01	2	Drugbank, Twosides
Allopurinol	M04AA01	Cyanocobalamin	B03BA01	2	Drugbank, Twosides
Pregabalin	N03AX16	Cyanocobalamin	B03BA01	2	Drugbank, Twosides
Macrogol, Combinations	A06AD65	Hydroxocobalamin	B03BA03	0	Unknown DDI
Colecalciferol	A11CC05	Hydroxocobalamin	B03BA03	1	Twosides
Chlordiazepoxide	N05BA02	Hydroxocobalamin	B03BA03	0	Unknown DDI
Zopiclone	N05CF01	Hydroxocobalamin	B03BA03	1	Twosides
Mirtazapine	N06AX11	Hydroxocobalamin	B03BA03	1	Twosides
Bisacodyl	A06AB02	Folic Acid	B03BB01	1	Twosides
Macrogol, Combinations	A06AD65	Folic Acid	B03BB01	0	Unknown DDI
Colecalciferol	A11CC05	Folic Acid	B03BB01	1	Twosides
Ascorbic Acid (Vit C)	A11GA01	Folic Acid	B03BB01	1	Twosides
Zinc Sulfate	A12CB01	Folic Acid	B03BB01	1	Twosides
Magnesium Oxide	A12CC10	Folic Acid	B03BB01	1	Twosides
Warfarin	B01AA03	Folic Acid	B03BB01	2	Drugbank, Twosides
Enoxaparin	B01AB05	Folic Acid	B03BB01	1	Twosides
Tinzaparin	B01AB10	Folic Acid	B03BB01	1	Twosides
Darbepoetin Alfa	B03XA02	Folic Acid	B03BB01	1	Twosides
Spironolactone	C03DA01	Folic Acid	B03BB01	2	Drugbank, Twosides
Amlodipine	C08CA01	Folic Acid	B03BB01	1	Twosides
Losartan	C09CA01	Folic Acid	B03BB01	1	Twosides
Atorvastatin	C10AA05	Folic Acid	B03BB01	1	Twosides
Solifenacin	G04BD08	Folic Acid	B03BB01	1	Twosides
Dexamethasone	H02AB02	Folic Acid	B03BB01	2	Drugbank, Twosides
Piperacillin And Enzyme Inhibitor	J01CR05	Folic Acid	B03BB01	0	Unknown DDI
Gentamicin	J01GB03	Folic Acid	B03BB01	2	Drugbank, Twosides
Methotrexate	L04AX03	Folic Acid	B03BB01	2	Drugbank, ONC NI
Ibuprofen	M01AE01	Folic Acid	B03BB01	2	Drugbank, Twosides
Buprenorphine	N02AE01	Folic Acid	B03BB01	2	Drugbank, Twosides
Gabapentin	N03AX12	Folic Acid	B03BB01	1	Twosides
Bromazepam	N05BA08	Folic Acid	B03BB01	2	Drugbank, Twosides
Citalopram	N06AB04	Folic Acid	B03BB01	1	Twosides
Sertraline	N06AB06	Folic Acid	B03BB01	1	Twosides
Methadone	N07BC02	Folic Acid	B03BB01	2	Drugbank, Twosides
Lactulose	A06AD11	Erythropoietin	B03XA01	0	Unknown DDI
Insulin (Human)	A10AC01	Erythropoietin	B03XA01	0	Unknown DDI
Dalteparin	B01AB04	Darbepoetin Alfa	B03XA02	1	Twosides
Dexamethasone	H02AB02	Darbepoetin Alfa	B03XA02	2	Drugbank, Twosides
Dicloxacillin	J01CF01	Darbepoetin Alfa	B03XA02	0	Unknown DDI
Piperacillin And Enzyme Inhibitor	J01CR05	Darbepoetin Alfa	B03XA02	0	Unknown DDI
Ondansetron	A04AA01	Albumin	B05AA01	0	Unknown DDI
Furosemide	C03CA01	Albumin	B05AA01	0	Unknown DDI
Methylprednisolone	H02AB04	Albumin	B05AA01	0	Unknown DDI
Metoclopramide	A03FA01	Carbohydrates	B05BA03	0	Unknown DDI
Thiamine (Vit B1)	A11DA01	Carbohydrates	B05BA03	0	Unknown DDI
Dexamethasone	H02AB02	Carbohydrates	B05BA03	0	Unknown DDI
Methotrexate	L01BA01	Carbohydrates	B05BA03	0	Unknown DDI
Pantoprazole	A02BC02	Combinations	B05BA10	0	Unknown DDI
Metoclopramide	A03FA01	Combinations	B05BA10	0	Unknown DDI
Ondansetron	A04AA01	Combinations	B05BA10	0	Unknown DDI
Loperamide	A07DA03	Combinations	B05BA10	0	Unknown DDI
Insulin Glargine	A10AE04	Combinations	B05BA10	0	Unknown DDI
Furosemide	C03CA01	Combinations	B05BA10	0	Unknown DDI
Aciclovir	J05AB01	Combinations	B05BA10	0	Unknown DDI
Oxycodone	N02AA05	Combinations	B05BA10	0	Unknown DDI
Fentanyl	N02AB03	Combinations	B05BA10	0	Unknown DDI
Ondansetron	A04AA01	Electrolytes	B05BB01	0	Unknown DDI
Aprepitant	A04AD12	Electrolytes	B05BB01	0	Unknown DDI
Alfacalcidol	A11CC03	Electrolytes	B05BB01	0	Unknown DDI
Calcium Carbonate	A12AA04	Electrolytes	B05BB01	0	Unknown DDI
Methotrexate	L01BA01	Electrolytes	B05BB01	0	Unknown DDI
Chlorzoxazone	M03BB03	Electrolytes	B05BB01	0	Unknown DDI
Bupivacaine, Combinations	N01BB51	Electrolytes	B05BB01	0	Unknown DDI
Metoclopramide	A03FA01	Electrolytes With Carbohydrates	B05BB02	0	Unknown DDI
Aprepitant	A04AD12	Electrolytes With Carbohydrates	B05BB02	0	Unknown DDI
Metopimazine	A04AD05	Potassium Chloride	B05XA01	1	Twosides
Electrolytes	B05BB01	Potassium Chloride	B05XA01	0	Unknown DDI
Furosemide	C03CA01	Potassium Chloride	B05XA01	2	Drugbank, Twosides
Aciclovir	J05AB01	Potassium Chloride	B05XA01	2	Drugbank, Twosides
Methotrexate	L01BA01	Potassium Chloride	B05XA01	2	Drugbank, Twosides
Caffeine	N06BC01	Sodium Bicarbonate	B05XA02	1	Twosides
Ursodeoxycholic Acid	A05AA02	Sodium Chloride	B05XA03	0	Unknown DDI
Gentamicin	J01GB03	Sodium Chloride	B05XA03	1	Twosides
Caffeine	N06BC01	Sodium Chloride	B05XA03	1	Twosides
Potassium Chloride	B05XA01	Potassium Phosphate, Incl, Combinations With Other Potassium Salts	B05XA06	0	Unknown DDI
Potassium Chloride	B05XA01	Magnesium Chloride	B05XA11	1	Twosides
Aciclovir	J05AB01	Magnesium Chloride	B05XA11	2	Drugbank, Twosides
Ciclosporin	L04AD01	Magnesium Chloride	B05XA11	2	Drugbank, Twosides
Ascorbic Acid (Vit C)	A11GA01	Alanyl Glutamine	B05XB02	0	Unknown DDI
Combinations	B05BA10	Alanyl Glutamine	B05XB02	0	Unknown DDI
Potassium Chloride	B05XA01	Alanyl Glutamine	B05XB02	0	Unknown DDI
Aciclovir	J05AB01	Alanyl Glutamine	B05XB02	0	Unknown DDI
Ciclosporin	L04AD01	Alanyl Glutamine	B05XB02	0	Unknown DDI
Insulin (Human)	A10AC01	Digoxin	C01AA05	1	Twosides
Dalteparin	B01AB04	Digoxin	C01AA05	3	Drugbank, KEGG, Twosides
Enoxaparin	B01AB05	Digoxin	C01AA05	3	Drugbank, KEGG, Twosides
Tinzaparin	B01AB10	Digoxin	C01AA05	3	Drugbank, KEGG, Twosides
Clopidogrel	B01AC04	Digoxin	C01AA05	2	Drugbank, Twosides
Dabigatran Etexilate	B01AE07	Digoxin	C01AA05	2	Drugbank, Twosides
Rivaroxaban	B01AF01	Digoxin	C01AA05	2	Drugbank, Twosides
Moxonidine	C02AC05	Digoxin	C01AA05	1	Twosides
Metoprolol	C07AB02	Digoxin	C01AA05	3	Drugbank, KEGG, Twosides
Bisoprolol	C07AB07	Digoxin	C01AA05	3	Drugbank, KEGG, Twosides
Carvedilol	C07AG02	Digoxin	C01AA05	6	Corpus 2013, Interaktionsdatabasen, Drugbank, KEGG, NLM corpus, Twosides
Verapamil	C08DA01	Digoxin	C01AA05	8	Corpus 2011, Corpus 2013, PK corpus, Interaktionsdatabasen, Drugbank, KEGG, NLM corpus, Twosides
Ramipril	C09AA05	Digoxin	C01AA05	2	Drugbank, Twosides
Trandolapril	C09AA10	Digoxin	C01AA05	2	Drugbank, Twosides
Simvastatin	C10AA01	Digoxin	C01AA05	4	PK corpus, Drugbank, KEGG, Twosides
Thiamazole	H03BB02	Digoxin	C01AA05	3	Drugbank, KEGG, Twosides
Phenoxymethylpenicillin	J01CE02	Digoxin	C01AA05	1	Twosides
Gentamicin	J01GB03	Digoxin	C01AA05	2	Drugbank, Twosides
Allopurinol	M04AA01	Digoxin	C01AA05	2	Drugbank, Twosides
Sertraline	N06AB06	Digoxin	C01AA05	3	PK corpus, Drugbank, Twosides
Potassium Chloride	A12BA01	Amiodarone	C01BD01	2	Drugbank, Twosides
Warfarin	B01AA03	Amiodarone	C01BD01	7	CredibleMeds, Interaktionsdatabasen, Drugbank, KEGG, NDF-RT, NLM corpus, Twosides
Dalteparin	B01AB04	Amiodarone	C01BD01	3	Drugbank, KEGG, Twosides
Tinzaparin	B01AB10	Amiodarone	C01BD01	4	Interaktionsdatabasen, Drugbank, KEGG, Twosides
Dabigatran Etexilate	B01AE07	Amiodarone	C01BD01	5	Interaktionsdatabasen, Drugbank, KEGG, NLM corpus, Twosides
Furosemide	C03CA01	Amiodarone	C01BD01	3	Drugbank, KEGG, Twosides
Metoprolol	C07AB02	Amiodarone	C01BD01	4	Interaktionsdatabasen, Drugbank, KEGG, Twosides
Ramipril	C09AA05	Amiodarone	C01BD01	2	Drugbank, Twosides
Trandolapril	C09AA10	Amiodarone	C01BD01	2	Drugbank, Twosides
Pantoprazole	A02BC02	Norepinephrine	C01CA03	1	Twosides
Insulin Aspart	A10AB05	Norepinephrine	C01CA03	0	Unknown DDI
Dalteparin	B01AB04	Norepinephrine	C01CA03	0	Unknown DDI
Dopamine	C01CA04	Norepinephrine	C01CA03	2	Drugbank, Twosides
Tranexamic Acid	B02AA02	Epinephrine	C01CA24	1	Twosides
Amoxicillin	J01CA04	Epinephrine	C01CA24	1	Twosides
Dicloxacillin	J01CF01	Epinephrine	C01CA24	0	Unknown DDI
Cefuroxime	J01DC02	Epinephrine	C01CA24	1	Twosides
Oxycodone	N02AA05	Epinephrine	C01CA24	1	Twosides
Cefuroxime	J01DC02	Ephedrine	C01CA26	1	Twosides
Glimepiride	A10BB12	Glyceryl Trinitrate	C01DA02	1	Twosides
Ergocalciferol	A11CC01	Glyceryl Trinitrate	C01DA02	1	Twosides
Clopidogrel	B01AC04	Glyceryl Trinitrate	C01DA02	1	Twosides
Acetylsalicylic Acid	B01AC06	Glyceryl Trinitrate	C01DA02	4	Drugbank, KEGG, NLM corpus, Twosides
Piperacillin And Enzyme Inhibitor	J01CR05	Glyceryl Trinitrate	C01DA02	0	Unknown DDI
Clonazepam	N03AE01	Glyceryl Trinitrate	C01DA02	1	Twosides
Gabapentin	N03AX12	Glyceryl Trinitrate	C01DA02	2	KEGG, Twosides
Diazepam	N05BA01	Glyceryl Trinitrate	C01DA02	1	Twosides
Codeine	R05DA04	Glyceryl Trinitrate	C01DA02	1	Twosides
Clopidogrel	B01AC04	Isosorbide Dinitrate	C01DA08	1	Twosides
Verapamil	C08DA01	Isosorbide Dinitrate	C01DA08	2	Drugbank, Twosides
Enalapril	C09AA02	Isosorbide Dinitrate	C01DA08	2	Drugbank, Twosides
Trandolapril	C09AA10	Isosorbide Dinitrate	C01DA08	3	Drugbank, KEGG, Twosides
Atorvastatin	C10AA05	Isosorbide Dinitrate	C01DA08	1	Twosides
Glimepiride	A10BB12	Isosorbide Mononitrate	C01DA14	0	Unknown DDI
Acetylsalicylic Acid	B01AC06	Isosorbide Mononitrate	C01DA14	1	Drugbank
Bisoprolol	C07AB07	Isosorbide Mononitrate	C01DA14	2	Drugbank, KEGG
Carvedilol	C07AG02	Isosorbide Mononitrate	C01DA14	1	Drugbank
Amlodipine	C08CA01	Isosorbide Mononitrate	C01DA14	1	Drugbank
Losartan	C09CA01	Isosorbide Mononitrate	C01DA14	1	Drugbank
Simvastatin	C10AA01	Isosorbide Mononitrate	C01DA14	0	Unknown DDI
Atorvastatin	C10AA05	Isosorbide Mononitrate	C01DA14	0	Unknown DDI
Rosuvastatin	C10AA07	Isosorbide Mononitrate	C01DA14	0	Unknown DDI
Tolterodine	G04BD07	Isosorbide Mononitrate	C01DA14	1	Drugbank
Ampicillin	J01CA01	Isosorbide Mononitrate	C01DA14	1	Drugbank
Piperacillin And Enzyme Inhibitor	J01CR05	Isosorbide Mononitrate	C01DA14	0	Unknown DDI
Meropenem	J01DH02	Isosorbide Mononitrate	C01DA14	1	Drugbank
Gentamicin	J01GB03	Isosorbide Mononitrate	C01DA14	1	Drugbank
Acetylcysteine	R05CB01	Isosorbide Mononitrate	C01DA14	0	Unknown DDI
Losartan	C09CA01	Nicorandil	C01DX16	2	Drugbank, Twosides
Acetylsalicylic Acid	B01AC06	Ivabradine	C01EB17	1	Twosides
Losartan	C09CA01	Ivabradine	C01EB17	2	Drugbank, Twosides
Magnesium Sulfate	B05XA05	Methyldopa (Levorotatory)	C02AB01	1	Twosides
Labetalol	C07AG01	Methyldopa (Levorotatory)	C02AB01	2	KEGG, Twosides
Nifedipine	C08CA05	Methyldopa (Levorotatory)	C02AB01	2	KEGG, Twosides
Ibuprofen	M01AE01	Methyldopa (Levorotatory)	C02AB01	1	Twosides
Codeine, Combinations Excl, Psycholeptics	N02AA59	Methyldopa (Levorotatory)	C02AB01	0	Unknown DDI
Metformin	A10BA02	Moxonidine	C02AC05	1	Twosides
Dalteparin	B01AB04	Moxonidine	C02AC05	0	Unknown DDI
Clopidogrel	B01AC04	Moxonidine	C02AC05	0	Unknown DDI
Darbepoetin Alfa	B03XA02	Moxonidine	C02AC05	1	Twosides
Atorvastatin	C10AA05	Moxonidine	C02AC05	1	Twosides
Cefuroxime	J01DC02	Moxonidine	C02AC05	1	Twosides
Insulin Detemir	A10AE05	Doxazosin	C02CA04	1	Twosides
Tinzaparin	B01AB10	Doxazosin	C02CA04	0	Unknown DDI
Acetylsalicylic Acid	B01AC06	Doxazosin	C02CA04	2	Drugbank, Twosides
Carvedilol	C07AG02	Doxazosin	C02CA04	3	Drugbank, KEGG, Twosides
Piperacillin And Enzyme Inhibitor	J01CR05	Doxazosin	C02CA04	0	Unknown DDI
Cefuroxime	J01DC02	Doxazosin	C02CA04	1	Twosides
Ibuprofen	M01AE01	Doxazosin	C02CA04	2	Drugbank, Twosides
Oxycodone	N02AA05	Doxazosin	C02CA04	2	Drugbank, Twosides
Piperacillin And Enzyme Inhibitor	J01CR05	Bendroflumethiazide And Potassium	C03AB01	0	Unknown DDI
Potassium Chloride	A12BA01	Metolazone	C03BA08	2	Drugbank, Twosides
Warfarin	B01AA03	Metolazone	C03BA08	2	Drugbank, Twosides
Furosemide	C03CA01	Metolazone	C03BA08	4	Corpus 2013, Drugbank, NLM corpus, Twosides
Miconazole	A01AB09	Furosemide	C03CA01	1	Twosides
Magnesium Hydroxide	A02AA04	Furosemide	C03CA01	2	Drugbank, Twosides
Omeprazole	A02BC01	Furosemide	C03CA01	1	Twosides
Pantoprazole	A02BC02	Furosemide	C03CA01	2	Drugbank, Twosides
Esomeprazole	A02BC05	Furosemide	C03CA01	1	Twosides
Metoclopramide	A03FA01	Furosemide	C03CA01	2	Drugbank, Twosides
Ondansetron	A04AA01	Furosemide	C03CA01	1	Twosides
Bisacodyl	A06AB02	Furosemide	C03CA01	2	Drugbank, Twosides
Sodium Picosulfate	A06AB08	Furosemide	C03CA01	2	Drugbank, Twosides
Lactulose	A06AD11	Furosemide	C03CA01	2	Drugbank, Twosides
Macrogol, Combinations	A06AD65	Furosemide	C03CA01	1	Drugbank
Nystatin	A07AA02	Furosemide	C03CA01	1	Twosides
Vancomycin	A07AA09	Furosemide	C03CA01	2	Drugbank, Twosides
Loperamide	A07DA03	Furosemide	C03CA01	1	Twosides
Budesonide	A07EA06	Furosemide	C03CA01	3	Drugbank, KEGG, Twosides
Insulin Aspart	A10AB05	Furosemide	C03CA01	2	Drugbank, KEGG
Insulin (Human)	A10AC01	Furosemide	C03CA01	3	Drugbank, KEGG, Twosides
Insulin Aspart	A10AD05	Furosemide	C03CA01	2	Drugbank, KEGG
Insulin Glargine	A10AE04	Furosemide	C03CA01	3	Drugbank, KEGG, Twosides
Insulin Detemir	A10AE05	Furosemide	C03CA01	3	Drugbank, KEGG, Twosides
Metformin	A10BA02	Furosemide	C03CA01	3	Drugbank, KEGG, Twosides
Glimepiride	A10BB12	Furosemide	C03CA01	3	Drugbank, KEGG, Twosides
Liraglutide	A10BJ02	Furosemide	C03CA01	1	Drugbank
Multivitamins And Other Minerals, Incl, Combinations	A11AA03	Furosemide	C03CA01	0	Unknown DDI
Alfacalcidol	A11CC03	Furosemide	C03CA01	1	Twosides
Colecalciferol	A11CC05	Furosemide	C03CA01	1	Twosides
Thiamine (Vit B1)	A11DA01	Furosemide	C03CA01	1	Twosides
Calcium Glubionate	A12AA02	Furosemide	C03CA01	1	Twosides
Calcium Carbonate	A12AA04	Furosemide	C03CA01	1	Twosides
Calcium Lactate Gluconate	A12AA06	Furosemide	C03CA01	0	Unknown DDI
Calcium Chloride	A12AA07	Furosemide	C03CA01	1	Twosides
Potassium Chloride	A12BA01	Furosemide	C03CA01	2	Drugbank, Twosides
Zinc Sulfate	A12CB01	Furosemide	C03CA01	1	Twosides
Magnesium Oxide	A12CC10	Furosemide	C03CA01	2	Drugbank, Twosides
Magnesium (Different Salts In Combination)	A12CC30	Furosemide	C03CA01	0	Unknown DDI
Warfarin	B01AA03	Furosemide	C03CA01	2	Drugbank, Twosides
Dalteparin	B01AB04	Furosemide	C03CA01	1	Twosides
Enoxaparin	B01AB05	Furosemide	C03CA01	1	Twosides
Tinzaparin	B01AB10	Furosemide	C03CA01	1	Twosides
Clopidogrel	B01AC04	Furosemide	C03CA01	1	Twosides
Acetylsalicylic Acid	B01AC06	Furosemide	C03CA01	6	Corpus 2011, Corpus 2013, Drugbank, KEGG, NLM corpus, Twosides
Dabigatran Etexilate	B01AE07	Furosemide	C03CA01	2	Drugbank, Twosides
Rivaroxaban	B01AF01	Furosemide	C03CA01	2	Drugbank, Twosides
Apixaban	B01AF02	Furosemide	C03CA01	1	Twosides
Fondaparinux	B01AX05	Furosemide	C03CA01	2	Drugbank, Twosides
Tranexamic Acid	B02AA02	Furosemide	C03CA01	1	Twosides
Ferrous Fumarate	B03AA02	Furosemide	C03CA01	1	Twosides
Hydroxocobalamin	B03BA03	Furosemide	C03CA01	2	Drugbank, Twosides
Darbepoetin Alfa	B03XA02	Furosemide	C03CA01	1	Twosides
Albumin	B05AA01	Furosemide	C03CA01	0	Unknown DDI
Carbohydrates	B05BA03	Furosemide	C03CA01	0	Unknown DDI
Combinations	B05BA10	Furosemide	C03CA01	0	Unknown DDI
Electrolytes	B05BB01	Furosemide	C03CA01	0	Unknown DDI
Potassium Chloride	B05XA01	Furosemide	C03CA01	2	Drugbank, Twosides
Magnesium Sulfate	B05XA05	Furosemide	C03CA01	2	Drugbank, Twosides
Digoxin	C01AA05	Furosemide	C03CA01	3	Drugbank, KEGG, Twosides
Amiodarone	C01BD01	Furosemide	C03CA01	3	Drugbank, KEGG, Twosides
Norepinephrine	C01CA03	Furosemide	C03CA01	6	Corpus 2011, Corpus 2013, Drugbank, KEGG, NLM corpus, Twosides
Dopamine	C01CA04	Furosemide	C03CA01	3	Drugbank, KEGG, Twosides
Glyceryl Trinitrate	C01DA02	Furosemide	C03CA01	3	Drugbank, KEGG, Twosides
Isosorbide Dinitrate	C01DA08	Furosemide	C03CA01	3	Drugbank, KEGG, Twosides
Isosorbide Mononitrate	C01DA14	Furosemide	C03CA01	2	Drugbank, KEGG
Metolazone	C03BA08	Furosemide	C03CA01	4	Corpus 2013, Drugbank, NLM corpus, Twosides
Spironolactone	C03DA01	Furosemide	C03CA01	2	Drugbank, KEGG
Propranolol	C07AA05	Furosemide	C03CA01	3	Drugbank, KEGG, Twosides
Metoprolol	C07AB02	Furosemide	C03CA01	3	Drugbank, KEGG, Twosides
Atenolol	C07AB03	Furosemide	C03CA01	3	Drugbank, KEGG, Twosides
Bisoprolol	C07AB07	Furosemide	C03CA01	3	Drugbank, KEGG, Twosides
Labetalol	C07AG01	Furosemide	C03CA01	3	Drugbank, KEGG, Twosides
Carvedilol	C07AG02	Furosemide	C03CA01	3	Drugbank, KEGG, Twosides
Amlodipine	C08CA01	Furosemide	C03CA01	2	Drugbank, Twosides
Felodipine	C08CA02	Furosemide	C03CA01	2	Drugbank, Twosides
Verapamil	C08DA01	Furosemide	C03CA01	3	Drugbank, KEGG, Twosides
Enalapril	C09AA02	Furosemide	C03CA01	3	Drugbank, KEGG, Twosides
Perindopril	C09AA04	Furosemide	C03CA01	3	Drugbank, KEGG, Twosides
Ramipril	C09AA05	Furosemide	C03CA01	4	Drugbank, KEGG, NDF-RT, Twosides
Trandolapril	C09AA10	Furosemide	C03CA01	3	Drugbank, KEGG, Twosides
Losartan	C09CA01	Furosemide	C03CA01	3	Drugbank, KEGG, Twosides
Candesartan	C09CA06	Furosemide	C03CA01	3	Drugbank, KEGG, Twosides
Atorvastatin	C10AA05	Furosemide	C03CA01	1	Twosides
Rosuvastatin	C10AA07	Furosemide	C03CA01	2	Drugbank, Twosides
Terbinafine	D01AE15	Furosemide	C03CA01	1	Twosides
Betamethasone	D07AC01	Furosemide	C03CA01	3	Drugbank, KEGG, Twosides
Estradiol	G03CA03	Furosemide	C03CA01	2	Drugbank, Twosides
Alfuzosin	G04CA01	Furosemide	C03CA01	2	Drugbank, Twosides
Terlipressin	H01BA04	Furosemide	C03CA01	0	Unknown DDI
Dexamethasone	H02AB02	Furosemide	C03CA01	3	Drugbank, KEGG, Twosides
Methylprednisolone	H02AB04	Furosemide	C03CA01	3	Drugbank, KEGG, Twosides
Thiamazole	H03BB02	Furosemide	C03CA01	2	Drugbank, Twosides
Ampicillin	J01CA01	Furosemide	C03CA01	2	Drugbank, Twosides
Benzylpenicillin	J01CE01	Furosemide	C03CA01	3	Drugbank, KEGG, Twosides
Phenoxymethylpenicillin	J01CE02	Furosemide	C03CA01	2	KEGG, Twosides
Dicloxacillin	J01CF01	Furosemide	C03CA01	2	KEGG, Twosides
Flucloxacillin	J01CF05	Furosemide	C03CA01	1	Twosides
Piperacillin And Enzyme Inhibitor	J01CR05	Furosemide	C03CA01	0	Unknown DDI
Cefuroxime	J01DC02	Furosemide	C03CA01	3	Drugbank, KEGG, Twosides
Meropenem	J01DH02	Furosemide	C03CA01	2	Drugbank, Twosides
Trimethoprim	J01EA01	Furosemide	C03CA01	2	Drugbank, Twosides
Erythromycin	J01FA01	Furosemide	C03CA01	1	Twosides
Roxithromycin	J01FA06	Furosemide	C03CA01	1	Twosides
Ciprofloxacin	J01MA02	Furosemide	C03CA01	2	Drugbank, Twosides
Vancomycin	J01XA01	Furosemide	C03CA01	2	Drugbank, Twosides
Nitrofurantoin	J01XE01	Furosemide	C03CA01	2	Drugbank, Twosides
Linezolid	J01XX08	Furosemide	C03CA01	2	Drugbank, Twosides
Amphotericin B	J02AA01	Furosemide	C03CA01	3	Drugbank, KEGG, Twosides
Fluconazole	J02AC01	Furosemide	C03CA01	2	Drugbank, Twosides
Posaconazole	J02AC04	Furosemide	C03CA01	1	Twosides
Caspofungin	J02AX04	Furosemide	C03CA01	1	Twosides
Aciclovir	J05AB01	Furosemide	C03CA01	2	Drugbank, Twosides
Immunoglobulins, Normal Human, For Intravascular Adm,	J06BA02	Furosemide	C03CA01	0	Unknown DDI
Methotrexate	L01BA01	Furosemide	C03CA01	4	CANCER, Drugbank, KEGG, Twosides
Mycophenolic Acid	L04AA06	Furosemide	C03CA01	2	Drugbank, Twosides
Tacrolimus	L04AD02	Furosemide	C03CA01	2	Drugbank, Twosides
Methotrexate	L04AX03	Furosemide	C03CA01	4	CANCER, Drugbank, KEGG, Twosides
Ketorolac	M01AB15	Furosemide	C03CA01	4	Corpus 2013, Drugbank, KEGG, Twosides
Ibuprofen	M01AE01	Furosemide	C03CA01	5	Corpus 2011, Corpus 2013, Drugbank, KEGG, Twosides
Glucosamine	M01AX05	Furosemide	C03CA01	1	Twosides
Allopurinol	M04AA01	Furosemide	C03CA01	2	Drugbank, Twosides
Colchicine	M04AC01	Furosemide	C03CA01	1	Drugbank
Alendronic Acid	M05BA04	Furosemide	C03CA01	1	Drugbank
Fentanyl	N01AH01	Furosemide	C03CA01	2	Drugbank, Twosides
Propofol	N01AX10	Furosemide	C03CA01	2	Drugbank, Twosides
Oxycodone	N02AA05	Furosemide	C03CA01	2	Drugbank, Twosides
Ketobemidone	N02AB01	Furosemide	C03CA01	1	Drugbank
Buprenorphine	N02AE01	Furosemide	C03CA01	2	Drugbank, Twosides
Tramadol	N02AX02	Furosemide	C03CA01	2	Drugbank, Twosides
Acetylsalicylic Acid	N02BA01	Furosemide	C03CA01	6	Corpus 2011, Corpus 2013, Drugbank, KEGG, NLM corpus, Twosides
Paracetamol	N02BE01	Furosemide	C03CA01	3	Interaktionsdatabasen, Drugbank, Twosides
Clonidine	N02CX02	Furosemide	C03CA01	2	Drugbank, Twosides
Gabapentin	N03AX12	Furosemide	C03CA01	1	Twosides
Lorazepam	N05BA06	Furosemide	C03CA01	2	Drugbank, Twosides
Midazolam	N05CD08	Furosemide	C03CA01	2	Drugbank, Twosides
Zolpidem	N05CF02	Furosemide	C03CA01	1	Twosides
Nortriptyline	N06AA10	Furosemide	C03CA01	2	Drugbank, Twosides
Sertraline	N06AB06	Furosemide	C03CA01	1	Twosides
Mirtazapine	N06AX11	Furosemide	C03CA01	2	Drugbank, Twosides
Nicotine	N07BA01	Furosemide	C03CA01	2	Drugbank, Twosides
Metronidazole	P01AB01	Furosemide	C03CA01	1	Twosides
Quinine	P01BC01	Furosemide	C03CA01	2	Drugbank, Twosides
Salbutamol And Sodium Cromoglicate	R03AK04	Furosemide	C03CA01	1	Drugbank
Salmeterol And Fluticasone	R03AK06	Furosemide	C03CA01	1	Drugbank
Formoterol And Budesonide	R03AK07	Furosemide	C03CA01	2	Drugbank, KEGG
Fenoterol And Ipratropium Bromide	R03AL01	Furosemide	C03CA01	1	Drugbank
Budesonide	R03BA02	Furosemide	C03CA01	3	Drugbank, KEGG, Twosides
Tiotropium Bromide	R03BB04	Furosemide	C03CA01	1	Drugbank
Acetylcysteine	R05CB01	Furosemide	C03CA01	1	Twosides
Codeine	R05DA04	Furosemide	C03CA01	2	Drugbank, Twosides
Promethazine	R06AD02	Furosemide	C03CA01	2	Drugbank, Twosides
Cetirizine	R06AE07	Furosemide	C03CA01	2	Drugbank, Twosides
Acetazolamide	S01EC01	Furosemide	C03CA01	2	Drugbank, Twosides
Latanoprost	S01EE01	Furosemide	C03CA01	1	Twosides
Polystyrene Sulfonate	V03AE01	Furosemide	C03CA01	0	Unknown DDI
Lactulose	A06AD11	Bumetanide	C03CA02	2	Drugbank, Twosides
Potassium Chloride	A12BA01	Bumetanide	C03CA02	2	Drugbank, Twosides
Metolazone	C03BA08	Bumetanide	C03CA02	2	Drugbank, Twosides
Spironolactone	C03DA01	Bumetanide	C03CA02	3	Drugbank, KEGG, Twosides
Metoprolol	C07AB02	Bumetanide	C03CA02	2	Drugbank, Twosides
Carvedilol	C07AG02	Bumetanide	C03CA02	3	Drugbank, KEGG, Twosides
Ramipril	C09AA05	Bumetanide	C03CA02	3	Drugbank, NDF-RT, Twosides
Lactulose	A06AD11	Spironolactone	C03DA01	2	Drugbank, Twosides
Vancomycin	A07AA09	Spironolactone	C03DA01	2	Drugbank, Twosides
Insulin (Human)	A10AC01	Spironolactone	C03DA01	1	Twosides
Insulin Glargine	A10AE04	Spironolactone	C03DA01	1	Twosides
Insulin Detemir	A10AE05	Spironolactone	C03DA01	1	Twosides
Glimepiride	A10BB12	Spironolactone	C03DA01	3	Drugbank, KEGG, Twosides
Potassium Chloride	A12BA01	Spironolactone	C03DA01	4	Drugbank, KEGG, NDF-RT, Twosides
Zinc Sulfate	A12CB01	Spironolactone	C03DA01	1	Twosides
Magnesium Oxide	A12CC10	Spironolactone	C03DA01	2	Drugbank, Twosides
Magnesium (Different Salts In Combination)	A12CC30	Spironolactone	C03DA01	0	Unknown DDI
Dalteparin	B01AB04	Spironolactone	C03DA01	2	Drugbank, Twosides
Enoxaparin	B01AB05	Spironolactone	C03DA01	2	Drugbank, Twosides
Albumin	B05AA01	Spironolactone	C03DA01	0	Unknown DDI
Carbohydrates	B05BA03	Spironolactone	C03DA01	0	Unknown DDI
Isosorbide Dinitrate	C01DA08	Spironolactone	C03DA01	3	Drugbank, KEGG, Twosides
Furosemide	C03CA01	Spironolactone	C03DA01	2	Drugbank, KEGG
Propranolol	C07AA05	Spironolactone	C03DA01	3	Drugbank, KEGG, Twosides
Carvedilol	C07AG02	Spironolactone	C03DA01	3	Drugbank, KEGG, Twosides
Enalapril	C09AA02	Spironolactone	C03DA01	5	Interaktionsdatabasen, Drugbank, KEGG, NDF-RT, Twosides
Ramipril	C09AA05	Spironolactone	C03DA01	5	Interaktionsdatabasen, Drugbank, KEGG, NDF-RT, Twosides
Trandolapril	C09AA10	Spironolactone	C03DA01	4	Drugbank, KEGG, NDF-RT, Twosides
Losartan	C09CA01	Spironolactone	C03DA01	4	Drugbank, KEGG, NDF-RT, Twosides
Atorvastatin	C10AA05	Spironolactone	C03DA01	2	Drugbank, Twosides
Dicloxacillin	J01CF01	Spironolactone	C03DA01	2	KEGG, Twosides
Trimethoprim	J01EA01	Spironolactone	C03DA01	4	Interaktionsdatabasen, Drugbank, NDF-RT, Twosides
Gentamicin	J01GB03	Spironolactone	C03DA01	1	Twosides
Allopurinol	M04AA01	Spironolactone	C03DA01	2	Drugbank, Twosides
Tramadol	N02AX02	Spironolactone	C03DA01	2	Drugbank, Twosides
Clonazepam	N03AE01	Spironolactone	C03DA01	2	Drugbank, Twosides
Chlordiazepoxide	N05BA02	Spironolactone	C03DA01	1	Twosides
Quinine	P01BC01	Spironolactone	C03DA01	2	Drugbank, Twosides
Thiamine (Vit B1)	A11DA01	Pentoxifylline	C04AD03	1	Twosides
Spironolactone	C03DA01	Pentoxifylline	C04AD03	2	Drugbank, Twosides
Lactulose	A06AD11	Propranolol	C07AA05	1	Twosides
Macrogol, Combinations	A06AD65	Propranolol	C07AA05	1	Drugbank
Acetylsalicylic Acid	B01AC06	Propranolol	C07AA05	6	Corpus 2011, Interaktionsdatabasen, Drugbank, KEGG, Twosides, ONC NI
Albumin	B05AA01	Propranolol	C07AA05	0	Unknown DDI
Thiamazole	H03BB02	Propranolol	C07AA05	2	Drugbank, Twosides
Meropenem	J01DH02	Propranolol	C07AA05	2	Drugbank, Twosides
Zopiclone	N05CF01	Propranolol	C07AA05	1	Twosides
Citalopram	N06AB04	Propranolol	C07AA05	3	Drugbank, Twosides, ONC NI
Esomeprazole	A02BC05	Metoprolol	C07AB02	2	Drugbank, Twosides
Domperidone	A03FA03	Metoprolol	C07AB02	2	Drugbank, Twosides
Sodium Picosulfate	A06AB08	Metoprolol	C07AB02	2	Drugbank, Twosides
Nystatin	A07AA02	Metoprolol	C07AB02	1	Twosides
Vancomycin	A07AA09	Metoprolol	C07AB02	2	Drugbank, Twosides
Loperamide	A07DA03	Metoprolol	C07AB02	2	Drugbank, Twosides
Budesonide	A07EA06	Metoprolol	C07AB02	2	Drugbank, Twosides
Insulin (Human)	A10AC01	Metoprolol	C07AB02	4	Interaktionsdatabasen, Drugbank, KEGG, Twosides
Insulin Glargine	A10AE04	Metoprolol	C07AB02	4	Interaktionsdatabasen, Drugbank, KEGG, Twosides
Glimepiride	A10BB12	Metoprolol	C07AB02	2	Drugbank, KEGG
Alfacalcidol	A11CC03	Metoprolol	C07AB02	1	Twosides
Calcium Carbonate	A12AA04	Metoprolol	C07AB02	3	Drugbank, Twosides, ONC NI
Sodium Chloride	A12CA01	Metoprolol	C07AB02	1	Twosides
Zinc Sulfate	A12CB01	Metoprolol	C07AB02	1	Twosides
Magnesium Oxide	A12CC10	Metoprolol	C07AB02	1	Twosides
Magnesium (Different Salts In Combination)	A12CC30	Metoprolol	C07AB02	0	Unknown DDI
Warfarin	B01AA03	Metoprolol	C07AB02	2	Drugbank, Twosides
Dalteparin	B01AB04	Metoprolol	C07AB02	2	Drugbank, Twosides
Enoxaparin	B01AB05	Metoprolol	C07AB02	2	Drugbank, Twosides
Tinzaparin	B01AB10	Metoprolol	C07AB02	2	Drugbank, Twosides
Clopidogrel	B01AC04	Metoprolol	C07AB02	2	Drugbank, Twosides
Acetylsalicylic Acid	B01AC06	Metoprolol	C07AB02	4	Drugbank, KEGG, Twosides, ONC NI
Ticagrelor	B01AC24	Metoprolol	C07AB02	1	Drugbank
Dabigatran Etexilate	B01AE07	Metoprolol	C07AB02	2	Drugbank, Twosides
Rivaroxaban	B01AF01	Metoprolol	C07AB02	2	Drugbank, Twosides
Fondaparinux	B01AX05	Metoprolol	C07AB02	2	Drugbank, Twosides
Ferrous Fumarate	B03AA02	Metoprolol	C07AB02	1	Twosides
Darbepoetin Alfa	B03XA02	Metoprolol	C07AB02	1	Twosides
Carbohydrates	B05BA03	Metoprolol	C07AB02	0	Unknown DDI
Combinations	B05BA10	Metoprolol	C07AB02	0	Unknown DDI
Magnesium Sulfate	B05XA05	Metoprolol	C07AB02	2	Drugbank, Twosides
Flecainide	C01BC04	Metoprolol	C07AB02	3	Drugbank, KEGG, Twosides
Glyceryl Trinitrate	C01DA02	Metoprolol	C07AB02	3	Drugbank, KEGG, Twosides
Isosorbide Dinitrate	C01DA08	Metoprolol	C07AB02	2	Drugbank, Twosides
Isosorbide Mononitrate	C01DA14	Metoprolol	C07AB02	1	Drugbank
Bendroflumethiazide And Potassium	C03AB01	Metoprolol	C07AB02	1	Drugbank
Metolazone	C03BA08	Metoprolol	C07AB02	2	Drugbank, Twosides
Felodipine	C08CA02	Metoprolol	C07AB02	6	Interaktionsdatabasen, Drugbank, KEGG, NDF-RT, Twosides, ONC NI
Enalapril	C09AA02	Metoprolol	C07AB02	2	Drugbank, Twosides
Ramipril	C09AA05	Metoprolol	C07AB02	2	Drugbank, Twosides
Trandolapril	C09AA10	Metoprolol	C07AB02	2	Drugbank, Twosides
Losartan	C09CA01	Metoprolol	C07AB02	2	Drugbank, Twosides
Simvastatin	C10AA01	Metoprolol	C07AB02	2	Drugbank, Twosides
Atorvastatin	C10AA05	Metoprolol	C07AB02	2	Drugbank, Twosides
Rosuvastatin	C10AA07	Metoprolol	C07AB02	1	Drugbank
Tolterodine	G04BD07	Metoprolol	C07AB02	2	Drugbank, Twosides
Finasteride	G04CB01	Metoprolol	C07AB02	2	Drugbank, Twosides
Thiamazole	H03BB02	Metoprolol	C07AB02	2	Drugbank, Twosides
Ampicillin	J01CA01	Metoprolol	C07AB02	2	Drugbank, Twosides
Pivmecillinam	J01CA08	Metoprolol	C07AB02	0	Unknown DDI
Benzylpenicillin	J01CE01	Metoprolol	C07AB02	1	Twosides
Flucloxacillin	J01CF05	Metoprolol	C07AB02	2	Drugbank, Twosides
Piperacillin And Enzyme Inhibitor	J01CR05	Metoprolol	C07AB02	0	Unknown DDI
Cefuroxime	J01DC02	Metoprolol	C07AB02	2	Drugbank, Twosides
Meropenem	J01DH02	Metoprolol	C07AB02	2	Drugbank, Twosides
Gentamicin	J01GB03	Metoprolol	C07AB02	2	Drugbank, Twosides
Ciprofloxacin	J01MA02	Metoprolol	C07AB02	2	Drugbank, Twosides
Metronidazole	J01XD01	Metoprolol	C07AB02	2	Drugbank, Twosides
Nitrofurantoin	J01XE01	Metoprolol	C07AB02	2	Drugbank, Twosides
Linezolid	J01XX08	Metoprolol	C07AB02	2	Drugbank, Twosides
Fluconazole	J02AC01	Metoprolol	C07AB02	2	Drugbank, Twosides
Filgrastim	L03AA02	Metoprolol	C07AB02	1	Twosides
Ketorolac	M01AB15	Metoprolol	C07AB02	4	Drugbank, KEGG, Twosides, ONC NI
Ibuprofen	M01AE01	Metoprolol	C07AB02	4	Drugbank, KEGG, Twosides, ONC NI
Acetylsalicylic Acid	N02BA01	Metoprolol	C07AB02	4	Drugbank, KEGG, Twosides, ONC NI
Gabapentin	N03AX12	Metoprolol	C07AB02	2	KEGG, Twosides
Chlordiazepoxide	N05BA02	Metoprolol	C07AB02	1	Twosides
Nortriptyline	N06AA10	Metoprolol	C07AB02	2	Drugbank, Twosides
Sertraline	N06AB06	Metoprolol	C07AB02	5	Interaktionsdatabasen, Drugbank, KEGG, Twosides, ONC NI
Memantine	N06DX01	Metoprolol	C07AB02	2	Drugbank, Twosides
Nicotine	N07BA01	Metoprolol	C07AB02	3	Drugbank, KEGG, Twosides
Metronidazole	P01AB01	Metoprolol	C07AB02	2	Drugbank, Twosides
Acetylcysteine	R05CB01	Metoprolol	C07AB02	1	Twosides
Codeine	R05DA04	Metoprolol	C07AB02	3	Drugbank, KEGG, Twosides
Metronidazole	J01XD01	Atenolol	C07AB03	1	Twosides
Chlorzoxazone	M03BB03	Atenolol	C07AB03	2	Drugbank, Twosides
Alprazolam	N05BA12	Atenolol	C07AB03	1	Twosides
Zopiclone	N05CF01	Atenolol	C07AB03	1	Twosides
Codeine	R05DA04	Atenolol	C07AB03	3	Drugbank, KEGG, Twosides
Pantoprazole	A02BC02	Bisoprolol	C07AB07	2	Drugbank, Twosides
Dalteparin	B01AB04	Bisoprolol	C07AB07	2	Drugbank, Twosides
Clopidogrel	B01AC04	Bisoprolol	C07AB07	2	Drugbank, Twosides
Electrolytes	B05BB01	Bisoprolol	C07AB07	0	Unknown DDI
Isosorbide Mononitrate	C01DA14	Bisoprolol	C07AB07	2	Drugbank, KEGG
Enalapril	C09AA02	Bisoprolol	C07AB07	3	Drugbank, KEGG, Twosides
Ramipril	C09AA05	Bisoprolol	C07AB07	3	Drugbank, KEGG, Twosides
Simvastatin	C10AA01	Bisoprolol	C07AB07	2	Drugbank, Twosides
Benzylpenicillin	J01CE01	Bisoprolol	C07AB07	1	Twosides
Piperacillin And Enzyme Inhibitor	J01CR05	Bisoprolol	C07AB07	0	Unknown DDI
Gentamicin	J01GB03	Bisoprolol	C07AB07	2	Drugbank, Twosides
Acetylsalicylic Acid	N02BA01	Bisoprolol	C07AB07	4	Drugbank, KEGG, Twosides, ONC NI
Alfacalcidol	A11CC03	Labetalol	C07AG01	1	Twosides
Dipyridamole	B01AC07	Labetalol	C07AG01	2	Drugbank, Twosides
Ticagrelor	B01AC24	Labetalol	C07AG01	2	Drugbank, Twosides
Glyceryl Trinitrate	C01DA02	Labetalol	C07AG01	4	Drugbank, KEGG, NLM corpus, Twosides
Methyldopa (Levorotatory)	C02AB01	Labetalol	C07AG01	2	KEGG, Twosides
Carvedilol	C07AG02	Labetalol	C07AG01	2	Drugbank, Twosides
Amlodipine	C08CA01	Labetalol	C07AG01	4	Drugbank, KEGG, Twosides, ONC NI
Felodipine	C08CA02	Labetalol	C07AG01	5	Drugbank, KEGG, NDF-RT, Twosides, ONC NI
Nifedipine	C08CA05	Labetalol	C07AG01	4	Drugbank, KEGG, Twosides, ONC NI
Enalapril	C09AA02	Labetalol	C07AG01	1	Drugbank
Ramipril	C09AA05	Labetalol	C07AG01	2	Drugbank, Twosides
Losartan	C09CA01	Labetalol	C07AG01	2	Drugbank, Twosides
Prednisolone	H02AB06	Labetalol	C07AG01	1	Twosides
Ibuprofen	M01AE01	Labetalol	C07AG01	4	Drugbank, KEGG, Twosides, ONC NI
Bupivacaine, Combinations	N01BB51	Labetalol	C07AG01	2	Interaktionsdatabasen, Drugbank
Codeine, Combinations Excl, Psycholeptics	N02AA59	Labetalol	C07AG01	1	Drugbank
Paracetamol	N02BE01	Labetalol	C07AG01	2	Drugbank, Twosides
Gabapentin	N03AX12	Labetalol	C07AG01	2	KEGG, Twosides
Pantoprazole	A02BC02	Carvedilol	C07AG02	1	Drugbank
Glimepiride	A10BB12	Carvedilol	C07AG02	3	Drugbank, KEGG, Twosides
Calcium Carbonate	A12AA04	Carvedilol	C07AG02	3	Drugbank, Twosides, ONC NI
Enoxaparin	B01AB05	Carvedilol	C07AG02	1	Drugbank
Tinzaparin	B01AB10	Carvedilol	C07AG02	2	Drugbank, Twosides
Clopidogrel	B01AC04	Carvedilol	C07AG02	1	Drugbank
Rivaroxaban	B01AF01	Carvedilol	C07AG02	2	Drugbank, Twosides
Enalapril	C09AA02	Carvedilol	C07AG02	3	Drugbank, KEGG, Twosides
Ramipril	C09AA05	Carvedilol	C07AG02	3	Drugbank, KEGG, Twosides
Trandolapril	C09AA10	Carvedilol	C07AG02	3	Drugbank, KEGG, Twosides
Losartan	C09CA01	Carvedilol	C07AG02	2	Drugbank, Twosides
Atorvastatin	C10AA05	Carvedilol	C07AG02	2	Drugbank, Twosides
Alfuzosin	G04CA01	Carvedilol	C07AG02	2	Drugbank, Twosides
Benzylpenicillin	J01CE01	Carvedilol	C07AG02	0	Unknown DDI
Phenoxymethylpenicillin	J01CE02	Carvedilol	C07AG02	1	Twosides
Piperacillin And Enzyme Inhibitor	J01CR05	Carvedilol	C07AG02	0	Unknown DDI
Meropenem	J01DH02	Carvedilol	C07AG02	1	Twosides
Chlorzoxazone	M03BB03	Carvedilol	C07AG02	1	Drugbank
Allopurinol	M04AA01	Carvedilol	C07AG02	1	Twosides
Gabapentin	N03AX12	Carvedilol	C07AG02	2	KEGG, Twosides
Magnesium Hydroxide	A02AA04	Amlodipine	C08CA01	2	Drugbank, Twosides
Esomeprazole	A02BC05	Amlodipine	C08CA01	2	Drugbank, Twosides
Bisacodyl	A06AB02	Amlodipine	C08CA01	2	Drugbank, Twosides
Sodium Picosulfate	A06AB08	Amlodipine	C08CA01	2	Drugbank, Twosides
Lactulose	A06AD11	Amlodipine	C08CA01	2	Drugbank, Twosides
Nystatin	A07AA02	Amlodipine	C08CA01	1	Twosides
Loperamide	A07DA03	Amlodipine	C08CA01	2	Drugbank, Twosides
Insulin Glargine	A10AE04	Amlodipine	C08CA01	2	Drugbank, Twosides
Glimepiride	A10BB12	Amlodipine	C08CA01	2	Drugbank, Twosides
Calcium Carbonate	A12AA04	Amlodipine	C08CA01	1	Twosides
Zinc Sulfate	A12CB01	Amlodipine	C08CA01	1	Twosides
Magnesium (Different Salts In Combination)	A12CC30	Amlodipine	C08CA01	0	Unknown DDI
Dalteparin	B01AB04	Amlodipine	C08CA01	2	Drugbank, Twosides
Enoxaparin	B01AB05	Amlodipine	C08CA01	2	Drugbank, Twosides
Clopidogrel	B01AC04	Amlodipine	C08CA01	2	Drugbank, Twosides
Acetylsalicylic Acid	B01AC06	Amlodipine	C08CA01	2	Drugbank, Twosides
Dabigatran Etexilate	B01AE07	Amlodipine	C08CA01	2	Drugbank, Twosides
Apixaban	B01AF02	Amlodipine	C08CA01	2	Drugbank, Twosides
Fondaparinux	B01AX05	Amlodipine	C08CA01	1	Twosides
Darbepoetin Alfa	B03XA02	Amlodipine	C08CA01	1	Twosides
Combinations	B05BA10	Amlodipine	C08CA01	0	Unknown DDI
Isosorbide Mononitrate	C01DA14	Amlodipine	C08CA01	1	Drugbank
Metolazone	C03BA08	Amlodipine	C08CA01	2	Drugbank, Twosides
Atenolol	C07AB03	Amlodipine	C08CA01	4	Drugbank, KEGG, Twosides, ONC NI
Simvastatin	C10AA01	Amlodipine	C08CA01	5	Interaktionsdatabasen, Drugbank, KEGG, NDF-RT, NLM corpus
Atorvastatin	C10AA05	Amlodipine	C08CA01	3	PK corpus, Interaktionsdatabasen, Twosides
Rosuvastatin	C10AA07	Amlodipine	C08CA01	2	Drugbank, Twosides
Tolterodine	G04BD07	Amlodipine	C08CA01	2	Drugbank, Twosides
Tamsulosin	G04CA02	Amlodipine	C08CA01	2	Drugbank, Twosides
Dexamethasone	H02AB02	Amlodipine	C08CA01	3	Drugbank, KEGG, Twosides
Ampicillin	J01CA01	Amlodipine	C08CA01	1	Twosides
Benzylpenicillin	J01CE01	Amlodipine	C08CA01	1	Twosides
Phenoxymethylpenicillin	J01CE02	Amlodipine	C08CA01	1	Twosides
Flucloxacillin	J01CF05	Amlodipine	C08CA01	2	Drugbank, Twosides
Piperacillin And Enzyme Inhibitor	J01CR05	Amlodipine	C08CA01	0	Unknown DDI
Cefuroxime	J01DC02	Amlodipine	C08CA01	1	Twosides
Ceftriaxone	J01DD04	Amlodipine	C08CA01	2	Drugbank, Twosides
Gentamicin	J01GB03	Amlodipine	C08CA01	1	Twosides
Metronidazole	J01XD01	Amlodipine	C08CA01	2	Drugbank, Twosides
Nitrofurantoin	J01XE01	Amlodipine	C08CA01	2	Drugbank, Twosides
Fluconazole	J02AC01	Amlodipine	C08CA01	3	Drugbank, KEGG, Twosides
Ibuprofen	M01AE01	Amlodipine	C08CA01	3	Interaktionsdatabasen, Drugbank, Twosides
Glucosamine	M01AX05	Amlodipine	C08CA01	1	Twosides
Chlorzoxazone	M03BB03	Amlodipine	C08CA01	2	Drugbank, Twosides
Allopurinol	M04AA01	Amlodipine	C08CA01	1	Twosides
Buprenorphine	N02AE01	Amlodipine	C08CA01	2	Drugbank, Twosides
Clonazepam	N03AE01	Amlodipine	C08CA01	1	Twosides
Aripiprazole	N05AX12	Amlodipine	C08CA01	2	Drugbank, Twosides
Nortriptyline	N06AA10	Amlodipine	C08CA01	2	Drugbank, Twosides
Sertraline	N06AB06	Amlodipine	C08CA01	2	Drugbank, Twosides
Nicotine	N07BA01	Amlodipine	C08CA01	2	Drugbank, Twosides
Metronidazole	P01AB01	Amlodipine	C08CA01	2	Drugbank, Twosides
Formoterol And Budesonide	R03AK07	Amlodipine	C08CA01	1	Drugbank
Cetirizine	R06AE07	Amlodipine	C08CA01	2	Drugbank, Twosides
Polystyrene Sulfonate	V03AE01	Amlodipine	C08CA01	0	Unknown DDI
Insulin (Human)	A10AC01	Felodipine	C08CA02	2	Drugbank, Twosides
Enoxaparin	B01AB05	Felodipine	C08CA02	2	Drugbank, Twosides
Digoxin	C01AA05	Felodipine	C08CA02	3	Drugbank, KEGG, Twosides
Ramipril	C09AA05	Felodipine	C08CA02	1	Twosides
Atorvastatin	C10AA05	Felodipine	C08CA02	2	Drugbank, Twosides
Benzylpenicillin	J01CE01	Felodipine	C08CA02	0	Unknown DDI
Piperacillin And Enzyme Inhibitor	J01CR05	Felodipine	C08CA02	0	Unknown DDI
Cefuroxime	J01DC02	Felodipine	C08CA02	1	Twosides
Metronidazole	J01XD01	Felodipine	C08CA02	2	Drugbank, Twosides
Isosorbide Mononitrate	C01DA14	Nifedipine	C08CA05	1	Drugbank
Methyldopa (Levorotatory)	C02AB01	Nifedipine	C08CA05	2	KEGG, Twosides
Metoprolol	C07AB02	Nifedipine	C08CA05	4	Drugbank, KEGG, Twosides, ONC NI
Labetalol	C07AG01	Nifedipine	C08CA05	4	Drugbank, KEGG, Twosides, ONC NI
Simvastatin	C10AA01	Nifedipine	C08CA05	2	Drugbank, Twosides
Dexamethasone	H02AB02	Nifedipine	C08CA05	2	Drugbank, Twosides
Benzylpenicillin	J01CE01	Nifedipine	C08CA05	1	Drugbank
Indometacin	M01AB01	Nifedipine	C08CA05	3	Drugbank, KEGG, Twosides
Salbutamol	R03AC02	Nifedipine	C08CA05	2	Drugbank, Twosides
Budesonide	R03BA02	Nifedipine	C08CA05	2	Drugbank, Twosides
Magnesium Hydroxide	A02AA04	Nimodipine	C08CA06	1	Drugbank
Ondansetron	A04AA01	Nimodipine	C08CA06	2	Drugbank, Twosides
Sodium Picosulfate	A06AB08	Nimodipine	C08CA06	1	Drugbank
Tranexamic Acid	B02AA02	Nimodipine	C08CA06	0	Unknown DDI
Chlorzoxazone	M03BB03	Nimodipine	C08CA06	0	Unknown DDI
Lansoprazole	A02BC03	Lercanidipine	C08CA13	1	Twosides
Clopidogrel	B01AC04	Lercanidipine	C08CA13	2	Drugbank, Twosides
Piperacillin And Enzyme Inhibitor	J01CR05	Lercanidipine	C08CA13	0	Unknown DDI
Cefuroxime	J01DC02	Lercanidipine	C08CA13	1	Twosides
Magnesium Hydroxide	A02AA04	Verapamil	C08DA01	2	Drugbank, Twosides
Dalteparin	B01AB04	Verapamil	C08DA01	1	Twosides
Clopidogrel	B01AC04	Verapamil	C08DA01	2	Drugbank, Twosides
Dabigatran Etexilate	B01AE07	Verapamil	C08DA01	5	Interaktionsdatabasen, Drugbank, KEGG, NLM corpus, Twosides
Rivaroxaban	B01AF01	Verapamil	C08DA01	2	Drugbank, Twosides
Ampicillin	J01CA01	Verapamil	C08DA01	2	Drugbank, Twosides
Benzylpenicillin	J01CE01	Verapamil	C08DA01	1	Drugbank
Cefuroxime	J01DC02	Verapamil	C08DA01	2	Drugbank, Twosides
Oxycodone	N02AA05	Verapamil	C08DA01	3	Drugbank, NDF-RT, Twosides
Oxazepam	N05BA04	Verapamil	C08DA01	2	Drugbank, Twosides
Isosorbide Mononitrate	C01DA14	Diltiazem	C08DB01	2	Drugbank, KEGG
Piperacillin And Enzyme Inhibitor	J01CR05	Diltiazem	C08DB01	0	Unknown DDI
Magnesium Hydroxide	A02AA04	Enalapril	C09AA02	2	Drugbank, Twosides
Bisacodyl	A06AB02	Enalapril	C09AA02	1	Twosides
Macrogol, Combinations	A06AD65	Enalapril	C09AA02	0	Unknown DDI
Nystatin	A07AA02	Enalapril	C09AA02	2	Drugbank, Twosides
Loperamide	A07DA03	Enalapril	C09AA02	2	Drugbank, Twosides
Insulin (Human)	A10AC01	Enalapril	C09AA02	2	Interaktionsdatabasen, Twosides
Insulin Glargine	A10AE04	Enalapril	C09AA02	2	Interaktionsdatabasen, Twosides
Insulin Detemir	A10AE05	Enalapril	C09AA02	2	Interaktionsdatabasen, Twosides
Metformin	A10BA02	Enalapril	C09AA02	3	Interaktionsdatabasen, Drugbank, Twosides
Glimepiride	A10BB12	Enalapril	C09AA02	3	Interaktionsdatabasen, Twosides, ONC NI
Magnesium Oxide	A12CC10	Enalapril	C09AA02	2	Drugbank, Twosides
Warfarin	B01AA03	Enalapril	C09AA02	1	Twosides
Enoxaparin	B01AB05	Enalapril	C09AA02	2	Drugbank, Twosides
Clopidogrel	B01AC04	Enalapril	C09AA02	1	Drugbank
Acetylsalicylic Acid	B01AC06	Enalapril	C09AA02	5	Interaktionsdatabasen, Drugbank, KEGG, Twosides, ONC NI
Fondaparinux	B01AX05	Enalapril	C09AA02	1	Twosides
Tranexamic Acid	B02AA02	Enalapril	C09AA02	1	Twosides
Ferrous Fumarate	B03AA02	Enalapril	C09AA02	1	Twosides
Darbepoetin Alfa	B03XA02	Enalapril	C09AA02	1	Twosides
Combinations	B05BA10	Enalapril	C09AA02	1	Interaktionsdatabasen
Electrolytes	B05BB01	Enalapril	C09AA02	0	Unknown DDI
Bendroflumethiazide And Potassium	C03AB01	Enalapril	C09AA02	2	Drugbank, ONC NI
Metoprolol	C07AB02	Enalapril	C09AA02	2	Drugbank, Twosides
Labetalol	C07AG01	Enalapril	C09AA02	1	Drugbank
Carvedilol	C07AG02	Enalapril	C09AA02	3	Drugbank, KEGG, Twosides
Simvastatin	C10AA01	Enalapril	C09AA02	2	Drugbank, Twosides
Dexamethasone	H02AB02	Enalapril	C09AA02	3	Drugbank, KEGG, Twosides
Thiamazole	H03BB02	Enalapril	C09AA02	1	Twosides
Ampicillin	J01CA01	Enalapril	C09AA02	1	Twosides
Benzylpenicillin	J01CE01	Enalapril	C09AA02	1	Drugbank
Flucloxacillin	J01CF05	Enalapril	C09AA02	1	Twosides
Piperacillin And Enzyme Inhibitor	J01CR05	Enalapril	C09AA02	0	Unknown DDI
Cefuroxime	J01DC02	Enalapril	C09AA02	1	Twosides
Meropenem	J01DH02	Enalapril	C09AA02	1	Twosides
Gentamicin	J01GB03	Enalapril	C09AA02	0	Unknown DDI
Metronidazole	J01XD01	Enalapril	C09AA02	1	Twosides
Fluconazole	J02AC01	Enalapril	C09AA02	2	Drugbank, Twosides
Allopurinol	M04AA01	Enalapril	C09AA02	2	Drugbank, Twosides
Alendronic Acid	M05BA04	Enalapril	C09AA02	1	Drugbank
Acetylsalicylic Acid	N02BA01	Enalapril	C09AA02	5	Interaktionsdatabasen, Drugbank, KEGG, Twosides, ONC NI
Risperidone	N05AX08	Enalapril	C09AA02	3	Drugbank, KEGG, Twosides
Oxazepam	N05BA04	Enalapril	C09AA02	1	Twosides
Nortriptyline	N06AA10	Enalapril	C09AA02	2	Drugbank, Twosides
Mirtazapine	N06AX11	Enalapril	C09AA02	2	Drugbank, Twosides
Memantine	N06DX01	Enalapril	C09AA02	1	Twosides
Metronidazole	P01AB01	Enalapril	C09AA02	1	Twosides
Polystyrene Sulfonate	V03AE01	Enalapril	C09AA02	0	Unknown DDI
Insulin Aspart	A10AB05	Lisinopril	C09AA03	1	Interaktionsdatabasen
Clopidogrel	B01AC04	Perindopril	C09AA04	1	Twosides
Carvedilol	C07AG02	Perindopril	C09AA04	3	Drugbank, KEGG, Twosides
Atorvastatin	C10AA05	Perindopril	C09AA04	1	Twosides
Morphine	N02AA01	Perindopril	C09AA04	2	Drugbank, Twosides
Zopiclone	N05CF01	Perindopril	C09AA04	1	Twosides
Citalopram	N06AB04	Perindopril	C09AA04	1	Twosides
Magnesium Hydroxide	A02AA04	Ramipril	C09AA05	2	Drugbank, Twosides
Loperamide	A07DA03	Ramipril	C09AA05	2	Drugbank, Twosides
Insulin (Human)	A10AC01	Ramipril	C09AA05	2	Interaktionsdatabasen, Twosides
Insulin Glargine	A10AE04	Ramipril	C09AA05	2	Interaktionsdatabasen, Twosides
Glimepiride	A10BB12	Ramipril	C09AA05	3	Interaktionsdatabasen, Twosides, ONC NI
Magnesium (Different Salts In Combination)	A12CC30	Ramipril	C09AA05	0	Unknown DDI
Dalteparin	B01AB04	Ramipril	C09AA05	2	Drugbank, Twosides
Acetylsalicylic Acid	B01AC06	Ramipril	C09AA05	5	Interaktionsdatabasen, Drugbank, KEGG, Twosides, ONC NI
Dipyridamole	B01AC07	Ramipril	C09AA05	2	Drugbank, Twosides
Combinations	B05BA10	Ramipril	C09AA05	0	Unknown DDI
Bumetanide	C03CA02	Ramipril	C09AA05	3	Drugbank, NDF-RT, Twosides
Spironolactone	C03DA01	Ramipril	C09AA05	5	Interaktionsdatabasen, Drugbank, KEGG, NDF-RT, Twosides
Metoprolol	C07AB02	Ramipril	C09AA05	2	Drugbank, Twosides
Carvedilol	C07AG02	Ramipril	C09AA05	3	Drugbank, KEGG, Twosides
Atorvastatin	C10AA05	Ramipril	C09AA05	1	Twosides
Benzylpenicillin	J01CE01	Ramipril	C09AA05	1	Twosides
Piperacillin And Enzyme Inhibitor	J01CR05	Ramipril	C09AA05	0	Unknown DDI
Cefuroxime	J01DC02	Ramipril	C09AA05	1	Twosides
Chlorzoxazone	M03BB03	Ramipril	C09AA05	0	Unknown DDI
Alendronic Acid	M05BA04	Ramipril	C09AA05	0	Unknown DDI
Tramadol	N02AX02	Ramipril	C09AA05	2	Drugbank, Twosides
Lithium	N05AN01	Ramipril	C09AA05	4	Drugbank, KEGG, NDF-RT, Twosides
Sertraline	N06AB06	Ramipril	C09AA05	1	Twosides
Pantoprazole	A02BC02	Trandolapril	C09AA10	2	Drugbank, Twosides
Bisacodyl	A06AB02	Trandolapril	C09AA10	0	Unknown DDI
Loperamide	A07DA03	Trandolapril	C09AA10	2	Drugbank, Twosides
Glimepiride	A10BB12	Trandolapril	C09AA10	3	Interaktionsdatabasen, Twosides, ONC NI
Dabigatran Etexilate	B01AE07	Trandolapril	C09AA10	1	Twosides
Rivaroxaban	B01AF01	Trandolapril	C09AA10	1	Twosides
Carvedilol	C07AG02	Trandolapril	C09AA10	3	Drugbank, KEGG, Twosides
Tamsulosin	G04CA02	Trandolapril	C09AA10	2	Drugbank, Twosides
Pivmecillinam	J01CA08	Trandolapril	C09AA10	0	Unknown DDI
Benzylpenicillin	J01CE01	Trandolapril	C09AA10	0	Unknown DDI
Tramadol	N02AX02	Trandolapril	C09AA10	1	Twosides
Piperacillin And Enzyme Inhibitor	J01CR05	Enalapril And Diuretics	C09BA02	0	Unknown DDI
Magnesium Hydroxide	A02AA04	Losartan	C09CA01	1	Twosides
Lactulose	A06AD11	Losartan	C09CA01	1	Twosides
Vancomycin	A07AA09	Losartan	C09CA01	1	Twosides
Loperamide	A07DA03	Losartan	C09CA01	2	Drugbank, Twosides
Insulin (Human)	A10AC01	Losartan	C09CA01	1	Twosides
Insulin Glargine	A10AE04	Losartan	C09CA01	1	Twosides
Glimepiride	A10BB12	Losartan	C09CA01	2	Drugbank, Twosides
Colecalciferol	A11CC05	Losartan	C09CA01	1	Twosides
Warfarin	B01AA03	Losartan	C09CA01	2	Drugbank, Twosides
Dalteparin	B01AB04	Losartan	C09CA01	2	Drugbank, Twosides
Enoxaparin	B01AB05	Losartan	C09CA01	2	Drugbank, Twosides
Clopidogrel	B01AC04	Losartan	C09CA01	2	Drugbank, Twosides
Acetylsalicylic Acid	B01AC06	Losartan	C09CA01	3	Drugbank, KEGG, Twosides
Dipyridamole	B01AC07	Losartan	C09CA01	2	Drugbank, Twosides
Apixaban	B01AF02	Losartan	C09CA01	2	Drugbank, Twosides
Fondaparinux	B01AX05	Losartan	C09CA01	1	Twosides
Combinations	B05BA10	Losartan	C09CA01	0	Unknown DDI
Electrolytes	B05BB01	Losartan	C09CA01	0	Unknown DDI
Flecainide	C01BC04	Losartan	C09CA01	2	Drugbank, Twosides
Isosorbide Mononitrate	C01DA14	Losartan	C09CA01	1	Drugbank
Metolazone	C03BA08	Losartan	C09CA01	2	Drugbank, Twosides
Bumetanide	C03CA02	Losartan	C09CA01	2	Drugbank, Twosides
Carvedilol	C07AG02	Losartan	C09CA01	2	Drugbank, Twosides
Amlodipine	C08CA01	Losartan	C09CA01	2	Drugbank, Twosides
Verapamil	C08DA01	Losartan	C09CA01	2	Drugbank, Twosides
Simvastatin	C10AA01	Losartan	C09CA01	2	Drugbank, Twosides
Atorvastatin	C10AA05	Losartan	C09CA01	2	Drugbank, Twosides
Rosuvastatin	C10AA07	Losartan	C09CA01	2	Drugbank, Twosides
Alfuzosin	G04CA01	Losartan	C09CA01	2	Drugbank, Twosides
Ampicillin	J01CA01	Losartan	C09CA01	1	Twosides
Benzylpenicillin	J01CE01	Losartan	C09CA01	0	Unknown DDI
Piperacillin And Enzyme Inhibitor	J01CR05	Losartan	C09CA01	0	Unknown DDI
Cefuroxime	J01DC02	Losartan	C09CA01	1	Twosides
Meropenem	J01DH02	Losartan	C09CA01	1	Twosides
Gentamicin	J01GB03	Losartan	C09CA01	1	Twosides
Ciprofloxacin	J01MA02	Losartan	C09CA01	2	Drugbank, Twosides
Metronidazole	J01XD01	Losartan	C09CA01	1	Drugbank
Fluconazole	J02AC01	Losartan	C09CA01	6	Corpus 2013, Interaktionsdatabasen, Drugbank, KEGG, NLM corpus, Twosides
Diclofenac	M01AB05	Losartan	C09CA01	4	Interaktionsdatabasen, Drugbank, KEGG, Twosides
Ibuprofen	M01AE01	Losartan	C09CA01	3	Drugbank, KEGG, Twosides
Chlorzoxazone	M03BB03	Losartan	C09CA01	1	Twosides
Baclofen	M03BX01	Losartan	C09CA01	2	Drugbank, Twosides
Allopurinol	M04AA01	Losartan	C09CA01	1	Twosides
Buprenorphine	N02AE01	Losartan	C09CA01	2	Drugbank, Twosides
Carbamazepine	N03AF01	Losartan	C09CA01	2	Drugbank, Twosides
Aripiprazole	N05AX12	Losartan	C09CA01	2	Drugbank, Twosides
Sertraline	N06AB06	Losartan	C09CA01	2	Drugbank, Twosides
Venlafaxine	N06AX16	Losartan	C09CA01	2	Drugbank, Twosides
Nicotine	N07BA01	Losartan	C09CA01	2	Drugbank, Twosides
Metronidazole	P01AB01	Losartan	C09CA01	1	Drugbank
Insulin Aspart	A10AB05	Irbesartan	C09CA04	0	Unknown DDI
Clopidogrel	B01AC04	Candesartan	C09CA06	2	Drugbank, Twosides
Carvedilol	C07AG02	Candesartan	C09CA06	3	Drugbank, KEGG, Twosides
Dexamethasone	H02AB02	Candesartan	C09CA06	2	Drugbank, Twosides
Ciprofloxacin	J01MA02	Candesartan	C09CA06	2	Drugbank, Twosides
Chlordiazepoxide	N05BA02	Candesartan	C09CA06	1	Twosides
Dalteparin	B01AB04	Losartan And Diuretics	C09DA01	1	Drugbank
Acetylsalicylic Acid	B01AC06	Losartan And Diuretics	C09DA01	2	Drugbank, KEGG
Combinations	B05BA10	Losartan And Diuretics	C09DA01	0	Unknown DDI
Piperacillin And Enzyme Inhibitor	J01CR05	Losartan And Diuretics	C09DA01	0	Unknown DDI
Formoterol And Budesonide	R03AK07	Losartan And Diuretics	C09DA01	1	Drugbank
Bisacodyl	A06AB02	Simvastatin	C10AA01	1	Twosides
Macrogol, Combinations	A06AD65	Simvastatin	C10AA01	1	Drugbank
Nystatin	A07AA02	Simvastatin	C10AA01	2	Drugbank, Twosides
Vancomycin	A07AA09	Simvastatin	C10AA01	1	Twosides
Loperamide	A07DA03	Simvastatin	C10AA01	2	Drugbank, Twosides
Insulin (Human)	A10AC01	Simvastatin	C10AA01	1	Twosides
Insulin Glargine	A10AE04	Simvastatin	C10AA01	1	Twosides
Glimepiride	A10BB12	Simvastatin	C10AA01	2	Drugbank, Twosides
Calcium Chloride	A12AA07	Simvastatin	C10AA01	1	Twosides
Zinc Sulfate	A12CB01	Simvastatin	C10AA01	1	Twosides
Magnesium (Different Salts In Combination)	A12CC30	Simvastatin	C10AA01	0	Unknown DDI
Warfarin	B01AA03	Simvastatin	C10AA01	7	CredibleMeds, Interaktionsdatabasen, Drugbank, KEGG, NDF-RT, Twosides, ONC NI
Dalteparin	B01AB04	Simvastatin	C10AA01	2	Twosides, ONC NI
Enoxaparin	B01AB05	Simvastatin	C10AA01	2	Twosides, ONC NI
Tinzaparin	B01AB10	Simvastatin	C10AA01	1	Twosides
Clopidogrel	B01AC04	Simvastatin	C10AA01	2	Drugbank, Twosides
Acetylsalicylic Acid	B01AC06	Simvastatin	C10AA01	2	Drugbank, Twosides
Dipyridamole	B01AC07	Simvastatin	C10AA01	3	Drugbank, Twosides, ONC NI
Dabigatran Etexilate	B01AE07	Simvastatin	C10AA01	3	Drugbank, Twosides, ONC NI
Apixaban	B01AF02	Simvastatin	C10AA01	3	Drugbank, Twosides, ONC NI
Fondaparinux	B01AX05	Simvastatin	C10AA01	1	Twosides
Tranexamic Acid	B02AA02	Simvastatin	C10AA01	1	Twosides
Darbepoetin Alfa	B03XA02	Simvastatin	C10AA01	1	Twosides
Carbohydrates	B05BA03	Simvastatin	C10AA01	0	Unknown DDI
Combinations	B05BA10	Simvastatin	C10AA01	0	Unknown DDI
Electrolytes	B05BB01	Simvastatin	C10AA01	0	Unknown DDI
Magnesium Sulfate	B05XA05	Simvastatin	C10AA01	1	Twosides
Amiodarone	C01BD01	Simvastatin	C10AA01	8	CredibleMeds, Interaktionsdatabasen, Drugbank, KEGG, NDF-RT, NLM corpus, ONC_HighPriority, Twosides
Isosorbide Mononitrate	C01DA14	Simvastatin	C10AA01	0	Unknown DDI
Metolazone	C03BA08	Simvastatin	C10AA01	1	Twosides
Metoprolol	C07AB02	Simvastatin	C10AA01	2	Drugbank, Twosides
Atenolol	C07AB03	Simvastatin	C10AA01	2	Drugbank, Twosides
Labetalol	C07AG01	Simvastatin	C10AA01	2	Drugbank, Twosides
Carvedilol	C07AG02	Simvastatin	C10AA01	2	Drugbank, Twosides
Verapamil	C08DA01	Simvastatin	C10AA01	7	Interaktionsdatabasen, Drugbank, KEGG, NDF-RT, NLM corpus, ONC_HighPriority, Twosides
Enalapril	C09AA02	Simvastatin	C10AA01	2	Drugbank, Twosides
Ramipril	C09AA05	Simvastatin	C10AA01	1	Twosides
Trandolapril	C09AA10	Simvastatin	C10AA01	1	Twosides
Losartan	C09CA01	Simvastatin	C10AA01	2	Drugbank, Twosides
Tolterodine	G04BD07	Simvastatin	C10AA01	2	Drugbank, Twosides
Alfuzosin	G04CA01	Simvastatin	C10AA01	1	Twosides
Thiamazole	H03BB02	Simvastatin	C10AA01	2	Drugbank, Twosides
Ampicillin	J01CA01	Simvastatin	C10AA01	1	Twosides
Pivmecillinam	J01CA08	Simvastatin	C10AA01	0	Unknown DDI
Benzylpenicillin	J01CE01	Simvastatin	C10AA01	2	Drugbank, Twosides
Flucloxacillin	J01CF05	Simvastatin	C10AA01	2	Drugbank, Twosides
Piperacillin And Enzyme Inhibitor	J01CR05	Simvastatin	C10AA01	0	Unknown DDI
Cefuroxime	J01DC02	Simvastatin	C10AA01	1	Twosides
Meropenem	J01DH02	Simvastatin	C10AA01	1	Twosides
Erythromycin	J01FA01	Simvastatin	C10AA01	7	PK corpus, Interaktionsdatabasen, Drugbank, KEGG, NDF-RT, ONC_HighPriority, Twosides
Clarithromycin	J01FA09	Simvastatin	C10AA01	7	Corpus 2013, Interaktionsdatabasen, Drugbank, KEGG, NDF-RT, ONC_HighPriority, Twosides
Gentamicin	J01GB03	Simvastatin	C10AA01	1	Twosides
Ciprofloxacin	J01MA02	Simvastatin	C10AA01	3	Interaktionsdatabasen, Drugbank, Twosides
Vancomycin	J01XA01	Simvastatin	C10AA01	1	Twosides
Metronidazole	J01XD01	Simvastatin	C10AA01	2	Drugbank, Twosides
Nitrofurantoin	J01XE01	Simvastatin	C10AA01	2	Drugbank, Twosides
Linezolid	J01XX08	Simvastatin	C10AA01	1	Twosides
Fluconazole	J02AC01	Simvastatin	C10AA01	7	CredibleMeds, Interaktionsdatabasen, Drugbank, KEGG, NDF-RT, ONC_HighPriority, Twosides
Caspofungin	J02AX04	Simvastatin	C10AA01	2	Drugbank, Twosides
Filgrastim	L03AA02	Simvastatin	C10AA01	1	Twosides
Diclofenac	M01AB05	Simvastatin	C10AA01	2	Drugbank, Twosides
Ketorolac	M01AB15	Simvastatin	C10AA01	2	Drugbank, Twosides
Ibuprofen	M01AE01	Simvastatin	C10AA01	2	Drugbank, Twosides
Chlorzoxazone	M03BB03	Simvastatin	C10AA01	2	Drugbank, Twosides
Colchicine	M04AC01	Simvastatin	C10AA01	3	Interaktionsdatabasen, Drugbank, Twosides
Acetylsalicylic Acid	N02BA01	Simvastatin	C10AA01	2	Drugbank, Twosides
Fosphenytoin	N03AB05	Simvastatin	C10AA01	2	Drugbank, KEGG
Pregabalin	N03AX16	Simvastatin	C10AA01	1	Twosides
Lithium	N05AN01	Simvastatin	C10AA01	1	Twosides
Aripiprazole	N05AX12	Simvastatin	C10AA01	2	Drugbank, Twosides
Chlordiazepoxide	N05BA02	Simvastatin	C10AA01	1	Twosides
Lorazepam	N05BA06	Simvastatin	C10AA01	2	Drugbank, Twosides
Melatonin	N05CH01	Simvastatin	C10AA01	2	Drugbank, Twosides
Nortriptyline	N06AA10	Simvastatin	C10AA01	2	Drugbank, Twosides
Sertraline	N06AB06	Simvastatin	C10AA01	2	Drugbank, Twosides
Venlafaxine	N06AX16	Simvastatin	C10AA01	2	Drugbank, Twosides
Nicotine	N07BA01	Simvastatin	C10AA01	2	Drugbank, Twosides
Disulfiram	N07BB01	Simvastatin	C10AA01	2	Drugbank, Twosides
Metronidazole	P01AB01	Simvastatin	C10AA01	2	Drugbank, Twosides
Acetylcysteine	R05CB01	Simvastatin	C10AA01	2	Drugbank, Twosides
Codeine	R05DA04	Simvastatin	C10AA01	2	Drugbank, Twosides
Cetirizine	R06AE07	Simvastatin	C10AA01	2	Drugbank, Twosides
Magnesium Hydroxide	A02AA04	Atorvastatin	C10AA05	1	Twosides
Insulin (Human)	A10AC01	Atorvastatin	C10AA05	1	Twosides
Glimepiride	A10BB12	Atorvastatin	C10AA05	2	Drugbank, Twosides
Colecalciferol	A11CC05	Atorvastatin	C10AA05	1	Twosides
Magnesium (Different Salts In Combination)	A12CC30	Atorvastatin	C10AA05	0	Unknown DDI
Dalteparin	B01AB04	Atorvastatin	C10AA05	2	Twosides, ONC NI
Enoxaparin	B01AB05	Atorvastatin	C10AA05	2	Twosides, ONC NI
Clopidogrel	B01AC04	Atorvastatin	C10AA05	2	Drugbank, Twosides
Acetylsalicylic Acid	B01AC06	Atorvastatin	C10AA05	2	Drugbank, Twosides
Ticagrelor	B01AC24	Atorvastatin	C10AA05	3	Interaktionsdatabasen, Drugbank, Twosides
Dabigatran Etexilate	B01AE07	Atorvastatin	C10AA05	4	Interaktionsdatabasen, Drugbank, Twosides, ONC NI
Tranexamic Acid	B02AA02	Atorvastatin	C10AA05	1	Twosides
Isosorbide Dinitrate	C01DA08	Atorvastatin	C10AA05	1	Twosides
Metolazone	C03BA08	Atorvastatin	C10AA05	1	Twosides
Metoprolol	C07AB02	Atorvastatin	C10AA05	2	Drugbank, Twosides
Carvedilol	C07AG02	Atorvastatin	C10AA05	2	Drugbank, Twosides
Felodipine	C08CA02	Atorvastatin	C10AA05	2	Drugbank, Twosides
Ramipril	C09AA05	Atorvastatin	C10AA05	1	Twosides
Losartan	C09CA01	Atorvastatin	C10AA05	2	Drugbank, Twosides
Tamsulosin	G04CA02	Atorvastatin	C10AA05	2	Drugbank, Twosides
Benzylpenicillin	J01CE01	Atorvastatin	C10AA05	2	Drugbank, Twosides
Piperacillin And Enzyme Inhibitor	J01CR05	Atorvastatin	C10AA05	0	Unknown DDI
Cefuroxime	J01DC02	Atorvastatin	C10AA05	1	Twosides
Meropenem	J01DH02	Atorvastatin	C10AA05	1	Twosides
Gentamicin	J01GB03	Atorvastatin	C10AA05	1	Twosides
Ciprofloxacin	J01MA02	Atorvastatin	C10AA05	2	Drugbank, Twosides
Ibuprofen	M01AE01	Atorvastatin	C10AA05	2	Drugbank, Twosides
Chlorzoxazone	M03BB03	Atorvastatin	C10AA05	1	Drugbank
Alendronic Acid	M05BA04	Atorvastatin	C10AA05	1	Drugbank
Buprenorphine	N02AE01	Atorvastatin	C10AA05	2	Drugbank, Twosides
Acetylsalicylic Acid	N02BA01	Atorvastatin	C10AA05	2	Drugbank, Twosides
Gabapentin	N03AX12	Atorvastatin	C10AA05	1	Twosides
Quetiapine	N05AH04	Atorvastatin	C10AA05	2	Drugbank, Twosides
Nortriptyline	N06AA10	Atorvastatin	C10AA05	2	Drugbank, Twosides
Mirtazapine	N06AX11	Atorvastatin	C10AA05	2	Drugbank, Twosides
Nicotine	N07BA01	Atorvastatin	C10AA05	2	Drugbank, Twosides
Omeprazole	A02BC01	Rosuvastatin	C10AA07	2	Drugbank, Twosides
Insulin Aspart	A10AB05	Rosuvastatin	C10AA07	1	Drugbank
Insulin (Human)	A10AC01	Rosuvastatin	C10AA07	2	Drugbank, Twosides
Insulin Glargine	A10AE04	Rosuvastatin	C10AA07	2	Drugbank, Twosides
Metoprolol	C07AB02	Rosuvastatin	C10AA07	1	Drugbank
Enalapril	C09AA02	Rosuvastatin	C10AA07	2	Drugbank, Twosides
Piperacillin And Enzyme Inhibitor	J01CR05	Rosuvastatin	C10AA07	0	Unknown DDI
Cefuroxime	J01DC02	Rosuvastatin	C10AA07	1	Twosides
Quinine	P01BC01	Rosuvastatin	C10AA07	2	Drugbank, Twosides
Codeine	R05DA04	Rosuvastatin	C10AA07	1	Twosides
Clopidogrel	B01AC04	Ezetimibe	C10AX09	2	Drugbank, Twosides
Magnesium Hydroxide	A02AA04	Miconazole	D01AC02	2	Drugbank, Twosides
Metopimazine	A04AD05	Miconazole	D01AC02	0	Unknown DDI
Macrogol, Combinations	A06AD65	Miconazole	D01AC02	0	Unknown DDI
Methotrexate	L04AX03	Miconazole	D01AC02	2	Drugbank, Twosides
Baclofen	M03BX01	Ketoconazole	D01AC08	1	Twosides
Potassium Chloride	A12BA01	Terbinafine	D01AE15	1	Twosides
Tramadol	N02AX02	Terbinafine	D01AE15	2	Drugbank, Twosides
Hydrocortisone Butyrate	D07AB02	Hydrocortisone	D07AA02	1	Drugbank
Metopimazine	A04AD05	Hydrocortisone Butyrate	D07AB02	0	Unknown DDI
[truncated: 1,994 more rows]
