# Supplementary material for: Drug dosage modifications in 24 million in-patient prescriptions covering eight years: A Danish population-wide study of polypharmacy
Source: PLOS Digit Health. 2023 Sep 7;2(9):e0000336. doi: 10.1371/journal.pdig.0000336 (PMC10484442; doi:10.1371/journal.pdig.0000336)
Supplement: S8 Table — List of co-medication pairs with ORs >1 for dosage adjustment and their pharmacokinetic activities: shared metabolism and transport, and associated variants. OR: Odds Ratio. (TSV) [file pdig.0000336.s024.tsv]

Index drug	Index drug ATC	Co-medication	Co-medication ATC	Metabolism	Shared CYP	Transport	Shared transporters	Gene variants index drug <-> co-medication	Gene variants index drug -> co-medication	Gene variants index drug <- co-medication
Aciclovir	J05AB01	Benzydamine	A01AD02	No common metabolism		No common transport
Bisacodyl	A06AB02	Magnesium Hydroxide	A02AA04	No CYP metabolism		No human transporter
Ascorbic Acid (Vit C)	A11GA01	Magnesium Hydroxide	A02AA04	No common metabolism		No common transport
Warfarin	B01AA03	Magnesium Hydroxide	A02AA04	No common metabolism		No human transporter
Ferrous Fumarate	B03AA02	Magnesium Hydroxide	A02AA04	No CYP metabolism		No human transporter
Atorvastatin	C10AA05	Magnesium Hydroxide	A02AA04	No common metabolism		No common transport
Hydrocortisone Butyrate	D07AB02	Magnesium Hydroxide	A02AA04	No common metabolism		No common transport
Ibuprofen	M01AE01	Magnesium Hydroxide	A02AA04	No common metabolism		No common transport
Chlorzoxazone	M03BB03	Magnesium Hydroxide	A02AA04	No common metabolism		No human transporter
Baclofen	M03BX01	Magnesium Hydroxide	A02AA04	No CYP metabolism		No human transporter
Tramadol	N02AX02	Magnesium Hydroxide	A02AA04	No common metabolism		No human transporter
Paracetamol	N02BE01	Magnesium Hydroxide	A02AA04	No common metabolism		No common transport
Melatonin	N05CH01	Magnesium Hydroxide	A02AA04	No common metabolism		No common transport
Mianserin	N06AX03	Magnesium Hydroxide	A02AA04	No common metabolism		No human transporter
Pantoprazole	A02BC02	Ordinary Salt Combinations	A02AD01	No common metabolism		No common transport
Sumatriptan	N02CC01	Ordinary Salt Combinations	A02AD01	No common metabolism		No common transport
Magnesium Hydroxide	A02AA04	Omeprazole	A02BC01	No common metabolism		No common transport
Clopidogrel	B01AC04	Omeprazole	A02BC01	Shared CYP	CYP1A2, CYP2C19, CYP2C8, CYP2C9, CYP3A4	Shared transporter	ABCB1	CYP2C8, CYP2C9, CYP3A4, CYP2C19, CYP1A2, ABCB1	CYP2C8, CYP2C9, CYP3A4, CYP2C19, CYP1A2, ABCB1	ABCB1, CYP2C19
Bisoprolol	C07AB07	Omeprazole	A02BC01	Shared CYP	CYP3A4	Shared transporter	ABCB1	ABCB1		ABCB1
Dexamethasone	H02AB02	Omeprazole	A02BC01	Shared CYP	CYP1A1, CYP2C19, CYP2C8, CYP3A4	Shared transporter	ABCB1, BCRP	ABCB1, CYP2C19		ABCB1, CYP2C19
Pivmecillinam	J01CA08	Omeprazole	A02BC01	No common metabolism		No common transport
Piperacillin And Enzyme Inhibitor	J01CR05	Omeprazole	A02BC01	No common metabolism		No common transport
Acetylsalicylic Acid	N02BA01	Omeprazole	A02BC01	Shared CYP	CYP2C19, CYP2C9	Shared transporter	ABCB1	CYP2C19, ABCB1	CYP2C19	ABCB1, CYP2C19
Oxcarbazepine	N03AF02	Omeprazole	A02BC01	Shared CYP	CYP2C19, CYP3A4	Shared transporter	ABCB1	ABCB1, CYP2C19	ABCB1	ABCB1, CYP2C19
Gabapentin	N03AX12	Omeprazole	A02BC01	No common metabolism		No common transport
Quinine	P01BC01	Omeprazole	A02BC01	Shared CYP	CYP1A1, CYP1A2, CYP2C19, CYP2C8, CYP2C9, CYP2D6, CYP3A4	Shared transporter	ABCB1	ABCB1, CYP2C19		ABCB1, CYP2C19
Metoclopramide	A03FA01	Pantoprazole	A02BC02	Shared CYP	CYP3A4	Shared transporter	ABCB1	ABCB1, CYP3A4		ABCB1, CYP3A4
Domperidone	A03FA03	Pantoprazole	A02BC02	Shared CYP	CYP3A4	Shared transporter	ABCB1	ABCB1, CYP3A4		ABCB1, CYP3A4
Ondansetron	A04AA01	Pantoprazole	A02BC02	Shared CYP	CYP3A4	No common transport		CYP3A4		CYP3A4
Bisacodyl	A06AB02	Pantoprazole	A02BC02	No common metabolism		No common transport
Sodium Picosulfate	A06AB08	Pantoprazole	A02BC02	No common metabolism		No common transport
Lactulose	A06AD11	Pantoprazole	A02BC02	No common metabolism		No common transport
Macrogol, Combinations	A06AD65	Pantoprazole	A02BC02	No common metabolism		Shared transporter	ABCB1	ABCB1		ABCB1
Nystatin	A07AA02	Pantoprazole	A02BC02	No common metabolism		No transporter intx
Vancomycin	A07AA09	Pantoprazole	A02BC02	No common metabolism		No common transport
Opium	A07DA02	Pantoprazole	A02BC02	Shared CYP	CYP3A4	No common transport		CYP3A4		CYP3A4
Loperamide	A07DA03	Pantoprazole	A02BC02	Shared CYP	CYP3A4	Shared transporter	ABCB1	ABCB1, CYP3A4		ABCB1, CYP3A4
Budesonide	A07EA06	Pantoprazole	A02BC02	Shared CYP	CYP2C19, CYP3A4	Shared transporter	ABCB1, OAT3	ABCB1, CYP3A4, CYP2C19		ABCB1, CYP3A4, CYP2C19
Sulfasalazine	A07EC01	Pantoprazole	A02BC02	No common metabolism		Shared transporter	BCRP
Insulin Aspart	A10AB05	Pantoprazole	A02BC02	No CYP intx		No common transport
Insulin (Human)	A10AC01	Pantoprazole	A02BC02	No CYP intx		No common transport
Insulin Glargine	A10AE04	Pantoprazole	A02BC02	No CYP intx		No common transport
Insulin Detemir	A10AE05	Pantoprazole	A02BC02	No CYP intx		No common transport
Glimepiride	A10BB12	Pantoprazole	A02BC02	No CYP intx		No common transport
Liraglutide	A10BJ02	Pantoprazole	A02BC02	No common metabolism		No common transport
Multivitamins And Other Minerals, Incl, Combinations	A11AA03	Pantoprazole	A02BC02	No common metabolism		No common transport
Alfacalcidol	A11CC03	Pantoprazole	A02BC02	No common metabolism		No common transport
Colecalciferol	A11CC05	Pantoprazole	A02BC02	Shared CYP	CYP3A4	No common transport		CYP3A4		CYP3A4
Thiamine (Vit B1)	A11DA01	Pantoprazole	A02BC02	No CYP intx		No transporter intx
Ascorbic Acid (Vit C)	A11GA01	Pantoprazole	A02BC02	No common metabolism		No common transport
Calcium Glubionate	A12AA02	Pantoprazole	A02BC02	No common metabolism		No common transport
Calcium Carbonate	A12AA04	Pantoprazole	A02BC02	No common metabolism		No common transport
Calcium Lactate Gluconate	A12AA06	Pantoprazole	A02BC02	No common metabolism		No common transport
Calcium Chloride	A12AA07	Pantoprazole	A02BC02	No common metabolism		No common transport
Potassium Chloride	A12BA01	Pantoprazole	A02BC02	No common metabolism		No common transport
Zinc Sulfate	A12CB01	Pantoprazole	A02BC02	No common metabolism		No common transport
Magnesium Oxide	A12CC10	Pantoprazole	A02BC02	No common metabolism		No common transport
Magnesium (Different Salts In Combination)	A12CC30	Pantoprazole	A02BC02	No common metabolism		No common transport
Warfarin	B01AA03	Pantoprazole	A02BC02	Shared CYP	CYP2C19, CYP3A4	No common transport		CYP3A4, CYP2C19, ABCB1	CYP3A4, CYP2C19, ABCB1	CYP3A4, CYP2C19, ABCB1
Dalteparin	B01AB04	Pantoprazole	A02BC02	No common metabolism		No common transport
Enoxaparin	B01AB05	Pantoprazole	A02BC02	No common metabolism		No common transport
Tinzaparin	B01AB10	Pantoprazole	A02BC02	No common metabolism		No common transport
Clopidogrel	B01AC04	Pantoprazole	A02BC02	Shared CYP	CYP2C19, CYP3A4	Shared transporter	ABCB1	CYP3A4, CYP2C19, ABCB1	CYP3A4, CYP2C19, ABCB1	ABCB1, CYP3A4, CYP2C19
Dabigatran Etexilate	B01AE07	Pantoprazole	A02BC02	No common metabolism		Shared transporter	ABCB1	ABCB1		ABCB1
Apixaban	B01AF02	Pantoprazole	A02BC02	Shared CYP	CYP2C19, CYP3A4	Shared transporter	ABCB1, BCRP	ABCB1, CYP3A4, CYP2C19	ABCB1	ABCB1, CYP3A4, CYP2C19
Fondaparinux	B01AX05	Pantoprazole	A02BC02	No common metabolism		No common transport
Tranexamic Acid	B02AA02	Pantoprazole	A02BC02	No common metabolism		No common transport
Folic Acid	B03BB01	Pantoprazole	A02BC02	No common metabolism		Shared transporter	BCRP
Darbepoetin Alfa	B03XA02	Pantoprazole	A02BC02	No common metabolism		No common transport
Albumin	B05AA01	Pantoprazole	A02BC02	No common metabolism		No common transport
Carbohydrates	B05BA03	Pantoprazole	A02BC02	No common metabolism		No common transport
Combinations	B05BA10	Pantoprazole	A02BC02	No common metabolism		No common transport
Electrolytes	B05BB01	Pantoprazole	A02BC02	No common metabolism		No common transport
Potassium Chloride	B05XA01	Pantoprazole	A02BC02	No common metabolism		No common transport
Magnesium Sulfate	B05XA05	Pantoprazole	A02BC02	No common metabolism		No common transport
Amiodarone	C01BD01	Pantoprazole	A02BC02	Shared CYP	CYP2C19, CYP3A4	Shared transporter	ABCB1	ABCB1, CYP3A4, CYP2C19		ABCB1, CYP3A4, CYP2C19
Norepinephrine	C01CA03	Pantoprazole	A02BC02	No common metabolism		No transporter intx
Metolazone	C03BA08	Pantoprazole	A02BC02	No common metabolism		No common transport
Spironolactone	C03DA01	Pantoprazole	A02BC02	No CYP intx		Shared transporter	ABCB1	ABCB1		ABCB1
Metoprolol	C07AB02	Pantoprazole	A02BC02	Shared CYP	CYP3A4	No transporter intx		CYP2C19, CYP3A4	CYP2C19	CYP3A4, CYP2C19
Labetalol	C07AG01	Pantoprazole	A02BC02	Shared CYP	CYP2C19	No common transport		ABCB1, CYP2C19	ABCB1, CYP2C19	CYP2C19, ABCB1
Carvedilol	C07AG02	Pantoprazole	A02BC02	Shared CYP	CYP3A4	Shared transporter	ABCB1	CYP2C19, ABCB1, CYP3A4	CYP2C19	ABCB1, CYP3A4, CYP2C19
Amlodipine	C08CA01	Pantoprazole	A02BC02	Shared CYP	CYP3A4	Shared transporter	ABCB1	ABCB1, CYP3A4	ABCB1, CYP3A4	ABCB1, CYP3A4
Felodipine	C08CA02	Pantoprazole	A02BC02	Shared CYP	CYP3A4	Shared transporter	ABCB1	ABCB1, CYP3A4		ABCB1, CYP3A4
Nifedipine	C08CA05	Pantoprazole	A02BC02	Shared CYP	CYP3A4	Shared transporter	ABCB1	CYP3A4, ABCB1	CYP3A4	ABCB1, CYP3A4
Verapamil	C08DA01	Pantoprazole	A02BC02	Shared CYP	CYP2C19, CYP3A4	Shared transporter	ABCB1	ABCB1, CYP3A4, CYP2C19	ABCB1	ABCB1, CYP3A4, CYP2C19
Enalapril	C09AA02	Pantoprazole	A02BC02	No common metabolism		Shared transporter	ABCB1, OAT3	ABCB1		ABCB1
Ramipril	C09AA05	Pantoprazole	A02BC02	No common metabolism		No common transport
Trandolapril	C09AA10	Pantoprazole	A02BC02	No common metabolism		No common transport
Losartan	C09CA01	Pantoprazole	A02BC02	Shared CYP	CYP2C19, CYP3A4	Shared transporter	ABCB1	ABCB1, CYP3A4, CYP2C19	ABCB1	ABCB1, CYP3A4, CYP2C19
Simvastatin	C10AA01	Pantoprazole	A02BC02	Shared CYP	CYP2C19, CYP3A4	Shared transporter	ABCB1	ABCB1, CYP3A4, CYP2C19	ABCB1, CYP3A4	ABCB1, CYP3A4, CYP2C19
Atorvastatin	C10AA05	Pantoprazole	A02BC02	Shared CYP	CYP2C19, CYP3A4	Shared transporter	ABCB1	ABCB1, CYP3A4, CYP2C19	ABCB1, CYP3A4	ABCB1, CYP3A4, CYP2C19
Rosuvastatin	C10AA07	Pantoprazole	A02BC02	No CYP intx		Shared transporter	BCRP, OAT3
Estradiol	G03CA03	Pantoprazole	A02BC02	Shared CYP	CYP2C19, CYP3A4	Shared transporter	ABCB1, BCRP, OAT3	ABCB1, CYP3A4, CYP2C19		ABCB1, CYP3A4, CYP2C19
Alfuzosin	G04CA01	Pantoprazole	A02BC02	Shared CYP	CYP3A4	No common transport		CYP3A4		CYP3A4
Tamsulosin	G04CA02	Pantoprazole	A02BC02	Shared CYP	CYP3A4	No common transport		CYP3A4		CYP3A4
Finasteride	G04CB01	Pantoprazole	A02BC02	Shared CYP	CYP3A4	No common transport		CYP3A4		CYP3A4
Terlipressin	H01BA04	Pantoprazole	A02BC02	No common metabolism		No common transport
Octreotide	H01CB02	Pantoprazole	A02BC02	Shared CYP	CYP3A4	No common transport		CYP3A4		CYP3A4
Dexamethasone	H02AB02	Pantoprazole	A02BC02	Shared CYP	CYP2C19, CYP3A4	Shared transporter	ABCB1, BCRP, OAT3	ABCB1, CYP3A4, CYP2C19		ABCB1, CYP3A4, CYP2C19
Methylprednisolone	H02AB04	Pantoprazole	A02BC02	Shared CYP	CYP2C19, CYP3A4	Shared transporter	ABCB1	ABCB1, CYP3A4, CYP2C19		ABCB1, CYP3A4, CYP2C19
Prednisolone	H02AB06	Pantoprazole	A02BC02	Shared CYP	CYP3A4	Shared transporter	ABCB1	ABCB1, CYP3A4		ABCB1, CYP3A4
Thiamazole	H03BB02	Pantoprazole	A02BC02	Shared CYP	CYP2C19, CYP3A4	No common transport		CYP3A4, CYP2C19		CYP3A4, CYP2C19
Dicloxacillin	J01CF01	Pantoprazole	A02BC02	Shared CYP	CYP3A4	No common transport		CYP3A4		CYP3A4
Piperacillin And Enzyme Inhibitor	J01CR05	Pantoprazole	A02BC02	No common metabolism		No common transport
Cefuroxime	J01DC02	Pantoprazole	A02BC02	No common metabolism		No common transport
Meropenem	J01DH02	Pantoprazole	A02BC02	No common metabolism		No common transport
Trimethoprim	J01EA01	Pantoprazole	A02BC02	Shared CYP	CYP3A4	Shared transporter	ABCB1	ABCB1, CYP3A4		ABCB1, CYP3A4
Erythromycin	J01FA01	Pantoprazole	A02BC02	Shared CYP	CYP3A4	Shared transporter	ABCB1	CYP3A4, ABCB1	CYP3A4	ABCB1, CYP3A4
Ciprofloxacin	J01MA02	Pantoprazole	A02BC02	Shared CYP	CYP3A4	Shared transporter	ABCB1	ABCB1, CYP3A4		ABCB1, CYP3A4
Vancomycin	J01XA01	Pantoprazole	A02BC02	No common metabolism		No common transport
Linezolid	J01XX08	Pantoprazole	A02BC02	No common metabolism		No common transport
Amphotericin B	J02AA01	Pantoprazole	A02BC02	Shared CYP	CYP3A4	No common transport		CYP3A4		CYP3A4
Fluconazole	J02AC01	Pantoprazole	A02BC02	Shared CYP	CYP2C19, CYP3A4	Shared transporter	ABCB1	ABCB1, CYP3A4, CYP2C19		ABCB1, CYP3A4, CYP2C19
Caspofungin	J02AX04	Pantoprazole	A02BC02	Shared CYP	CYP3A4	Shared transporter	ABCB1	ABCB1, CYP3A4		ABCB1, CYP3A4
Aciclovir	J05AB01	Pantoprazole	A02BC02	No common metabolism		Shared transporter	OAT3
Methotrexate	L01BA01	Pantoprazole	A02BC02	Shared CYP	CYP3A4	Shared transporter	ABCB1, BCRP, OAT3	ABCB1, CYP3A4	ABCB1	ABCB1, CYP3A4
Mycophenolic Acid	L04AA06	Pantoprazole	A02BC02	No common metabolism		No common transport
Ciclosporin	L04AD01	Pantoprazole	A02BC02	Shared CYP	CYP2C19, CYP3A4	Shared transporter	ABCB1, BCRP	ABCB1, CYP3A4, CYP2C19	ABCB1, CYP3A4	ABCB1, CYP3A4, CYP2C19
Tacrolimus	L04AD02	Pantoprazole	A02BC02	Shared CYP	CYP3A4	Shared transporter	ABCB1	CYP3A4, CYP2C19, ABCB1	CYP3A4, CYP2C19, ABCB1	ABCB1, CYP3A4, CYP2C19
Diclofenac	M01AB05	Pantoprazole	A02BC02	Shared CYP	CYP2C19, CYP3A4	Shared transporter	ABCB1, OAT3	ABCB1, CYP3A4, CYP2C19		ABCB1, CYP3A4, CYP2C19
Ibuprofen	M01AE01	Pantoprazole	A02BC02	Shared CYP	CYP2C19, CYP3A4	Shared transporter	ABCB1, OAT3	ABCB1, CYP3A4, CYP2C19		ABCB1, CYP3A4, CYP2C19
Chlorzoxazone	M03BB03	Pantoprazole	A02BC02	Shared CYP	CYP3A4	No common transport		CYP3A4		CYP3A4
Allopurinol	M04AA01	Pantoprazole	A02BC02	No common metabolism		Shared transporter	BCRP, OAT3
Alendronic Acid	M05BA04	Pantoprazole	A02BC02	No common metabolism		No common transport
Fentanyl	N01AH01	Pantoprazole	A02BC02	Shared CYP	CYP3A4	Shared transporter	ABCB1	ABCB1, CYP3A4	ABCB1, CYP3A4	ABCB1, CYP3A4
Propofol	N01AX10	Pantoprazole	A02BC02	Shared CYP	CYP2C19	Shared transporter	ABCB1	ABCB1, CYP2C19		ABCB1, CYP2C19
Ropivacaine	N01BB09	Pantoprazole	A02BC02	Shared CYP	CYP3A4	No common transport		CYP3A4		CYP3A4
Oxycodone	N02AA05	Pantoprazole	A02BC02	Shared CYP	CYP3A4	No common transport		CYP3A4, ABCB1	CYP3A4, ABCB1	CYP3A4, ABCB1
Ketobemidone	N02AB01	Pantoprazole	A02BC02	Shared CYP	CYP2C19, CYP3A4	No common transport		CYP3A4, CYP2C19		CYP3A4, CYP2C19
Fentanyl	N02AB03	Pantoprazole	A02BC02	Shared CYP	CYP3A4	Shared transporter	ABCB1	ABCB1, CYP3A4	ABCB1, CYP3A4	ABCB1, CYP3A4
Buprenorphine	N02AE01	Pantoprazole	A02BC02	Shared CYP	CYP2C19, CYP3A4	Shared transporter	ABCB1, BCRP	CYP3A4, ABCB1, CYP2C19	CYP3A4	ABCB1, CYP3A4, CYP2C19
Tramadol	N02AX02	Pantoprazole	A02BC02	Shared CYP	CYP3A4	No common transport		ABCB1, CYP3A4	ABCB1	CYP3A4, ABCB1
Gabapentin	N03AX12	Pantoprazole	A02BC02	No common metabolism		No common transport
Pregabalin	N03AX16	Pantoprazole	A02BC02	No common metabolism		No common transport
Chlordiazepoxide	N05BA02	Pantoprazole	A02BC02	No common metabolism		No common transport
Lorazepam	N05BA06	Pantoprazole	A02BC02	Shared CYP	CYP3A4	No common transport		CYP3A4		CYP3A4
Midazolam	N05CD08	Pantoprazole	A02BC02	Shared CYP	CYP3A4	No common transport		ABCB1, CYP3A4	ABCB1, CYP3A4	CYP3A4, ABCB1
Amitriptyline	N06AA09	Pantoprazole	A02BC02	Shared CYP	CYP2C19, CYP3A4	Shared transporter	ABCB1	CYP2C19, ABCB1, CYP3A4	CYP2C19	ABCB1, CYP3A4, CYP2C19
Nortriptyline	N06AA10	Pantoprazole	A02BC02	Shared CYP	CYP2C19, CYP3A4	Shared transporter	ABCB1	ABCB1, CYP2C19, CYP3A4	ABCB1, CYP2C19	ABCB1, CYP3A4, CYP2C19
Sertraline	N06AB06	Pantoprazole	A02BC02	Shared CYP	CYP2C19, CYP3A4	Shared transporter	ABCB1	ABCB1, CYP2C19, CYP3A4	ABCB1, CYP2C19	ABCB1, CYP3A4, CYP2C19
Nicotine	N07BA01	Pantoprazole	A02BC02	Shared CYP	CYP2C19, CYP3A4	No transporter intx		CYP3A4, CYP2C19		CYP3A4, CYP2C19
Disulfiram	N07BB01	Pantoprazole	A02BC02	Shared CYP	CYP3A4	No common transport		CYP3A4		CYP3A4
Metronidazole	P01AB01	Pantoprazole	A02BC02	Shared CYP	CYP3A4	Shared transporter	ABCB1	ABCB1, CYP3A4		ABCB1, CYP3A4
Acetylcysteine	R05CB01	Pantoprazole	A02BC02	No common metabolism		No transporter intx
Codeine	R05DA04	Pantoprazole	A02BC02	Shared CYP	CYP3A4	No transporter intx		CYP3A4		CYP3A4
Cetirizine	R06AE07	Pantoprazole	A02BC02	No common metabolism		Shared transporter	ABCB1	ABCB1		ABCB1
Magnesium Hydroxide	A02AA04	Lansoprazole	A02BC03	No common metabolism		No common transport
Bisacodyl	A06AB02	Lansoprazole	A02BC03	No common metabolism		No common transport
Glimepiride	A10BB12	Lansoprazole	A02BC03	Shared CYP	CYP2C9	No common transport		CYP2C9	CYP2C9
Magnesium Oxide	A12CC10	Lansoprazole	A02BC03	No common metabolism		No common transport
Acetylsalicylic Acid	B01AC06	Lansoprazole	A02BC03	Shared CYP	CYP2C19, CYP2C9	Shared transporter	ABCB1, OAT3	CYP2C19, ABCB1	CYP2C19	ABCB1, CYP2C19
Ferrous Fumarate	B03AA02	Lansoprazole	A02BC03	No common metabolism		No common transport
Magnesium Sulfate	B05XA05	Lansoprazole	A02BC03	No common metabolism		No common transport
Dexamethasone	H02AB02	Lansoprazole	A02BC03	Shared CYP	CYP1A1, CYP2C19, CYP2C8, CYP3A4	Shared transporter	ABCB1, BCRP, OAT3	ABCB1, CYP2C19		ABCB1, CYP2C19
Thiamazole	H03BB02	Lansoprazole	A02BC03	Shared CYP	CYP2C19, CYP2C9, CYP2D6, CYP3A4	No common transport		CYP2C19		CYP2C19
Benzylpenicillin	J01CE01	Lansoprazole	A02BC03	No common metabolism		Shared transporter	OAT3
Piperacillin And Enzyme Inhibitor	J01CR05	Lansoprazole	A02BC03	No common metabolism		No common transport
Cefuroxime	J01DC02	Lansoprazole	A02BC03	No common metabolism		No common transport
Gentamicin	J01GB03	Lansoprazole	A02BC03	No common metabolism		No transporter intx
Ibuprofen	M01AE01	Lansoprazole	A02BC03	Shared CYP	CYP2C19, CYP2C8, CYP2C9, CYP3A4	Shared transporter	ABCB1, OAT3	CYP2C9, CYP2C8, ABCB1, CYP2C19	CYP2C9, CYP2C8	ABCB1, CYP2C19
Allopurinol	M04AA01	Lansoprazole	A02BC03	No common metabolism		Shared transporter	BCRP, OAT3, OCT2
Oxycodone	N02AA05	Lansoprazole	A02BC03	Shared CYP	CYP2D6, CYP3A4	No common transport		CYP2D6, CYP3A4, ABCB1	CYP2D6, CYP3A4, ABCB1	ABCB1
Clozapine	N05AH02	Lansoprazole	A02BC03	Shared CYP	CYP1A1, CYP2C19, CYP2C8, CYP2C9, CYP2D6, CYP3A4	Shared transporter	ABCB1	CYP2C19, CYP2D6, ABCB1	CYP2C19, CYP2D6, ABCB1	ABCB1, CYP2C19
Codeine	R05DA04	Lansoprazole	A02BC03	Shared CYP	CYP2D6, CYP3A4	Shared transporter	Oct/01	CYP2D6	CYP2D6
Metoclopramide	A03FA01	Esomeprazole	A02BC05	Shared CYP	CYP3A4	Shared transporter	ABCB1
Ondansetron	A04AA01	Esomeprazole	A02BC05	Shared CYP	CYP3A4	No common transport
Lactulose	A06AD11	Esomeprazole	A02BC05	No common metabolism		No common transport
Insulin (Human)	A10AC01	Esomeprazole	A02BC05	No CYP intx		No common transport
Dalteparin	B01AB04	Esomeprazole	A02BC05	No common metabolism		No common transport
Rosuvastatin	C10AA07	Esomeprazole	A02BC05	No CYP intx		Shared transporter	OAT3
Dexamethasone	H02AB02	Esomeprazole	A02BC05	Shared CYP	CYP2C19, CYP3A4	Shared transporter	ABCB1, OAT3	CYP2C19		CYP2C19
Gabapentin	N03AX12	Esomeprazole	A02BC05	No common metabolism		No common transport
Pantoprazole	A02BC02	Alginic Acid	A02BX13	No common metabolism		No common transport
Aciclovir	J05AB01	Alginic Acid	A02BX13	No common metabolism		No common transport
Zolpidem	N05CF02	Alginic Acid	A02BX13	No common metabolism		No human transporter
Acetylcysteine	R05CB01	Alginic Acid	A02BX13	No CYP metabolism		No common transport
Midazolam	N05CD08	Glycopyrronium Bromide	A03AB02	No common metabolism		No human transporter
Midazolam	N05CD08	Butylscopolamine	A03BB01	No common metabolism		No human transporter
Pantoprazole	A02BC02	Metoclopramide	A03FA01	Shared CYP	CYP3A4	Shared transporter	ABCB1	ABCB1, CYP3A4	ABCB1, CYP3A4
Ondansetron	A04AA01	Metoclopramide	A03FA01	Shared CYP	CYP1A2, CYP2D6, CYP3A4	No common transport		CYP2D6	CYP2D6	CYP2D6
Sodium Picosulfate	A06AB08	Metoclopramide	A03FA01	No common metabolism		No common transport
Lactulose	A06AD11	Metoclopramide	A03FA01	No common metabolism		No common transport
Colecalciferol	A11CC05	Metoclopramide	A03FA01	Shared CYP	CYP3A4	No common transport
Calcium Carbonate	A12AA04	Metoclopramide	A03FA01	No common metabolism		No common transport
Potassium Chloride	A12BA01	Metoclopramide	A03FA01	No common metabolism		No common transport
Magnesium (Different Salts In Combination)	A12CC30	Metoclopramide	A03FA01	No common metabolism		No common transport
Enoxaparin	B01AB05	Metoclopramide	A03FA01	No common metabolism		No common transport
Erythropoietin	B03XA01	Metoclopramide	A03FA01	No common metabolism		No common transport
Darbepoetin Alfa	B03XA02	Metoclopramide	A03FA01	No common metabolism		No common transport
Potassium Chloride	B05XA01	Metoclopramide	A03FA01	No common metabolism		No common transport
Glyceryl Trinitrate	C01DA02	Metoclopramide	A03FA01	No common metabolism		No common transport
Felodipine	C08CA02	Metoclopramide	A03FA01	Shared CYP	CYP2D6, CYP3A4	Shared transporter	ABCB1	CYP2D6		CYP2D6
Dexamethasone	H02AB02	Metoclopramide	A03FA01	Shared CYP	CYP3A4	Shared transporter	ABCB1
Methylprednisolone	H02AB04	Metoclopramide	A03FA01	Shared CYP	CYP3A4	Shared transporter	ABCB1
Erythromycin	J01FA01	Metoclopramide	A03FA01	Shared CYP	CYP3A4	Shared transporter	ABCB1	CYP3A4	CYP3A4
Aciclovir	J05AB01	Metoclopramide	A03FA01	No common metabolism		No transporter intx
Methotrexate	L01BA01	Metoclopramide	A03FA01	Shared CYP	CYP3A4	Shared transporter	ABCB1	ABCB1	ABCB1
Etoposide	L01CB01	Metoclopramide	A03FA01	Shared CYP	CYP1A2, CYP3A4	Shared transporter	ABCB1	ABCB1	ABCB1
Ciclosporin	L04AD01	Metoclopramide	A03FA01	Shared CYP	CYP2D6, CYP3A4	Shared transporter	ABCB1	ABCB1, CYP3A4, CYP2D6	ABCB1, CYP3A4	CYP2D6
Tacrolimus	L04AD02	Metoclopramide	A03FA01	Shared CYP	CYP3A4	Shared transporter	ABCB1	CYP3A4, ABCB1	CYP3A4, ABCB1
Ibuprofen	M01AE01	Metoclopramide	A03FA01	Shared CYP	CYP3A4	Shared transporter	ABCB1
Chlorzoxazone	M03BB03	Metoclopramide	A03FA01	Shared CYP	CYP1A2, CYP2D6, CYP3A4	No common transport		CYP2D6		CYP2D6
Remifentanil	N01AH06	Metoclopramide	A03FA01	No common metabolism		No common transport		ABCB1	ABCB1
Oxycodone	N02AA05	Metoclopramide	A03FA01	Shared CYP	CYP2D6, CYP3A4	No common transport		CYP2D6, CYP3A4, ABCB1	CYP2D6, CYP3A4, ABCB1	CYP2D6
Tramadol	N02AX02	Metoclopramide	A03FA01	Shared CYP	CYP2D6, CYP3A4	No common transport		CYP2D6, ABCB1	CYP2D6, ABCB1	CYP2D6
Lorazepam	N05BA06	Metoclopramide	A03FA01	Shared CYP	CYP3A4	No common transport
Codeine	R05DA04	Metoclopramide	A03FA01	Shared CYP	CYP2D6, CYP3A4	No transporter intx		CYP2D6	CYP2D6	CYP2D6
Omeprazole	A02BC01	Domperidone	A03FA03	Shared CYP	CYP1A2, CYP2C8, CYP2D6, CYP3A4	Shared transporter	ABCB1	ABCB1	ABCB1
Ondansetron	A04AA01	Domperidone	A03FA03	Shared CYP	CYP1A2, CYP2D6, CYP3A4, CYP3A5, CYP3A7	No common transport		CYP2D6, CYP3A5	CYP2D6, CYP3A5
Domperidone	A03FA03	Ondansetron	A04AA01	Shared CYP	CYP1A2, CYP2D6, CYP3A4, CYP3A5, CYP3A7	No common transport		CYP2D6, CYP3A5		CYP2D6, CYP3A5
Bisacodyl	A06AB02	Ondansetron	A04AA01	No common metabolism		No human transporter
Magnesium Sulfate	A06AD04	Ondansetron	A04AA01	No common metabolism		No human transporter
Loperamide	A07DA03	Ondansetron	A04AA01	Shared CYP	CYP2D6, CYP3A4	No common transport		CYP2D6		CYP2D6
Warfarin	B01AA03	Ondansetron	A04AA01	Shared CYP	CYP1A2, CYP2C9, CYP3A4	No human transporter		CYP2C9, CYP3A4, CYP1A2	CYP2C9, CYP3A4, CYP1A2
Metolazone	C03BA08	Ondansetron	A04AA01	No common metabolism		No human transporter
Methotrexate	L01BA01	Ondansetron	A04AA01	Shared CYP	CYP3A4	No common transport
Chlorzoxazone	M03BB03	Ondansetron	A04AA01	Shared CYP	CYP1A2, CYP2D6, CYP2E1, CYP3A4	No human transporter		CYP2D6		CYP2D6
Ropivacaine	N01BB09	Ondansetron	A04AA01	Shared CYP	CYP1A2, CYP3A4	No human transporter
Paracetamol	N02BE01	Ondansetron	A04AA01	Shared CYP	CYP1A2, CYP2D6, CYP2E1, CYP3A4	No common transport		CYP3A5, CYP2D6	CYP3A5	CYP2D6, CYP3A5
Lorazepam	N05BA06	Ondansetron	A04AA01	Shared CYP	CYP3A4	No human transporter
Dexamethasone	H02AB02	Palonosetron	A04AA05	Shared CYP	CYP3A4	No common transport		ABCB1		ABCB1
Ondansetron	A04AA01	Metopimazine	A04AD05	No common metabolism		No human transporter
Potassium Chloride	B05XA01	Metopimazine	A04AD05	No CYP metabolism		No common transport
Dexamethasone	H02AB02	Metopimazine	A04AD05	No common metabolism		No common transport
Methotrexate	L01BA01	Metopimazine	A04AD05	No common metabolism		No common transport
Ciclosporin	L04AD01	Metopimazine	A04AD05	No common metabolism		No common transport
Lorazepam	N05BA06	Metopimazine	A04AD05	No common metabolism		No human transporter
Dexamethasone	H02AB02	Aprepitant	A04AD12	Shared CYP	CYP2C19, CYP3A4	No common transport
Nortriptyline	N06AA10	Aprepitant	A04AD12	Shared CYP	CYP2C19, CYP3A4	No common transport		CYP2C19	CYP2C19
Sodium Chloride	B05XA03	Ursodeoxycholic Acid	A05AA02	No common metabolism		No common transport
Ampicillin	J01CA01	Ursodeoxycholic Acid	A05AA02	No common metabolism		No human transporter
Metronidazole	J01XD01	Ursodeoxycholic Acid	A05AA02	No CYP intx		No common transport
Macrogol, Combinations	A06AD65	Bisacodyl	A06AB02	No CYP metabolism		No common transport
Warfarin	B01AA03	Bisacodyl	A06AB02	No common metabolism		No human transporter
Dabigatran Etexilate	B01AE07	Bisacodyl	A06AB02	No common metabolism		No common transport
Ferrous Fumarate	B03AA02	Bisacodyl	A06AB02	No CYP metabolism		No human transporter
Simvastatin	C10AA01	Bisacodyl	A06AB02	No common metabolism		No common transport
Cefuroxime	J01DC02	Bisacodyl	A06AB02	No CYP metabolism		No common transport
Ibuprofen	M01AE01	Bisacodyl	A06AB02	No common metabolism		No common transport
Chlorzoxazone	M03BB03	Bisacodyl	A06AB02	No common metabolism		No human transporter
Ropivacaine	N01BB09	Bisacodyl	A06AB02	No common metabolism		No human transporter
Morphine	N02AA01	Bisacodyl	A06AB02	No common metabolism		No common transport
Oxycodone	N02AA05	Bisacodyl	A06AB02	No common metabolism		No human transporter
Tramadol	N02AX02	Bisacodyl	A06AB02	No common metabolism		No human transporter
Gabapentin	N03AX12	Bisacodyl	A06AB02	No common metabolism		No common transport
Nicotine	N07BA01	Bisacodyl	A06AB02	No common metabolism		No common transport
Magnesium Hydroxide	A02AA04	Sodium Picosulfate	A06AB08	No common metabolism		No human transporter
Metoclopramide	A03FA01	Sodium Picosulfate	A06AB08	No common metabolism		No common transport
Domperidone	A03FA03	Sodium Picosulfate	A06AB08	No common metabolism		No common transport
Ondansetron	A04AA01	Sodium Picosulfate	A06AB08	No common metabolism		No human transporter
Lactulose	A06AD11	Sodium Picosulfate	A06AB08	No common metabolism		No human transporter
Macrogol, Combinations	A06AD65	Sodium Picosulfate	A06AB08	No common metabolism		No common transport
Insulin (Human)	A10AC01	Sodium Picosulfate	A06AB08	No common metabolism		No human transporter
Multivitamins And Other Minerals, Incl, Combinations	A11AA03	Sodium Picosulfate	A06AB08	No common metabolism		No human transporter
Zinc Sulfate	A12CB01	Sodium Picosulfate	A06AB08	No CYP metabolism		No human transporter
Enoxaparin	B01AB05	Sodium Picosulfate	A06AB08	No CYP metabolism		No human transporter
Tranexamic Acid	B02AA02	Sodium Picosulfate	A06AB08	No common metabolism		No common transport
Ramipril	C09AA05	Sodium Picosulfate	A06AB08	No CYP metabolism		No common transport
Methylprednisolone	H02AB04	Sodium Picosulfate	A06AB08	No common metabolism		No common transport
Dicloxacillin	J01CF01	Sodium Picosulfate	A06AB08	No common metabolism		No common transport
Erythromycin	J01FA01	Sodium Picosulfate	A06AB08	No common metabolism		No common transport
Ciclosporin	L04AD01	Sodium Picosulfate	A06AB08	No common metabolism		No common transport
Tacrolimus	L04AD02	Sodium Picosulfate	A06AB08	No common metabolism		No common transport
Azathioprine	L04AX01	Sodium Picosulfate	A06AB08	No common metabolism		No common transport
Celecoxib	M01AH01	Sodium Picosulfate	A06AB08	No common metabolism		No common transport
Ropivacaine	N01BB09	Sodium Picosulfate	A06AB08	No common metabolism		No human transporter
Morphine	N02AA01	Sodium Picosulfate	A06AB08	No common metabolism		No common transport
Oxycodone	N02AA05	Sodium Picosulfate	A06AB08	No common metabolism		No human transporter
Gabapentin	N03AX12	Sodium Picosulfate	A06AB08	No CYP metabolism		No common transport
Lorazepam	N05BA06	Sodium Picosulfate	A06AB08	No common metabolism		No human transporter
Lactulose	A06AD11	Magnesium Sulfate	A06AD04	No CYP metabolism		No human transporter
Potassium Chloride	A12BA01	Magnesium Sulfate	A06AD04	No CYP metabolism		No common transport
Zinc Sulfate	A12CB01	Magnesium Sulfate	A06AD04	No common metabolism		No human transporter
Magnesium Hydroxide	A02AA04	Lactulose	A06AD11	No CYP metabolism		No human transporter
Domperidone	A03FA03	Lactulose	A06AD11	No common metabolism		No common transport
Ondansetron	A04AA01	Lactulose	A06AD11	No common metabolism		No human transporter
Bisacodyl	A06AB02	Lactulose	A06AD11	No CYP metabolism		No human transporter
Sodium Picosulfate	A06AB08	Lactulose	A06AD11	No common metabolism		No human transporter
Magnesium Sulfate	A06AD04	Lactulose	A06AD11	No CYP metabolism		No human transporter
Insulin (Human)	A10AC01	Lactulose	A06AD11	No common metabolism		No human transporter
Thiamine (Vit B1)	A11DA01	Lactulose	A06AD11	No common metabolism		No common transport
Potassium Chloride	A12BA01	Lactulose	A06AD11	No CYP metabolism		No common transport
Zinc Sulfate	A12CB01	Lactulose	A06AD11	No common metabolism		No human transporter
Magnesium Oxide	A12CC10	Lactulose	A06AD11	No CYP metabolism		No human transporter
Magnesium (Different Salts In Combination)	A12CC30	Lactulose	A06AD11	No CYP metabolism		No human transporter
Ferrous Glycine Sulfate	B03AA01	Lactulose	A06AD11	No CYP metabolism		No human transporter
Albumin	B05AA01	Lactulose	A06AD11	No CYP metabolism		No human transporter
Carbohydrates	B05BA03	Lactulose	A06AD11	No CYP metabolism		No human transporter
Sodium Chloride	B05XA03	Lactulose	A06AD11	No CYP metabolism		No human transporter
Spironolactone	C03DA01	Lactulose	A06AD11	No common metabolism		No common transport
Gentamicin	J01GB03	Lactulose	A06AD11	No CYP metabolism		No common transport
Ropivacaine	N01BB09	Lactulose	A06AD11	No common metabolism		No human transporter
Morphine	N02AA01	Lactulose	A06AD11	No common metabolism		No common transport
Oxycodone	N02AA05	Lactulose	A06AD11	No common metabolism		No human transporter
Tramadol	N02AX02	Lactulose	A06AD11	No common metabolism		No human transporter
Gabapentin	N03AX12	Lactulose	A06AD11	No common metabolism		No common transport
Magnesium Hydroxide	A02AA04	Macrogol, Combinations	A06AD65	No CYP metabolism		No common transport
Bisacodyl	A06AB02	Macrogol, Combinations	A06AD65	No CYP metabolism		No common transport
Tinzaparin	B01AB10	Macrogol, Combinations	A06AD65	No common metabolism		No common transport
Ferrous Fumarate	B03AA02	Macrogol, Combinations	A06AD65	No CYP metabolism		No common transport
Darbepoetin Alfa	B03XA02	Macrogol, Combinations	A06AD65	No CYP metabolism		No common transport
Morphine	N02AA01	Macrogol, Combinations	A06AD65	No common metabolism		Shared transporter	ABCB1	ABCB1	ABCB1
Oxycodone	N02AA05	Macrogol, Combinations	A06AD65	No common metabolism		No common transport		ABCB1	ABCB1
Tramadol	N02AX02	Macrogol, Combinations	A06AD65	No common metabolism		No common transport		ABCB1	ABCB1
Bupivacaine, Combinations	N01BB51	Sodium Phosphate	A06AG01	No common metabolism		No human transporter
Bisacodyl	A06AB02	Docusate Sodium, Incl, Combinations	A06AG10	No CYP metabolism		No human transporter
Sodium Picosulfate	A06AB08	Docusate Sodium, Incl, Combinations	A06AG10	No common metabolism		No human transporter
Lactulose	A06AD11	Docusate Sodium, Incl, Combinations	A06AG10	No CYP metabolism		No human transporter
Losartan And Diuretics	C09DA01	Docusate Sodium, Incl, Combinations	A06AG10	No common metabolism		No common transport
Dicloxacillin	J01CF01	Docusate Sodium, Incl, Combinations	A06AG10	No common metabolism		No common transport
Nicotine	N07BA01	Docusate Sodium, Incl, Combinations	A06AG10	No common metabolism		No common transport
Darbepoetin Alfa	B03XA02	Nystatin	A07AA02	No CYP metabolism		No common transport
Mycophenolic Acid	L04AA06	Nystatin	A07AA02	No common metabolism		No common transport
Ciclosporin	L04AD01	Nystatin	A07AA02	No common metabolism		Shared transporter	OATP1B1, OATP1B3
Azathioprine	L04AX01	Nystatin	A07AA02	No common metabolism		No transporter intx
Lactulose	A06AD11	Rifaximin	A07AA11	No common metabolism		No human transporter
Phenobarbital	N03AA02	Opium	A07DA02	Shared CYP	CYP3A4	No common transport
Opium	A07DA02	Loperamide	A07DA03	Shared CYP	CYP2D6, CYP3A4	No common transport
Budesonide	A07EA06	Loperamide	A07DA03	Shared CYP	CYP2B6, CYP2C8, CYP3A4	Shared transporter	ABCB1
Magnesium Oxide	A12CC10	Loperamide	A07DA03	No common metabolism		No common transport
Magnesium (Different Salts In Combination)	A12CC30	Loperamide	A07DA03	No common metabolism		No common transport
Dexamethasone	H02AB02	Loperamide	A07DA03	Shared CYP	CYP2B6, CYP2C8, CYP3A4	Shared transporter	ABCB1
Aciclovir	J05AB01	Loperamide	A07DA03	No common metabolism		No transporter intx
Lithium	N05AN01	Loperamide	A07DA03	No common metabolism		No common transport
Codeine	R05DA04	Loperamide	A07DA03	Shared CYP	CYP2D6, CYP3A4	No transporter intx		CYP2D6	CYP2D6
Acetylsalicylic Acid	B01AC06	Sulfasalazine	A07EC01	No common metabolism		No transporter intx
Ibuprofen	M01AE01	Sulfasalazine	A07EC01	No common metabolism		No transporter intx
Warfarin	B01AA03	Mesalazine	A07EC02	No common metabolism		No human transporter
Losartan	C09CA01	Mesalazine	A07EC02	No common metabolism		No common transport
Methylprednisolone	H02AB04	Mesalazine	A07EC02	No common metabolism		No common transport
Prednisolone	H02AB06	Mesalazine	A07EC02	No common metabolism		No common transport
Sodium Chloride	A12CA01	Lactic Acid Producing Organisms	A07FA01	No CYP metabolism		No human transporter
Caffeine	N06BC01	Lactic Acid Producing Organisms	A07FA01	No common metabolism		No common transport
Metoclopramide	A03FA01	Multienzymes (Lipase, Protease Etc,)	A09AA02	No common metabolism		No common transport
Insulin Glargine	A10AE04	Multienzymes (Lipase, Protease Etc,)	A09AA02	No common metabolism		No human transporter
Tinzaparin	B01AB10	Multienzymes (Lipase, Protease Etc,)	A09AA02	No common metabolism		No human transporter
Spironolactone	C03DA01	Multienzymes (Lipase, Protease Etc,)	A09AA02	No common metabolism		No common transport
Piperacillin And Enzyme Inhibitor	J01CR05	Multienzymes (Lipase, Protease Etc,)	A09AA02	No CYP metabolism		No human transporter
Metronidazole	J01XD01	Multienzymes (Lipase, Protease Etc,)	A09AA02	No common metabolism		No common transport
Sertraline	N06AB06	Multienzymes (Lipase, Protease Etc,)	A09AA02	No common metabolism		No common transport
Sodium Picosulfate	A06AB08	Insulin (Human)	A10AB01	No common metabolism		No human transporter
Insulin (Human)	A10AC01	Insulin (Human)	A10AB01	Shared CYP	CYP1A2	No human transporter
Glimepiride	A10BB12	Insulin (Human)	A10AB01	No CYP intx		No common transport
Thiamine (Vit B1)	A11DA01	Insulin (Human)	A10AB01	No CYP intx		No common transport
Potassium Chloride	A12BA01	Insulin (Human)	A10AB01	No common metabolism		No common transport
Sodium Chloride	A12CA01	Insulin (Human)	A10AB01	No common metabolism		No human transporter
Warfarin	B01AA03	Insulin (Human)	A10AB01	Shared CYP	CYP1A2	No human transporter		CYP1A2	CYP1A2
Metolazone	C03BA08	Insulin (Human)	A10AB01	No common metabolism		No human transporter
Methylprednisolone	H02AB04	Insulin (Human)	A10AB01	No CYP intx		No common transport
Prednisolone	H02AB06	Insulin (Human)	A10AB01	No CYP intx		No common transport
Meropenem	J01DH02	Insulin (Human)	A10AB01	No common metabolism		No human transporter
Fluconazole	J02AC01	Insulin (Human)	A10AB01	No CYP intx		No common transport
Mycophenolic Acid	L04AA06	Insulin (Human)	A10AB01	No common metabolism		No human transporter
Ciclosporin	L04AD01	Insulin (Human)	A10AB01	No CYP intx		No common transport
Azathioprine	L04AX01	Insulin (Human)	A10AB01	Shared CYP	CYP1A2	No common transport
Ibuprofen	M01AE01	Insulin (Human)	A10AB01	No CYP intx		No common transport
Propofol	N01AX10	Insulin (Human)	A10AB01	Shared CYP	CYP1A2	No common transport
Gabapentin	N03AX12	Insulin (Human)	A10AB01	No common metabolism		No common transport
Lorazepam	N05BA06	Insulin (Human)	A10AB01	No CYP intx		No human transporter
Fenoterol And Ipratropium Bromide	R03AL01	Insulin (Human)	A10AB01	No common metabolism		No common transport
Pantoprazole	A02BC02	Insulin Aspart	A10AB05	No CYP intx		No common transport
Ondansetron	A04AA01	Insulin Aspart	A10AB05	Shared CYP	CYP1A2	No human transporter
Sodium Picosulfate	A06AB08	Insulin Aspart	A10AB05	No common metabolism		No human transporter
Lactulose	A06AD11	Insulin Aspart	A10AB05	No common metabolism		No human transporter
Macrogol, Combinations	A06AD65	Insulin Aspart	A10AB05	No common metabolism		No common transport
Nystatin	A07AA02	Insulin Aspart	A10AB05	No common metabolism		No common transport
Vancomycin	A07AA09	Insulin Aspart	A10AB05	No common metabolism		No human transporter
Loperamide	A07DA03	Insulin Aspart	A10AB05	No CYP intx		No common transport
Insulin (Human)	A10AC01	Insulin Aspart	A10AB05	Shared CYP	CYP1A2	No human transporter
Insulin Aspart	A10AD05	Insulin Aspart	A10AB05	Shared CYP	CYP1A2	No human transporter
Insulin Glargine	A10AE04	Insulin Aspart	A10AB05	Shared CYP	CYP1A2	No human transporter
Insulin Detemir	A10AE05	Insulin Aspart	A10AB05	Shared CYP	CYP1A2	No human transporter
Metformin	A10BA02	Insulin Aspart	A10AB05	No common metabolism		No common transport
Glimepiride	A10BB12	Insulin Aspart	A10AB05	No CYP intx		No common transport
Colecalciferol	A11CC05	Insulin Aspart	A10AB05	No CYP intx		No human transporter
Calcium Carbonate	A12AA04	Insulin Aspart	A10AB05	No common metabolism		No human transporter
Sodium Chloride	A12CA01	Insulin Aspart	A10AB05	No common metabolism		No human transporter
Magnesium (Different Salts In Combination)	A12CC30	Insulin Aspart	A10AB05	No common metabolism		No human transporter
Dalteparin	B01AB04	Insulin Aspart	A10AB05	No common metabolism		No human transporter
Tinzaparin	B01AB10	Insulin Aspart	A10AB05	No common metabolism		No human transporter
Clopidogrel	B01AC04	Insulin Aspart	A10AB05	Shared CYP	CYP1A2	No common transport		CYP1A2	CYP1A2
Fondaparinux	B01AX05	Insulin Aspart	A10AB05	No common metabolism		No human transporter
Electrolytes	B05BB01	Insulin Aspart	A10AB05	No common metabolism		No human transporter
Metolazone	C03BA08	Insulin Aspart	A10AB05	No common metabolism		No human transporter
Bumetanide	C03CA02	Insulin Aspart	A10AB05	No common metabolism		No common transport
Metoprolol	C07AB02	Insulin Aspart	A10AB05	No CYP intx		No common transport
Carvedilol	C07AG02	Insulin Aspart	A10AB05	Shared CYP	CYP1A2	No common transport
Felodipine	C08CA02	Insulin Aspart	A10AB05	No CYP intx		No common transport
Verapamil	C08DA01	Insulin Aspart	A10AB05	Shared CYP	CYP1A2	No common transport
Trandolapril	C09AA10	Insulin Aspart	A10AB05	No common metabolism		No common transport
Losartan	C09CA01	Insulin Aspart	A10AB05	No CYP intx		No common transport
Simvastatin	C10AA01	Insulin Aspart	A10AB05	No CYP intx		No common transport
Atorvastatin	C10AA05	Insulin Aspart	A10AB05	No CYP intx		No common transport
Rosuvastatin	C10AA07	Insulin Aspart	A10AB05	No CYP intx		No common transport
Dexamethasone	H02AB02	Insulin Aspart	A10AB05	No CYP intx		No common transport
Methylprednisolone	H02AB04	Insulin Aspart	A10AB05	No CYP intx		No common transport
Dicloxacillin	J01CF01	Insulin Aspart	A10AB05	No CYP intx		No common transport
Flucloxacillin	J01CF05	Insulin Aspart	A10AB05	No CYP intx		No common transport
Piperacillin And Enzyme Inhibitor	J01CR05	Insulin Aspart	A10AB05	No common metabolism		No human transporter
Cefuroxime	J01DC02	Insulin Aspart	A10AB05	No common metabolism		No common transport
Erythromycin	J01FA01	Insulin Aspart	A10AB05	No CYP intx		No common transport
Ciprofloxacin	J01MA02	Insulin Aspart	A10AB05	Shared CYP	CYP1A2	No common transport
Voriconazole	J02AC03	Insulin Aspart	A10AB05	No CYP intx		No human transporter
Diclofenac	M01AB05	Insulin Aspart	A10AB05	Shared CYP	CYP1A2	No common transport
Oxycodone	N02AA05	Insulin Aspart	A10AB05	No CYP intx		No human transporter
Fentanyl	N02AB03	Insulin Aspart	A10AB05	No CYP intx		No common transport
Pregabalin	N03AX16	Insulin Aspart	A10AB05	No common metabolism		No common transport
Orphenadrine (Chloride)	N04AB02	Insulin Aspart	A10AB05	Shared CYP	CYP1A2	No human transporter
Quetiapine	N05AH04	Insulin Aspart	A10AB05	No CYP intx		No common transport		CYP1A2	CYP1A2
Chlordiazepoxide	N05BA02	Insulin Aspart	A10AB05	No common metabolism		No human transporter
Amitriptyline	N06AA09	Insulin Aspart	A10AB05	Shared CYP	CYP1A2	No common transport
Nortriptyline	N06AA10	Insulin Aspart	A10AB05	Shared CYP	CYP1A2	No common transport
Nicotine	N07BA01	Insulin Aspart	A10AB05	Shared CYP	CYP1A2	No common transport
Insulin Glargine	A10AE04	Insulin Glulisine	A10AB06	Shared CYP	CYP1A2	No human transporter
Magnesium Hydroxide	A02AA04	Insulin (Human)	A10AC01	No common metabolism		No human transporter
Insulin Aspart	A10AB05	Insulin (Human)	A10AC01	Shared CYP	CYP1A2	No human transporter
Acetylsalicylic Acid	B01AC06	Insulin (Human)	A10AC01	No CYP intx		No common transport
Ramipril	C09AA05	Insulin (Human)	A10AC01	No common metabolism		No common transport
Pivmecillinam	J01CA08	Insulin (Human)	A10AC01	No common metabolism		No human transporter
Dicloxacillin	J01CF01	Insulin (Human)	A10AC01	No CYP intx		No common transport
Ciprofloxacin	J01MA02	Insulin (Human)	A10AC01	Shared CYP	CYP1A2	No common transport
Oxycodone	N02AA05	Insulin (Human)	A10AC01	No CYP intx		No human transporter
Cetirizine	R06AE07	Insulin (Human)	A10AC01	No common metabolism		No common transport
Omeprazole	A02BC01	Insulin Aspart	A10AD05	Shared CYP	CYP1A2	No common transport
Sodium Picosulfate	A06AB08	Insulin Aspart	A10AD05	No common metabolism		No human transporter
Calcium Carbonate	A12AA04	Insulin Aspart	A10AD05	No common metabolism		No human transporter
Sodium Chloride	A12CA01	Insulin Aspart	A10AD05	No common metabolism		No human transporter
Enoxaparin	B01AB05	Insulin Aspart	A10AD05	No common metabolism		No human transporter
Bumetanide	C03CA02	Insulin Aspart	A10AD05	No common metabolism		No common transport
Metoprolol	C07AB02	Insulin Aspart	A10AD05	No CYP intx		No common transport
Carvedilol	C07AG02	Insulin Aspart	A10AD05	Shared CYP	CYP1A2	No common transport
Enalapril	C09AA02	Insulin Aspart	A10AD05	No common metabolism		No common transport
Ramipril	C09AA05	Insulin Aspart	A10AD05	No common metabolism		No common transport
Simvastatin	C10AA01	Insulin Aspart	A10AD05	No CYP intx		No common transport
Atorvastatin	C10AA05	Insulin Aspart	A10AD05	No CYP intx		No common transport
Prednisolone	H02AB06	Insulin Aspart	A10AD05	No CYP intx		No common transport
Benzylpenicillin	J01CE01	Insulin Aspart	A10AD05	No common metabolism		No common transport
Flucloxacillin	J01CF05	Insulin Aspart	A10AD05	No CYP intx		No common transport
Cefuroxime	J01DC02	Insulin Aspart	A10AD05	No common metabolism		No common transport
Meropenem	J01DH02	Insulin Aspart	A10AD05	No common metabolism		No human transporter
Gentamicin	J01GB03	Insulin Aspart	A10AD05	No common metabolism		No common transport
Chlordiazepoxide	N05BA02	Insulin Aspart	A10AD05	No common metabolism		No human transporter
Magnesium Hydroxide	A02AA04	Insulin Glargine	A10AE04	No common metabolism		No human transporter
Lactulose	A06AD11	Insulin Glargine	A10AE04	No common metabolism		No human transporter
Loperamide	A07DA03	Insulin Glargine	A10AE04	No CYP intx		No common transport
Multienzymes (Lipase, Protease Etc,)	A09AA02	Insulin Glargine	A10AE04	No common metabolism		No human transporter
Insulin Aspart	A10AB05	Insulin Glargine	A10AE04	Shared CYP	CYP1A2	No human transporter
Metformin	A10BA02	Insulin Glargine	A10AE04	No common metabolism		No common transport
Liraglutide	A10BJ02	Insulin Glargine	A10AE04	No common metabolism		No human transporter
Enoxaparin	B01AB05	Insulin Glargine	A10AE04	No common metabolism		No human transporter
Tinzaparin	B01AB10	Insulin Glargine	A10AE04	No common metabolism		No human transporter
Electrolytes	B05BB01	Insulin Glargine	A10AE04	No common metabolism		No human transporter
Metolazone	C03BA08	Insulin Glargine	A10AE04	No common metabolism		No human transporter
Spironolactone	C03DA01	Insulin Glargine	A10AE04	No CYP intx		No common transport
Metoprolol	C07AB02	Insulin Glargine	A10AE04	No CYP intx		No common transport
Carvedilol	C07AG02	Insulin Glargine	A10AE04	Shared CYP	CYP1A2	No common transport
Atorvastatin	C10AA05	Insulin Glargine	A10AE04	No CYP intx		No common transport
Dicloxacillin	J01CF01	Insulin Glargine	A10AE04	No CYP intx		No common transport
Piperacillin And Enzyme Inhibitor	J01CR05	Insulin Glargine	A10AE04	No common metabolism		No human transporter
Meropenem	J01DH02	Insulin Glargine	A10AE04	No common metabolism		No human transporter
Gabapentin	N03AX12	Insulin Glargine	A10AE04	No common metabolism		No common transport
Pregabalin	N03AX16	Insulin Glargine	A10AE04	No common metabolism		No common transport
Quetiapine	N05AH04	Insulin Glargine	A10AE04	No CYP intx		No common transport		CYP1A2	CYP1A2
Oxazepam	N05BA04	Insulin Glargine	A10AE04	No common metabolism		No human transporter
Insulin Aspart	A10AB05	Insulin Detemir	A10AE05	Shared CYP	CYP1A2	No human transporter
Dalteparin	B01AB04	Insulin Detemir	A10AE05	No common metabolism		No human transporter
Ferrous Fumarate	B03AA02	Insulin Detemir	A10AE05	No common metabolism		No human transporter
Enalapril	C09AA02	Insulin Detemir	A10AE05	No common metabolism		No common transport
Ramipril	C09AA05	Insulin Detemir	A10AE05	No common metabolism		No common transport
Trandolapril	C09AA10	Insulin Detemir	A10AE05	No common metabolism		No common transport
Losartan	C09CA01	Insulin Detemir	A10AE05	No CYP intx		No common transport
Benzylpenicillin	J01CE01	Insulin Detemir	A10AE05	No common metabolism		No common transport
Piperacillin And Enzyme Inhibitor	J01CR05	Insulin Detemir	A10AE05	No common metabolism		No human transporter
Meropenem	J01DH02	Insulin Detemir	A10AE05	No common metabolism		No human transporter
Clindamycin	J01FF01	Insulin Detemir	A10AE05	No CYP intx		No common transport
Tramadol	N02AX02	Insulin Detemir	A10AE05	No CYP intx		No human transporter
Nortriptyline	N06AA10	Insulin Detemir	A10AE05	Shared CYP	CYP1A2	No common transport
Loperamide	A07DA03	Metformin	A10BA02	No common metabolism		No transporter intx
Insulin Glargine	A10AE04	Metformin	A10BA02	No common metabolism		No common transport
Glimepiride	A10BB12	Metformin	A10BA02	No common metabolism		No common transport
Liraglutide	A10BJ02	Metformin	A10BA02	No common metabolism		No common transport
Colecalciferol	A11CC05	Metformin	A10BA02	No common metabolism		No common transport
Enoxaparin	B01AB05	Metformin	A10BA02	No common metabolism		No common transport
Clopidogrel	B01AC04	Metformin	A10BA02	No common metabolism		Shared transporter	OCT1, OCT2
Acetylsalicylic Acid	B01AC06	Metformin	A10BA02	No common metabolism		No transporter intx
Fondaparinux	B01AX05	Metformin	A10BA02	No CYP metabolism		No common transport
Combinations	B05BA10	Metformin	A10BA02	No CYP metabolism		No common transport
Bendroflumethiazide And Potassium	C03AB01	Metformin	A10BA02	No common metabolism		No common transport
Labetalol	C07AG01	Metformin	A10BA02	No common metabolism		No common transport
Carvedilol	C07AG02	Metformin	A10BA02	No common metabolism		No transporter intx
Felodipine	C08CA02	Metformin	A10BA02	No common metabolism		No transporter intx
Verapamil	C08DA01	Metformin	A10BA02	No common metabolism		Shared transporter	Mate-2k, MATE1, OCT1
Enalapril	C09AA02	Metformin	A10BA02	No CYP metabolism		No transporter intx
Ramipril	C09AA05	Metformin	A10BA02	No common metabolism		No common transport
Losartan	C09CA01	Metformin	A10BA02	No common metabolism		No transporter intx
Simvastatin	C10AA01	Metformin	A10BA02	No common metabolism		No transporter intx
Atorvastatin	C10AA05	Metformin	A10BA02	No common metabolism		No transporter intx
Miconazole	D01AC02	Metformin	A10BA02	No common metabolism		No transporter intx
Alfuzosin	G04CA01	Metformin	A10BA02	No common metabolism		No common transport
Ampicillin	J01CA01	Metformin	A10BA02	No CYP metabolism		No common transport
Benzylpenicillin	J01CE01	Metformin	A10BA02	No common metabolism		No transporter intx
Phenoxymethylpenicillin	J01CE02	Metformin	A10BA02	No CYP metabolism		No common transport
Dicloxacillin	J01CF01	Metformin	A10BA02	No common metabolism		No common transport
Flucloxacillin	J01CF05	Metformin	A10BA02	No common metabolism		No common transport
Piperacillin And Enzyme Inhibitor	J01CR05	Metformin	A10BA02	No CYP metabolism		No common transport
Cefuroxime	J01DC02	Metformin	A10BA02	No CYP metabolism		No common transport
Meropenem	J01DH02	Metformin	A10BA02	No common metabolism		No common transport
Gentamicin	J01GB03	Metformin	A10BA02	No CYP metabolism		No transporter intx
Metronidazole	J01XD01	Metformin	A10BA02	No common metabolism		No transporter intx
Caspofungin	J02AX04	Metformin	A10BA02	No common metabolism		Shared transporter	Oct/01
Immunoglobulins, Normal Human, For Intravascular Adm,	J06BA02	Metformin	A10BA02	No CYP metabolism		No common transport
Diclofenac	M01AB05	Metformin	A10BA02	No common metabolism		No transporter intx
Chlorzoxazone	M03BB03	Metformin	A10BA02	No common metabolism		No common transport
Acetylsalicylic Acid	N02BA01	Metformin	A10BA02	No common metabolism		No transporter intx
Pregabalin	N03AX16	Metformin	A10BA02	No CYP metabolism		No common transport
Lithium	N05AN01	Metformin	A10BA02	No CYP metabolism		No common transport
Aripiprazole	N05AX12	Metformin	A10BA02	No common metabolism		No common transport
Diazepam	N05BA01	Metformin	A10BA02	No common metabolism		No transporter intx
Lorazepam	N05BA06	Metformin	A10BA02	No common metabolism		No common transport
Nortriptyline	N06AA10	Metformin	A10BA02	No common metabolism		No transporter intx
Sertraline	N06AB06	Metformin	A10BA02	No common metabolism		No transporter intx
Escitalopram	N06AB10	Metformin	A10BA02	No common metabolism		No transporter intx
Mirtazapine	N06AX11	Metformin	A10BA02	No common metabolism		No common transport
Venlafaxine	N06AX16	Metformin	A10BA02	No common metabolism		No transporter intx
Nicotine	N07BA01	Metformin	A10BA02	No common metabolism		Shared transporter	OCT1, OCT2
Formoterol And Budesonide	R03AK07	Metformin	A10BA02	No common metabolism		Shared transporter	Oct/01
Codeine	R05DA04	Metformin	A10BA02	No common metabolism		Shared transporter	Oct/01
Polystyrene Sulfonate	V03AE01	Metformin	A10BA02	No CYP metabolism		No common transport
Clopidogrel	B01AC04	Glibenclamide	A10BB01	Shared CYP	CYP2C19, CYP2C9, CYP3A4, CYP3A5	Shared transporter	ABCB1	CYP2C9, CYP3A4, CYP2C19, ABCB1, CYP3A5	CYP2C9, CYP3A4, CYP2C19, ABCB1, CYP3A5
Esomeprazole	A02BC05	Glimepiride	A10BB12	No CYP intx		No common transport
Nystatin	A07AA02	Glimepiride	A10BB12	No common metabolism		No common transport
Metformin	A10BA02	Glimepiride	A10BB12	No common metabolism		No common transport
Dalteparin	B01AB04	Glimepiride	A10BB12	No common metabolism		No common transport
Clopidogrel	B01AC04	Glimepiride	A10BB12	Shared CYP	CYP2C9	No common transport		CYP2C9	CYP2C9	CYP2C9
Acetylsalicylic Acid	B01AC06	Glimepiride	A10BB12	Shared CYP	CYP2C9	No common transport		CYP2C9		CYP2C9
Verapamil	C08DA01	Glimepiride	A10BB12	Shared CYP	CYP2C9	No common transport		CYP2C9		CYP2C9
Atorvastatin	C10AA05	Glimepiride	A10BB12	Shared CYP	CYP2C9	No common transport		CYP2C9		CYP2C9
Gentamicin	J01GB03	Glimepiride	A10BB12	No common metabolism		No common transport
Metronidazole	J01XD01	Glimepiride	A10BB12	Shared CYP	CYP2C9	No common transport		CYP2C9		CYP2C9
Lorazepam	N05BA06	Glimepiride	A10BB12	No CYP intx		No common transport
Glimepiride	A10BB12	Sitagliptin	A10BH01	No CYP intx		No common transport
Acetylsalicylic Acid	B01AC06	Sitagliptin	A10BH01	No CYP intx		Shared transporter	ABCB1, OAT3
Cefuroxime	J01DC02	Sitagliptin	A10BH01	No common metabolism		No common transport
Zopiclone	N05CF01	Sitagliptin	A10BH01	Shared CYP	CYP2C8, CYP3A4	No common transport
Tiotropium Bromide	R03BB04	Sitagliptin	A10BH01	Shared CYP	CYP3A4	No common transport
Amlodipine	C08CA01	Linagliptin	A10BH05	Shared CYP	CYP3A4	Shared transporter	ABCB1	ABCB1, CYP3A4	ABCB1, CYP3A4
Atorvastatin	C10AA05	Linagliptin	A10BH05	Shared CYP	CYP3A4	Shared transporter	ABCB1	ABCB1, CYP3A4	ABCB1, CYP3A4
Warfarin	B01AA03	Liraglutide	A10BJ02	No common metabolism		No human transporter
Enoxaparin	B01AB05	Liraglutide	A10BJ02	No CYP metabolism		No human transporter
Benzylpenicillin	J01CE01	Liraglutide	A10BJ02	No CYP metabolism		No common transport
Quetiapine	N05AH04	Liraglutide	A10BJ02	No common metabolism		No common transport
Metformin	A10BA02	A10BX07	A10BX07	No CYP metabolism		No common transport
Acetylsalicylic Acid	B01AC06	A10BX07	A10BX07	No common metabolism		No common transport
Magnesium Hydroxide	A02AA04	Multivitamins And Other Minerals, Incl, Combinations	A11AA03	No CYP metabolism		No human transporter
Combinations	B05BA10	Multivitamins And Other Minerals, Incl, Combinations	A11AA03	No CYP metabolism		No human transporter
Piperacillin And Enzyme Inhibitor	J01CR05	Multivitamins And Other Minerals, Incl, Combinations	A11AA03	No CYP metabolism		No human transporter
Metronidazole	J01XD01	Multivitamins And Other Minerals, Incl, Combinations	A11AA03	No common metabolism		No common transport
Macrogol, Combinations	A06AD65	Ergocalciferol	A11CC01	No common metabolism		No common transport
Warfarin	B01AA03	Ergocalciferol	A11CC01	No CYP intx		No human transporter
Insulin Glargine	A10AE04	Alfacalcidol	A11CC03	No common metabolism		No human transporter
Calcium Glubionate	A12AA02	Alfacalcidol	A11CC03	No CYP metabolism		No human transporter
Calcium Lactate Gluconate	A12AA06	Alfacalcidol	A11CC03	No CYP metabolism		No human transporter
Enoxaparin	B01AB05	Alfacalcidol	A11CC03	No common metabolism		No human transporter
Darbepoetin Alfa	B03XA02	Alfacalcidol	A11CC03	No CYP metabolism		No human transporter
Electrolytes	B05BB01	Alfacalcidol	A11CC03	No CYP metabolism		No human transporter
Prednisolone	H02AB06	Alfacalcidol	A11CC03	No common metabolism		No common transport
Meropenem	J01DH02	Alfacalcidol	A11CC03	No common metabolism		No human transporter
Metronidazole	P01AB01	Alfacalcidol	A11CC03	No common metabolism		No common transport
Magnesium Hydroxide	A02AA04	Colecalciferol	A11CC05	No common metabolism		No human transporter
Magnesium (Different Salts In Combination)	A12CC30	Colecalciferol	A11CC05	No common metabolism		No human transporter
Enoxaparin	B01AB05	Colecalciferol	A11CC05	No common metabolism		No human transporter
Rivaroxaban	B01AF01	Colecalciferol	A11CC05	Shared CYP	CYP2J2, CYP3A4	No common transport
Spironolactone	C03DA01	Colecalciferol	A11CC05	Shared CYP	CYP2C8	No common transport
Bisoprolol	C07AB07	Colecalciferol	A11CC05	Shared CYP	CYP3A4	No common transport
Carvedilol	C07AG02	Colecalciferol	A11CC05	Shared CYP	CYP1A1, CYP3A4	No common transport
Simvastatin	C10AA01	Colecalciferol	A11CC05	Shared CYP	CYP2C8, CYP3A4	No common transport		CYP3A4	CYP3A4
Atorvastatin	C10AA05	Colecalciferol	A11CC05	Shared CYP	CYP2C8, CYP3A4	No common transport		CYP3A4	CYP3A4
Piperacillin And Enzyme Inhibitor	J01CR05	Colecalciferol	A11CC05	No common metabolism		No human transporter
Cefuroxime	J01DC02	Colecalciferol	A11CC05	No common metabolism		No common transport
Chlorzoxazone	M03BB03	Colecalciferol	A11CC05	Shared CYP	CYP1A1, CYP3A4	No human transporter
Allopurinol	M04AA01	Colecalciferol	A11CC05	No common metabolism		No common transport
Buprenorphine	N02AE01	Colecalciferol	A11CC05	Shared CYP	CYP2C8, CYP3A4	No common transport		CYP3A4	CYP3A4
Oxcarbazepine	N03AF02	Colecalciferol	A11CC05	Shared CYP	CYP3A4	No common transport
Lithium	N05AN01	Colecalciferol	A11CC05	No common metabolism		No common transport
Aripiprazole	N05AX12	Colecalciferol	A11CC05	Shared CYP	CYP3A4	No human transporter
Oxazepam	N05BA04	Colecalciferol	A11CC05	No common metabolism		No human transporter
Lorazepam	N05BA06	Colecalciferol	A11CC05	Shared CYP	CYP3A4	No human transporter
Melatonin	N05CH01	Colecalciferol	A11CC05	Shared CYP	CYP1A1	No common transport
Sertraline	N06AB06	Colecalciferol	A11CC05	Shared CYP	CYP3A4	No common transport
Pantoprazole	A02BC02	Thiamine (Vit B1)	A11DA01	No CYP intx		No transporter intx
Esomeprazole	A02BC05	Thiamine (Vit B1)	A11DA01	No CYP intx		No transporter intx
Bisacodyl	A06AB02	Thiamine (Vit B1)	A11DA01	No common metabolism		No common transport
Sodium Picosulfate	A06AB08	Thiamine (Vit B1)	A11DA01	No common metabolism		No common transport
Magnesium Sulfate	A06AD04	Thiamine (Vit B1)	A11DA01	No common metabolism		No common transport
Lactulose	A06AD11	Thiamine (Vit B1)	A11DA01	No common metabolism		No common transport
Vancomycin	A07AA09	Thiamine (Vit B1)	A11DA01	No common metabolism		No common transport
Loperamide	A07DA03	Thiamine (Vit B1)	A11DA01	No CYP intx		No transporter intx
Multienzymes (Lipase, Protease Etc,)	A09AA02	Thiamine (Vit B1)	A11DA01	No common metabolism		No common transport
Insulin Aspart	A10AB05	Thiamine (Vit B1)	A11DA01	No CYP intx		No common transport
Insulin (Human)	A10AC01	Thiamine (Vit B1)	A11DA01	No CYP intx		No common transport
Insulin Glargine	A10AE04	Thiamine (Vit B1)	A11DA01	No CYP intx		No common transport
Insulin Detemir	A10AE05	Thiamine (Vit B1)	A11DA01	No CYP intx		No common transport
Glimepiride	A10BB12	Thiamine (Vit B1)	A11DA01	No CYP intx		No common transport
Multivitamins And Other Minerals, Incl, Combinations	A11AA03	Thiamine (Vit B1)	A11DA01	No common metabolism		No common transport
Colecalciferol	A11CC05	Thiamine (Vit B1)	A11DA01	No CYP intx		No common transport
Ascorbic Acid (Vit C)	A11GA01	Thiamine (Vit B1)	A11DA01	No common metabolism		No common transport
Potassium Chloride	A12BA01	Thiamine (Vit B1)	A11DA01	No common metabolism		No common transport
Zinc Sulfate	A12CB01	Thiamine (Vit B1)	A11DA01	No common metabolism		No common transport
Magnesium Oxide	A12CC10	Thiamine (Vit B1)	A11DA01	No common metabolism		No common transport
Magnesium (Different Salts In Combination)	A12CC30	Thiamine (Vit B1)	A11DA01	No common metabolism		No common transport
Dalteparin	B01AB04	Thiamine (Vit B1)	A11DA01	No common metabolism		No common transport
Enoxaparin	B01AB05	Thiamine (Vit B1)	A11DA01	No common metabolism		No common transport
Tinzaparin	B01AB10	Thiamine (Vit B1)	A11DA01	No common metabolism		No common transport
Acetylsalicylic Acid	B01AC06	Thiamine (Vit B1)	A11DA01	No CYP intx		No transporter intx
Rivaroxaban	B01AF01	Thiamine (Vit B1)	A11DA01	No CYP intx		No transporter intx
Tranexamic Acid	B02AA02	Thiamine (Vit B1)	A11DA01	No common metabolism		No common transport
Folic Acid	B03BB01	Thiamine (Vit B1)	A11DA01	No common metabolism		No transporter intx
Albumin	B05AA01	Thiamine (Vit B1)	A11DA01	No common metabolism		No common transport
Carbohydrates	B05BA03	Thiamine (Vit B1)	A11DA01	No common metabolism		No common transport
Combinations	B05BA10	Thiamine (Vit B1)	A11DA01	No common metabolism		No common transport
Electrolytes	B05BB01	Thiamine (Vit B1)	A11DA01	No common metabolism		No common transport
Magnesium Sulfate	B05XA05	Thiamine (Vit B1)	A11DA01	No common metabolism		No common transport
Digoxin	C01AA05	Thiamine (Vit B1)	A11DA01	No CYP intx		No transporter intx
Spironolactone	C03DA01	Thiamine (Vit B1)	A11DA01	No CYP intx		No transporter intx
Carvedilol	C07AG02	Thiamine (Vit B1)	A11DA01	No CYP intx		No transporter intx
Amlodipine	C08CA01	Thiamine (Vit B1)	A11DA01	No CYP intx		No transporter intx
Diltiazem	C08DB01	Thiamine (Vit B1)	A11DA01	No CYP intx		No transporter intx
Enalapril	C09AA02	Thiamine (Vit B1)	A11DA01	No common metabolism		No transporter intx
Perindopril	C09AA04	Thiamine (Vit B1)	A11DA01	No common metabolism		No common transport
Ramipril	C09AA05	Thiamine (Vit B1)	A11DA01	No common metabolism		No common transport
Trandolapril	C09AA10	Thiamine (Vit B1)	A11DA01	No common metabolism		No common transport
Atorvastatin	C10AA05	Thiamine (Vit B1)	A11DA01	No CYP intx		No transporter intx
Terlipressin	H01BA04	Thiamine (Vit B1)	A11DA01	No common metabolism		No common transport
Ampicillin	J01CA01	Thiamine (Vit B1)	A11DA01	No common metabolism		No common transport
Dicloxacillin	J01CF01	Thiamine (Vit B1)	A11DA01	No CYP intx		No common transport
Piperacillin And Enzyme Inhibitor	J01CR05	Thiamine (Vit B1)	A11DA01	No common metabolism		No common transport
Cefuroxime	J01DC02	Thiamine (Vit B1)	A11DA01	No common metabolism		No common transport
Meropenem	J01DH02	Thiamine (Vit B1)	A11DA01	No common metabolism		No common transport
Gentamicin	J01GB03	Thiamine (Vit B1)	A11DA01	No common metabolism		No transporter intx
Ciprofloxacin	J01MA02	Thiamine (Vit B1)	A11DA01	No CYP intx		No transporter intx
Metronidazole	J01XD01	Thiamine (Vit B1)	A11DA01	No CYP intx		No transporter intx
Fluconazole	J02AC01	Thiamine (Vit B1)	A11DA01	No CYP intx		No transporter intx
Rifampicin	J04AB02	Thiamine (Vit B1)	A11DA01	No CYP intx		No transporter intx
Aciclovir	J05AB01	Thiamine (Vit B1)	A11DA01	No common metabolism		Shared transporter	Oct/01
Ciclosporin	L04AD01	Thiamine (Vit B1)	A11DA01	No CYP intx		No transporter intx
Allopurinol	M04AA01	Thiamine (Vit B1)	A11DA01	No common metabolism		Shared transporter	Oct/02
Fentanyl	N01AH01	Thiamine (Vit B1)	A11DA01	No CYP intx		No transporter intx
Oxycodone	N02AA05	Thiamine (Vit B1)	A11DA01	No CYP intx		No common transport
Tramadol	N02AX02	Thiamine (Vit B1)	A11DA01	No CYP intx		No common transport
Clonidine	N02CX02	Thiamine (Vit B1)	A11DA01	No CYP intx		No transporter intx
Diazepam	N05BA01	Thiamine (Vit B1)	A11DA01	No CYP intx		No transporter intx
Chlordiazepoxide	N05BA02	Thiamine (Vit B1)	A11DA01	No common metabolism		No common transport
Oxazepam	N05BA04	Thiamine (Vit B1)	A11DA01	No common metabolism		No common transport
Nicotine	N07BA01	Thiamine (Vit B1)	A11DA01	No CYP intx		Shared transporter	OCT1, OCT2
Disulfiram	N07BB01	Thiamine (Vit B1)	A11DA01	No CYP intx		No common transport
Magnesium Hydroxide	A02AA04	Ascorbic Acid (Vit C)	A11GA01	No common metabolism		No common transport
Multivitamins And Other Minerals, Incl, Combinations	A11AA03	Ascorbic Acid (Vit C)	A11GA01	No common metabolism		No common transport
Enoxaparin	B01AB05	Ascorbic Acid (Vit C)	A11GA01	No CYP metabolism		No common transport
Tinzaparin	B01AB10	Ascorbic Acid (Vit C)	A11GA01	No CYP metabolism		No common transport
Ondansetron	A04AA01	Pyridoxine (Vit B6)	A11HA02	No CYP intx		No common transport
Alfacalcidol	A11CC03	Calcium Glubionate	A12AA02	No CYP metabolism		No human transporter
Calcium Carbonate	A12AA04	Calcium Glubionate	A12AA02	No CYP metabolism		No human transporter
Bisacodyl	A06AB02	Calcium Carbonate	A12AA04	No CYP metabolism		No human transporter
Loperamide	A07DA03	Calcium Carbonate	A12AA04	No common metabolism		No common transport
Insulin Glargine	A10AE04	Calcium Carbonate	A12AA04	No common metabolism		No human transporter
Darbepoetin Alfa	B03XA02	Calcium Carbonate	A12AA04	No CYP metabolism		No human transporter
Amlodipine	C08CA01	Calcium Carbonate	A12AA04	No common metabolism		No common transport
Atorvastatin	C10AA05	Calcium Carbonate	A12AA04	No common metabolism		No common transport
Oxycodone	N02AA05	Calcium Carbonate	A12AA04	No common metabolism		No human transporter
Alfacalcidol	A11CC03	Calcium Lactate Gluconate	A12AA06	No CYP metabolism		No human transporter
Thiamine (Vit B1)	A11DA01	Calcium Lactate Gluconate	A12AA06	No common metabolism		No common transport
Calcium Carbonate	A12AA04	Calcium Lactate Gluconate	A12AA06	No CYP metabolism		No human transporter
Potassium Chloride	A12BA01	Calcium Lactate Gluconate	A12AA06	No CYP metabolism		No common transport
Pantoprazole	A02BC02	Calcium Chloride	A12AA07	No common metabolism		No common transport
Tinzaparin	B01AB10	A12AA12	A12AA12	No common metabolism		No human transporter
Magnesium Hydroxide	A02AA04	Potassium Chloride	A12BA01	No CYP metabolism		No common transport
Bisacodyl	A06AB02	Potassium Chloride	A12BA01	No CYP metabolism		No common transport
Sodium Picosulfate	A06AB08	Potassium Chloride	A12BA01	No common metabolism		No common transport
Magnesium Sulfate	A06AD04	Potassium Chloride	A12BA01	No CYP metabolism		No common transport
Lactulose	A06AD11	Potassium Chloride	A12BA01	No CYP metabolism		No common transport
Nystatin	A07AA02	Potassium Chloride	A12BA01	No CYP metabolism		No common transport
Loperamide	A07DA03	Potassium Chloride	A12BA01	No common metabolism		No common transport
Budesonide	A07EA06	Potassium Chloride	A12BA01	No common metabolism		No common transport
Insulin (Human)	A10AC01	Potassium Chloride	A12BA01	No common metabolism		No common transport
Insulin Glargine	A10AE04	Potassium Chloride	A12BA01	No common metabolism		No common transport
Insulin Detemir	A10AE05	Potassium Chloride	A12BA01	No common metabolism		No common transport
Metformin	A10BA02	Potassium Chloride	A12BA01	No CYP metabolism		No common transport
Glimepiride	A10BB12	Potassium Chloride	A12BA01	No common metabolism		No human transporter
Calcium Lactate Gluconate	A12AA06	Potassium Chloride	A12BA01	No CYP metabolism		No common transport
Sodium Chloride	A12CA01	Potassium Chloride	A12BA01	No CYP metabolism		No common transport
Zinc Sulfate	A12CB01	Potassium Chloride	A12BA01	No common metabolism		No common transport
Magnesium Oxide	A12CC10	Potassium Chloride	A12BA01	No CYP metabolism		No common transport
Magnesium (Different Salts In Combination)	A12CC30	Potassium Chloride	A12BA01	No CYP metabolism		No common transport
Warfarin	B01AA03	Potassium Chloride	A12BA01	No common metabolism		No common transport
Dalteparin	B01AB04	Potassium Chloride	A12BA01	No common metabolism		No common transport
Enoxaparin	B01AB05	Potassium Chloride	A12BA01	No common metabolism		No common transport
Tinzaparin	B01AB10	Potassium Chloride	A12BA01	No common metabolism		No common transport
Dabigatran Etexilate	B01AE07	Potassium Chloride	A12BA01	No common metabolism		No common transport
Rivaroxaban	B01AF01	Potassium Chloride	A12BA01	No common metabolism		No common transport
Apixaban	B01AF02	Potassium Chloride	A12BA01	No common metabolism		No common transport
Tranexamic Acid	B02AA02	Potassium Chloride	A12BA01	No CYP metabolism		No human transporter
Ferrous Glycine Sulfate	B03AA01	Potassium Chloride	A12BA01	No CYP metabolism		No common transport
Ferrous Fumarate	B03AA02	Potassium Chloride	A12BA01	No CYP metabolism		No common transport
Magnesium Sulfate	B05XA05	Potassium Chloride	A12BA01	No CYP metabolism		No common transport
Digoxin	C01AA05	Potassium Chloride	A12BA01	No common metabolism		No common transport
Norepinephrine	C01CA03	Potassium Chloride	A12BA01	No CYP metabolism		No common transport
Isosorbide Mononitrate	C01DA14	Potassium Chloride	A12BA01	No common metabolism		No common transport
Metolazone	C03BA08	Potassium Chloride	A12BA01	No CYP metabolism		No common transport
Bumetanide	C03CA02	Potassium Chloride	A12BA01	No common metabolism		No common transport
Spironolactone	C03DA01	Potassium Chloride	A12BA01	No common metabolism		No common transport
Metoprolol	C07AB02	Potassium Chloride	A12BA01	No common metabolism		No common transport
Bisoprolol	C07AB07	Potassium Chloride	A12BA01	No common metabolism		No common transport
Labetalol	C07AG01	Potassium Chloride	A12BA01	No common metabolism		No human transporter
Carvedilol	C07AG02	Potassium Chloride	A12BA01	No common metabolism		No common transport
Verapamil	C08DA01	Potassium Chloride	A12BA01	No common metabolism		No common transport
Enalapril	C09AA02	Potassium Chloride	A12BA01	No CYP metabolism		No common transport
Ramipril	C09AA05	Potassium Chloride	A12BA01	No common metabolism		No human transporter
Trandolapril	C09AA10	Potassium Chloride	A12BA01	No common metabolism		No human transporter
Losartan	C09CA01	Potassium Chloride	A12BA01	No common metabolism		No common transport
Atorvastatin	C10AA05	Potassium Chloride	A12BA01	No common metabolism		No common transport
Rosuvastatin	C10AA07	Potassium Chloride	A12BA01	No common metabolism		No common transport
Dexamethasone	H02AB02	Potassium Chloride	A12BA01	No common metabolism		No common transport
Thiamazole	H03BB02	Potassium Chloride	A12BA01	No common metabolism		No common transport
Ciprofloxacin	J01MA02	Potassium Chloride	A12BA01	No common metabolism		No common transport
Methotrexate	L04AX03	Potassium Chloride	A12BA01	No common metabolism		No common transport
Fentanyl	N01AH01	Potassium Chloride	A12BA01	No common metabolism		No common transport
Propofol	N01AX10	Potassium Chloride	A12BA01	No common metabolism		No common transport
Zopiclone	N05CF01	Potassium Chloride	A12BA01	No common metabolism		No common transport
Salmeterol And Fluticasone	R03AK06	Potassium Chloride	A12BA01	No common metabolism		No common transport
Losartan	C09CA01	Sodium Chloride	A12CA01	No common metabolism		No common transport
Caffeine	N06BC01	Sodium Chloride	A12CA01	No common metabolism		No common transport
Sodium Picosulfate	A06AB08	Zinc Sulfate	A12CB01	No CYP metabolism		No human transporter
Vancomycin	A07AA09	Zinc Sulfate	A12CB01	No common metabolism		No human transporter
Insulin Glargine	A10AE04	Zinc Sulfate	A12CB01	No common metabolism		No human transporter
Potassium Chloride	A12BA01	Zinc Sulfate	A12CB01	No common metabolism		No common transport
Magnesium Oxide	A12CC10	Zinc Sulfate	A12CB01	No common metabolism		No human transporter
Enoxaparin	B01AB05	Zinc Sulfate	A12CB01	No CYP metabolism		No human transporter
Furosemide	C03CA01	Zinc Sulfate	A12CB01	No CYP metabolism		No common transport
Lansoprazole	A02BC03	Zinc Gluconate	A12CB02	No common metabolism		No common transport
Magnesium Oxide	A12CC10	Zinc Gluconate	A12CB02	No CYP metabolism		No human transporter
Spironolactone	C03DA01	Zinc Gluconate	A12CB02	No common metabolism		No common transport
Ondansetron	A04AA01	Magnesium Oxide	A12CC10	No common metabolism		No human transporter
Insulin Glargine	A10AE04	Magnesium Oxide	A12CC10	No common metabolism		No human transporter
Potassium Chloride	A12BA01	Magnesium Oxide	A12CC10	No CYP metabolism		No common transport
Zinc Sulfate	A12CB01	Magnesium Oxide	A12CC10	No common metabolism		No human transporter
Acetylsalicylic Acid	B01AC06	Magnesium Oxide	A12CC10	No common metabolism		No common transport
Cyanocobalamin	B03BA01	Magnesium Oxide	A12CC10	No common metabolism		No common transport
Folic Acid	B03BB01	Magnesium Oxide	A12CC10	No common metabolism		No common transport
Enalapril	C09AA02	Magnesium Oxide	A12CC10	No CYP metabolism		No common transport
Mirtazapine	N06AX11	Magnesium Oxide	A12CC10	No common metabolism		No common transport
Lactulose	A06AD11	Magnesium (Different Salts In Combination)	A12CC30	No CYP metabolism		No human transporter
Loperamide	A07DA03	Magnesium (Different Salts In Combination)	A12CC30	No common metabolism		No common transport
Insulin Aspart	A10AD05	Magnesium (Different Salts In Combination)	A12CC30	No common metabolism		No human transporter
Insulin Glargine	A10AE04	Magnesium (Different Salts In Combination)	A12CC30	No common metabolism		No human transporter
Alfacalcidol	A11CC03	Magnesium (Different Salts In Combination)	A12CC30	No CYP metabolism		No human transporter
Thiamine (Vit B1)	A11DA01	Magnesium (Different Salts In Combination)	A12CC30	No common metabolism		No common transport
Potassium Chloride	A12BA01	Magnesium (Different Salts In Combination)	A12CC30	No CYP metabolism		No common transport
Spironolactone	C03DA01	Magnesium (Different Salts In Combination)	A12CC30	No common metabolism		No common transport
Sertraline	N06AB06	Magnesium (Different Salts In Combination)	A12CC30	No common metabolism		No common transport
Disulfiram	N07BB01	Magnesium (Different Salts In Combination)	A12CC30	No common metabolism		No common transport
Magnesium Hydroxide	A02AA04	Warfarin	B01AA03	No common metabolism		No human transporter
Loperamide	A07DA03	Warfarin	B01AA03	Shared CYP	CYP2C8, CYP3A4	No common transport		CYP3A4, ABCB1		CYP3A4, ABCB1
Insulin Glargine	A10AE04	Warfarin	B01AA03	Shared CYP	CYP1A2	No human transporter		CYP1A2		CYP1A2
Dalteparin	B01AB04	Warfarin	B01AA03	No common metabolism		No human transporter
Enoxaparin	B01AB05	Warfarin	B01AA03	No common metabolism		No human transporter
Tinzaparin	B01AB10	Warfarin	B01AA03	No common metabolism		No human transporter
Ferrous Fumarate	B03AA02	Warfarin	B01AA03	No common metabolism		No human transporter
Metolazone	C03BA08	Warfarin	B01AA03	No common metabolism		No human transporter
Metoprolol	C07AB02	Warfarin	B01AA03	Shared CYP	CYP3A4	No common transport		CYP2C19, CYP3A4	CYP2C19	CYP3A4, CYP2C19
Carvedilol	C07AG02	Warfarin	B01AA03	Shared CYP	CYP1A2, CYP2C9, CYP3A4	No common transport		CYP2C9, CYP2C19, CYP3A4, CYP1A2, ABCB1	CYP2C9, CYP2C19	CYP2C9, CYP3A4, CYP1A2, ABCB1, CYP2C19
Verapamil	C08DA01	Warfarin	B01AA03	Shared CYP	CYP1A2, CYP2C18, CYP2C19, CYP2C8, CYP2C9, CYP3A4	No common transport		ABCB1, CYP2C9, CYP3A4, CYP2C19, CYP1A2	ABCB1	CYP2C9, CYP3A4, CYP2C19, CYP1A2, ABCB1
Enalapril	C09AA02	Warfarin	B01AA03	No common metabolism		No common transport		ABCB1		ABCB1
Trandolapril	C09AA10	Warfarin	B01AA03	No common metabolism		No common transport
Atorvastatin	C10AA05	Warfarin	B01AA03	Shared CYP	CYP2C19, CYP2C8, CYP2C9, CYP3A4	No common transport		CYP3A4, ABCB1, CYP2C9, CYP2C19	CYP3A4, ABCB1	CYP2C9, CYP3A4, CYP2C19, ABCB1
Rosuvastatin	C10AA07	Warfarin	B01AA03	Shared CYP	CYP2C9	No common transport		CYP2C9		CYP2C9
Estradiol	G03CA03	Warfarin	B01AA03	Shared CYP	CYP1A2, CYP2C19, CYP2C8, CYP2C9, CYP3A4	No common transport		CYP2C9, CYP3A4, CYP2C19, CYP1A2, ABCB1		CYP2C9, CYP3A4, CYP2C19, CYP1A2, ABCB1
Thiamazole	H03BB02	Warfarin	B01AA03	Shared CYP	CYP1A2, CYP2C19, CYP2C9, CYP3A4	No human transporter		CYP2C9, CYP3A4, CYP2C19, CYP1A2		CYP2C9, CYP3A4, CYP2C19, CYP1A2
Piperacillin And Enzyme Inhibitor	J01CR05	Warfarin	B01AA03	No common metabolism		No human transporter
Meropenem	J01DH02	Warfarin	B01AA03	No common metabolism		No human transporter
Methotrexate	L04AX03	Warfarin	B01AA03	Shared CYP	CYP3A4	No common transport		ABCB1, CYP3A4	ABCB1	CYP3A4, ABCB1
Ibuprofen	M01AE01	Warfarin	B01AA03	Shared CYP	CYP2C19, CYP2C8, CYP2C9, CYP3A4	No common transport		CYP2C9, CYP2C8, CYP3A4, CYP2C19, ABCB1	CYP2C9, CYP2C8	CYP2C9, CYP3A4, CYP2C19, ABCB1
Baclofen	M03BX01	Warfarin	B01AA03	No common metabolism		No human transporter
Allopurinol	M04AA01	Warfarin	B01AA03	No common metabolism		No common transport
Nortriptyline	N06AA10	Warfarin	B01AA03	Shared CYP	CYP1A2, CYP2C19, CYP3A4	No common transport		CYP2C19, ABCB1, CYP3A4, CYP1A2	CYP2C19, ABCB1	CYP3A4, CYP2C19, CYP1A2, ABCB1
Tacrolimus	L04AD02	Antithrombin Iii	B01AB02	No common metabolism		No common transport
Magnesium Hydroxide	A02AA04	Dalteparin	B01AB04	No common metabolism		No human transporter
Bisacodyl	A06AB02	Dalteparin	B01AB04	No common metabolism		No human transporter
Magnesium Sulfate	A06AD04	Dalteparin	B01AB04	No common metabolism		No human transporter
Docusate Sodium, Incl, Combinations	A06AG10	Dalteparin	B01AB04	No common metabolism		No human transporter
Vancomycin	A07AA09	Dalteparin	B01AB04	No common metabolism		No human transporter
Loperamide	A07DA03	Dalteparin	B01AB04	No common metabolism		No common transport
Insulin Aspart	A10AB05	Dalteparin	B01AB04	No common metabolism		No human transporter
Multivitamins And Other Minerals, Incl, Combinations	A11AA03	Dalteparin	B01AB04	No common metabolism		No human transporter
Thiamine (Vit B1)	A11DA01	Dalteparin	B01AB04	No common metabolism		No common transport
Ascorbic Acid (Vit C)	A11GA01	Dalteparin	B01AB04	No CYP metabolism		No common transport
Calcium Chloride	A12AA07	Dalteparin	B01AB04	No common metabolism		No human transporter
Zinc Sulfate	A12CB01	Dalteparin	B01AB04	No CYP metabolism		No human transporter
Warfarin	B01AA03	Dalteparin	B01AB04	No common metabolism		No human transporter
Tranexamic Acid	B02AA02	Dalteparin	B01AB04	No common metabolism		No common transport
Ferrous Glycine Sulfate	B03AA01	Dalteparin	B01AB04	No common metabolism		No human transporter
Ferrous Fumarate	B03AA02	Dalteparin	B01AB04	No common metabolism		No human transporter
Combinations	B05BA10	Dalteparin	B01AB04	No common metabolism		No human transporter
Magnesium Sulfate	B05XA05	Dalteparin	B01AB04	No common metabolism		No human transporter
Digoxin	C01AA05	Dalteparin	B01AB04	No common metabolism		No common transport
Nimodipine	C08CA06	Dalteparin	B01AB04	No common metabolism		No human transporter
Fluconazole	J02AC01	Dalteparin	B01AB04	No common metabolism		No common transport
Caspofungin	J02AX04	Dalteparin	B01AB04	No common metabolism		No common transport
Diclofenac	M01AB05	Dalteparin	B01AB04	No common metabolism		No common transport
Ropivacaine	N01BB09	Dalteparin	B01AB04	No common metabolism		No human transporter
Oxycodone	N02AA05	Dalteparin	B01AB04	No common metabolism		No human transporter
Codeine, Combinations Excl, Psycholeptics	N02AA59	Dalteparin	B01AB04	No common metabolism		No common transport
Ketobemidone And Antispasmodics	N02AG02	Dalteparin	B01AB04	No common metabolism		No human transporter
Tramadol	N02AX02	Dalteparin	B01AB04	No common metabolism		No human transporter
Paracetamol	N02BE01	Dalteparin	B01AB04	No common metabolism		No common transport
Clonidine	N02CX02	Dalteparin	B01AB04	No common metabolism		No common transport
Gabapentin	N03AX12	Dalteparin	B01AB04	No CYP metabolism		No common transport
Pregabalin	N03AX16	Dalteparin	B01AB04	No common metabolism		No common transport
Nicotine	N07BA01	Dalteparin	B01AB04	No common metabolism		No common transport
Metronidazole	P01AB01	Dalteparin	B01AB04	No common metabolism		No common transport
Salbutamol And Sodium Cromoglicate	R03AK04	Dalteparin	B01AB04	No common metabolism		No human transporter
Fenoterol And Ipratropium Bromide	R03AL01	Dalteparin	B01AB04	No common metabolism		No common transport
Codeine	R05DA04	Dalteparin	B01AB04	No common metabolism		No common transport
Magnesium Hydroxide	A02AA04	Enoxaparin	B01AB05	No common metabolism		No human transporter
Pantoprazole	A02BC02	Enoxaparin	B01AB05	No common metabolism		No common transport
Esomeprazole	A02BC05	Enoxaparin	B01AB05	No common metabolism		No common transport
Sodium Picosulfate	A06AB08	Enoxaparin	B01AB05	No CYP metabolism		No human transporter
Nystatin	A07AA02	Enoxaparin	B01AB05	No common metabolism		No common transport
Loperamide	A07DA03	Enoxaparin	B01AB05	No common metabolism		No common transport
Insulin Aspart	A10AB05	Enoxaparin	B01AB05	No common metabolism		No human transporter
Insulin (Human)	A10AC01	Enoxaparin	B01AB05	No common metabolism		No human transporter
Insulin Detemir	A10AE05	Enoxaparin	B01AB05	No common metabolism		No human transporter
Glimepiride	A10BB12	Enoxaparin	B01AB05	No common metabolism		No common transport
Ascorbic Acid (Vit C)	A11GA01	Enoxaparin	B01AB05	No CYP metabolism		No common transport
Potassium Chloride	A12BA01	Enoxaparin	B01AB05	No common metabolism		No common transport
Zinc Sulfate	A12CB01	Enoxaparin	B01AB05	No CYP metabolism		No human transporter
Magnesium (Different Salts In Combination)	A12CC30	Enoxaparin	B01AB05	No common metabolism		No human transporter
Warfarin	B01AA03	Enoxaparin	B01AB05	No common metabolism		No human transporter
Clopidogrel	B01AC04	Enoxaparin	B01AB05	No common metabolism		No common transport
Acetylsalicylic Acid	B01AC06	Enoxaparin	B01AB05	No common metabolism		No common transport
Erythropoietin	B03XA01	Enoxaparin	B01AB05	No common metabolism		No human transporter
Magnesium Sulfate	B05XA05	Enoxaparin	B01AB05	No common metabolism		No human transporter
Metolazone	C03BA08	Enoxaparin	B01AB05	No common metabolism		No human transporter
Furosemide	C03CA01	Enoxaparin	B01AB05	No CYP metabolism		No common transport
Metoprolol	C07AB02	Enoxaparin	B01AB05	No common metabolism		No common transport
Amlodipine	C08CA01	Enoxaparin	B01AB05	No common metabolism		No common transport
Felodipine	C08CA02	Enoxaparin	B01AB05	No common metabolism		No common transport
Nifedipine	C08CA05	Enoxaparin	B01AB05	No common metabolism		No common transport
Ramipril	C09AA05	Enoxaparin	B01AB05	No CYP metabolism		No common transport
Ezetimibe	C10AX09	Enoxaparin	B01AB05	No common metabolism		No common transport
Methylprednisolone	H02AB04	Enoxaparin	B01AB05	No common metabolism		No common transport
Cefuroxime	J01DC02	Enoxaparin	B01AB05	No common metabolism		No common transport
Ceftriaxone	J01DD04	Enoxaparin	B01AB05	No CYP metabolism		No common transport
Meropenem	J01DH02	Enoxaparin	B01AB05	No CYP metabolism		No human transporter
Erythromycin	J01FA01	Enoxaparin	B01AB05	No common metabolism		No common transport
Ciprofloxacin	J01MA02	Enoxaparin	B01AB05	No common metabolism		No common transport
Vancomycin	J01XA01	Enoxaparin	B01AB05	No common metabolism		No human transporter
Amphotericin B	J02AA01	Enoxaparin	B01AB05	No common metabolism		No human transporter
Fluconazole	J02AC01	Enoxaparin	B01AB05	No common metabolism		No common transport
Mycophenolic Acid	L04AA06	Enoxaparin	B01AB05	No CYP metabolism		No human transporter
Ciclosporin	L04AD01	Enoxaparin	B01AB05	No common metabolism		No common transport
Tacrolimus	L04AD02	Enoxaparin	B01AB05	No common metabolism		No common transport
Azathioprine	L04AX01	Enoxaparin	B01AB05	No common metabolism		No common transport
Ketorolac	M01AB15	Enoxaparin	B01AB05	No common metabolism		No human transporter
Ibuprofen	M01AE01	Enoxaparin	B01AB05	No common metabolism		No common transport
Celecoxib	M01AH01	Enoxaparin	B01AB05	No common metabolism		No common transport
Fentanyl	N01AH01	Enoxaparin	B01AB05	No common metabolism		No common transport
Ropivacaine	N01BB09	Enoxaparin	B01AB05	No common metabolism		No human transporter
Oxycodone	N02AA05	Enoxaparin	B01AB05	No common metabolism		No human transporter
Fentanyl	N02AB03	Enoxaparin	B01AB05	No common metabolism		No common transport
Paracetamol	N02BE01	Enoxaparin	B01AB05	No common metabolism		No common transport
Gabapentin	N03AX12	Enoxaparin	B01AB05	No CYP metabolism		No common transport
Lorazepam	N05BA06	Enoxaparin	B01AB05	No common metabolism		No human transporter
Nicotine	N07BA01	Enoxaparin	B01AB05	No common metabolism		No common transport
Acetylcysteine	R05CB01	Enoxaparin	B01AB05	No common metabolism		No common transport
Acetazolamide	S01EC01	Enoxaparin	B01AB05	No common metabolism		No common transport
Magnesium Hydroxide	A02AA04	Tinzaparin	B01AB10	No common metabolism		No human transporter
Domperidone	A03FA03	Tinzaparin	B01AB10	No common metabolism		No common transport
Bisacodyl	A06AB02	Tinzaparin	B01AB10	No common metabolism		No human transporter
Sodium Picosulfate	A06AB08	Tinzaparin	B01AB10	No CYP metabolism		No human transporter
Loperamide	A07DA03	Tinzaparin	B01AB10	No common metabolism		No common transport
Thiamine (Vit B1)	A11DA01	Tinzaparin	B01AB10	No common metabolism		No common transport
Calcium Chloride	A12AA07	Tinzaparin	B01AB10	No common metabolism		No human transporter
Potassium Chloride	A12BA01	Tinzaparin	B01AB10	No common metabolism		No common transport
Warfarin	B01AA03	Tinzaparin	B01AB10	No common metabolism		No human transporter
Digoxin	C01AA05	Tinzaparin	B01AB10	No common metabolism		No common transport
Norepinephrine	C01CA03	Tinzaparin	B01AB10	No common metabolism		No common transport
Labetalol	C07AG01	Tinzaparin	B01AB10	No common metabolism		No common transport
Hydrocortisone	H02AB09	Tinzaparin	B01AB10	No common metabolism		No common transport
Flucloxacillin	J01CF05	Tinzaparin	B01AB10	No common metabolism		No common transport
Fluconazole	J02AC01	Tinzaparin	B01AB10	No common metabolism		No common transport
Tamoxifen	L02BA01	Tinzaparin	B01AB10	No common metabolism		No common transport
Chlorzoxazone	M03BB03	Tinzaparin	B01AB10	No common metabolism		No human transporter
Baclofen	M03BX01	Tinzaparin	B01AB10	No common metabolism		No human transporter
Fentanyl	N01AH01	Tinzaparin	B01AB10	No common metabolism		No common transport
Propofol	N01AX10	Tinzaparin	B01AB10	No common metabolism		No common transport
Ropivacaine	N01BB09	Tinzaparin	B01AB10	No common metabolism		No human transporter
Oxycodone	N02AA05	Tinzaparin	B01AB10	No common metabolism		No human transporter
Ketobemidone	N02AB01	Tinzaparin	B01AB10	No common metabolism		No human transporter
Paracetamol	N02BE01	Tinzaparin	B01AB10	No common metabolism		No common transport
Lorazepam	N05BA06	Tinzaparin	B01AB10	No common metabolism		No human transporter
Midazolam	N05CD08	Tinzaparin	B01AB10	No common metabolism		No human transporter
Melatonin	N05CH01	Tinzaparin	B01AB10	No common metabolism		No common transport
Amitriptyline	N06AA09	Tinzaparin	B01AB10	No common metabolism		No common transport
Codeine	R05DA04	Tinzaparin	B01AB10	No common metabolism		No common transport
Chloramphenicol	S01AA01	Tinzaparin	B01AB10	No common metabolism		No common transport
Bisacodyl	A06AB02	Clopidogrel	B01AC04	No common metabolism		No common transport
Vancomycin	A07AA09	Clopidogrel	B01AC04	No common metabolism		No common transport
Glimepiride	A10BB12	Clopidogrel	B01AC04	Shared CYP	CYP2C9	No common transport		CYP2C9	CYP2C9	CYP2C9
Colecalciferol	A11CC05	Clopidogrel	B01AC04	Shared CYP	CYP2C8, CYP3A4	No common transport		CYP2C8, CYP3A4		CYP2C8, CYP3A4
Dalteparin	B01AB04	Clopidogrel	B01AC04	No common metabolism		No common transport
Enoxaparin	B01AB05	Clopidogrel	B01AC04	No common metabolism		No common transport
Acetylsalicylic Acid	B01AC06	Clopidogrel	B01AC04	Shared CYP	CYP2C19, CYP2C9	Shared transporter	ABCB1	CYP2C19, CYP2C9, ABCB1	CYP2C19	CYP2C9, CYP2C19, ABCB1
Isosorbide Mononitrate	C01DA14	Clopidogrel	B01AC04	No common metabolism		No common transport
Metolazone	C03BA08	Clopidogrel	B01AC04	No common metabolism		No common transport
Metoprolol	C07AB02	Clopidogrel	B01AC04	Shared CYP	CYP3A4	Shared transporter	Oct/02	CYP2C19, CYP3A4	CYP2C19	CYP3A4, CYP2C19
Carvedilol	C07AG02	Clopidogrel	B01AC04	Shared CYP	CYP1A2, CYP2C9, CYP3A4	Shared transporter	ABCB1	CYP2C9, CYP2C19, CYP3A4, CYP1A2, ABCB1	CYP2C9, CYP2C19	CYP2C9, CYP3A4, CYP1A2, ABCB1, CYP2C19
Amlodipine	C08CA01	Clopidogrel	B01AC04	Shared CYP	CYP2B6, CYP2C8, CYP3A4, CYP3A5	Shared transporter	ABCB1	CYP3A5, ABCB1, CYP3A4, CYP2C8, CYP2B6	CYP3A5, ABCB1, CYP3A4	CYP2C8, CYP3A4, CYP2B6, ABCB1, CYP3A5
Enalapril	C09AA02	Clopidogrel	B01AC04	No common metabolism		Shared transporter	ABCB1	ABCB1		ABCB1
Lisinopril	C09AA03	Clopidogrel	B01AC04	No common metabolism		No common transport
Ramipril	C09AA05	Clopidogrel	B01AC04	No common metabolism		No common transport
Trandolapril	C09AA10	Clopidogrel	B01AC04	No common metabolism		No common transport
Losartan	C09CA01	Clopidogrel	B01AC04	Shared CYP	CYP2C19, CYP2C8, CYP2C9, CYP3A4	Shared transporter	ABCB1	CYP2C9, ABCB1, CYP2C8, CYP3A4, CYP2C19	CYP2C9, ABCB1	CYP2C8, CYP2C9, CYP3A4, CYP2C19, ABCB1
Atorvastatin	C10AA05	Clopidogrel	B01AC04	Shared CYP	CYP2B6, CYP2C19, CYP2C8, CYP2C9, CYP3A4, CYP3A5	Shared transporter	ABCB1	CYP3A5, ABCB1, CYP3A4, CYP2C8, CYP2C9, CYP2C19, CYP2B6	CYP3A5, ABCB1, CYP3A4	CYP2C8, CYP2C9, CYP3A4, CYP2C19, CYP2B6, ABCB1, CYP3A5
Rosuvastatin	C10AA07	Clopidogrel	B01AC04	Shared CYP	CYP2C9	No transporter intx		CYP3A5, CYP2C9	CYP3A5	CYP2C9, CYP3A5
Tolterodine	G04BD07	Clopidogrel	B01AC04	Shared CYP	CYP2C19, CYP2C9, CYP3A4	No common transport		CYP2C9, CYP3A4, CYP2C19		CYP2C9, CYP3A4, CYP2C19
Alfuzosin	G04CA01	Clopidogrel	B01AC04	Shared CYP	CYP3A4	No common transport		CYP3A4		CYP3A4
Ampicillin	J01CA01	Clopidogrel	B01AC04	No common metabolism		No common transport
Flucloxacillin	J01CF05	Clopidogrel	B01AC04	Shared CYP	CYP3A4	No common transport		CYP3A4		CYP3A4
Piperacillin And Enzyme Inhibitor	J01CR05	Clopidogrel	B01AC04	No common metabolism		No common transport
Meropenem	J01DH02	Clopidogrel	B01AC04	No common metabolism		No common transport
Gentamicin	J01GB03	Clopidogrel	B01AC04	No common metabolism		No transporter intx
Allopurinol	M04AA01	Clopidogrel	B01AC04	No common metabolism		Shared transporter	Oct/02
Acetylsalicylic Acid	N02BA01	Clopidogrel	B01AC04	Shared CYP	CYP2C19, CYP2C9	Shared transporter	ABCB1	CYP2C19, CYP2C9, ABCB1	CYP2C19	CYP2C9, CYP2C19, ABCB1
Lithium	N05AN01	Clopidogrel	B01AC04	No common metabolism		No common transport
Sertraline	N06AB06	Clopidogrel	B01AC04	Shared CYP	CYP2B6, CYP2C19, CYP2C9, CYP3A4	Shared transporter	ABCB1	CYP2B6, ABCB1, CYP2C19, CYP2C9, CYP3A4	CYP2B6, ABCB1, CYP2C19	CYP2C9, CYP3A4, CYP2C19, CYP2B6, ABCB1
Nicotine	N07BA01	Clopidogrel	B01AC04	Shared CYP	CYP1A2, CYP2B6, CYP2C19, CYP2C8, CYP2C9, CYP3A4	Shared transporter	OCT1, OCT2	CYP2B6, CYP2C8, CYP2C9, CYP3A4, CYP2C19, CYP1A2	CYP2B6	CYP2C8, CYP2C9, CYP3A4, CYP2C19, CYP1A2, CYP2B6
Nystatin	A07AA02	Acetylsalicylic Acid	B01AC06	No common metabolism		No transporter intx
Vancomycin	A07AA09	Acetylsalicylic Acid	B01AC06	No common metabolism		No common transport
Loperamide	A07DA03	Acetylsalicylic Acid	B01AC06	No CYP intx		Shared transporter	ABCB1
Insulin Glargine	A10AE04	Acetylsalicylic Acid	B01AC06	No CYP intx		No common transport
Glimepiride	A10BB12	Acetylsalicylic Acid	B01AC06	Shared CYP	CYP2C9	No common transport		CYP2C9	CYP2C9
Colecalciferol	A11CC05	Acetylsalicylic Acid	B01AC06	No CYP intx		No common transport
Calcium Lactate Gluconate	A12AA06	Acetylsalicylic Acid	B01AC06	No common metabolism		No common transport
Calcium Chloride	A12AA07	Acetylsalicylic Acid	B01AC06	No common metabolism		No common transport
Zinc Sulfate	A12CB01	Acetylsalicylic Acid	B01AC06	No common metabolism		No common transport
Dalteparin	B01AB04	Acetylsalicylic Acid	B01AC06	No common metabolism		No common transport
Enoxaparin	B01AB05	Acetylsalicylic Acid	B01AC06	No common metabolism		No common transport
Clopidogrel	B01AC04	Acetylsalicylic Acid	B01AC06	Shared CYP	CYP2C19, CYP2C9	Shared transporter	ABCB1	CYP2C9, CYP2C19, ABCB1	CYP2C9, CYP2C19, ABCB1	CYP2C19
Dipyridamole	B01AC07	Acetylsalicylic Acid	B01AC06	No common metabolism		Shared transporter	ABCB1
Prasugrel	B01AC22	Acetylsalicylic Acid	B01AC06	Shared CYP	CYP2C19, CYP2C9	No common transport		CYP2C9, CYP2C19	CYP2C9, CYP2C19	CYP2C19
Ticagrelor	B01AC24	Acetylsalicylic Acid	B01AC06	Shared CYP	CYP2C9	Shared transporter	ABCB1
Combinations	B01AC30	Acetylsalicylic Acid	B01AC06	No common metabolism		No common transport
Fondaparinux	B01AX05	Acetylsalicylic Acid	B01AC06	No common metabolism		No common transport
Darbepoetin Alfa	B03XA02	Acetylsalicylic Acid	B01AC06	No common metabolism		No common transport
Carbohydrates	B05BA03	Acetylsalicylic Acid	B01AC06	No common metabolism		No common transport
Combinations	B05BA10	Acetylsalicylic Acid	B01AC06	No common metabolism		No common transport
Electrolytes	B05BB01	Acetylsalicylic Acid	B01AC06	No common metabolism		No common transport
Magnesium Sulfate	B05XA05	Acetylsalicylic Acid	B01AC06	No common metabolism		No common transport
Amiodarone	C01BD01	Acetylsalicylic Acid	B01AC06	Shared CYP	CYP2C19, CYP2C9	Shared transporter	ABCB1	CYP2C19		CYP2C19
Norepinephrine	C01CA03	Acetylsalicylic Acid	B01AC06	No common metabolism		No transporter intx
Glyceryl Trinitrate	C01DA02	Acetylsalicylic Acid	B01AC06	No common metabolism		No common transport
Isosorbide Mononitrate	C01DA14	Acetylsalicylic Acid	B01AC06	No common metabolism		No common transport
Metolazone	C03BA08	Acetylsalicylic Acid	B01AC06	No common metabolism		No common transport
Metoprolol	C07AB02	Acetylsalicylic Acid	B01AC06	No CYP intx		No transporter intx		CYP2C19	CYP2C19	CYP2C19
Atenolol	C07AB03	Acetylsalicylic Acid	B01AC06	No CYP intx		No common transport		CYP2C9	CYP2C9
Carvedilol	C07AG02	Acetylsalicylic Acid	B01AC06	Shared CYP	CYP2C9	Shared transporter	ABCB1	CYP2C9, CYP2C19	CYP2C9, CYP2C19	CYP2C19
Felodipine	C08CA02	Acetylsalicylic Acid	B01AC06	Shared CYP	CYP2C9	Shared transporter	ABCB1
Verapamil	C08DA01	Acetylsalicylic Acid	B01AC06	Shared CYP	CYP2C19, CYP2C9	Shared transporter	ABCB1	ABCB1, CYP2C19	ABCB1	CYP2C19
Lisinopril	C09AA03	Acetylsalicylic Acid	B01AC06	No common metabolism		No common transport
Ramipril	C09AA05	Acetylsalicylic Acid	B01AC06	No common metabolism		No common transport
Trandolapril	C09AA10	Acetylsalicylic Acid	B01AC06	No common metabolism		No common transport
Enalapril And Diuretics	C09BA02	Acetylsalicylic Acid	B01AC06	No common metabolism		Shared transporter	ABCB1, OAT1, OAT3
Atorvastatin	C10AA05	Acetylsalicylic Acid	B01AC06	Shared CYP	CYP2C19, CYP2C9	Shared transporter	ABCB1	ABCB1, CYP2C19	ABCB1	CYP2C19
Rosuvastatin	C10AA07	Acetylsalicylic Acid	B01AC06	Shared CYP	CYP2C9	Shared transporter	OAT3
Tolterodine	G04BD07	Acetylsalicylic Acid	B01AC06	Shared CYP	CYP2C19, CYP2C9	No common transport		CYP2C19		CYP2C19
Alfuzosin	G04CA01	Acetylsalicylic Acid	B01AC06	No CYP intx		No common transport
Tamsulosin	G04CA02	Acetylsalicylic Acid	B01AC06	No CYP intx		No common transport
Finasteride	G04CB01	Acetylsalicylic Acid	B01AC06	No CYP intx		No common transport
Dexamethasone	H02AB02	Acetylsalicylic Acid	B01AC06	Shared CYP	CYP2C19	Shared transporter	ABCB1, OAT3	CYP2C19		CYP2C19
Thiamazole	H03BB02	Acetylsalicylic Acid	B01AC06	Shared CYP	CYP2C19, CYP2C9	No common transport		CYP2C19		CYP2C19
Ampicillin	J01CA01	Acetylsalicylic Acid	B01AC06	No common metabolism		No common transport
Pivmecillinam	J01CA08	Acetylsalicylic Acid	B01AC06	No common metabolism		No common transport
Benzylpenicillin	J01CE01	Acetylsalicylic Acid	B01AC06	No common metabolism		Shared transporter	OAT1, OAT3
Phenoxymethylpenicillin	J01CE02	Acetylsalicylic Acid	B01AC06	No common metabolism		No common transport
Flucloxacillin	J01CF05	Acetylsalicylic Acid	B01AC06	No CYP intx		No common transport
Piperacillin And Enzyme Inhibitor	J01CR05	Acetylsalicylic Acid	B01AC06	No common metabolism		No common transport
Cefuroxime	J01DC02	Acetylsalicylic Acid	B01AC06	No common metabolism		No common transport
Meropenem	J01DH02	Acetylsalicylic Acid	B01AC06	No common metabolism		No common transport
Trimethoprim	J01EA01	Acetylsalicylic Acid	B01AC06	Shared CYP	CYP2C9	Shared transporter	ABCB1
Erythromycin	J01FA01	Acetylsalicylic Acid	B01AC06	No CYP intx		Shared transporter	ABCB1
Roxithromycin	J01FA06	Acetylsalicylic Acid	B01AC06	No CYP intx		No common transport
Clarithromycin	J01FA09	Acetylsalicylic Acid	B01AC06	No CYP intx		Shared transporter	ABCB1
Gentamicin	J01GB03	Acetylsalicylic Acid	B01AC06	No common metabolism		Shared transporter	OAT1
Ciprofloxacin	J01MA02	Acetylsalicylic Acid	B01AC06	No CYP intx		Shared transporter	ABCB1
Metronidazole	J01XD01	Acetylsalicylic Acid	B01AC06	Shared CYP	CYP2C9	Shared transporter	ABCB1
Nitrofurantoin	J01XE01	Acetylsalicylic Acid	B01AC06	No common metabolism		Shared transporter	ABCB1
Linezolid	J01XX08	Acetylsalicylic Acid	B01AC06	No common metabolism		No common transport
Fluconazole	J02AC01	Acetylsalicylic Acid	B01AC06	Shared CYP	CYP2C19, CYP2C9	Shared transporter	ABCB1	CYP2C19		CYP2C19
Bicalutamide	L02BB03	Acetylsalicylic Acid	B01AC06	Shared CYP	CYP2C19, CYP2C9	Shared transporter	ABCB1	CYP2C19		CYP2C19
Ketorolac	M01AB15	Acetylsalicylic Acid	B01AC06	Shared CYP	CYP2C9	No common transport
Ibuprofen	M01AE01	Acetylsalicylic Acid	B01AC06	Shared CYP	CYP2C19, CYP2C9	Shared transporter	ABCB1, OAT1, OAT3	CYP2C9, CYP2C19	CYP2C9	CYP2C19
Glucosamine	M01AX05	Acetylsalicylic Acid	B01AC06	No common metabolism		No common transport
Chlorzoxazone	M03BB03	Acetylsalicylic Acid	B01AC06	No CYP intx		No common transport
Fentanyl	N01AH01	Acetylsalicylic Acid	B01AC06	No CYP intx		Shared transporter	ABCB1	ABCB1	ABCB1
Ropivacaine	N01BB09	Acetylsalicylic Acid	B01AC06	No CYP intx		No common transport
Gabapentin	N03AX12	Acetylsalicylic Acid	B01AC06	No common metabolism		No common transport
Pregabalin	N03AX16	Acetylsalicylic Acid	B01AC06	No common metabolism		No common transport
Nortriptyline	N06AA10	Acetylsalicylic Acid	B01AC06	Shared CYP	CYP2C19	Shared transporter	ABCB1	ABCB1, CYP2C19	ABCB1, CYP2C19	CYP2C19
Sertraline	N06AB06	Acetylsalicylic Acid	B01AC06	Shared CYP	CYP2C19, CYP2C9	Shared transporter	ABCB1	ABCB1, CYP2C19	ABCB1, CYP2C19	CYP2C19
Nicotine	N07BA01	Acetylsalicylic Acid	B01AC06	Shared CYP	CYP2C19, CYP2C9	No transporter intx		CYP2C19		CYP2C19
Metronidazole	P01AB01	Acetylsalicylic Acid	B01AC06	Shared CYP	CYP2C9	Shared transporter	ABCB1
Codeine	R05DA04	Acetylsalicylic Acid	B01AC06	No CYP intx		No transporter intx
Cetirizine	R06AE07	Acetylsalicylic Acid	B01AC06	No common metabolism		Shared transporter	ABCB1
Polystyrene Sulfonate	V03AE01	Acetylsalicylic Acid	B01AC06	No common metabolism		No common transport
Loperamide	A07DA03	Dipyridamole	B01AC07	No common metabolism		Shared transporter	ABCB1
Acetylsalicylic Acid	B01AC06	Dipyridamole	B01AC07	No common metabolism		Shared transporter	ABCB1
Simvastatin	C10AA01	Dipyridamole	B01AC07	No common metabolism		Shared transporter	ABCB1, OATP1B1, OATP1B3	ABCB1	ABCB1
Benzylpenicillin	J01CE01	Dipyridamole	B01AC07	No common metabolism		Shared transporter	OATP1B1
Piperacillin And Enzyme Inhibitor	J01CR05	Dipyridamole	B01AC07	No CYP metabolism		No common transport
Cefuroxime	J01DC02	Dipyridamole	B01AC07	No CYP metabolism		No common transport
Meropenem	J01DH02	Dipyridamole	B01AC07	No common metabolism		No common transport
Acetylsalicylic Acid	B01AC06	Prasugrel	B01AC22	Shared CYP	CYP2C19, CYP2C9	No common transport		CYP2C19, CYP2C9	CYP2C19	CYP2C9, CYP2C19
Metoprolol	C07AB02	Prasugrel	B01AC22	Shared CYP	CYP3A4	No common transport		CYP2C19, CYP3A4	CYP2C19	CYP3A4, CYP2C19
Bisoprolol	C07AB07	Prasugrel	B01AC22	Shared CYP	CYP3A4	No common transport		CYP3A4		CYP3A4
Ramipril	C09AA05	Prasugrel	B01AC22	No common metabolism		No common transport
Trandolapril	C09AA10	Prasugrel	B01AC22	No common metabolism		No common transport
Simvastatin	C10AA01	Prasugrel	B01AC22	Shared CYP	CYP2B6, CYP2C19, CYP2C9, CYP3A4	No common transport		CYP3A4, CYP3A5, CYP2C9, CYP2C19, CYP2B6	CYP3A4, CYP3A5	CYP2C9, CYP3A4, CYP2C19, CYP2B6, CYP3A5
Atorvastatin	C10AA05	Prasugrel	B01AC22	Shared CYP	CYP2B6, CYP2C19, CYP2C9, CYP3A4	No common transport		CYP3A4, CYP3A5, CYP2C9, CYP2C19, CYP2B6	CYP3A4, CYP3A5	CYP2C9, CYP3A4, CYP2C19, CYP2B6, CYP3A5
Rosuvastatin	C10AA07	Prasugrel	B01AC22	Shared CYP	CYP2C9	No common transport		CYP3A5, CYP2C9	CYP3A5	CYP2C9, CYP3A5
Glimepiride	A10BB12	Ticagrelor	B01AC24	Shared CYP	CYP2C9	No common transport		CYP2C9	CYP2C9
Enoxaparin	B01AB05	Ticagrelor	B01AC24	No common metabolism		No common transport
Acetylsalicylic Acid	B01AC06	Ticagrelor	B01AC24	Shared CYP	CYP2C9	Shared transporter	ABCB1
Fondaparinux	B01AX05	Ticagrelor	B01AC24	No common metabolism		No common transport
Glyceryl Trinitrate	C01DA02	Ticagrelor	B01AC24	No common metabolism		No common transport
Isosorbide Mononitrate	C01DA14	Ticagrelor	B01AC24	No common metabolism		No common transport
Metoprolol	C07AB02	Ticagrelor	B01AC24	Shared CYP	CYP2D6, CYP3A4	No transporter intx		CYP2D6	CYP2D6
Carvedilol	C07AG02	Ticagrelor	B01AC24	Shared CYP	CYP2C9, CYP2D6, CYP3A4	Shared transporter	ABCB1	CYP2C9, CYP2D6	CYP2C9, CYP2D6
Felodipine	C08CA02	Ticagrelor	B01AC24	Shared CYP	CYP2C9, CYP2D6, CYP3A4	Shared transporter	ABCB1
Ramipril	C09AA05	Ticagrelor	B01AC24	No common metabolism		No common transport
Trandolapril	C09AA10	Ticagrelor	B01AC24	No common metabolism		No common transport
Atorvastatin	C10AA05	Ticagrelor	B01AC24	Shared CYP	CYP2C9, CYP2D6, CYP3A4	Shared transporter	ABCB1	ABCB1, CYP3A4	ABCB1, CYP3A4
Esomeprazole	A02BC05	Dabigatran Etexilate	B01AE07	No common metabolism		Shared transporter	ABCB1
Dalteparin	B01AB04	Dabigatran Etexilate	B01AE07	No CYP metabolism		No common transport
Flecainide	C01BC04	Dabigatran Etexilate	B01AE07	No common metabolism		Shared transporter	ABCB1
Metoprolol	C07AB02	Dabigatran Etexilate	B01AE07	No common metabolism		No transporter intx
Verapamil	C08DA01	Dabigatran Etexilate	B01AE07	No common metabolism		Shared transporter	ABCB1	ABCB1	ABCB1
Simvastatin	C10AA01	Dabigatran Etexilate	B01AE07	No common metabolism		Shared transporter	ABCB1	ABCB1	ABCB1
Rosuvastatin	C10AA07	Dabigatran Etexilate	B01AE07	No common metabolism		No transporter intx
Thiamazole	H03BB02	Dabigatran Etexilate	B01AE07	No common metabolism		No common transport
Piperacillin And Enzyme Inhibitor	J01CR05	Dabigatran Etexilate	B01AE07	No common metabolism		No common transport
Cefuroxime	J01DC02	Dabigatran Etexilate	B01AE07	No common metabolism		No common transport
Metronidazole	J01XD01	Dabigatran Etexilate	B01AE07	No common metabolism		Shared transporter	ABCB1
Oxycodone	N02AA05	Dabigatran Etexilate	B01AE07	No common metabolism		No common transport		ABCB1	ABCB1
Cyanocobalamin	B03BA01	Rivaroxaban	B01AF01	No common metabolism		No common transport
Ramipril	C09AA05	Rivaroxaban	B01AF01	No common metabolism		No common transport
Dicloxacillin	J01CF01	Rivaroxaban	B01AF01	Shared CYP	CYP3A4	No common transport
Cefuroxime	J01DC02	Rivaroxaban	B01AF01	No common metabolism		No common transport
Ibuprofen	M01AE01	Rivaroxaban	B01AF01	Shared CYP	CYP3A4	Shared transporter	ABCB1
Alendronic Acid	M05BA04	Rivaroxaban	B01AF01	No common metabolism		No common transport
Ropivacaine	N01BB09	Rivaroxaban	B01AF01	Shared CYP	CYP3A4	No common transport
Oxycodone	N02AA05	Rivaroxaban	B01AF01	Shared CYP	CYP3A4, CYP3A5	No common transport		CYP3A5, CYP3A4, ABCB1	CYP3A5, CYP3A4, ABCB1
Flecainide	C01BC04	Apixaban	B01AF02	Shared CYP	CYP1A2, CYP2C9	Shared transporter	ABCB1	ABCB1		ABCB1
Metoprolol	C07AB02	Apixaban	B01AF02	Shared CYP	CYP3A4	No transporter intx		CYP2C19	CYP2C19
Atorvastatin	C10AA05	Apixaban	B01AF02	Shared CYP	CYP2C19, CYP2C8, CYP2C9, CYP3A4, CYP3A5	Shared transporter	ABCB1	CYP3A5, ABCB1, CYP3A4	CYP3A5, ABCB1, CYP3A4	ABCB1, CYP3A5
Chlordiazepoxide	N05BA02	Apixaban	B01AF02	No common metabolism		No common transport
Clopidogrel	B01AC04	Fondaparinux	B01AX05	No common metabolism		No common transport
Acetylsalicylic Acid	B01AC06	Fondaparinux	B01AX05	No common metabolism		No common transport
Glyceryl Trinitrate	C01DA02	Fondaparinux	B01AX05	No common metabolism		No human transporter
Isosorbide Dinitrate	C01DA08	Fondaparinux	B01AX05	No common metabolism		No human transporter
Isosorbide Mononitrate	C01DA14	Fondaparinux	B01AX05	No common metabolism		No human transporter
Metoprolol	C07AB02	Fondaparinux	B01AX05	No common metabolism		No common transport
Bisoprolol	C07AB07	Fondaparinux	B01AX05	No common metabolism		No common transport
Irbesartan	C09CA04	Fondaparinux	B01AX05	No common metabolism		No human transporter
Acetylsalicylic Acid	N02BA01	Fondaparinux	B01AX05	No common metabolism		No common transport
Dicloxacillin	J01CF01	Tranexamic Acid	B02AA02	No common metabolism		No human transporter
Cefuroxime	J01DC02	Tranexamic Acid	B02AA02	No CYP metabolism		No human transporter
Ropivacaine	N01BB09	Tranexamic Acid	B02AA02	No common metabolism		No common transport
Paracetamol	N02BE01	Tranexamic Acid	B02AA02	No common metabolism		No common transport
Thiamine (Vit B1)	A11DA01	Phytomenadione	B02BA01	No common metabolism		No common transport
Macrogol, Combinations	A06AD65	Ferrous Glycine Sulfate	B03AA01	No CYP metabolism		No common transport
Gentamicin	J01GB03	Ferrous Glycine Sulfate	B03AA01	No CYP metabolism		No common transport
Opium	A07DA02	Ferrous Fumarate	B03AA02	No common metabolism		No human transporter
Chlorprothixene	N05AF03	Ferrous Fumarate	B03AA02	No CYP metabolism		No common transport
Formoterol And Budesonide	R03AK07	Ferrous Fumarate	B03AA02	No common metabolism		No common transport
Liraglutide	A10BJ02	Ferrous Sulfate	B03AA07	No common metabolism		No human transporter
Alfacalcidol	A11CC03	Ferrous Sulfate	B03AA07	No CYP metabolism		No human transporter
Colecalciferol	A11CC05	Ferrous Sulfate	B03AA07	No common metabolism		No human transporter
Calcium Carbonate	A12AA04	Ferrous Sulfate	B03AA07	No CYP metabolism		No human transporter
Labetalol	C07AG01	Ferrous Sulfate	B03AA07	No common metabolism		No common transport
Losartan	C09CA01	Ferrous Sulfate	B03AA07	No common metabolism		No common transport
Simvastatin	C10AA01	Ferrous Sulfate	B03AA07	No common metabolism		No common transport
Piperacillin And Enzyme Inhibitor	J01CR05	Ferrous Sulfate	B03AA07	No CYP metabolism		No human transporter
Valproic Acid	N03AG01	Ferrous Sulfate	B03AA07	No common metabolism		No common transport
Levomepromazine	N05AA02	Ferrous Sulfate	B03AA07	No common metabolism		No human transporter
Venlafaxine	N06AX16	Ferrous Sulfate	B03AA07	No common metabolism		No common transport
Budesonide	R03BA02	Ferrous Sulfate	B03AA07	No common metabolism		No common transport
Magnesium Hydroxide	A02AA04	Cyanocobalamin	B03BA01	No common metabolism		No common transport
Esomeprazole	A02BC05	Cyanocobalamin	B03BA01	No common metabolism		No common transport
Carvedilol	C07AG02	Cyanocobalamin	B03BA01	No common metabolism		No common transport
Amlodipine	C08CA01	Cyanocobalamin	B03BA01	No common metabolism		No common transport
Losartan	C09CA01	Cyanocobalamin	B03BA01	No common metabolism		No common transport
Atorvastatin	C10AA05	Cyanocobalamin	B03BA01	No common metabolism		No common transport
Solifenacin	G04BD08	Cyanocobalamin	B03BA01	No common metabolism		No common transport
Piperacillin And Enzyme Inhibitor	J01CR05	Cyanocobalamin	B03BA01	No common metabolism		No common transport
Cefuroxime	J01DC02	Cyanocobalamin	B03BA01	No common metabolism		No human transporter
Meropenem	J01DH02	Cyanocobalamin	B03BA01	No CYP metabolism		No common transport
Gentamicin	J01GB03	Cyanocobalamin	B03BA01	No common metabolism		No common transport
Metronidazole	J01XD01	Cyanocobalamin	B03BA01	No common metabolism		No common transport
Diclofenac	M01AB05	Cyanocobalamin	B03BA01	No common metabolism		No common transport
Ibuprofen	M01AE01	Cyanocobalamin	B03BA01	No common metabolism		No common transport
Allopurinol	M04AA01	Cyanocobalamin	B03BA01	No CYP metabolism		No common transport
Pregabalin	N03AX16	Cyanocobalamin	B03BA01	No common metabolism		No human transporter
Macrogol, Combinations	A06AD65	Hydroxocobalamin	B03BA03	No CYP metabolism		No common transport
Colecalciferol	A11CC05	Hydroxocobalamin	B03BA03	No common metabolism		No human transporter
Chlordiazepoxide	N05BA02	Hydroxocobalamin	B03BA03	No CYP metabolism		No human transporter
Zopiclone	N05CF01	Hydroxocobalamin	B03BA03	No common metabolism		No human transporter
Mirtazapine	N06AX11	Hydroxocobalamin	B03BA03	No common metabolism		No common transport
Bisacodyl	A06AB02	Folic Acid	B03BB01	No common metabolism		No common transport
Macrogol, Combinations	A06AD65	Folic Acid	B03BB01	No common metabolism		No transporter intx
Colecalciferol	A11CC05	Folic Acid	B03BB01	No common metabolism		No common transport
Ascorbic Acid (Vit C)	A11GA01	Folic Acid	B03BB01	No CYP metabolism		No common transport
Zinc Sulfate	A12CB01	Folic Acid	B03BB01	No CYP metabolism		No common transport
Magnesium Oxide	A12CC10	Folic Acid	B03BB01	No common metabolism		No common transport
Warfarin	B01AA03	Folic Acid	B03BB01	No common metabolism		No common transport
Enoxaparin	B01AB05	Folic Acid	B03BB01	No CYP metabolism		No common transport
Tinzaparin	B01AB10	Folic Acid	B03BB01	No CYP metabolism		No common transport
Darbepoetin Alfa	B03XA02	Folic Acid	B03BB01	No common metabolism		No common transport
Spironolactone	C03DA01	Folic Acid	B03BB01	No common metabolism		No transporter intx
Amlodipine	C08CA01	Folic Acid	B03BB01	No common metabolism		No transporter intx
Losartan	C09CA01	Folic Acid	B03BB01	No common metabolism		Shared transporter	OAT1
Atorvastatin	C10AA05	Folic Acid	B03BB01	No common metabolism		No transporter intx
Solifenacin	G04BD08	Folic Acid	B03BB01	No common metabolism		No common transport
Dexamethasone	H02AB02	Folic Acid	B03BB01	No common metabolism		Shared transporter	BCRP
Piperacillin And Enzyme Inhibitor	J01CR05	Folic Acid	B03BB01	No common metabolism		No common transport
Gentamicin	J01GB03	Folic Acid	B03BB01	No common metabolism		Shared transporter	OAT1
Methotrexate	L04AX03	Folic Acid	B03BB01	No common metabolism		Shared transporter	BCRP, OAT1
Ibuprofen	M01AE01	Folic Acid	B03BB01	No common metabolism		Shared transporter	OAT1
Buprenorphine	N02AE01	Folic Acid	B03BB01	No common metabolism		Shared transporter	BCRP
Gabapentin	N03AX12	Folic Acid	B03BB01	No CYP metabolism		No common transport
Bromazepam	N05BA08	Folic Acid	B03BB01	No common metabolism		No common transport
Citalopram	N06AB04	Folic Acid	B03BB01	No common metabolism		No transporter intx
Sertraline	N06AB06	Folic Acid	B03BB01	No common metabolism		No transporter intx
Methadone	N07BC02	Folic Acid	B03BB01	No common metabolism		No transporter intx
Lactulose	A06AD11	Erythropoietin	B03XA01	No CYP metabolism		No human transporter
Insulin (Human)	A10AC01	Erythropoietin	B03XA01	No common metabolism		No human transporter
Dalteparin	B01AB04	Darbepoetin Alfa	B03XA02	No common metabolism		No human transporter
Dexamethasone	H02AB02	Darbepoetin Alfa	B03XA02	No common metabolism		No common transport
Dicloxacillin	J01CF01	Darbepoetin Alfa	B03XA02	No common metabolism		No common transport
Piperacillin And Enzyme Inhibitor	J01CR05	Darbepoetin Alfa	B03XA02	No CYP metabolism		No human transporter
Ondansetron	A04AA01	Albumin	B05AA01	No common metabolism		No human transporter
Furosemide	C03CA01	Albumin	B05AA01	No common metabolism		No common transport
Methylprednisolone	H02AB04	Albumin	B05AA01	No common metabolism		No common transport
Metoclopramide	A03FA01	Carbohydrates	B05BA03	No common metabolism		No common transport
Thiamine (Vit B1)	A11DA01	Carbohydrates	B05BA03	No common metabolism		No common transport
Dexamethasone	H02AB02	Carbohydrates	B05BA03	No common metabolism		No common transport
Methotrexate	L01BA01	Carbohydrates	B05BA03	No common metabolism		No common transport
Pantoprazole	A02BC02	Combinations	B05BA10	No common metabolism		No common transport
Metoclopramide	A03FA01	Combinations	B05BA10	No common metabolism		No common transport
Ondansetron	A04AA01	Combinations	B05BA10	No common metabolism		No human transporter
Loperamide	A07DA03	Combinations	B05BA10	No common metabolism		No common transport
Insulin Glargine	A10AE04	Combinations	B05BA10	No common metabolism		No human transporter
Furosemide	C03CA01	Combinations	B05BA10	No common metabolism		No common transport
Aciclovir	J05AB01	Combinations	B05BA10	No common metabolism		No common transport
Oxycodone	N02AA05	Combinations	B05BA10	No common metabolism		No human transporter
Fentanyl	N02AB03	Combinations	B05BA10	No common metabolism		No common transport
Ondansetron	A04AA01	Electrolytes	B05BB01	No common metabolism		No human transporter
Aprepitant	A04AD12	Electrolytes	B05BB01	No common metabolism		No human transporter
Alfacalcidol	A11CC03	Electrolytes	B05BB01	No CYP metabolism		No human transporter
Calcium Carbonate	A12AA04	Electrolytes	B05BB01	No CYP metabolism		No human transporter
Methotrexate	L01BA01	Electrolytes	B05BB01	No common metabolism		No common transport
Chlorzoxazone	M03BB03	Electrolytes	B05BB01	No common metabolism		No human transporter
Bupivacaine, Combinations	N01BB51	Electrolytes	B05BB01	No common metabolism		No human transporter
Metoclopramide	A03FA01	Electrolytes With Carbohydrates	B05BB02	No common metabolism		No common transport
Aprepitant	A04AD12	Electrolytes With Carbohydrates	B05BB02	No common metabolism		No human transporter
Metopimazine	A04AD05	Potassium Chloride	B05XA01	No CYP metabolism		No common transport
Electrolytes	B05BB01	Potassium Chloride	B05XA01	No CYP metabolism		No common transport
Furosemide	C03CA01	Potassium Chloride	B05XA01	No common metabolism		No common transport
Aciclovir	J05AB01	Potassium Chloride	B05XA01	No common metabolism		No common transport
Methotrexate	L01BA01	Potassium Chloride	B05XA01	No common metabolism		No common transport
Caffeine	N06BC01	Sodium Bicarbonate	B05XA02	No common metabolism		No common transport
Ursodeoxycholic Acid	A05AA02	Sodium Chloride	B05XA03	No common metabolism		No common transport
Gentamicin	J01GB03	Sodium Chloride	B05XA03	No CYP metabolism		No common transport
Caffeine	N06BC01	Sodium Chloride	B05XA03	No common metabolism		No common transport
Potassium Chloride	B05XA01	Potassium Phosphate, Incl, Combinations With Other Potassium Salts	B05XA06	No CYP metabolism		No common transport
Potassium Chloride	B05XA01	Magnesium Chloride	B05XA11	No CYP metabolism		No common transport
Aciclovir	J05AB01	Magnesium Chloride	B05XA11	No common metabolism		No common transport
Ciclosporin	L04AD01	Magnesium Chloride	B05XA11	No common metabolism		No common transport
Ascorbic Acid (Vit C)	A11GA01	Alanyl Glutamine	B05XB02	No common metabolism		No common transport
Combinations	B05BA10	Alanyl Glutamine	B05XB02	No CYP metabolism		No human transporter
Potassium Chloride	B05XA01	Alanyl Glutamine	B05XB02	No CYP metabolism		No common transport
Aciclovir	J05AB01	Alanyl Glutamine	B05XB02	No common metabolism		No common transport
Ciclosporin	L04AD01	Alanyl Glutamine	B05XB02	No common metabolism		No common transport
Insulin (Human)	A10AC01	Digoxin	C01AA05	No CYP intx		No common transport
Dalteparin	B01AB04	Digoxin	C01AA05	No common metabolism		No common transport
Enoxaparin	B01AB05	Digoxin	C01AA05	No common metabolism		No common transport
Tinzaparin	B01AB10	Digoxin	C01AA05	No common metabolism		No common transport
Clopidogrel	B01AC04	Digoxin	C01AA05	No CYP intx		Shared transporter	ABCB1	ABCB1	ABCB1	ABCB1
Dabigatran Etexilate	B01AE07	Digoxin	C01AA05	No common metabolism		Shared transporter	ABCB1	ABCB1		ABCB1
Rivaroxaban	B01AF01	Digoxin	C01AA05	No CYP intx		Shared transporter	ABCB1	ABCB1		ABCB1
Moxonidine	C02AC05	Digoxin	C01AA05	No common metabolism		No common transport
Metoprolol	C07AB02	Digoxin	C01AA05	No CYP intx		No transporter intx
Bisoprolol	C07AB07	Digoxin	C01AA05	No CYP intx		Shared transporter	ABCB1	ABCB1		ABCB1
Carvedilol	C07AG02	Digoxin	C01AA05	No CYP intx		Shared transporter	ABCB1	ABCB1		ABCB1
Verapamil	C08DA01	Digoxin	C01AA05	No CYP intx		Shared transporter	ABCB1, OATP1B1	ABCB1	ABCB1	ABCB1
Ramipril	C09AA05	Digoxin	C01AA05	No common metabolism		No common transport
Trandolapril	C09AA10	Digoxin	C01AA05	No common metabolism		No common transport
Simvastatin	C10AA01	Digoxin	C01AA05	No CYP intx		Shared transporter	ABCB1, OATP1B1	ABCB1	ABCB1	ABCB1
Thiamazole	H03BB02	Digoxin	C01AA05	No CYP intx		No common transport
Phenoxymethylpenicillin	J01CE02	Digoxin	C01AA05	No common metabolism		No common transport
Gentamicin	J01GB03	Digoxin	C01AA05	No common metabolism		No transporter intx
Allopurinol	M04AA01	Digoxin	C01AA05	No common metabolism		No transporter intx
Sertraline	N06AB06	Digoxin	C01AA05	No CYP intx		Shared transporter	ABCB1	ABCB1	ABCB1	ABCB1
Potassium Chloride	A12BA01	Amiodarone	C01BD01	No common metabolism		No common transport
Warfarin	B01AA03	Amiodarone	C01BD01	Shared CYP	CYP1A2, CYP2C19, CYP2C8, CYP2C9, CYP3A4	No common transport		CYP2C9, CYP3A4, CYP2C19, CYP1A2, ABCB1	CYP2C9, CYP3A4, CYP2C19, CYP1A2, ABCB1
Dalteparin	B01AB04	Amiodarone	C01BD01	No common metabolism		No common transport
Tinzaparin	B01AB10	Amiodarone	C01BD01	No common metabolism		No common transport
Dabigatran Etexilate	B01AE07	Amiodarone	C01BD01	No common metabolism		Shared transporter	ABCB1
Furosemide	C03CA01	Amiodarone	C01BD01	No common metabolism		No transporter intx
Metoprolol	C07AB02	Amiodarone	C01BD01	Shared CYP	CYP2D6, CYP3A4	Shared transporter	Oct/02	CYP2D6, CYP2C19	CYP2D6, CYP2C19
Ramipril	C09AA05	Amiodarone	C01BD01	No common metabolism		No common transport
Trandolapril	C09AA10	Amiodarone	C01BD01	No common metabolism		No common transport
Pantoprazole	A02BC02	Norepinephrine	C01CA03	No common metabolism		No transporter intx
Insulin Aspart	A10AB05	Norepinephrine	C01CA03	No common metabolism		No common transport
Dalteparin	B01AB04	Norepinephrine	C01CA03	No common metabolism		No common transport
Dopamine	C01CA04	Norepinephrine	C01CA03	No common metabolism		Shared transporter	OCT1, OCT2
Tranexamic Acid	B02AA02	Epinephrine	C01CA24	No common metabolism		No common transport
Amoxicillin	J01CA04	Epinephrine	C01CA24	No CYP intx		No transporter intx
Dicloxacillin	J01CF01	Epinephrine	C01CA24	Shared CYP	CYP3A4	No common transport
Cefuroxime	J01DC02	Epinephrine	C01CA24	No common metabolism		No common transport
Oxycodone	N02AA05	Epinephrine	C01CA24	Shared CYP	CYP3A4	No common transport		CYP3A4	CYP3A4
Cefuroxime	J01DC02	Ephedrine	C01CA26	No common metabolism		No human transporter
Glimepiride	A10BB12	Glyceryl Trinitrate	C01DA02	No common metabolism		No common transport
Ergocalciferol	A11CC01	Glyceryl Trinitrate	C01DA02	No common metabolism		No human transporter
Clopidogrel	B01AC04	Glyceryl Trinitrate	C01DA02	No common metabolism		No common transport
Acetylsalicylic Acid	B01AC06	Glyceryl Trinitrate	C01DA02	No common metabolism		No common transport
Piperacillin And Enzyme Inhibitor	J01CR05	Glyceryl Trinitrate	C01DA02	No common metabolism		No human transporter
Clonazepam	N03AE01	Glyceryl Trinitrate	C01DA02	No common metabolism		No human transporter
Gabapentin	N03AX12	Glyceryl Trinitrate	C01DA02	No CYP metabolism		No common transport
Diazepam	N05BA01	Glyceryl Trinitrate	C01DA02	No common metabolism		No common transport
Codeine	R05DA04	Glyceryl Trinitrate	C01DA02	No common metabolism		No common transport
Clopidogrel	B01AC04	Isosorbide Dinitrate	C01DA08	No CYP intx		No common transport
Verapamil	C08DA01	Isosorbide Dinitrate	C01DA08	Shared CYP	CYP2E1	No common transport
Enalapril	C09AA02	Isosorbide Dinitrate	C01DA08	No common metabolism		No common transport
Trandolapril	C09AA10	Isosorbide Dinitrate	C01DA08	No common metabolism		No common transport
Atorvastatin	C10AA05	Isosorbide Dinitrate	C01DA08	No CYP intx		No common transport
Glimepiride	A10BB12	Isosorbide Mononitrate	C01DA14	No common metabolism		No common transport
Acetylsalicylic Acid	B01AC06	Isosorbide Mononitrate	C01DA14	No common metabolism		No common transport
Bisoprolol	C07AB07	Isosorbide Mononitrate	C01DA14	No common metabolism		No common transport
Carvedilol	C07AG02	Isosorbide Mononitrate	C01DA14	No common metabolism		No common transport
Amlodipine	C08CA01	Isosorbide Mononitrate	C01DA14	No common metabolism		No common transport
Losartan	C09CA01	Isosorbide Mononitrate	C01DA14	No common metabolism		No common transport
Simvastatin	C10AA01	Isosorbide Mononitrate	C01DA14	No common metabolism		No common transport
Atorvastatin	C10AA05	Isosorbide Mononitrate	C01DA14	No common metabolism		No common transport
Rosuvastatin	C10AA07	Isosorbide Mononitrate	C01DA14	No common metabolism		No common transport
Tolterodine	G04BD07	Isosorbide Mononitrate	C01DA14	No common metabolism		No human transporter
Ampicillin	J01CA01	Isosorbide Mononitrate	C01DA14	No common metabolism		No common transport
Piperacillin And Enzyme Inhibitor	J01CR05	Isosorbide Mononitrate	C01DA14	No common metabolism		No human transporter
Meropenem	J01DH02	Isosorbide Mononitrate	C01DA14	No CYP metabolism		No human transporter
Gentamicin	J01GB03	Isosorbide Mononitrate	C01DA14	No common metabolism		No common transport
Acetylcysteine	R05CB01	Isosorbide Mononitrate	C01DA14	No common metabolism		No common transport
Losartan	C09CA01	Nicorandil	C01DX16	No common metabolism		No common transport
Acetylsalicylic Acid	B01AC06	Ivabradine	C01EB17	No CYP intx		No common transport
Losartan	C09CA01	Ivabradine	C01EB17	Shared CYP	CYP3A4	No common transport
Magnesium Sulfate	B05XA05	Methyldopa (Levorotatory)	C02AB01	No CYP metabolism		No human transporter
Labetalol	C07AG01	Methyldopa (Levorotatory)	C02AB01	No common metabolism		No common transport
Nifedipine	C08CA05	Methyldopa (Levorotatory)	C02AB01	No common metabolism		No common transport
Ibuprofen	M01AE01	Methyldopa (Levorotatory)	C02AB01	No common metabolism		No common transport
Codeine, Combinations Excl, Psycholeptics	N02AA59	Methyldopa (Levorotatory)	C02AB01	No common metabolism		No common transport
Metformin	A10BA02	Moxonidine	C02AC05	No CYP metabolism		No common transport
Dalteparin	B01AB04	Moxonidine	C02AC05	No common metabolism		No human transporter
Clopidogrel	B01AC04	Moxonidine	C02AC05	No common metabolism		No common transport
Darbepoetin Alfa	B03XA02	Moxonidine	C02AC05	No CYP metabolism		No human transporter
Atorvastatin	C10AA05	Moxonidine	C02AC05	No common metabolism		No common transport
Cefuroxime	J01DC02	Moxonidine	C02AC05	No CYP metabolism		No common transport
Insulin Detemir	A10AE05	Doxazosin	C02CA04	No CYP intx		No common transport
Tinzaparin	B01AB10	Doxazosin	C02CA04	No common metabolism		No common transport
Acetylsalicylic Acid	B01AC06	Doxazosin	C02CA04	Shared CYP	CYP2C19, CYP2C9	Shared transporter	ABCB1	CYP2C19	CYP2C19
Carvedilol	C07AG02	Doxazosin	C02CA04	Shared CYP	CYP2C9, CYP2D6, CYP3A4	Shared transporter	ABCB1	CYP2C9, CYP2D6, CYP2C19	CYP2C9, CYP2D6, CYP2C19
Piperacillin And Enzyme Inhibitor	J01CR05	Doxazosin	C02CA04	No common metabolism		No common transport
Cefuroxime	J01DC02	Doxazosin	C02CA04	No common metabolism		No common transport
Ibuprofen	M01AE01	Doxazosin	C02CA04	Shared CYP	CYP2C19, CYP2C9, CYP3A4	Shared transporter	ABCB1	CYP2C9	CYP2C9
Oxycodone	N02AA05	Doxazosin	C02CA04	Shared CYP	CYP2D6, CYP3A4	No common transport		CYP2D6, CYP3A4, ABCB1	CYP2D6, CYP3A4, ABCB1
Piperacillin And Enzyme Inhibitor	J01CR05	Bendroflumethiazide And Potassium	C03AB01	No common metabolism		No common transport
Potassium Chloride	A12BA01	Metolazone	C03BA08	No CYP metabolism		No common transport
Warfarin	B01AA03	Metolazone	C03BA08	No common metabolism		No human transporter
Furosemide	C03CA01	Metolazone	C03BA08	No common metabolism		No common transport
Miconazole	A01AB09	Furosemide	C03CA01	No common metabolism		No transporter intx
Magnesium Hydroxide	A02AA04	Furosemide	C03CA01	No common metabolism		No common transport
Omeprazole	A02BC01	Furosemide	C03CA01	No common metabolism		No transporter intx
Pantoprazole	A02BC02	Furosemide	C03CA01	No common metabolism		Shared transporter	OAT3
Esomeprazole	A02BC05	Furosemide	C03CA01	No common metabolism		Shared transporter	OAT3
Metoclopramide	A03FA01	Furosemide	C03CA01	No common metabolism		No transporter intx
Ondansetron	A04AA01	Furosemide	C03CA01	No common metabolism		No common transport
Bisacodyl	A06AB02	Furosemide	C03CA01	No common metabolism		No common transport
Sodium Picosulfate	A06AB08	Furosemide	C03CA01	No CYP metabolism		No common transport
Lactulose	A06AD11	Furosemide	C03CA01	No common metabolism		No common transport
Macrogol, Combinations	A06AD65	Furosemide	C03CA01	No common metabolism		No transporter intx
Nystatin	A07AA02	Furosemide	C03CA01	No common metabolism		No transporter intx
Vancomycin	A07AA09	Furosemide	C03CA01	No common metabolism		No common transport
Loperamide	A07DA03	Furosemide	C03CA01	No common metabolism		No transporter intx
Budesonide	A07EA06	Furosemide	C03CA01	No common metabolism		Shared transporter	OAT3
Insulin Aspart	A10AB05	Furosemide	C03CA01	No common metabolism		No common transport
Insulin (Human)	A10AC01	Furosemide	C03CA01	No common metabolism		No common transport
Insulin Aspart	A10AD05	Furosemide	C03CA01	No common metabolism		No common transport
Insulin Glargine	A10AE04	Furosemide	C03CA01	No common metabolism		No common transport
Insulin Detemir	A10AE05	Furosemide	C03CA01	No common metabolism		No common transport
Metformin	A10BA02	Furosemide	C03CA01	No common metabolism		No transporter intx
Glimepiride	A10BB12	Furosemide	C03CA01	No common metabolism		No common transport
Liraglutide	A10BJ02	Furosemide	C03CA01	No CYP metabolism		No common transport
Multivitamins And Other Minerals, Incl, Combinations	A11AA03	Furosemide	C03CA01	No common metabolism		No common transport
Alfacalcidol	A11CC03	Furosemide	C03CA01	No common metabolism		No common transport
Colecalciferol	A11CC05	Furosemide	C03CA01	No common metabolism		No common transport
Thiamine (Vit B1)	A11DA01	Furosemide	C03CA01	No common metabolism		No transporter intx
Calcium Glubionate	A12AA02	Furosemide	C03CA01	No common metabolism		No common transport
Calcium Carbonate	A12AA04	Furosemide	C03CA01	No common metabolism		No common transport
Calcium Lactate Gluconate	A12AA06	Furosemide	C03CA01	No common metabolism		No common transport
Calcium Chloride	A12AA07	Furosemide	C03CA01	No common metabolism		No common transport
Potassium Chloride	A12BA01	Furosemide	C03CA01	No common metabolism		No common transport
Zinc Sulfate	A12CB01	Furosemide	C03CA01	No CYP metabolism		No common transport
Magnesium Oxide	A12CC10	Furosemide	C03CA01	No common metabolism		No common transport
Magnesium (Different Salts In Combination)	A12CC30	Furosemide	C03CA01	No common metabolism		No common transport
Warfarin	B01AA03	Furosemide	C03CA01	No common metabolism		No common transport
Dalteparin	B01AB04	Furosemide	C03CA01	No CYP metabolism		No common transport
Enoxaparin	B01AB05	Furosemide	C03CA01	No CYP metabolism		No common transport
Tinzaparin	B01AB10	Furosemide	C03CA01	No CYP metabolism		No common transport
Clopidogrel	B01AC04	Furosemide	C03CA01	No common metabolism		No transporter intx
Acetylsalicylic Acid	B01AC06	Furosemide	C03CA01	No common metabolism		Shared transporter	OAT1, OAT3
Dabigatran Etexilate	B01AE07	Furosemide	C03CA01	No CYP metabolism		No transporter intx
Rivaroxaban	B01AF01	Furosemide	C03CA01	No common metabolism		No transporter intx
Apixaban	B01AF02	Furosemide	C03CA01	No common metabolism		No transporter intx
Fondaparinux	B01AX05	Furosemide	C03CA01	No common metabolism		No common transport
Tranexamic Acid	B02AA02	Furosemide	C03CA01	No common metabolism		No common transport
Ferrous Fumarate	B03AA02	Furosemide	C03CA01	No common metabolism		No common transport
Hydroxocobalamin	B03BA03	Furosemide	C03CA01	No common metabolism		No common transport
Darbepoetin Alfa	B03XA02	Furosemide	C03CA01	No common metabolism		No common transport
Albumin	B05AA01	Furosemide	C03CA01	No common metabolism		No common transport
Carbohydrates	B05BA03	Furosemide	C03CA01	No common metabolism		No common transport
Combinations	B05BA10	Furosemide	C03CA01	No common metabolism		No common transport
Electrolytes	B05BB01	Furosemide	C03CA01	No common metabolism		No common transport
Potassium Chloride	B05XA01	Furosemide	C03CA01	No common metabolism		No common transport
Magnesium Sulfate	B05XA05	Furosemide	C03CA01	No common metabolism		No common transport
Digoxin	C01AA05	Furosemide	C03CA01	No common metabolism		No transporter intx
Amiodarone	C01BD01	Furosemide	C03CA01	No common metabolism		No transporter intx
Norepinephrine	C01CA03	Furosemide	C03CA01	No common metabolism		No transporter intx
Dopamine	C01CA04	Furosemide	C03CA01	No CYP metabolism		No transporter intx
Glyceryl Trinitrate	C01DA02	Furosemide	C03CA01	No CYP metabolism		No common transport
Isosorbide Dinitrate	C01DA08	Furosemide	C03CA01	No common metabolism		No common transport
Isosorbide Mononitrate	C01DA14	Furosemide	C03CA01	No CYP metabolism		No common transport
Metolazone	C03BA08	Furosemide	C03CA01	No common metabolism		No common transport
Spironolactone	C03DA01	Furosemide	C03CA01	No common metabolism		No transporter intx
Propranolol	C07AA05	Furosemide	C03CA01	No common metabolism		No transporter intx
Metoprolol	C07AB02	Furosemide	C03CA01	No common metabolism		No transporter intx
Atenolol	C07AB03	Furosemide	C03CA01	No common metabolism		No common transport
Bisoprolol	C07AB07	Furosemide	C03CA01	No common metabolism		No transporter intx
Labetalol	C07AG01	Furosemide	C03CA01	No common metabolism		No common transport
Carvedilol	C07AG02	Furosemide	C03CA01	No common metabolism		No transporter intx
Amlodipine	C08CA01	Furosemide	C03CA01	No common metabolism		No transporter intx
Felodipine	C08CA02	Furosemide	C03CA01	No common metabolism		No transporter intx
Verapamil	C08DA01	Furosemide	C03CA01	No common metabolism		No transporter intx
Enalapril	C09AA02	Furosemide	C03CA01	No common metabolism		Shared transporter	OAT1, OAT3
Perindopril	C09AA04	Furosemide	C03CA01	No CYP metabolism		No common transport
Ramipril	C09AA05	Furosemide	C03CA01	No CYP metabolism		No common transport
Trandolapril	C09AA10	Furosemide	C03CA01	No CYP metabolism		No common transport
Losartan	C09CA01	Furosemide	C03CA01	No common metabolism		Shared transporter	OAT1
Candesartan	C09CA06	Furosemide	C03CA01	No common metabolism		No transporter intx
Atorvastatin	C10AA05	Furosemide	C03CA01	No common metabolism		No transporter intx
Rosuvastatin	C10AA07	Furosemide	C03CA01	No common metabolism		Shared transporter	OAT3
Terbinafine	D01AE15	Furosemide	C03CA01	No common metabolism		No common transport
Betamethasone	D07AC01	Furosemide	C03CA01	No common metabolism		No transporter intx
Estradiol	G03CA03	Furosemide	C03CA01	No common metabolism		Shared transporter	OAT3
Alfuzosin	G04CA01	Furosemide	C03CA01	No common metabolism		No common transport
Terlipressin	H01BA04	Furosemide	C03CA01	No common metabolism		No common transport
Dexamethasone	H02AB02	Furosemide	C03CA01	No common metabolism		Shared transporter	OAT3
Methylprednisolone	H02AB04	Furosemide	C03CA01	No common metabolism		No transporter intx
Thiamazole	H03BB02	Furosemide	C03CA01	No common metabolism		No common transport
Ampicillin	J01CA01	Furosemide	C03CA01	No common metabolism		No common transport
Benzylpenicillin	J01CE01	Furosemide	C03CA01	No CYP metabolism		Shared transporter	OAT1, OAT3
Phenoxymethylpenicillin	J01CE02	Furosemide	C03CA01	No common metabolism		No common transport
Dicloxacillin	J01CF01	Furosemide	C03CA01	No common metabolism		No common transport
Flucloxacillin	J01CF05	Furosemide	C03CA01	No common metabolism		No common transport
Piperacillin And Enzyme Inhibitor	J01CR05	Furosemide	C03CA01	No common metabolism		No common transport
Cefuroxime	J01DC02	Furosemide	C03CA01	No common metabolism		No common transport
Meropenem	J01DH02	Furosemide	C03CA01	No CYP metabolism		No common transport
Trimethoprim	J01EA01	Furosemide	C03CA01	No common metabolism		No transporter intx
Erythromycin	J01FA01	Furosemide	C03CA01	No common metabolism		No transporter intx
Roxithromycin	J01FA06	Furosemide	C03CA01	No common metabolism		No common transport
Ciprofloxacin	J01MA02	Furosemide	C03CA01	No common metabolism		No transporter intx
Vancomycin	J01XA01	Furosemide	C03CA01	No common metabolism		No common transport
Nitrofurantoin	J01XE01	Furosemide	C03CA01	No CYP metabolism		No transporter intx
Linezolid	J01XX08	Furosemide	C03CA01	No CYP metabolism		No common transport
Amphotericin B	J02AA01	Furosemide	C03CA01	No common metabolism		No common transport
Fluconazole	J02AC01	Furosemide	C03CA01	No common metabolism		No transporter intx
Posaconazole	J02AC04	Furosemide	C03CA01	No common metabolism		No transporter intx
Caspofungin	J02AX04	Furosemide	C03CA01	No common metabolism		Shared transporter	OAT1
Aciclovir	J05AB01	Furosemide	C03CA01	No CYP metabolism		Shared transporter	OAT1, OAT3
Immunoglobulins, Normal Human, For Intravascular Adm,	J06BA02	Furosemide	C03CA01	No common metabolism		No common transport
Methotrexate	L01BA01	Furosemide	C03CA01	No common metabolism		Shared transporter	OAT1, OAT3
Mycophenolic Acid	L04AA06	Furosemide	C03CA01	No CYP metabolism		No common transport
Tacrolimus	L04AD02	Furosemide	C03CA01	No common metabolism		No transporter intx
Methotrexate	L04AX03	Furosemide	C03CA01	No common metabolism		Shared transporter	OAT1, OAT3
Ketorolac	M01AB15	Furosemide	C03CA01	No common metabolism		No common transport
Ibuprofen	M01AE01	Furosemide	C03CA01	No common metabolism		Shared transporter	OAT1, OAT3
Glucosamine	M01AX05	Furosemide	C03CA01	No common metabolism		No common transport
Allopurinol	M04AA01	Furosemide	C03CA01	No CYP metabolism		Shared transporter	OAT3
Colchicine	M04AC01	Furosemide	C03CA01	No common metabolism		No transporter intx
Alendronic Acid	M05BA04	Furosemide	C03CA01	No common metabolism		No common transport
Fentanyl	N01AH01	Furosemide	C03CA01	No common metabolism		No transporter intx
Propofol	N01AX10	Furosemide	C03CA01	No common metabolism		No transporter intx
Oxycodone	N02AA05	Furosemide	C03CA01	No common metabolism		No common transport
Ketobemidone	N02AB01	Furosemide	C03CA01	No common metabolism		No common transport
Buprenorphine	N02AE01	Furosemide	C03CA01	No common metabolism		No transporter intx
Tramadol	N02AX02	Furosemide	C03CA01	No common metabolism		No common transport
Acetylsalicylic Acid	N02BA01	Furosemide	C03CA01	No common metabolism		Shared transporter	OAT1, OAT3
Paracetamol	N02BE01	Furosemide	C03CA01	No common metabolism		No transporter intx
Clonidine	N02CX02	Furosemide	C03CA01	No common metabolism		No transporter intx
Gabapentin	N03AX12	Furosemide	C03CA01	No CYP metabolism		No common transport
Lorazepam	N05BA06	Furosemide	C03CA01	No common metabolism		No common transport
Midazolam	N05CD08	Furosemide	C03CA01	No common metabolism		No common transport
Zolpidem	N05CF02	Furosemide	C03CA01	No common metabolism		No common transport
Nortriptyline	N06AA10	Furosemide	C03CA01	No common metabolism		No transporter intx
Sertraline	N06AB06	Furosemide	C03CA01	No common metabolism		No transporter intx
Mirtazapine	N06AX11	Furosemide	C03CA01	No common metabolism		No common transport
Nicotine	N07BA01	Furosemide	C03CA01	No common metabolism		No transporter intx
Metronidazole	P01AB01	Furosemide	C03CA01	No common metabolism		No transporter intx
Quinine	P01BC01	Furosemide	C03CA01	No common metabolism		No transporter intx
Salbutamol And Sodium Cromoglicate	R03AK04	Furosemide	C03CA01	No common metabolism		No common transport
Salmeterol And Fluticasone	R03AK06	Furosemide	C03CA01	No common metabolism		No transporter intx
Formoterol And Budesonide	R03AK07	Furosemide	C03CA01	No common metabolism		Shared transporter	OAT3
Fenoterol And Ipratropium Bromide	R03AL01	Furosemide	C03CA01	No common metabolism		No common transport
Budesonide	R03BA02	Furosemide	C03CA01	No common metabolism		Shared transporter	OAT3
Tiotropium Bromide	R03BB04	Furosemide	C03CA01	No common metabolism		No common transport
Acetylcysteine	R05CB01	Furosemide	C03CA01	No common metabolism		Shared transporter	OAT1
Codeine	R05DA04	Furosemide	C03CA01	No common metabolism		No transporter intx
Promethazine	R06AD02	Furosemide	C03CA01	No common metabolism		No transporter intx
Cetirizine	R06AE07	Furosemide	C03CA01	No common metabolism		No transporter intx
Acetazolamide	S01EC01	Furosemide	C03CA01	No common metabolism		Shared transporter	OAT1
Latanoprost	S01EE01	Furosemide	C03CA01	No common metabolism		Shared transporter	OAT1, OAT3
Polystyrene Sulfonate	V03AE01	Furosemide	C03CA01	No common metabolism		No common transport
Lactulose	A06AD11	Bumetanide	C03CA02	No common metabolism		No common transport
Potassium Chloride	A12BA01	Bumetanide	C03CA02	No common metabolism		No common transport
Metolazone	C03BA08	Bumetanide	C03CA02	No common metabolism		No common transport
Spironolactone	C03DA01	Bumetanide	C03CA02	No common metabolism		No transporter intx
Metoprolol	C07AB02	Bumetanide	C03CA02	No common metabolism		No transporter intx
Carvedilol	C07AG02	Bumetanide	C03CA02	No common metabolism		No transporter intx
Ramipril	C09AA05	Bumetanide	C03CA02	No CYP metabolism		No common transport
Lactulose	A06AD11	Spironolactone	C03DA01	No common metabolism		No common transport
Vancomycin	A07AA09	Spironolactone	C03DA01	No common metabolism		No common transport
Insulin (Human)	A10AC01	Spironolactone	C03DA01	No CYP intx		No common transport
Insulin Glargine	A10AE04	Spironolactone	C03DA01	No CYP intx		No common transport
Insulin Detemir	A10AE05	Spironolactone	C03DA01	No CYP intx		No common transport
Glimepiride	A10BB12	Spironolactone	C03DA01	No CYP intx		No common transport
Potassium Chloride	A12BA01	Spironolactone	C03DA01	No common metabolism		No common transport
Zinc Sulfate	A12CB01	Spironolactone	C03DA01	No common metabolism		No common transport
Magnesium Oxide	A12CC10	Spironolactone	C03DA01	No common metabolism		No common transport
Magnesium (Different Salts In Combination)	A12CC30	Spironolactone	C03DA01	No common metabolism		No common transport
Dalteparin	B01AB04	Spironolactone	C03DA01	No common metabolism		No common transport
Enoxaparin	B01AB05	Spironolactone	C03DA01	No common metabolism		No common transport
Albumin	B05AA01	Spironolactone	C03DA01	No common metabolism		No common transport
Carbohydrates	B05BA03	Spironolactone	C03DA01	No common metabolism		No common transport
Isosorbide Dinitrate	C01DA08	Spironolactone	C03DA01	No CYP intx		No common transport
Furosemide	C03CA01	Spironolactone	C03DA01	No common metabolism		No transporter intx
Propranolol	C07AA05	Spironolactone	C03DA01	No CYP intx		Shared transporter	ABCB1
Carvedilol	C07AG02	Spironolactone	C03DA01	No CYP intx		Shared transporter	ABCB1
Enalapril	C09AA02	Spironolactone	C03DA01	No common metabolism		Shared transporter	ABCB1
Ramipril	C09AA05	Spironolactone	C03DA01	No common metabolism		No common transport
Trandolapril	C09AA10	Spironolactone	C03DA01	No common metabolism		No common transport
Losartan	C09CA01	Spironolactone	C03DA01	Shared CYP	CYP2C8	Shared transporter	ABCB1	ABCB1	ABCB1
Atorvastatin	C10AA05	Spironolactone	C03DA01	Shared CYP	CYP2C8	Shared transporter	ABCB1	ABCB1	ABCB1
Dicloxacillin	J01CF01	Spironolactone	C03DA01	No CYP intx		No common transport
Trimethoprim	J01EA01	Spironolactone	C03DA01	Shared CYP	CYP2C8	Shared transporter	ABCB1
Gentamicin	J01GB03	Spironolactone	C03DA01	No common metabolism		No transporter intx
Allopurinol	M04AA01	Spironolactone	C03DA01	No common metabolism		No transporter intx
Tramadol	N02AX02	Spironolactone	C03DA01	No CYP intx		No common transport		ABCB1	ABCB1
Clonazepam	N03AE01	Spironolactone	C03DA01	No CYP intx		No common transport
Chlordiazepoxide	N05BA02	Spironolactone	C03DA01	No common metabolism		No common transport
Quinine	P01BC01	Spironolactone	C03DA01	Shared CYP	CYP2C8	Shared transporter	ABCB1
Thiamine (Vit B1)	A11DA01	Pentoxifylline	C04AD03	No CYP intx		No common transport
Spironolactone	C03DA01	Pentoxifylline	C04AD03	No CYP intx		No common transport
Lactulose	A06AD11	Propranolol	C07AA05	No common metabolism		No common transport
Macrogol, Combinations	A06AD65	Propranolol	C07AA05	No common metabolism		Shared transporter	ABCB1
Acetylsalicylic Acid	B01AC06	Propranolol	C07AA05	Shared CYP	CYP2C19	Shared transporter	ABCB1	CYP2C19	CYP2C19
Albumin	B05AA01	Propranolol	C07AA05	No common metabolism		No common transport
Thiamazole	H03BB02	Propranolol	C07AA05	Shared CYP	CYP1A2, CYP2C19, CYP2D6, CYP3A4	No common transport
Meropenem	J01DH02	Propranolol	C07AA05	No common metabolism		No common transport
Zopiclone	N05CF01	Propranolol	C07AA05	Shared CYP	CYP3A4	No common transport
Citalopram	N06AB04	Propranolol	C07AA05	Shared CYP	CYP1A2, CYP2C19, CYP2D6, CYP3A4	Shared transporter	ABCB1	CYP2D6, ABCB1, CYP2C19	CYP2D6, ABCB1, CYP2C19
Esomeprazole	A02BC05	Metoprolol	C07AB02	Shared CYP	CYP3A4	No transporter intx		CYP2C19	CYP2C19	CYP2C19
Domperidone	A03FA03	Metoprolol	C07AB02	Shared CYP	CYP2D6, CYP3A4	No transporter intx		CYP2D6		CYP2D6
Sodium Picosulfate	A06AB08	Metoprolol	C07AB02	No common metabolism		No common transport
Nystatin	A07AA02	Metoprolol	C07AB02	No common metabolism		No transporter intx
Vancomycin	A07AA09	Metoprolol	C07AB02	No common metabolism		No common transport
Loperamide	A07DA03	Metoprolol	C07AB02	Shared CYP	CYP2D6, CYP3A4	No transporter intx		CYP2D6		CYP2D6
Budesonide	A07EA06	Metoprolol	C07AB02	Shared CYP	CYP3A4	No transporter intx		CYP2C19		CYP2C19
Insulin (Human)	A10AC01	Metoprolol	C07AB02	No CYP intx		No common transport
Insulin Glargine	A10AE04	Metoprolol	C07AB02	No CYP intx		No common transport
Glimepiride	A10BB12	Metoprolol	C07AB02	No CYP intx		No common transport
Alfacalcidol	A11CC03	Metoprolol	C07AB02	No common metabolism		No common transport
Calcium Carbonate	A12AA04	Metoprolol	C07AB02	No common metabolism		No common transport
Sodium Chloride	A12CA01	Metoprolol	C07AB02	No common metabolism		No common transport
Zinc Sulfate	A12CB01	Metoprolol	C07AB02	No common metabolism		No common transport
Magnesium Oxide	A12CC10	Metoprolol	C07AB02	No common metabolism		No common transport
Magnesium (Different Salts In Combination)	A12CC30	Metoprolol	C07AB02	No common metabolism		No common transport
Warfarin	B01AA03	Metoprolol	C07AB02	Shared CYP	CYP3A4	No common transport		CYP3A4, CYP2C19	CYP3A4, CYP2C19	CYP2C19
Dalteparin	B01AB04	Metoprolol	C07AB02	No common metabolism		No common transport
Enoxaparin	B01AB05	Metoprolol	C07AB02	No common metabolism		No common transport
Tinzaparin	B01AB10	Metoprolol	C07AB02	No common metabolism		No common transport
Clopidogrel	B01AC04	Metoprolol	C07AB02	Shared CYP	CYP3A4	Shared transporter	Oct/02	CYP3A4, CYP2C19	CYP3A4, CYP2C19	CYP2C19
Acetylsalicylic Acid	B01AC06	Metoprolol	C07AB02	No CYP intx		No transporter intx		CYP2C19	CYP2C19	CYP2C19
Ticagrelor	B01AC24	Metoprolol	C07AB02	Shared CYP	CYP2D6, CYP3A4	No transporter intx		CYP2D6		CYP2D6
Dabigatran Etexilate	B01AE07	Metoprolol	C07AB02	No common metabolism		No transporter intx
Rivaroxaban	B01AF01	Metoprolol	C07AB02	Shared CYP	CYP3A4	No transporter intx
Fondaparinux	B01AX05	Metoprolol	C07AB02	No common metabolism		No common transport
Ferrous Fumarate	B03AA02	Metoprolol	C07AB02	No common metabolism		No common transport
Darbepoetin Alfa	B03XA02	Metoprolol	C07AB02	No common metabolism		No common transport
Carbohydrates	B05BA03	Metoprolol	C07AB02	No common metabolism		No common transport
Combinations	B05BA10	Metoprolol	C07AB02	No common metabolism		No common transport
Magnesium Sulfate	B05XA05	Metoprolol	C07AB02	No common metabolism		No common transport
Flecainide	C01BC04	Metoprolol	C07AB02	Shared CYP	CYP2D6	No transporter intx		CYP2D6	CYP2D6	CYP2D6
Glyceryl Trinitrate	C01DA02	Metoprolol	C07AB02	No common metabolism		No common transport
Isosorbide Dinitrate	C01DA08	Metoprolol	C07AB02	No CYP intx		No common transport
Isosorbide Mononitrate	C01DA14	Metoprolol	C07AB02	No common metabolism		No common transport
Bendroflumethiazide And Potassium	C03AB01	Metoprolol	C07AB02	No common metabolism		No common transport
Metolazone	C03BA08	Metoprolol	C07AB02	No common metabolism		No common transport
Felodipine	C08CA02	Metoprolol	C07AB02	Shared CYP	CYP2D6, CYP3A4	No transporter intx		CYP2D6		CYP2D6
Enalapril	C09AA02	Metoprolol	C07AB02	No common metabolism		No transporter intx
Ramipril	C09AA05	Metoprolol	C07AB02	No common metabolism		No common transport
Trandolapril	C09AA10	Metoprolol	C07AB02	No common metabolism		No common transport
Losartan	C09CA01	Metoprolol	C07AB02	Shared CYP	CYP3A4	No transporter intx		CYP2C19		CYP2C19
Simvastatin	C10AA01	Metoprolol	C07AB02	Shared CYP	CYP2D6, CYP3A4	No transporter intx		CYP2D6, CYP3A4, CYP2C19	CYP2D6, CYP3A4	CYP2D6, CYP2C19
Atorvastatin	C10AA05	Metoprolol	C07AB02	Shared CYP	CYP2D6, CYP3A4	No transporter intx		CYP3A4, CYP2D6, CYP2C19	CYP3A4	CYP2D6, CYP2C19
Rosuvastatin	C10AA07	Metoprolol	C07AB02	No CYP intx		No transporter intx
Tolterodine	G04BD07	Metoprolol	C07AB02	Shared CYP	CYP2D6, CYP3A4	No common transport		CYP2D6, CYP2C19	CYP2D6	CYP2D6, CYP2C19
Finasteride	G04CB01	Metoprolol	C07AB02	Shared CYP	CYP3A4	No common transport
Thiamazole	H03BB02	Metoprolol	C07AB02	Shared CYP	CYP2D6, CYP3A4	No common transport		CYP2D6, CYP2C19		CYP2D6, CYP2C19
Ampicillin	J01CA01	Metoprolol	C07AB02	No common metabolism		No common transport
Pivmecillinam	J01CA08	Metoprolol	C07AB02	No common metabolism		No common transport
Benzylpenicillin	J01CE01	Metoprolol	C07AB02	No common metabolism		No transporter intx
Flucloxacillin	J01CF05	Metoprolol	C07AB02	Shared CYP	CYP3A4	No common transport
Piperacillin And Enzyme Inhibitor	J01CR05	Metoprolol	C07AB02	No common metabolism		No common transport
Cefuroxime	J01DC02	Metoprolol	C07AB02	No common metabolism		No common transport
Meropenem	J01DH02	Metoprolol	C07AB02	No common metabolism		No common transport
Gentamicin	J01GB03	Metoprolol	C07AB02	No common metabolism		No transporter intx
Ciprofloxacin	J01MA02	Metoprolol	C07AB02	Shared CYP	CYP3A4	No transporter intx
Metronidazole	J01XD01	Metoprolol	C07AB02	Shared CYP	CYP3A4	No transporter intx
Nitrofurantoin	J01XE01	Metoprolol	C07AB02	No common metabolism		No transporter intx
Linezolid	J01XX08	Metoprolol	C07AB02	No common metabolism		No common transport
Fluconazole	J02AC01	Metoprolol	C07AB02	Shared CYP	CYP3A4	No transporter intx		CYP2C19		CYP2C19
Filgrastim	L03AA02	Metoprolol	C07AB02	No common metabolism		No common transport
Ketorolac	M01AB15	Metoprolol	C07AB02	No CYP intx		No common transport
Ibuprofen	M01AE01	Metoprolol	C07AB02	Shared CYP	CYP3A4	No transporter intx		CYP2C19		CYP2C19
Acetylsalicylic Acid	N02BA01	Metoprolol	C07AB02	No CYP intx		No transporter intx		CYP2C19	CYP2C19	CYP2C19
Gabapentin	N03AX12	Metoprolol	C07AB02	No common metabolism		No common transport
Chlordiazepoxide	N05BA02	Metoprolol	C07AB02	No common metabolism		No common transport
Nortriptyline	N06AA10	Metoprolol	C07AB02	Shared CYP	CYP2D6, CYP3A4	No transporter intx		CYP2D6, CYP2C19	CYP2D6, CYP2C19	CYP2D6, CYP2C19
Sertraline	N06AB06	Metoprolol	C07AB02	Shared CYP	CYP2D6, CYP3A4	No transporter intx		CYP2D6, CYP2C19	CYP2D6, CYP2C19	CYP2D6, CYP2C19
Memantine	N06DX01	Metoprolol	C07AB02	No CYP intx		Shared transporter	Oct/02	CYP2C19		CYP2C19
Nicotine	N07BA01	Metoprolol	C07AB02	Shared CYP	CYP2D6, CYP3A4	Shared transporter	Oct/02	CYP2D6, CYP2C19		CYP2D6, CYP2C19
Metronidazole	P01AB01	Metoprolol	C07AB02	Shared CYP	CYP3A4	No transporter intx
Acetylcysteine	R05CB01	Metoprolol	C07AB02	No common metabolism		No transporter intx
Codeine	R05DA04	Metoprolol	C07AB02	Shared CYP	CYP2D6, CYP3A4	No transporter intx		CYP2D6	CYP2D6	CYP2D6
Metronidazole	J01XD01	Atenolol	C07AB03	No CYP intx		No common transport		CYP2C9		CYP2C9
Chlorzoxazone	M03BB03	Atenolol	C07AB03	Shared CYP	CYP2D6	No common transport
Alprazolam	N05BA12	Atenolol	C07AB03	No CYP intx		No common transport		CYP2C9		CYP2C9
Zopiclone	N05CF01	Atenolol	C07AB03	No CYP intx		No common transport		CYP2C9		CYP2C9
Codeine	R05DA04	Atenolol	C07AB03	Shared CYP	CYP2D6	No common transport		CYP2D6	CYP2D6
Pantoprazole	A02BC02	Bisoprolol	C07AB07	Shared CYP	CYP3A4	Shared transporter	ABCB1	ABCB1, CYP3A4	ABCB1, CYP3A4
Dalteparin	B01AB04	Bisoprolol	C07AB07	No common metabolism		No common transport
Clopidogrel	B01AC04	Bisoprolol	C07AB07	Shared CYP	CYP3A4	Shared transporter	ABCB1	CYP3A4, ABCB1	CYP3A4, ABCB1
Electrolytes	B05BB01	Bisoprolol	C07AB07	No common metabolism		No common transport
Isosorbide Mononitrate	C01DA14	Bisoprolol	C07AB07	No common metabolism		No common transport
Enalapril	C09AA02	Bisoprolol	C07AB07	No common metabolism		Shared transporter	ABCB1
Ramipril	C09AA05	Bisoprolol	C07AB07	No common metabolism		No common transport
Simvastatin	C10AA01	Bisoprolol	C07AB07	Shared CYP	CYP3A4	Shared transporter	ABCB1	ABCB1, CYP3A4	ABCB1, CYP3A4
Benzylpenicillin	J01CE01	Bisoprolol	C07AB07	No common metabolism		No transporter intx
Piperacillin And Enzyme Inhibitor	J01CR05	Bisoprolol	C07AB07	No common metabolism		No common transport
Gentamicin	J01GB03	Bisoprolol	C07AB07	No common metabolism		No transporter intx
Acetylsalicylic Acid	N02BA01	Bisoprolol	C07AB07	No CYP intx		Shared transporter	ABCB1
Alfacalcidol	A11CC03	Labetalol	C07AG01	No common metabolism		No common transport
Dipyridamole	B01AC07	Labetalol	C07AG01	No common metabolism		No common transport		ABCB1		ABCB1
Ticagrelor	B01AC24	Labetalol	C07AG01	Shared CYP	CYP2D6	No common transport		ABCB1		ABCB1
Glyceryl Trinitrate	C01DA02	Labetalol	C07AG01	No common metabolism		No common transport
Methyldopa (Levorotatory)	C02AB01	Labetalol	C07AG01	No common metabolism		No common transport
Carvedilol	C07AG02	Labetalol	C07AG01	Shared CYP	CYP2D6	No common transport		CYP2D6, CYP2C19, ABCB1	CYP2D6, CYP2C19	ABCB1, CYP2C19
Amlodipine	C08CA01	Labetalol	C07AG01	Shared CYP	CYP2D6	No common transport		ABCB1	ABCB1	ABCB1
Felodipine	C08CA02	Labetalol	C07AG01	Shared CYP	CYP2D6	No common transport		ABCB1		ABCB1
Nifedipine	C08CA05	Labetalol	C07AG01	Shared CYP	CYP2D6	No common transport		ABCB1		ABCB1
Enalapril	C09AA02	Labetalol	C07AG01	No common metabolism		No common transport		ABCB1		ABCB1
Ramipril	C09AA05	Labetalol	C07AG01	No common metabolism		No human transporter
Losartan	C09CA01	Labetalol	C07AG01	Shared CYP	CYP2C19	No common transport		ABCB1, CYP2C19	ABCB1	ABCB1, CYP2C19
Prednisolone	H02AB06	Labetalol	C07AG01	No CYP intx		No common transport		ABCB1		ABCB1
Ibuprofen	M01AE01	Labetalol	C07AG01	Shared CYP	CYP2C19	No common transport		ABCB1, CYP2C19		ABCB1, CYP2C19
Bupivacaine, Combinations	N01BB51	Labetalol	C07AG01	Shared CYP	CYP2C19, CYP2D6	No common transport		CYP2C19		CYP2C19
Codeine, Combinations Excl, Psycholeptics	N02AA59	Labetalol	C07AG01	Shared CYP	CYP2D6	No common transport		CYP2D6	CYP2D6
Paracetamol	N02BE01	Labetalol	C07AG01	Shared CYP	CYP2D6	No common transport		ABCB1		ABCB1
Gabapentin	N03AX12	Labetalol	C07AG01	No common metabolism		No human transporter
Pantoprazole	A02BC02	Carvedilol	C07AG02	Shared CYP	CYP3A4	Shared transporter	ABCB1	ABCB1, CYP3A4, CYP2C19	ABCB1, CYP3A4, CYP2C19	CYP2C19
Glimepiride	A10BB12	Carvedilol	C07AG02	Shared CYP	CYP2C9	No common transport		CYP2C9	CYP2C9	CYP2C9
Calcium Carbonate	A12AA04	Carvedilol	C07AG02	No common metabolism		No common transport
Enoxaparin	B01AB05	Carvedilol	C07AG02	No common metabolism		No common transport
Tinzaparin	B01AB10	Carvedilol	C07AG02	No common metabolism		No common transport
Clopidogrel	B01AC04	Carvedilol	C07AG02	Shared CYP	CYP1A2, CYP2C9, CYP3A4	Shared transporter	ABCB1	CYP2C9, CYP3A4, CYP1A2, ABCB1, CYP2C19	CYP2C9, CYP3A4, CYP1A2, ABCB1, CYP2C19	CYP2C9, CYP2C19
Rivaroxaban	B01AF01	Carvedilol	C07AG02	Shared CYP	CYP3A4	Shared transporter	ABCB1
Enalapril	C09AA02	Carvedilol	C07AG02	No common metabolism		Shared transporter	ABCB1
Ramipril	C09AA05	Carvedilol	C07AG02	No common metabolism		No common transport
Trandolapril	C09AA10	Carvedilol	C07AG02	No common metabolism		No common transport
Losartan	C09CA01	Carvedilol	C07AG02	Shared CYP	CYP2C9, CYP3A4	Shared transporter	ABCB1	CYP2C9, ABCB1, CYP2C19	CYP2C9, ABCB1	CYP2C9, CYP2C19
Atorvastatin	C10AA05	Carvedilol	C07AG02	Shared CYP	CYP2C9, CYP2D6, CYP3A4	Shared transporter	ABCB1	ABCB1, CYP3A4, CYP2C9, CYP2D6, CYP2C19	ABCB1, CYP3A4	CYP2C9, CYP2D6, CYP2C19
Alfuzosin	G04CA01	Carvedilol	C07AG02	Shared CYP	CYP3A4	No common transport
Benzylpenicillin	J01CE01	Carvedilol	C07AG02	No common metabolism		No transporter intx
Phenoxymethylpenicillin	J01CE02	Carvedilol	C07AG02	No common metabolism		No common transport
Piperacillin And Enzyme Inhibitor	J01CR05	Carvedilol	C07AG02	No common metabolism		No common transport
Meropenem	J01DH02	Carvedilol	C07AG02	No common metabolism		No common transport
Chlorzoxazone	M03BB03	Carvedilol	C07AG02	Shared CYP	CYP1A1, CYP1A2, CYP2D6, CYP2E1, CYP3A4	No common transport		CYP2D6		CYP2D6
Allopurinol	M04AA01	Carvedilol	C07AG02	No common metabolism		No transporter intx
Gabapentin	N03AX12	Carvedilol	C07AG02	No common metabolism		No common transport
Magnesium Hydroxide	A02AA04	Amlodipine	C08CA01	No common metabolism		No common transport
Esomeprazole	A02BC05	Amlodipine	C08CA01	Shared CYP	CYP3A4	Shared transporter	ABCB1	ABCB1, CYP3A4		ABCB1, CYP3A4
Bisacodyl	A06AB02	Amlodipine	C08CA01	No common metabolism		No common transport
Sodium Picosulfate	A06AB08	Amlodipine	C08CA01	No common metabolism		No common transport
Lactulose	A06AD11	Amlodipine	C08CA01	No common metabolism		No common transport
Nystatin	A07AA02	Amlodipine	C08CA01	No common metabolism		No transporter intx
Loperamide	A07DA03	Amlodipine	C08CA01	Shared CYP	CYP2B6, CYP2C8, CYP2D6, CYP3A4	Shared transporter	ABCB1	ABCB1, CYP3A4		ABCB1, CYP3A4
Insulin Glargine	A10AE04	Amlodipine	C08CA01	No CYP intx		No common transport
Glimepiride	A10BB12	Amlodipine	C08CA01	No CYP intx		No common transport
Calcium Carbonate	A12AA04	Amlodipine	C08CA01	No common metabolism		No common transport
Zinc Sulfate	A12CB01	Amlodipine	C08CA01	No common metabolism		No common transport
Magnesium (Different Salts In Combination)	A12CC30	Amlodipine	C08CA01	No common metabolism		No common transport
Dalteparin	B01AB04	Amlodipine	C08CA01	No common metabolism		No common transport
Enoxaparin	B01AB05	Amlodipine	C08CA01	No common metabolism		No common transport
Clopidogrel	B01AC04	Amlodipine	C08CA01	Shared CYP	CYP2B6, CYP2C8, CYP3A4, CYP3A5	Shared transporter	ABCB1	CYP2C8, CYP3A4, CYP2B6, ABCB1, CYP3A5	CYP2C8, CYP3A4, CYP2B6, ABCB1, CYP3A5	CYP3A5, ABCB1, CYP3A4
Acetylsalicylic Acid	B01AC06	Amlodipine	C08CA01	No CYP intx		Shared transporter	ABCB1	ABCB1		ABCB1
Dabigatran Etexilate	B01AE07	Amlodipine	C08CA01	No common metabolism		Shared transporter	ABCB1	ABCB1		ABCB1
Apixaban	B01AF02	Amlodipine	C08CA01	Shared CYP	CYP2C8, CYP3A4, CYP3A5	Shared transporter	ABCB1	ABCB1, CYP3A5, CYP3A4	ABCB1, CYP3A5	CYP3A5, ABCB1, CYP3A4
Fondaparinux	B01AX05	Amlodipine	C08CA01	No common metabolism		No common transport
Darbepoetin Alfa	B03XA02	Amlodipine	C08CA01	No common metabolism		No common transport
Combinations	B05BA10	Amlodipine	C08CA01	No common metabolism		No common transport
Isosorbide Mononitrate	C01DA14	Amlodipine	C08CA01	No common metabolism		No common transport
Metolazone	C03BA08	Amlodipine	C08CA01	No common metabolism		No common transport
Atenolol	C07AB03	Amlodipine	C08CA01	Shared CYP	CYP2D6	No common transport
Simvastatin	C10AA01	Amlodipine	C08CA01	Shared CYP	CYP2B6, CYP2C8, CYP2D6, CYP3A4, CYP3A5	Shared transporter	ABCB1	CYP2D6, CYP3A5, ABCB1, CYP3A4	CYP2D6, CYP3A5, ABCB1, CYP3A4	CYP3A5, ABCB1, CYP3A4
Atorvastatin	C10AA05	Amlodipine	C08CA01	Shared CYP	CYP2B6, CYP2C8, CYP2D6, CYP3A4, CYP3A5	Shared transporter	ABCB1	CYP3A5, ABCB1, CYP3A4	CYP3A5, ABCB1, CYP3A4	CYP3A5, ABCB1, CYP3A4
Rosuvastatin	C10AA07	Amlodipine	C08CA01	No CYP intx		No transporter intx		CYP3A5	CYP3A5	CYP3A5
Tolterodine	G04BD07	Amlodipine	C08CA01	Shared CYP	CYP2D6, CYP3A4	No common transport		CYP2D6, CYP3A4	CYP2D6	CYP3A4
Tamsulosin	G04CA02	Amlodipine	C08CA01	Shared CYP	CYP2D6, CYP3A4	No common transport		CYP3A4		CYP3A4
Dexamethasone	H02AB02	Amlodipine	C08CA01	Shared CYP	CYP1A1, CYP2B6, CYP2C8, CYP3A4, CYP3A5	Shared transporter	ABCB1	CYP3A5, ABCB1, CYP3A4		CYP3A5, ABCB1, CYP3A4
Ampicillin	J01CA01	Amlodipine	C08CA01	No common metabolism		No common transport
Benzylpenicillin	J01CE01	Amlodipine	C08CA01	No common metabolism		No transporter intx
Phenoxymethylpenicillin	J01CE02	Amlodipine	C08CA01	No common metabolism		No common transport
Flucloxacillin	J01CF05	Amlodipine	C08CA01	Shared CYP	CYP3A4	No common transport		CYP3A4		CYP3A4
Piperacillin And Enzyme Inhibitor	J01CR05	Amlodipine	C08CA01	No common metabolism		No common transport
Cefuroxime	J01DC02	Amlodipine	C08CA01	No common metabolism		No common transport
Ceftriaxone	J01DD04	Amlodipine	C08CA01	No common metabolism		Shared transporter	ABCB1	ABCB1	ABCB1	ABCB1
Gentamicin	J01GB03	Amlodipine	C08CA01	No common metabolism		No transporter intx
Metronidazole	J01XD01	Amlodipine	C08CA01	Shared CYP	CYP2C8, CYP3A4, CYP3A5	Shared transporter	ABCB1	CYP3A5, ABCB1, CYP3A4		CYP3A5, ABCB1, CYP3A4
Nitrofurantoin	J01XE01	Amlodipine	C08CA01	No common metabolism		Shared transporter	ABCB1	ABCB1		ABCB1
Fluconazole	J02AC01	Amlodipine	C08CA01	Shared CYP	CYP3A4, CYP3A5	Shared transporter	ABCB1	CYP3A5, ABCB1, CYP3A4		CYP3A5, ABCB1, CYP3A4
Ibuprofen	M01AE01	Amlodipine	C08CA01	Shared CYP	CYP2C8, CYP3A4	Shared transporter	ABCB1	CYP2C8, ABCB1, CYP3A4	CYP2C8	ABCB1, CYP3A4
Glucosamine	M01AX05	Amlodipine	C08CA01	No common metabolism		No common transport
Chlorzoxazone	M03BB03	Amlodipine	C08CA01	Shared CYP	CYP1A1, CYP2D6, CYP3A4	No common transport		CYP3A4		CYP3A4
Allopurinol	M04AA01	Amlodipine	C08CA01	No common metabolism		No transporter intx
Buprenorphine	N02AE01	Amlodipine	C08CA01	Shared CYP	CYP2C8, CYP2D6, CYP3A4, CYP3A5	Shared transporter	ABCB1	CYP3A4, CYP3A5, ABCB1	CYP3A4	CYP3A5, ABCB1, CYP3A4
Clonazepam	N03AE01	Amlodipine	C08CA01	Shared CYP	CYP3A4	No common transport		CYP3A4		CYP3A4
Aripiprazole	N05AX12	Amlodipine	C08CA01	Shared CYP	CYP2D6, CYP3A4, CYP3A5	No common transport		CYP2D6, ABCB1, CYP3A5, CYP3A4	CYP2D6, ABCB1	CYP3A5, CYP3A4, ABCB1
Nortriptyline	N06AA10	Amlodipine	C08CA01	Shared CYP	CYP2D6, CYP3A4, CYP3A5	Shared transporter	ABCB1	CYP2D6, ABCB1, CYP3A5, CYP3A4	CYP2D6, ABCB1	CYP3A5, ABCB1, CYP3A4
Sertraline	N06AB06	Amlodipine	C08CA01	Shared CYP	CYP2B6, CYP2D6, CYP3A4	Shared transporter	ABCB1	CYP2B6, CYP2D6, ABCB1, CYP3A4	CYP2B6, CYP2D6, ABCB1	ABCB1, CYP3A4
Nicotine	N07BA01	Amlodipine	C08CA01	Shared CYP	CYP1A1, CYP2B6, CYP2C8, CYP2D6, CYP3A4	No transporter intx		CYP2B6, CYP3A4	CYP2B6	CYP3A4
Metronidazole	P01AB01	Amlodipine	C08CA01	Shared CYP	CYP2C8, CYP3A4, CYP3A5	Shared transporter	ABCB1	CYP3A5, ABCB1, CYP3A4		CYP3A5, ABCB1, CYP3A4
Formoterol And Budesonide	R03AK07	Amlodipine	C08CA01	Shared CYP	CYP2B6, CYP2C8, CYP2D6, CYP3A4, CYP3A5	Shared transporter	ABCB1	CYP3A5, ABCB1, CYP3A4		CYP3A5, ABCB1, CYP3A4
Cetirizine	R06AE07	Amlodipine	C08CA01	No common metabolism		Shared transporter	ABCB1	ABCB1		ABCB1
Polystyrene Sulfonate	V03AE01	Amlodipine	C08CA01	No common metabolism		No common transport
Insulin (Human)	A10AC01	Felodipine	C08CA02	No CYP intx		No common transport
Enoxaparin	B01AB05	Felodipine	C08CA02	No common metabolism		No common transport
Digoxin	C01AA05	Felodipine	C08CA02	No CYP intx		Shared transporter	ABCB1	ABCB1	ABCB1
Ramipril	C09AA05	Felodipine	C08CA02	No common metabolism		No common transport
Atorvastatin	C10AA05	Felodipine	C08CA02	Shared CYP	CYP2C8, CYP2C9, CYP2D6, CYP3A4, CYP3A5, CYP3A7	Shared transporter	ABCB1	CYP3A5, ABCB1, CYP3A4, CYP3A7	CYP3A5, ABCB1, CYP3A4, CYP3A7
Benzylpenicillin	J01CE01	Felodipine	C08CA02	No common metabolism		No transporter intx
Piperacillin And Enzyme Inhibitor	J01CR05	Felodipine	C08CA02	No common metabolism		No common transport
Cefuroxime	J01DC02	Felodipine	C08CA02	No common metabolism		No common transport
Metronidazole	J01XD01	Felodipine	C08CA02	Shared CYP	CYP2C8, CYP2C9, CYP3A4, CYP3A5, CYP3A7	Shared transporter	ABCB1
Isosorbide Mononitrate	C01DA14	Nifedipine	C08CA05	No common metabolism		No common transport
Methyldopa (Levorotatory)	C02AB01	Nifedipine	C08CA05	No common metabolism		No common transport
Metoprolol	C07AB02	Nifedipine	C08CA05	Shared CYP	CYP2D6, CYP3A4	No transporter intx		CYP2D6, CYP3A4	CYP2D6	CYP3A4
Labetalol	C07AG01	Nifedipine	C08CA05	Shared CYP	CYP2D6	No common transport		ABCB1	ABCB1
Simvastatin	C10AA01	Nifedipine	C08CA05	Shared CYP	CYP2B6, CYP2C8, CYP2C9, CYP2D6, CYP3A4, CYP3A5	Shared transporter	ABCB1, OATP1B1	CYP2D6, CYP3A5, ABCB1, CYP3A4	CYP2D6, CYP3A5, ABCB1, CYP3A4	CYP3A5, CYP3A4
Dexamethasone	H02AB02	Nifedipine	C08CA05	Shared CYP	CYP1A1, CYP2A6, CYP2B6, CYP2C8, CYP2E1, CYP3A4, CYP3A5	Shared transporter	ABCB1	CYP3A5, CYP3A4		CYP3A5, CYP3A4
Benzylpenicillin	J01CE01	Nifedipine	C08CA05	No common metabolism		Shared transporter	OATP1B1
Indometacin	M01AB01	Nifedipine	C08CA05	Shared CYP	CYP2C9	Shared transporter	ABCB1, OATP1B1	CYP2C9	CYP2C9
Salbutamol	R03AC02	Nifedipine	C08CA05	Shared CYP	CYP3A4	No common transport		CYP3A4		CYP3A4
Budesonide	R03BA02	Nifedipine	C08CA05	Shared CYP	CYP2A6, CYP2B6, CYP2C8, CYP2C9, CYP3A4, CYP3A5	Shared transporter	ABCB1	CYP3A5, CYP3A4		CYP3A5, CYP3A4
Magnesium Hydroxide	A02AA04	Nimodipine	C08CA06	No common metabolism		No human transporter
Ondansetron	A04AA01	Nimodipine	C08CA06	Shared CYP	CYP3A4	No human transporter		CYP3A5	CYP3A5	CYP3A5
Sodium Picosulfate	A06AB08	Nimodipine	C08CA06	No common metabolism		No human transporter
Tranexamic Acid	B02AA02	Nimodipine	C08CA06	No common metabolism		No common transport
Chlorzoxazone	M03BB03	Nimodipine	C08CA06	Shared CYP	CYP3A4	No human transporter
Lansoprazole	A02BC03	Lercanidipine	C08CA13	Shared CYP	CYP2D6, CYP3A4	No common transport
Clopidogrel	B01AC04	Lercanidipine	C08CA13	Shared CYP	CYP3A4, CYP3A5	No common transport		CYP3A4, CYP3A5	CYP3A4, CYP3A5
Piperacillin And Enzyme Inhibitor	J01CR05	Lercanidipine	C08CA13	No common metabolism		No human transporter
Cefuroxime	J01DC02	Lercanidipine	C08CA13	No common metabolism		No common transport
Magnesium Hydroxide	A02AA04	Verapamil	C08DA01	No common metabolism		No common transport
Dalteparin	B01AB04	Verapamil	C08DA01	No common metabolism		No common transport
Clopidogrel	B01AC04	Verapamil	C08DA01	Shared CYP	CYP1A2, CYP2B6, CYP2C19, CYP2C8, CYP2C9, CYP3A4, CYP3A5	Shared transporter	ABCB1, OCT1	CYP2C8, CYP2C9, CYP3A4, CYP2C19, CYP1A2, CYP2B6, ABCB1, CYP3A5	CYP2C8, CYP2C9, CYP3A4, CYP2C19, CYP1A2, CYP2B6, ABCB1, CYP3A5	ABCB1, CYP3A5
Dabigatran Etexilate	B01AE07	Verapamil	C08DA01	No common metabolism		Shared transporter	ABCB1	ABCB1		ABCB1
Rivaroxaban	B01AF01	Verapamil	C08DA01	Shared CYP	CYP3A4, CYP3A5	Shared transporter	ABCB1	ABCB1, CYP3A5		ABCB1, CYP3A5
Ampicillin	J01CA01	Verapamil	C08DA01	No common metabolism		No common transport
Benzylpenicillin	J01CE01	Verapamil	C08DA01	No common metabolism		Shared transporter	OATP1B1
Cefuroxime	J01DC02	Verapamil	C08DA01	No common metabolism		No common transport
Oxycodone	N02AA05	Verapamil	C08DA01	Shared CYP	CYP2D6, CYP3A4, CYP3A5	No common transport		CYP3A5, CYP2D6, CYP3A4, ABCB1	CYP3A5, CYP2D6, CYP3A4, ABCB1	CYP3A5, ABCB1
Oxazepam	N05BA04	Verapamil	C08DA01	No common metabolism		No common transport
Isosorbide Mononitrate	C01DA14	Diltiazem	C08DB01	No common metabolism		No common transport
Piperacillin And Enzyme Inhibitor	J01CR05	Diltiazem	C08DB01	No common metabolism		No common transport
Magnesium Hydroxide	A02AA04	Enalapril	C09AA02	No CYP metabolism		No common transport
Bisacodyl	A06AB02	Enalapril	C09AA02	No CYP metabolism		No common transport
Macrogol, Combinations	A06AD65	Enalapril	C09AA02	No CYP metabolism		Shared transporter	ABCB1
Nystatin	A07AA02	Enalapril	C09AA02	No CYP metabolism		No transporter intx
Loperamide	A07DA03	Enalapril	C09AA02	No common metabolism		Shared transporter	ABCB1
Insulin (Human)	A10AC01	Enalapril	C09AA02	No common metabolism		No common transport
Insulin Glargine	A10AE04	Enalapril	C09AA02	No common metabolism		No common transport
Insulin Detemir	A10AE05	Enalapril	C09AA02	No common metabolism		No common transport
Metformin	A10BA02	Enalapril	C09AA02	No CYP metabolism		No transporter intx
Glimepiride	A10BB12	Enalapril	C09AA02	No common metabolism		No common transport
Magnesium Oxide	A12CC10	Enalapril	C09AA02	No CYP metabolism		No common transport
Warfarin	B01AA03	Enalapril	C09AA02	No common metabolism		No common transport		ABCB1	ABCB1
Enoxaparin	B01AB05	Enalapril	C09AA02	No common metabolism		No common transport
Clopidogrel	B01AC04	Enalapril	C09AA02	No common metabolism		Shared transporter	ABCB1	ABCB1	ABCB1
Acetylsalicylic Acid	B01AC06	Enalapril	C09AA02	No common metabolism		Shared transporter	ABCB1, OAT1, OAT3
Fondaparinux	B01AX05	Enalapril	C09AA02	No CYP metabolism		No common transport
Tranexamic Acid	B02AA02	Enalapril	C09AA02	No CYP metabolism		No common transport
Ferrous Fumarate	B03AA02	Enalapril	C09AA02	No CYP metabolism		No common transport
Darbepoetin Alfa	B03XA02	Enalapril	C09AA02	No CYP metabolism		No common transport
Combinations	B05BA10	Enalapril	C09AA02	No CYP metabolism		No common transport
Electrolytes	B05BB01	Enalapril	C09AA02	No CYP metabolism		No common transport
Bendroflumethiazide And Potassium	C03AB01	Enalapril	C09AA02	No common metabolism		No common transport
Metoprolol	C07AB02	Enalapril	C09AA02	No common metabolism		No transporter intx
Labetalol	C07AG01	Enalapril	C09AA02	No common metabolism		No common transport		ABCB1	ABCB1
Carvedilol	C07AG02	Enalapril	C09AA02	No common metabolism		Shared transporter	ABCB1
Simvastatin	C10AA01	Enalapril	C09AA02	No common metabolism		Shared transporter	ABCB1	ABCB1	ABCB1
Dexamethasone	H02AB02	Enalapril	C09AA02	No common metabolism		Shared transporter	ABCB1, OAT3
Thiamazole	H03BB02	Enalapril	C09AA02	No common metabolism		No common transport
Ampicillin	J01CA01	Enalapril	C09AA02	No CYP metabolism		No common transport
Benzylpenicillin	J01CE01	Enalapril	C09AA02	No common metabolism		Shared transporter	OAT1, OAT3
Flucloxacillin	J01CF05	Enalapril	C09AA02	No common metabolism		No common transport
Piperacillin And Enzyme Inhibitor	J01CR05	Enalapril	C09AA02	No CYP metabolism		No common transport
Cefuroxime	J01DC02	Enalapril	C09AA02	No CYP metabolism		No common transport
Meropenem	J01DH02	Enalapril	C09AA02	No common metabolism		No common transport
Gentamicin	J01GB03	Enalapril	C09AA02	No CYP metabolism		Shared transporter	OAT1
Metronidazole	J01XD01	Enalapril	C09AA02	No common metabolism		Shared transporter	ABCB1
Fluconazole	J02AC01	Enalapril	C09AA02	No common metabolism		Shared transporter	ABCB1
Allopurinol	M04AA01	Enalapril	C09AA02	No common metabolism		Shared transporter	OAT3
Alendronic Acid	M05BA04	Enalapril	C09AA02	No CYP metabolism		No common transport
Acetylsalicylic Acid	N02BA01	Enalapril	C09AA02	No common metabolism		Shared transporter	ABCB1, OAT1, OAT3
Risperidone	N05AX08	Enalapril	C09AA02	No common metabolism		Shared transporter	ABCB1	ABCB1	ABCB1
Oxazepam	N05BA04	Enalapril	C09AA02	No common metabolism		No common transport
Nortriptyline	N06AA10	Enalapril	C09AA02	No common metabolism		Shared transporter	ABCB1	ABCB1	ABCB1
Mirtazapine	N06AX11	Enalapril	C09AA02	No common metabolism		No common transport
Memantine	N06DX01	Enalapril	C09AA02	No common metabolism		No transporter intx
Metronidazole	P01AB01	Enalapril	C09AA02	No common metabolism		Shared transporter	ABCB1
Polystyrene Sulfonate	V03AE01	Enalapril	C09AA02	No CYP metabolism		No common transport
Insulin Aspart	A10AB05	Lisinopril	C09AA03	No common metabolism		No common transport
Clopidogrel	B01AC04	Perindopril	C09AA04	No common metabolism		No common transport
Carvedilol	C07AG02	Perindopril	C09AA04	No common metabolism		No common transport
Atorvastatin	C10AA05	Perindopril	C09AA04	No common metabolism		No common transport
Morphine	N02AA01	Perindopril	C09AA04	No common metabolism		No common transport
Zopiclone	N05CF01	Perindopril	C09AA04	No common metabolism		No common transport
Citalopram	N06AB04	Perindopril	C09AA04	No common metabolism		No common transport
Magnesium Hydroxide	A02AA04	Ramipril	C09AA05	No common metabolism		No common transport
Loperamide	A07DA03	Ramipril	C09AA05	No common metabolism		No common transport
Insulin (Human)	A10AC01	Ramipril	C09AA05	No common metabolism		No common transport
Insulin Glargine	A10AE04	Ramipril	C09AA05	No common metabolism		No common transport
Glimepiride	A10BB12	Ramipril	C09AA05	No common metabolism		No human transporter
Magnesium (Different Salts In Combination)	A12CC30	Ramipril	C09AA05	No common metabolism		No common transport
Dalteparin	B01AB04	Ramipril	C09AA05	No CYP metabolism		No common transport
Acetylsalicylic Acid	B01AC06	Ramipril	C09AA05	No common metabolism		No common transport
Dipyridamole	B01AC07	Ramipril	C09AA05	No common metabolism		No common transport
Combinations	B05BA10	Ramipril	C09AA05	No common metabolism		No common transport
Bumetanide	C03CA02	Ramipril	C09AA05	No CYP metabolism		No common transport
Spironolactone	C03DA01	Ramipril	C09AA05	No common metabolism		No common transport
Metoprolol	C07AB02	Ramipril	C09AA05	No common metabolism		No common transport
Carvedilol	C07AG02	Ramipril	C09AA05	No common metabolism		No common transport
Atorvastatin	C10AA05	Ramipril	C09AA05	No common metabolism		No common transport
Benzylpenicillin	J01CE01	Ramipril	C09AA05	No CYP metabolism		No common transport
Piperacillin And Enzyme Inhibitor	J01CR05	Ramipril	C09AA05	No common metabolism		No common transport
Cefuroxime	J01DC02	Ramipril	C09AA05	No common metabolism		No human transporter
Chlorzoxazone	M03BB03	Ramipril	C09AA05	No common metabolism		No common transport
Alendronic Acid	M05BA04	Ramipril	C09AA05	No common metabolism		No common transport
Tramadol	N02AX02	Ramipril	C09AA05	No common metabolism		No common transport
Lithium	N05AN01	Ramipril	C09AA05	No common metabolism		No human transporter
Sertraline	N06AB06	Ramipril	C09AA05	No common metabolism		No common transport
Pantoprazole	A02BC02	Trandolapril	C09AA10	No common metabolism		No common transport
Bisacodyl	A06AB02	Trandolapril	C09AA10	No common metabolism		No common transport
Loperamide	A07DA03	Trandolapril	C09AA10	No common metabolism		No common transport
Glimepiride	A10BB12	Trandolapril	C09AA10	No common metabolism		No human transporter
Dabigatran Etexilate	B01AE07	Trandolapril	C09AA10	No CYP metabolism		No common transport
Rivaroxaban	B01AF01	Trandolapril	C09AA10	No common metabolism		No common transport
Carvedilol	C07AG02	Trandolapril	C09AA10	No common metabolism		No common transport
Tamsulosin	G04CA02	Trandolapril	C09AA10	No common metabolism		No common transport
Pivmecillinam	J01CA08	Trandolapril	C09AA10	No common metabolism		No common transport
Benzylpenicillin	J01CE01	Trandolapril	C09AA10	No CYP metabolism		No common transport
Tramadol	N02AX02	Trandolapril	C09AA10	No common metabolism		No common transport
Piperacillin And Enzyme Inhibitor	J01CR05	Enalapril And Diuretics	C09BA02	No CYP metabolism		No common transport
Magnesium Hydroxide	A02AA04	Losartan	C09CA01	No common metabolism		No common transport
Lactulose	A06AD11	Losartan	C09CA01	No common metabolism		No common transport
Vancomycin	A07AA09	Losartan	C09CA01	No common metabolism		No common transport
Loperamide	A07DA03	Losartan	C09CA01	Shared CYP	CYP2C8, CYP3A4	Shared transporter	ABCB1	ABCB1		ABCB1
Insulin (Human)	A10AC01	Losartan	C09CA01	No CYP intx		No common transport
Insulin Glargine	A10AE04	Losartan	C09CA01	No CYP intx		No common transport
Glimepiride	A10BB12	Losartan	C09CA01	Shared CYP	CYP2C9	No common transport		CYP2C9	CYP2C9	CYP2C9
Colecalciferol	A11CC05	Losartan	C09CA01	Shared CYP	CYP2C8, CYP3A4	No common transport
Warfarin	B01AA03	Losartan	C09CA01	Shared CYP	CYP2C19, CYP2C8, CYP2C9, CYP3A4	No common transport		CYP2C9, CYP3A4, CYP2C19, ABCB1	CYP2C9, CYP3A4, CYP2C19, ABCB1	CYP2C9, ABCB1
Dalteparin	B01AB04	Losartan	C09CA01	No common metabolism		No common transport
Enoxaparin	B01AB05	Losartan	C09CA01	No common metabolism		No common transport
Clopidogrel	B01AC04	Losartan	C09CA01	Shared CYP	CYP2C19, CYP2C8, CYP2C9, CYP3A4	Shared transporter	ABCB1	CYP2C8, CYP2C9, CYP3A4, CYP2C19, ABCB1	CYP2C8, CYP2C9, CYP3A4, CYP2C19, ABCB1	CYP2C9, ABCB1
Acetylsalicylic Acid	B01AC06	Losartan	C09CA01	Shared CYP	CYP2C19, CYP2C9	Shared transporter	ABCB1, OAT1	CYP2C19, CYP2C9, ABCB1	CYP2C19	CYP2C9, ABCB1
Dipyridamole	B01AC07	Losartan	C09CA01	No common metabolism		Shared transporter	ABCB1	ABCB1		ABCB1
Apixaban	B01AF02	Losartan	C09CA01	Shared CYP	CYP2C19, CYP2C8, CYP2C9, CYP3A4	Shared transporter	ABCB1	ABCB1, CYP2C9	ABCB1	CYP2C9, ABCB1
Fondaparinux	B01AX05	Losartan	C09CA01	No common metabolism		No common transport
Combinations	B05BA10	Losartan	C09CA01	No common metabolism		No common transport
Electrolytes	B05BB01	Losartan	C09CA01	No common metabolism		No common transport
Flecainide	C01BC04	Losartan	C09CA01	Shared CYP	CYP2C9	Shared transporter	ABCB1	CYP2C9, ABCB1		CYP2C9, ABCB1
Isosorbide Mononitrate	C01DA14	Losartan	C09CA01	No common metabolism		No common transport
Metolazone	C03BA08	Losartan	C09CA01	No common metabolism		No common transport
Bumetanide	C03CA02	Losartan	C09CA01	No common metabolism		Shared transporter	OAT1
Carvedilol	C07AG02	Losartan	C09CA01	Shared CYP	CYP2C9, CYP3A4	Shared transporter	ABCB1	CYP2C9, CYP2C19, ABCB1	CYP2C9, CYP2C19	CYP2C9, ABCB1
Amlodipine	C08CA01	Losartan	C09CA01	Shared CYP	CYP2C8, CYP3A4	Shared transporter	ABCB1	ABCB1, CYP3A4	ABCB1, CYP3A4	ABCB1
Verapamil	C08DA01	Losartan	C09CA01	Shared CYP	CYP2C19, CYP2C8, CYP2C9, CYP3A4	Shared transporter	ABCB1	ABCB1, CYP2C9	ABCB1	CYP2C9, ABCB1
Simvastatin	C10AA01	Losartan	C09CA01	Shared CYP	CYP2C19, CYP2C8, CYP2C9, CYP3A4	Shared transporter	ABCB1	ABCB1, CYP3A4, CYP2C9	ABCB1, CYP3A4	CYP2C9, ABCB1
Atorvastatin	C10AA05	Losartan	C09CA01	Shared CYP	CYP2C19, CYP2C8, CYP2C9, CYP3A4	Shared transporter	ABCB1	ABCB1, CYP3A4, CYP2C9	ABCB1, CYP3A4	CYP2C9, ABCB1
Rosuvastatin	C10AA07	Losartan	C09CA01	Shared CYP	CYP2C9	No transporter intx		CYP2C9		CYP2C9
Alfuzosin	G04CA01	Losartan	C09CA01	Shared CYP	CYP3A4	No common transport
Ampicillin	J01CA01	Losartan	C09CA01	No common metabolism		No common transport
Benzylpenicillin	J01CE01	Losartan	C09CA01	No common metabolism		Shared transporter	OAT1
Piperacillin And Enzyme Inhibitor	J01CR05	Losartan	C09CA01	No common metabolism		No common transport
Cefuroxime	J01DC02	Losartan	C09CA01	No common metabolism		No common transport
Meropenem	J01DH02	Losartan	C09CA01	No common metabolism		No common transport
Gentamicin	J01GB03	Losartan	C09CA01	No common metabolism		Shared transporter	OAT1
Ciprofloxacin	J01MA02	Losartan	C09CA01	Shared CYP	CYP3A4	Shared transporter	ABCB1	ABCB1		ABCB1
Metronidazole	J01XD01	Losartan	C09CA01	Shared CYP	CYP2C8, CYP2C9, CYP3A4	Shared transporter	ABCB1	CYP2C9, ABCB1		CYP2C9, ABCB1
Fluconazole	J02AC01	Losartan	C09CA01	Shared CYP	CYP2C19, CYP2C9, CYP3A4	Shared transporter	ABCB1	CYP2C9, ABCB1		CYP2C9, ABCB1
Diclofenac	M01AB05	Losartan	C09CA01	Shared CYP	CYP2C19, CYP2C8, CYP2C9, CYP3A4	Shared transporter	ABCB1, OAT1	CYP2C9, ABCB1	CYP2C9	CYP2C9, ABCB1
Ibuprofen	M01AE01	Losartan	C09CA01	Shared CYP	CYP2C19, CYP2C8, CYP2C9, CYP3A4	Shared transporter	ABCB1, OAT1	CYP2C9, CYP2C8, ABCB1	CYP2C9, CYP2C8	CYP2C9, ABCB1
Chlorzoxazone	M03BB03	Losartan	C09CA01	Shared CYP	CYP3A4	No common transport
Baclofen	M03BX01	Losartan	C09CA01	No common metabolism		No common transport
Allopurinol	M04AA01	Losartan	C09CA01	No common metabolism		No transporter intx
Buprenorphine	N02AE01	Losartan	C09CA01	Shared CYP	CYP2C19, CYP2C8, CYP2C9, CYP3A4	Shared transporter	ABCB1	CYP3A4, CYP2C9, ABCB1	CYP3A4	CYP2C9, ABCB1
Carbamazepine	N03AF01	Losartan	C09CA01	Shared CYP	CYP2C19, CYP2C8, CYP2C9, CYP3A4	Shared transporter	ABCB1	ABCB1, CYP3A4, CYP2C9	ABCB1, CYP3A4	CYP2C9, ABCB1
Aripiprazole	N05AX12	Losartan	C09CA01	Shared CYP	CYP3A4	No common transport		ABCB1	ABCB1	ABCB1
Sertraline	N06AB06	Losartan	C09CA01	Shared CYP	CYP2C19, CYP2C9, CYP3A4	Shared transporter	ABCB1	ABCB1, CYP2C19, CYP2C9	ABCB1, CYP2C19	CYP2C9, ABCB1
Venlafaxine	N06AX16	Losartan	C09CA01	Shared CYP	CYP3A4	Shared transporter	ABCB1	ABCB1, CYP2C19	ABCB1, CYP2C19	ABCB1
Nicotine	N07BA01	Losartan	C09CA01	Shared CYP	CYP2C19, CYP2C8, CYP2C9, CYP3A4	No transporter intx		CYP2C9		CYP2C9
Metronidazole	P01AB01	Losartan	C09CA01	Shared CYP	CYP2C8, CYP2C9, CYP3A4	Shared transporter	ABCB1	CYP2C9, ABCB1		CYP2C9, ABCB1
Insulin Aspart	A10AB05	Irbesartan	C09CA04	No CYP intx		No human transporter
Clopidogrel	B01AC04	Candesartan	C09CA06	Shared CYP	CYP2C8, CYP2C9	Shared transporter	ABCB1	CYP2C8, CYP2C9, ABCB1	CYP2C8, CYP2C9, ABCB1
Carvedilol	C07AG02	Candesartan	C09CA06	Shared CYP	CYP2C9	Shared transporter	ABCB1	CYP2C9	CYP2C9
Dexamethasone	H02AB02	Candesartan	C09CA06	Shared CYP	CYP2C8	Shared transporter	ABCB1
Ciprofloxacin	J01MA02	Candesartan	C09CA06	No CYP intx		Shared transporter	ABCB1
Chlordiazepoxide	N05BA02	Candesartan	C09CA06	No common metabolism		No common transport
Dalteparin	B01AB04	Losartan And Diuretics	C09DA01	No common metabolism		No common transport
Acetylsalicylic Acid	B01AC06	Losartan And Diuretics	C09DA01	Shared CYP	CYP2C19, CYP2C9	Shared transporter	ABCB1, OAT1	CYP2C19	CYP2C19
Combinations	B05BA10	Losartan And Diuretics	C09DA01	No common metabolism		No common transport
Piperacillin And Enzyme Inhibitor	J01CR05	Losartan And Diuretics	C09DA01	No common metabolism		No common transport
Formoterol And Budesonide	R03AK07	Losartan And Diuretics	C09DA01	Shared CYP	CYP2C19, CYP2C8, CYP2C9, CYP3A4	Shared transporter	ABCB1
Bisacodyl	A06AB02	Simvastatin	C10AA01	No common metabolism		No common transport
Macrogol, Combinations	A06AD65	Simvastatin	C10AA01	No common metabolism		Shared transporter	ABCB1	ABCB1		ABCB1
Nystatin	A07AA02	Simvastatin	C10AA01	No common metabolism		Shared transporter	OATP1B1, OATP1B3
Vancomycin	A07AA09	Simvastatin	C10AA01	No common metabolism		No common transport
Loperamide	A07DA03	Simvastatin	C10AA01	Shared CYP	CYP2B6, CYP2C8, CYP2D6, CYP3A4	Shared transporter	ABCB1	CYP2D6, ABCB1, CYP3A4		CYP2D6, ABCB1, CYP3A4
Insulin (Human)	A10AC01	Simvastatin	C10AA01	No CYP intx		No common transport
Insulin Glargine	A10AE04	Simvastatin	C10AA01	No CYP intx		No common transport
Glimepiride	A10BB12	Simvastatin	C10AA01	Shared CYP	CYP2C9	No common transport		CYP2C9	CYP2C9
Calcium Chloride	A12AA07	Simvastatin	C10AA01	No common metabolism		No common transport
Zinc Sulfate	A12CB01	Simvastatin	C10AA01	No common metabolism		No common transport
Magnesium (Different Salts In Combination)	A12CC30	Simvastatin	C10AA01	No common metabolism		No common transport
Warfarin	B01AA03	Simvastatin	C10AA01	Shared CYP	CYP2C19, CYP2C8, CYP2C9, CYP3A4	No common transport		CYP2C9, CYP3A4, CYP2C19, ABCB1	CYP2C9, CYP3A4, CYP2C19, ABCB1	CYP3A4, ABCB1
Dalteparin	B01AB04	Simvastatin	C10AA01	No common metabolism		No common transport
Enoxaparin	B01AB05	Simvastatin	C10AA01	No common metabolism		No common transport
Tinzaparin	B01AB10	Simvastatin	C10AA01	No common metabolism		No common transport
Clopidogrel	B01AC04	Simvastatin	C10AA01	Shared CYP	CYP2B6, CYP2C19, CYP2C8, CYP2C9, CYP3A4, CYP3A5	Shared transporter	ABCB1	CYP2C8, CYP2C9, CYP3A4, CYP2C19, CYP2B6, ABCB1, CYP3A5	CYP2C8, CYP2C9, CYP3A4, CYP2C19, CYP2B6, ABCB1, CYP3A5	CYP3A5, ABCB1, CYP3A4
Acetylsalicylic Acid	B01AC06	Simvastatin	C10AA01	Shared CYP	CYP2C19, CYP2C9	Shared transporter	ABCB1	CYP2C19, ABCB1	CYP2C19	ABCB1
Dipyridamole	B01AC07	Simvastatin	C10AA01	No common metabolism		Shared transporter	ABCB1, OATP1B1, OATP1B3	ABCB1		ABCB1
Dabigatran Etexilate	B01AE07	Simvastatin	C10AA01	No common metabolism		Shared transporter	ABCB1	ABCB1		ABCB1
Apixaban	B01AF02	Simvastatin	C10AA01	Shared CYP	CYP2C19, CYP2C8, CYP2C9, CYP3A4, CYP3A5	Shared transporter	ABCB1	ABCB1, CYP3A5, CYP3A4	ABCB1, CYP3A5	CYP3A5, ABCB1, CYP3A4
Fondaparinux	B01AX05	Simvastatin	C10AA01	No common metabolism		No common transport
Tranexamic Acid	B02AA02	Simvastatin	C10AA01	No common metabolism		No common transport
Darbepoetin Alfa	B03XA02	Simvastatin	C10AA01	No common metabolism		No common transport
Carbohydrates	B05BA03	Simvastatin	C10AA01	No common metabolism		No common transport
Combinations	B05BA10	Simvastatin	C10AA01	No common metabolism		No common transport
Electrolytes	B05BB01	Simvastatin	C10AA01	No common metabolism		No common transport
Magnesium Sulfate	B05XA05	Simvastatin	C10AA01	No common metabolism		No common transport
Amiodarone	C01BD01	Simvastatin	C10AA01	Shared CYP	CYP2C19, CYP2C8, CYP2C9, CYP2D6, CYP3A4	Shared transporter	ABCB1	CYP2D6, ABCB1, CYP3A4		CYP2D6, ABCB1, CYP3A4
Isosorbide Mononitrate	C01DA14	Simvastatin	C10AA01	No common metabolism		No common transport
Metolazone	C03BA08	Simvastatin	C10AA01	No common metabolism		No common transport
Metoprolol	C07AB02	Simvastatin	C10AA01	Shared CYP	CYP2D6, CYP3A4	No transporter intx		CYP2D6, CYP2C19, CYP3A4	CYP2D6, CYP2C19	CYP2D6, CYP3A4
Atenolol	C07AB03	Simvastatin	C10AA01	Shared CYP	CYP2D6	No common transport		CYP2C9, CYP2D6	CYP2C9	CYP2D6
Labetalol	C07AG01	Simvastatin	C10AA01	Shared CYP	CYP2C19, CYP2D6	No common transport		ABCB1, CYP2C19, CYP2D6	ABCB1, CYP2C19	CYP2D6, ABCB1
Carvedilol	C07AG02	Simvastatin	C10AA01	Shared CYP	CYP2C9, CYP2D6, CYP3A4	Shared transporter	ABCB1	CYP2C9, CYP2D6, CYP2C19, ABCB1, CYP3A4	CYP2C9, CYP2D6, CYP2C19	CYP2D6, ABCB1, CYP3A4
Verapamil	C08DA01	Simvastatin	C10AA01	Shared CYP	CYP2B6, CYP2C19, CYP2C8, CYP2C9, CYP2D6, CYP3A4, CYP3A5	Shared transporter	ABCB1, OATP1B1	ABCB1, CYP3A5, CYP2D6, CYP3A4	ABCB1, CYP3A5	CYP2D6, CYP3A5, ABCB1, CYP3A4
Enalapril	C09AA02	Simvastatin	C10AA01	No common metabolism		Shared transporter	ABCB1	ABCB1		ABCB1
Ramipril	C09AA05	Simvastatin	C10AA01	No common metabolism		No common transport
Trandolapril	C09AA10	Simvastatin	C10AA01	No common metabolism		No common transport
Losartan	C09CA01	Simvastatin	C10AA01	Shared CYP	CYP2C19, CYP2C8, CYP2C9, CYP3A4	Shared transporter	ABCB1	CYP2C9, ABCB1, CYP3A4	CYP2C9, ABCB1	ABCB1, CYP3A4
Tolterodine	G04BD07	Simvastatin	C10AA01	Shared CYP	CYP2C19, CYP2C9, CYP2D6, CYP3A4	No common transport		CYP2D6, CYP3A4	CYP2D6	CYP2D6, CYP3A4
Alfuzosin	G04CA01	Simvastatin	C10AA01	Shared CYP	CYP3A4	No common transport		CYP3A4		CYP3A4
Thiamazole	H03BB02	Simvastatin	C10AA01	Shared CYP	CYP2B6, CYP2C19, CYP2C9, CYP2D6, CYP3A4	No common transport		CYP2D6, CYP3A4		CYP2D6, CYP3A4
Ampicillin	J01CA01	Simvastatin	C10AA01	No common metabolism		No common transport
Pivmecillinam	J01CA08	Simvastatin	C10AA01	No common metabolism		No common transport
Benzylpenicillin	J01CE01	Simvastatin	C10AA01	No common metabolism		Shared transporter	OATP1B1
Flucloxacillin	J01CF05	Simvastatin	C10AA01	Shared CYP	CYP3A4	No common transport		CYP3A4		CYP3A4
Piperacillin And Enzyme Inhibitor	J01CR05	Simvastatin	C10AA01	No common metabolism		No common transport
Cefuroxime	J01DC02	Simvastatin	C10AA01	No common metabolism		No common transport
Meropenem	J01DH02	Simvastatin	C10AA01	No common metabolism		No common transport
Erythromycin	J01FA01	Simvastatin	C10AA01	Shared CYP	CYP3A4, CYP3A5	Shared transporter	ABCB1, OATP1B1, OATP1B3	CYP3A5, CYP3A4, ABCB1	CYP3A5, CYP3A4	CYP3A5, ABCB1, CYP3A4
Clarithromycin	J01FA09	Simvastatin	C10AA01	Shared CYP	CYP3A4, CYP3A5	Shared transporter	ABCB1, OATP1B1, OATP1B3	CYP3A5, ABCB1, CYP3A4		CYP3A5, ABCB1, CYP3A4
Gentamicin	J01GB03	Simvastatin	C10AA01	No common metabolism		No transporter intx
Ciprofloxacin	J01MA02	Simvastatin	C10AA01	Shared CYP	CYP3A4, CYP3A5	Shared transporter	ABCB1	CYP3A5, ABCB1, CYP3A4		CYP3A5, ABCB1, CYP3A4
Vancomycin	J01XA01	Simvastatin	C10AA01	No common metabolism		No common transport
Metronidazole	J01XD01	Simvastatin	C10AA01	Shared CYP	CYP2C8, CYP2C9, CYP3A4, CYP3A5	Shared transporter	ABCB1	CYP3A5, ABCB1, CYP3A4		CYP3A5, ABCB1, CYP3A4
Nitrofurantoin	J01XE01	Simvastatin	C10AA01	No common metabolism		Shared transporter	ABCB1	ABCB1		ABCB1
Linezolid	J01XX08	Simvastatin	C10AA01	No common metabolism		No common transport
Fluconazole	J02AC01	Simvastatin	C10AA01	Shared CYP	CYP2C19, CYP2C9, CYP3A4, CYP3A5	Shared transporter	ABCB1	CYP3A5, ABCB1, CYP3A4		CYP3A5, ABCB1, CYP3A4
Caspofungin	J02AX04	Simvastatin	C10AA01	Shared CYP	CYP3A4	Shared transporter	ABCB1, OATP1B1, OATP1B3	ABCB1, CYP3A4		ABCB1, CYP3A4
Filgrastim	L03AA02	Simvastatin	C10AA01	No common metabolism		No common transport
Diclofenac	M01AB05	Simvastatin	C10AA01	Shared CYP	CYP2B6, CYP2C19, CYP2C8, CYP2C9, CYP3A4	Shared transporter	ABCB1, OATP1B1	CYP2C9, ABCB1, CYP3A4	CYP2C9	ABCB1, CYP3A4
Ketorolac	M01AB15	Simvastatin	C10AA01	Shared CYP	CYP2C8, CYP2C9	No common transport
Ibuprofen	M01AE01	Simvastatin	C10AA01	Shared CYP	CYP2C19, CYP2C8, CYP2C9, CYP3A4	Shared transporter	ABCB1	CYP2C9, CYP2C8, ABCB1, CYP3A4	CYP2C9, CYP2C8	ABCB1, CYP3A4
Chlorzoxazone	M03BB03	Simvastatin	C10AA01	Shared CYP	CYP2D6, CYP3A4	No common transport		CYP2D6, CYP3A4		CYP2D6, CYP3A4
Colchicine	M04AC01	Simvastatin	C10AA01	Shared CYP	CYP2B6, CYP2C8, CYP3A4	Shared transporter	ABCB1	CYP2D6, ABCB1, CYP3A4	CYP2D6	ABCB1, CYP3A4, CYP2D6
Acetylsalicylic Acid	N02BA01	Simvastatin	C10AA01	Shared CYP	CYP2C19, CYP2C9	Shared transporter	ABCB1	CYP2C19, ABCB1	CYP2C19	ABCB1
Fosphenytoin	N03AB05	Simvastatin	C10AA01	Shared CYP	CYP2B6, CYP2C19, CYP2C9, CYP3A4	No common transport		CYP3A4		CYP3A4
Pregabalin	N03AX16	Simvastatin	C10AA01	No common metabolism		No common transport
Lithium	N05AN01	Simvastatin	C10AA01	No common metabolism		No common transport
Aripiprazole	N05AX12	Simvastatin	C10AA01	Shared CYP	CYP2D6, CYP3A4, CYP3A5	No common transport		CYP2D6, ABCB1, CYP3A5, CYP3A4	CYP2D6, ABCB1	CYP2D6, CYP3A5, CYP3A4, ABCB1
Chlordiazepoxide	N05BA02	Simvastatin	C10AA01	No common metabolism		No common transport
Lorazepam	N05BA06	Simvastatin	C10AA01	Shared CYP	CYP3A4	No common transport		CYP3A4		CYP3A4
Melatonin	N05CH01	Simvastatin	C10AA01	Shared CYP	CYP2C19, CYP2C9	No transporter intx
Nortriptyline	N06AA10	Simvastatin	C10AA01	Shared CYP	CYP2C19, CYP2D6, CYP3A4, CYP3A5	Shared transporter	ABCB1	CYP2D6, ABCB1, CYP2C19, CYP3A5, CYP3A4	CYP2D6, ABCB1, CYP2C19	CYP2D6, CYP3A5, ABCB1, CYP3A4
Sertraline	N06AB06	Simvastatin	C10AA01	Shared CYP	CYP2B6, CYP2C19, CYP2C9, CYP2D6, CYP3A4	Shared transporter	ABCB1	CYP2B6, CYP2D6, ABCB1, CYP2C19, CYP3A4	CYP2B6, CYP2D6, ABCB1, CYP2C19	CYP2D6, ABCB1, CYP3A4
Venlafaxine	N06AX16	Simvastatin	C10AA01	Shared CYP	CYP2D6, CYP3A4	Shared transporter	ABCB1	CYP2D6, ABCB1, CYP2C19, CYP3A4	CYP2D6, ABCB1, CYP2C19	CYP2D6, ABCB1, CYP3A4
Nicotine	N07BA01	Simvastatin	C10AA01	Shared CYP	CYP2B6, CYP2C19, CYP2C8, CYP2C9, CYP2D6, CYP3A4	No transporter intx		CYP2B6, CYP2D6, CYP3A4	CYP2B6	CYP2D6, CYP3A4
Disulfiram	N07BB01	Simvastatin	C10AA01	Shared CYP	CYP3A4, CYP3A5	No common transport		CYP3A5, CYP3A4		CYP3A5, CYP3A4
Metronidazole	P01AB01	Simvastatin	C10AA01	Shared CYP	CYP2C8, CYP2C9, CYP3A4, CYP3A5	Shared transporter	ABCB1	CYP3A5, ABCB1, CYP3A4		CYP3A5, ABCB1, CYP3A4
Acetylcysteine	R05CB01	Simvastatin	C10AA01	No common metabolism		Shared transporter	OATP1B1
Codeine	R05DA04	Simvastatin	C10AA01	Shared CYP	CYP2D6, CYP3A4	No transporter intx		CYP2D6, CYP3A4	CYP2D6	CYP2D6, CYP3A4
Cetirizine	R06AE07	Simvastatin	C10AA01	No common metabolism		Shared transporter	ABCB1	ABCB1		ABCB1
Magnesium Hydroxide	A02AA04	Atorvastatin	C10AA05	No common metabolism		No common transport
Insulin (Human)	A10AC01	Atorvastatin	C10AA05	No CYP intx		No common transport
Glimepiride	A10BB12	Atorvastatin	C10AA05	Shared CYP	CYP2C9	No common transport		CYP2C9	CYP2C9
Colecalciferol	A11CC05	Atorvastatin	C10AA05	Shared CYP	CYP2C8, CYP3A4	No common transport		CYP3A4		CYP3A4
Magnesium (Different Salts In Combination)	A12CC30	Atorvastatin	C10AA05	No common metabolism		No common transport
Dalteparin	B01AB04	Atorvastatin	C10AA05	No common metabolism		No common transport
Enoxaparin	B01AB05	Atorvastatin	C10AA05	No common metabolism		No common transport
Clopidogrel	B01AC04	Atorvastatin	C10AA05	Shared CYP	CYP2B6, CYP2C19, CYP2C8, CYP2C9, CYP3A4, CYP3A5	Shared transporter	ABCB1	CYP2C8, CYP2C9, CYP3A4, CYP2C19, CYP2B6, ABCB1, CYP3A5	CYP2C8, CYP2C9, CYP3A4, CYP2C19, CYP2B6, ABCB1, CYP3A5	CYP3A5, ABCB1, CYP3A4
Acetylsalicylic Acid	B01AC06	Atorvastatin	C10AA05	Shared CYP	CYP2C19, CYP2C9	Shared transporter	ABCB1	CYP2C19, ABCB1	CYP2C19	ABCB1
Ticagrelor	B01AC24	Atorvastatin	C10AA05	Shared CYP	CYP2C9, CYP2D6, CYP3A4	Shared transporter	ABCB1	ABCB1, CYP3A4		ABCB1, CYP3A4
Dabigatran Etexilate	B01AE07	Atorvastatin	C10AA05	No common metabolism		Shared transporter	ABCB1	ABCB1		ABCB1
Tranexamic Acid	B02AA02	Atorvastatin	C10AA05	No common metabolism		No common transport
Isosorbide Dinitrate	C01DA08	Atorvastatin	C10AA05	No CYP intx		No common transport
Metolazone	C03BA08	Atorvastatin	C10AA05	No common metabolism		No common transport
Metoprolol	C07AB02	Atorvastatin	C10AA05	Shared CYP	CYP2D6, CYP3A4	No transporter intx		CYP2D6, CYP2C19, CYP3A4	CYP2D6, CYP2C19	CYP3A4
Carvedilol	C07AG02	Atorvastatin	C10AA05	Shared CYP	CYP2C9, CYP2D6, CYP3A4	Shared transporter	ABCB1	CYP2C9, CYP2D6, CYP2C19, ABCB1, CYP3A4	CYP2C9, CYP2D6, CYP2C19	ABCB1, CYP3A4
Felodipine	C08CA02	Atorvastatin	C10AA05	Shared CYP	CYP2C8, CYP2C9, CYP2D6, CYP3A4, CYP3A5, CYP3A7	Shared transporter	ABCB1	CYP3A5, ABCB1, CYP3A4, CYP3A7		CYP3A5, ABCB1, CYP3A4, CYP3A7
Ramipril	C09AA05	Atorvastatin	C10AA05	No common metabolism		No common transport
Losartan	C09CA01	Atorvastatin	C10AA05	Shared CYP	CYP2C19, CYP2C8, CYP2C9, CYP3A4	Shared transporter	ABCB1	CYP2C9, ABCB1, CYP3A4	CYP2C9, ABCB1	ABCB1, CYP3A4
Tamsulosin	G04CA02	Atorvastatin	C10AA05	Shared CYP	CYP2D6, CYP3A4	No common transport		CYP3A4		CYP3A4
Benzylpenicillin	J01CE01	Atorvastatin	C10AA05	No common metabolism		Shared transporter	OATP1B1
Piperacillin And Enzyme Inhibitor	J01CR05	Atorvastatin	C10AA05	No common metabolism		No common transport
Cefuroxime	J01DC02	Atorvastatin	C10AA05	No common metabolism		No common transport
Meropenem	J01DH02	Atorvastatin	C10AA05	No common metabolism		No common transport
Gentamicin	J01GB03	Atorvastatin	C10AA05	No common metabolism		No transporter intx
Ciprofloxacin	J01MA02	Atorvastatin	C10AA05	Shared CYP	CYP3A4, CYP3A5, CYP3A7	Shared transporter	ABCB1	CYP3A5, ABCB1, CYP3A4, CYP3A7		CYP3A5, ABCB1, CYP3A4, CYP3A7
Ibuprofen	M01AE01	Atorvastatin	C10AA05	Shared CYP	CYP2C19, CYP2C8, CYP2C9, CYP3A4	Shared transporter	ABCB1	CYP2C9, CYP2C8, ABCB1, CYP3A4	CYP2C9, CYP2C8	ABCB1, CYP3A4
Chlorzoxazone	M03BB03	Atorvastatin	C10AA05	Shared CYP	CYP2D6, CYP3A4	No common transport		CYP3A4		CYP3A4
Alendronic Acid	M05BA04	Atorvastatin	C10AA05	No common metabolism		No common transport
Buprenorphine	N02AE01	Atorvastatin	C10AA05	Shared CYP	CYP2C19, CYP2C8, CYP2C9, CYP2D6, CYP3A4, CYP3A5, CYP3A7	Shared transporter	ABCB1	CYP3A4, CYP3A5, ABCB1, CYP3A7	CYP3A4	CYP3A5, ABCB1, CYP3A4, CYP3A7
Acetylsalicylic Acid	N02BA01	Atorvastatin	C10AA05	Shared CYP	CYP2C19, CYP2C9	Shared transporter	ABCB1	CYP2C19, ABCB1	CYP2C19	ABCB1
Gabapentin	N03AX12	Atorvastatin	C10AA05	No common metabolism		No common transport
Quetiapine	N05AH04	Atorvastatin	C10AA05	Shared CYP	CYP2C19, CYP2D6, CYP3A4, CYP3A5, CYP3A7	Shared transporter	ABCB1	CYP3A4, CYP2D6, CYP2B6, ABCB1, CYP3A5, CYP3A7	CYP3A4, CYP2D6, CYP2B6, ABCB1, CYP3A5	CYP3A5, ABCB1, CYP3A4, CYP3A7
Nortriptyline	N06AA10	Atorvastatin	C10AA05	Shared CYP	CYP2C19, CYP2D6, CYP3A4, CYP3A5	Shared transporter	ABCB1	CYP2D6, ABCB1, CYP2C19, CYP3A5, CYP3A4	CYP2D6, ABCB1, CYP2C19	CYP3A5, ABCB1, CYP3A4
Mirtazapine	N06AX11	Atorvastatin	C10AA05	Shared CYP	CYP2D6, CYP3A4	No common transport		CYP2B6, CYP3A4	CYP2B6	CYP3A4
Nicotine	N07BA01	Atorvastatin	C10AA05	Shared CYP	CYP2B6, CYP2C19, CYP2C8, CYP2C9, CYP2D6, CYP3A4	No transporter intx		CYP2B6, CYP3A4	CYP2B6	CYP3A4
Omeprazole	A02BC01	Rosuvastatin	C10AA07	Shared CYP	CYP2C9	Shared transporter	BCRP
Insulin Aspart	A10AB05	Rosuvastatin	C10AA07	No CYP intx		No common transport
Insulin (Human)	A10AC01	Rosuvastatin	C10AA07	No CYP intx		No common transport
Insulin Glargine	A10AE04	Rosuvastatin	C10AA07	No CYP intx		No common transport
Metoprolol	C07AB02	Rosuvastatin	C10AA07	No CYP intx		No transporter intx
Enalapril	C09AA02	Rosuvastatin	C10AA07	No common metabolism		Shared transporter	OAT3
Piperacillin And Enzyme Inhibitor	J01CR05	Rosuvastatin	C10AA07	No common metabolism		No common transport
Cefuroxime	J01DC02	Rosuvastatin	C10AA07	No common metabolism		No common transport
Quinine	P01BC01	Rosuvastatin	C10AA07	Shared CYP	CYP2C9	Shared transporter	OATP1B1	CYP3A5		CYP3A5
Codeine	R05DA04	Rosuvastatin	C10AA07	No CYP intx		No transporter intx
Clopidogrel	B01AC04	Ezetimibe	C10AX09	Shared CYP	CYP2C8, CYP3A4	Shared transporter	ABCB1	CYP2C8, CYP3A4, ABCB1	CYP2C8, CYP3A4, ABCB1
Magnesium Hydroxide	A02AA04	Miconazole	D01AC02	No common metabolism		No common transport
Metopimazine	A04AD05	Miconazole	D01AC02	No common metabolism		No common transport
Macrogol, Combinations	A06AD65	Miconazole	D01AC02	No common metabolism		Shared transporter	ABCB1
Methotrexate	L04AX03	Miconazole	D01AC02	Shared CYP	CYP3A4	Shared transporter	ABCB1	ABCB1	ABCB1
Baclofen	M03BX01	Ketoconazole	D01AC08	No common metabolism		No common transport
Potassium Chloride	A12BA01	Terbinafine	D01AE15	No common metabolism		No common transport
Tramadol	N02AX02	Terbinafine	D01AE15	Shared CYP	CYP2D6, CYP3A4	No human transporter		CYP2D6	CYP2D6
Hydrocortisone Butyrate	D07AB02	Hydrocortisone	D07AA02	Shared CYP	CYP11B1, CYP11B2, CYP2C8, CYP3A4, CYP3A5, CYP3A7	Shared transporter	ABCB1, OAT3
Metopimazine	A04AD05	Hydrocortisone Butyrate	D07AB02	No common metabolism		No common transport
[truncated: 1,994 more rows]
