# Supplementary material for: Drug dosage modifications in 24 million in-patient prescriptions covering eight years: A Danish population-wide study of polypharmacy
Source: PLOS Digit Health. 2023 Sep 7;2(9):e0000336. doi: 10.1371/journal.pdig.0000336 (PMC10484442; doi:10.1371/journal.pdig.0000336)
Supplement: S9 Table — List of co-medication pairs with ORs >1 for dosage adjustment, DDI evidence and co-mentioning in the literature. OR: Odds Ratio. (TSV) [file pdig.0000336.s025.tsv]

Index ATC	Co-medication ATC	Index drug	Co-medication	DDI evidence	N publications with co-mentions	PMID
A01AB03	N03AE01	Chlorhexidine	Clonazepam	DDI
A01AB09	C03CA01	Miconazole	Furosemide	DDI	3	32179499,3368255,31470508
A01AB09	N02BE01	Miconazole	Paracetamol	DDI	5	24922552
A02AA04	A02BC01	Magnesium Hydroxide	Omeprazole	DDI	22	5073322,21694855,30378711,24188850,18949510,31245361,20093196,3552506,20682435,20062697
A02AA04	A02BC03	Magnesium Hydroxide	Lansoprazole	DDI	8	18949510,25788430,19582579,29213351
A02AA04	A06AB08	Magnesium Hydroxide	Sodium Picosulfate	DDI	10	23261065,23667746,21369490,26259965,23829990,19942165,27376025,30617919
A02AA04	A06AD11	Magnesium Hydroxide	Lactulose	DDI	16	18174085,9580933,29900023,19942165,27376025,19019885
A02AA04	A06AD65	Magnesium Hydroxide	Macrogol, Combinations	DDI
A02AA04	A10AC01	Magnesium Hydroxide	Insulin (Human)	DDI
A02AA04	A10AE04	Magnesium Hydroxide	Insulin Glargine	DDI
A02AA04	A11AA03	Magnesium Hydroxide	Multivitamins And Other Minerals, Incl. Combinations	Unknown DDI
A02AA04	A11CC05	Magnesium Hydroxide	Colecalciferol	DDI	3	25788430,31070016
A02AA04	A11GA01	Magnesium Hydroxide	Ascorbic Acid (Vit C)	DDI	15	24802876,1806229,25788430,26090130,17216144,7512428,29229963
A02AA04	A12BA01	Magnesium Hydroxide	Potassium Chloride	DDI	22	31459379,31242662,20005935,6282548,23399215,30018220,21514594,6580599,14350774,30333977,28788480
A02AA04	B01AA03	Magnesium Hydroxide	Warfarin	DDI	4	3718619,9362683,28890712
A02AA04	B01AB04	Magnesium Hydroxide	Dalteparin	DDI	3	25788430,26403921
A02AA04	B01AB05	Magnesium Hydroxide	Enoxaparin	DDI	5	25788430,27637261,24940733
A02AA04	B01AB10	Magnesium Hydroxide	Tinzaparin	Unknown DDI	3	25788430,26403921
A02AA04	B03BA01	Magnesium Hydroxide	Cyanocobalamin	DDI	1	25649897
A02AA04	C03CA01	Magnesium Hydroxide	Furosemide	DDI	4	3718619,24786098
A02AA04	C08CA01	Magnesium Hydroxide	Amlodipine	DDI	3	24906215,24550579
A02AA04	C08CA06	Magnesium Hydroxide	Nimodipine	DDI	2	27550219
A02AA04	C08DA01	Magnesium Hydroxide	Verapamil	DDI	5	25984920,3718619,23557144
A02AA04	C09AA02	Magnesium Hydroxide	Enalapril	DDI	6	2222520,24802876,23623032
A02AA04	C09AA05	Magnesium Hydroxide	Ramipril	DDI	3	24802876,28588569
A02AA04	C09CA01	Magnesium Hydroxide	Losartan	DDI
A02AA04	C10AA05	Magnesium Hydroxide	Atorvastatin	DDI
A02AA04	D01AC02	Magnesium Hydroxide	Miconazole	DDI	3
A02AA04	G03CA03	Magnesium Hydroxide	Estradiol	DDI	4	26279891
A02AA04	H02AB06	Magnesium Hydroxide	Prednisolone	DDI	6	29235462,18230151
A02AA04	H03AA01	Magnesium Hydroxide	Levothyroxine Sodium	DDI	4	2222520,24906215,3718619
A02AA04	M03BB03	Magnesium Hydroxide	Chlorzoxazone	DDI	4	24927254,3718619,28975914
A02AA04	N02AA01	Magnesium Hydroxide	Morphine	DDI	7	10071309,31011098,18360600
A02AA04	N02AA05	Magnesium Hydroxide	Oxycodone	DDI	6	3718619
A02AA04	N02AX02	Magnesium Hydroxide	Tramadol	DDI	3
A02AA04	N02BE01	Magnesium Hydroxide	Paracetamol	DDI	30	29784730,31497392,1718182,28508036,24793026,13372918,7034002,3718619,20093196,23962970,11541472,22137168,29693608,28292923,21632439,14575748,31222075
A02AA04	N03AF01	Magnesium Hydroxide	Carbamazepine	DDI	1	3718619
A02AA04	N03AX12	Magnesium Hydroxide	Gabapentin	DDI	4	26757238
A02AA04	N03AX14	Magnesium Hydroxide	Levetiracetam	DDI
A02AA04	N03AX16	Magnesium Hydroxide	Pregabalin	DDI	3
A02AA04	N05AF03	Magnesium Hydroxide	Chlorprothixene	DDI	1
A02AA04	N05AH02	Magnesium Hydroxide	Clozapine	DDI
A02AA04	N05CF01	Magnesium Hydroxide	Zopiclone	DDI
A02AA04	N06AA09	Magnesium Hydroxide	Amitriptyline	DDI	6	9803051,3718619,1718182
A02AA04	N06AA10	Magnesium Hydroxide	Nortriptyline	DDI	4	3718619
A02AA04	N06AB04	Magnesium Hydroxide	Citalopram	DDI	2
A02AA04	N06AB06	Magnesium Hydroxide	Sertraline	DDI	3
A02AA04	N06AX03	Magnesium Hydroxide	Mianserin	Unknown DDI
A02AA04	N06AX21	Magnesium Hydroxide	Duloxetine	DDI	4	23634009
A02AA04	P01BC01	Magnesium Hydroxide	Quinine	DDI
A02AA04	R03AC03	Magnesium Hydroxide	Terbutaline	DDI	2	3718619
A02AA04	R03BB04	Magnesium Hydroxide	Tiotropium Bromide	DDI	3	22284994,23312282,31632000
A02AA04	R06AE07	Magnesium Hydroxide	Cetirizine	DDI	3	24802876,22754339,22848164
A02AA04	R06AX13	Magnesium Hydroxide	Loratadine	DDI	1
A02AD01	N02BE01	Ordinary Salt Combinations	Paracetamol	Unknown DDI
A02AD01	N05AF05	Ordinary Salt Combinations	Zuclopenthixol	Unknown DDI
A02AD01	N05AH04	Ordinary Salt Combinations	Quetiapine	Unknown DDI
A02BC01	A03FA03	Omeprazole	Domperidone	DDI	38	19544071,12847430,25045357,25795100,15998589,17391631,30211209,26212808,15664102,23833712,21783287,9331146,24031107,32128177,20872114,25126136,28607547,17825955,8427719,27774346,20951916,9448915
A02BC01	A10AD05	Omeprazole	Insulin Aspart	Unknown DDI
A02BC01	C03CA01	Omeprazole	Furosemide	DDI	27	9331158,25031070,25969654,19813063,16904785,12359283,1674079,9696953,21590308,2342530,17593430,9753279,28678150,2288599,25662504,1674081
A02BC01	C10AA07	Omeprazole	Rosuvastatin	DDI	22	25719441,16179960,11980386,28808886,14571286,28783743,21970194,15968561,12731460,15586350,18395613,17982511,15071612,12500432
A02BC01	N02AX02	Omeprazole	Tramadol	DDI	32	25415190,29460330,18077113,29843199,11231109,27716243,26464242,30564130,21783287,25126136,18482711,23490868,23847461,10431214,22091377,16546592,19874157
A02BC01	N04AB02	Omeprazole	Orphenadrine (Chloride)	Unknown DDI	8	16586464
A02BC01	N05CD02	Omeprazole	Nitrazepam	DDI	13	11113836,21398127,18395613,23680386,11145498
A02BC01	N06AB04	Omeprazole	Citalopram	DDI	43	28813502,23926462,29081727,20642546,29099060,12759093,24906215,21814798,20062750,23490868,25242020,31381591,16546592,24309313,19962949,24079746,29967921,28233274
A02BC01	N06AB06	Omeprazole	Sertraline	DDI	35	11980386,18077113,21291399,16546592,18387056,22205344,29099060,21783287,10097802,20730049,23490868,20331898,24906215,17225950,29081727,23994670,22210121,24887634,27882276,18395613,12500432
A02BC02	A02AD01	Pantoprazole	Ordinary Salt Combinations	Unknown DDI
A02BC02	A02BX13	Pantoprazole	Alginic Acid	DDI	7	25530111,29066928,21695544
A02BC02	A03FA01	Pantoprazole	Metoclopramide	DDI	46	23878533,29302186,12928099,27020637,27239637,30392466,25031070,16297761,11069215,27716243,30197583,24031107,30237596,31534725,31428382,15101495,29470322,26005632,24906215,20872114,30349712,25242020,30033869,29016840,20569750,20951916,29606884,24286951
A02BC02	A10AB05	Pantoprazole	Insulin Aspart	Unknown DDI
A02BC02	A11DA01	Pantoprazole	Thiamine (Vit B1)	DDI	8	24799810,24280676,30364115,29530008
A02BC02	A12AA07	Pantoprazole	Calcium Chloride	DDI	8	28850085,25481036,21615891,25242020
A02BC02	B01AB05	Pantoprazole	Enoxaparin	DDI	30	23651821,27785183,26496288,21273036,31148889,32996101,26749343,28815135,28122032,27660456,29058236,17676382,25242020,29682371,22704077,26937196,24068524
A02BC02	B05BA10	Pantoprazole	Combinations	Unknown DDI
A02BC02	C01CA03	Pantoprazole	Norepinephrine	DDI	9	27610052,22013263,30349712,27990208,25666029
A02BC02	C03CA01	Pantoprazole	Furosemide	DDI	14	25031070,22706796,22561140,24310836,24914261,19481022,28261271,26940583
A02BC02	C07AB07	Pantoprazole	Bisoprolol	DDI	60	20734033,30021528,30755272,31428479,28717435,31277258,24794019,25827460,30481151,23658698,26697068,31020079,25859382,29171210,25242020,32140027,28095816,24223320,28451456,31624465,30564130,26703972,27247855,30003466
A02BC02	C07AG02	Pantoprazole	Carvedilol	DDI	14	29888063,24906215,30564130,23640184,31261877,24794019
A02BC02	C09AA10	Pantoprazole	Trandolapril	DDI	5	22761882,15896445
A02BC02	H01BA04	Pantoprazole	Terlipressin	Unknown DDI	21	29599508,28293079,27716243,23593613,29233096,29321041,30881706,26354053
A02BC02	J01CA04	Pantoprazole	Amoxicillin	DDI	64	23315395,23285418,31261877,15641227,27390697,24695819,25003707,29487357,30697158,31558859,25796863,12518534,26635102,11403536,31750434,22829808,30349712,30440097,25242020,30504527,30033869,26106466,32232212,29846770,24205490
A02BC02	J01FA09	Pantoprazole	Clarithromycin	DDI	76	27698972,11022833,31611747,23573488,25031070,29305643,12847817,17822662,27390697,24695819,25003707,12352294,30697158,31558859,11379362,26635102,11019637,27247569,7598495,11403536,31750434,24906215,22829808,16490464,30060902,24178436,27460211,10993428,31211144,10430396,29430411,26632893,18679668
A02BC02	J01MA02	Pantoprazole	Ciprofloxacin	DDI	10	30033869,25161384,24550106,23490868,16546592,25161385
A02BC02	J02AC01	Pantoprazole	Fluconazole	DDI	12	31020136,31969772
A02BC02	J02AX04	Pantoprazole	Caspofungin	DDI	5	27716243,22733223,28975914
A02BC02	J04AB02	Pantoprazole	Rifampicin	DDI	9	25031070,26136783,18686044,19393264,12271287
A02BC02	L02BG04	Pantoprazole	Letrozole	DDI	5	25242020,23640184
A02BC02	M05BA04	Pantoprazole	Alendronic Acid	DDI	12	22207878,23743780,25516030,23460307
A02BC02	N02AB03	Pantoprazole	Fentanyl	DDI	29	21808408,26195843,25885619,21712877,22701212,27212726,20740206,29284879,30166655,26967919,29066928,31534725,23439727,32009708,27746573,17034631,21431065,29038737,20661355,23439952,21431051
A02BC02	N03AA02	Pantoprazole	Phenobarbital	DDI	15	14569421,25031070,25688049,25161384,18077113,30223533,22733223
A02BC02	N05AD01	Pantoprazole	Haloperidol	DDI	2	23031266,24552147
A02BC02	N05AH03	Pantoprazole	Olanzapine	DDI	4	18387056
A02BC02	N05AN01	Pantoprazole	Lithium	DDI	1	29522172
A02BC02	N07BA01	Pantoprazole	Nicotine	DDI	4	19728967,15947051
A02BC03	A12CB02	Lansoprazole	Zinc Gluconate	Unknown DDI
A02BC03	C08CA13	Lansoprazole	Lercanidipine	DDI	2	22661404
A02BC03	N04AA02	Lansoprazole	Biperiden	DDI	1	22164107
A02BC05	A10BB12	Esomeprazole	Glimepiride	DDI	10	25242020,25965416,28246889,21484470
A02BC05	A11DA01	Esomeprazole	Thiamine (Vit B1)	DDI	1
A02BC05	B01AB05	Esomeprazole	Enoxaparin	DDI	9	26620048,26749343,28516369,25280756,25242020
A02BC05	B01AE07	Esomeprazole	Dabigatran Etexilate	DDI	4
A02BC05	B03BA01	Esomeprazole	Cyanocobalamin	DDI	7	31293998,21063463,31060319,29610598
A02BC05	C03CA01	Esomeprazole	Furosemide	DDI	3	25031070
A02BC05	C07AB02	Esomeprazole	Metoprolol	DDI	10	26688758,30564130,21048209
A02BC05	C08CA01	Esomeprazole	Amlodipine	DDI	17	25038633,30520273,32009951,15113545,20619216,28706179,26952005,24360151,22139141
A02BC05	N02BE01	Esomeprazole	Paracetamol	DDI	23	19554093,31953381,20930929,26464242,17617287,21410985,28012339,20953425,24987370
A02BC05	R03AL01	Esomeprazole	Fenoterol And Ipratropium Bromide	Unknown DDI
A02BC05	R03BB04	Esomeprazole	Tiotropium Bromide	Unknown DDI	15	20508873,19134223,31164670,25739022,27143951,25242020,31293998,23800078
A03BB01	H02AB02	Butylscopolamine	Dexamethasone	DDI
A03BB01	N02AA05	Butylscopolamine	Oxycodone	DDI
A03BB01	N05AD01	Butylscopolamine	Haloperidol	DDI
A03FA01	A02BC02	Metoclopramide	Pantoprazole	DDI	46	29318220,18077113,15912621,20727659,28638664,23431462,24714281,26350642,27774346,27326858,28676068,11026702,23878534,30899676,32726045,20533762,24051612,25666029
A03FA01	A02BC05	Metoclopramide	Esomeprazole	DDI	24	22844607,27746521,30019019,23431462,24714281,26350642,25097708,23878534,20727659
A03FA01	A06AB08	Metoclopramide	Sodium Picosulfate	DDI	9	21811373,15987403,28214970,16741637,16733101
A03FA01	A09AA02	Metoclopramide	Multienzymes (Lipase, Protease Etc.)	Unknown DDI
A03FA01	B05BA03	Metoclopramide	Carbohydrates	Unknown DDI
A03FA01	B05BA10	Metoclopramide	Combinations	Unknown DDI
A03FA01	B05BB02	Metoclopramide	Electrolytes With Carbohydrates	Unknown DDI
A03FA01	C03CA01	Metoclopramide	Furosemide	DDI	6	6848549,25031070
A03FA01	H02AB07	Metoclopramide	Prednisone	DDI	1	3718619
A03FA01	J01DH02	Metoclopramide	Meropenem	DDI	3	11219478
A03FA01	J02AC01	Metoclopramide	Fluconazole	DDI	1	28746556
A03FA01	J05AB01	Metoclopramide	Aciclovir	DDI	11	18822172,31637233,11219478,19501345
A03FA01	J05AB11	Metoclopramide	Valaciclovir	DDI	4	21737360,15168588,22513048
A03FA01	L01AA01	Metoclopramide	Cyclophosphamide	DDI	7	22733566
A03FA01	L01CA02	Metoclopramide	Vincristine	DDI	13	7719461,26391778,25960846,2425024,31534725,10448284
A03FA01	L01DB01	Metoclopramide	Doxorubicin	DDI	6	4038385,1654255
A03FA01	L01XC02	Metoclopramide	Rituximab	DDI
A03FA01	L04AA06	Metoclopramide	Mycophenolic Acid	DDI	12	9679502,12224444,25542268,16636723,10455966,28535580
A03FA01	L04AD01	Metoclopramide	Ciclosporin	DDI	11	17171939,17630042,23712662,23182328
A03FA01	L04AX03	Metoclopramide	Methotrexate	DDI	1	1797010
A03FA01	N02AB03	Metoclopramide	Fentanyl	DDI	49	21808418,24348288,23983301,11260544,15480678,28746556,15636867,21799618,18488069,1389200,9793814,24357270,18063208,31534725,29359132,20619216,20579549,20682154
A03FA01	N05BA06	Metoclopramide	Lorazepam	DDI	52	9696455,24744617,31956436,25821292,9926974,7833098,10448284,38970,2928270,16473649,20803222,27202747,30537893,12015270,27161044,24716018,15774336,24051612,11094988,3550982,20619214,27202740,11738165,25666029
A03FA01	S01XA20	Metoclopramide	Artificial Tears And Other Indifferent Preparations	Unknown DDI
A03FA01	V03AF01	Metoclopramide	Mesna	DDI
A03FA03	A02BC02	Domperidone	Pantoprazole	DDI	31	18077113,27413570,28859358,30551633,18452933,23431462,24714281,26350642,31049179,22909342,23490868,30356002,23878534,15101492,23319093
A03FA03	A04AA01	Domperidone	Ondansetron	DDI	30	24143125,30233361,31555567,27413570,23584948,8415820,17928249,23350043,18077113,21966219,23490868,21276243,28535580,28177923,21310051,2527092
A03FA03	A06AB08	Domperidone	Sodium Picosulfate	DDI	4	29508455,21811373,9448914
A03FA03	A06AD11	Domperidone	Lactulose	DDI	4	23319093,28177923
A03FA03	B01AB10	Domperidone	Tinzaparin	DDI	3	24565572,20922488
A03FA03	C07AB02	Domperidone	Metoprolol	DDI	5	11809557,8468381,18077113
A03FA03	H02AB07	Domperidone	Prednisone	DDI
A03FA03	L01CA02	Domperidone	Vincristine	DDI	3	24278735,23490868
A03FA03	N02AA05	Domperidone	Oxycodone	DDI	5	16617036,25136586,25931815
A03FA03	N02BE01	Domperidone	Paracetamol	DDI	10	3292177,28339378,21847329,19110341
A03FA03	N05BA06	Domperidone	Lorazepam	DDI	13	22057036,8468381,18077113,12015270,27413570,20619214,9451500,10630896,16617036,21783287,23490868
A04AA01	A02BC02	Ondansetron	Pantoprazole	DDI	36	18077113,27413570,24826339,29430414,24808677,29099060,27716243,28484658,23490868,24194646,27293455,30899676,22557836,31463295,28370228,12271287,23312127,23090669,24051612,28962425,27000057,27326858,26918223,25739495,25125872
A04AA01	A02BC05	Ondansetron	Esomeprazole	DDI	10	24194646,27746521,29099060
A04AA01	A03FA01	Ondansetron	Metoclopramide	DDI	205	12270570,20028210,21365391,15458770,15807057,9264088,9315401,10448284,9809818,16473649,21505898,1388090,20193913,30755573,26257852,20974571,30341261,2543418,30212982,21840870,24665241,21818642,30209576,16182923,27746521,8427719,27326858,24337797,28814338,25885729,11414193,11919526,22110499,11394426,23271889,8427724,16368486,15739895,26495402,7656793,26278024,22297625,24649229,30515329,21957407,16…
A04AA01	A03FA03	Ondansetron	Domperidone	DDI	30	24740628,10760622,29184497,21694853,8427719,24171058,20619214,27880811,2543418,31700742,24031107,28185059,12924450,20806327
A04AA01	A04AD05	Ondansetron	Metopimazine	DDI	6	14521717,11283143,8455664,21984886,7562673
A04AA01	A06AB08	Ondansetron	Sodium Picosulfate	DDI
A04AA01	A06AD11	Ondansetron	Lactulose	DDI	7	21515177,19198860,24357126,28177923,21875729
A04AA01	A10AB05	Ondansetron	Insulin Aspart	Unknown DDI
A04AA01	A11HA02	Ondansetron	Pyridoxine (Vit B6)	DDI	9	25151184,23690784
A04AA01	A12CC10	Ondansetron	Magnesium Oxide	DDI	2	18442380
A04AA01	B05AA01	Ondansetron	Albumin	Unknown DDI
A04AA01	B05BA10	Ondansetron	Combinations	Unknown DDI
A04AA01	B05BB01	Ondansetron	Electrolytes	Unknown DDI
A04AA01	C03CA01	Ondansetron	Furosemide	DDI	5	28265405,1448481,25969654
A04AA01	C08CA06	Ondansetron	Nimodipine	DDI	1
A04AA01	G03CA03	Ondansetron	Estradiol	DDI	5	12136373,21578949
A04AA01	H02AB06	Ondansetron	Prednisolone	DDI	1	22458709
A04AA01	J02AC01	Ondansetron	Fluconazole	DDI	2	12751546,22820131
A04AA01	J05AB01	Ondansetron	Aciclovir	DDI	9	26410689,9919983,27957357,27336868,18579020
A04AA01	L01BC01	Ondansetron	Cytarabine	DDI	2	21818642
A04AA01	L01CB01	Ondansetron	Etoposide	DDI	15	8246028,15827551,7711340,2148109,10448284,11760147,21458999
A04AA01	L02BG04	Ondansetron	Letrozole	DDI	1
A04AA01	L04AD01	Ondansetron	Ciclosporin	DDI	4	12751546
A04AA01	M04AA01	Ondansetron	Allopurinol	DDI	8	9919983,27336868,28424553,7833095,12271287
A04AA01	M05BA03	Ondansetron	Pamidronic Acid	Unknown DDI	2	12092009
A04AA01	N01AX01	Ondansetron	N01AX01	Unknown DDI
A04AA01	N01BB51	Ondansetron	Bupivacaine, Combinations	DDI
A04AA01	N02AB03	Ondansetron	Fentanyl	DDI	65	27336868,31949515,25810935,16087026,24963209,10232720,12166755,9051540,21808393,12004805,28924597,26257852,29359132,20619216,11260544,30559901,9872702,24631057,9278830,24357270,19945275,24665246,25190948,9793814,23798943,26588217
A04AA01	N03AE01	Ondansetron	Clonazepam	DDI	10	23465038,23925819,30421383
A04AA01	N03AF02	Ondansetron	Oxcarbazepine	DDI	8	23490868,12168506,21087742,29713452
A04AA01	N03AX09	Ondansetron	Lamotrigine	DDI	11	23465038,24573997,31319524,23925819,29034323
A04AA01	N03AX14	Ondansetron	Levetiracetam	DDI	6	28104975,30373394,24573997,21087742
A04AA01	N05AD01	Ondansetron	Haloperidol	DDI	9	27061486,22990648,10890803
A04AA01	N05BA06	Ondansetron	Lorazepam	DDI	30	30537893,7917368,27413570,16473649,8829022,20619214,31956436,22837615,27716243,27161044,1388090,24491365,23490868,15774336,1679243,29034323,24051612,10448284,24939039
A04AA01	N05BA09	Ondansetron	Clobazam	DDI	2	28104975
A04AA01	N05CD02	Ondansetron	Nitrazepam	DDI	2
A04AA01	P01BC01	Ondansetron	Quinine	DDI	6	18077113,29184497,31319524
A04AA01	S01BA01	Ondansetron	Dexamethasone	DDI	42	20661569,9871345,24220934,21415967,7656793,17134890,21587185,10448284,26276641,29072137,22297625,10728886,27489542,20066715,16473649,25258703,24938586,25428511,8186174,27668376,16257042,29696109,27459372,27161044,22733566,29628825,24357270,15116276,19888427,12488162
A04AA01	V03AF01	Ondansetron	Mesna	DDI
A04AA05	J01DH02	Palonosetron	Meropenem	DDI
A04AD05	B05XA01	Metopimazine	Potassium Chloride	DDI
A04AD05	D01AC02	Metopimazine	Miconazole	Unknown DDI
A04AD05	D07AB02	Metopimazine	Hydrocortisone Butyrate	Unknown DDI
A04AD05	J01DH02	Metopimazine	Meropenem	Unknown DDI
A04AD05	L04AD01	Metopimazine	Ciclosporin	Unknown DDI
A04AD05	M04AA01	Metopimazine	Allopurinol	DDI	1
A04AD05	V03AF07	Metopimazine	Rasburicase	Unknown DDI
A04AD12	B05BB01	Aprepitant	Electrolytes	Unknown DDI
A04AD12	B05BB02	Aprepitant	Electrolytes With Carbohydrates	Unknown DDI
A04AD12	H02AB02	Aprepitant	Dexamethasone	DDI	25	31157316,30326853,16473649,24220934,29702829,23653153,16450086,22733566,20034341,15071612,15232725,29577093,17134890,27668376,27015550
A04AD12	L01AA01	Aprepitant	Cyclophosphamide	DDI	3	31289676,22733566
A04AD12	M04AA01	Aprepitant	Allopurinol	DDI	6	20869315
A04AD12	V03AF01	Aprepitant	Mesna	DDI
A05AA02	B05XA03	Ursodeoxycholic Acid	Sodium Chloride	Unknown DDI	5	25593405,17349340
A05AA02	N03AA02	Ursodeoxycholic Acid	Phenobarbital	DDI	26	26215400,29152129,23540496,22541695,26428285,17291602,12196068,30170405,29761167,26069172,20447715,9790466,7114264,26233910,29925342,9508530,31970467,28827769
A05AA02	N06BC01	Ursodeoxycholic Acid	Caffeine	Unknown DDI	3	28405790
A06AB02	A02AA04	Bisacodyl	Magnesium Hydroxide	DDI	59	21704963,6773971,30546252,16803421,7357877,29900023,26028974,27376025,8538239,9362683,18784846,12750954,23261065,742631,22073923,30150160,24829698,29768326,20062697,20182578,32408108,1627993,31117218,24943105
A06AB02	A02BC02	Bisacodyl	Pantoprazole	DDI	9	30344812,24199014,31117218
A06AB02	A02BC03	Bisacodyl	Lansoprazole	DDI	2	22398039
A06AB02	A04AA01	Bisacodyl	Ondansetron	DDI	8	10453721,20638035,28210502
A06AB02	A06AD11	Bisacodyl	Lactulose	DDI	53	7766747,23133760,26515628,30057856,8136086,31460507,16377241,22093137,25031070,29900023,22356224,27376025,8538239,20399904,17719515,23035837,24829698,28034973,9789728,30483580,18417321,26467668,23333042,24943105
A06AB02	A06AD65	Bisacodyl	Macrogol, Combinations	DDI
A06AB02	A06AG10	Bisacodyl	Docusate Sodium, Incl. Combinations	Unknown DDI
A06AB02	A11DA01	Bisacodyl	Thiamine (Vit B1)	DDI	10	30513965,23284849,26997975,29149596,26932362,20835390
A06AB02	A12AA04	Bisacodyl	Calcium Carbonate	DDI	5	27166373,29403660
A06AB02	A12BA01	Bisacodyl	Potassium Chloride	DDI	9	28624477,23604256,24857743,31887188
A06AB02	B01AB04	Bisacodyl	Dalteparin	DDI	4	30119656,8073545,28235591
A06AB02	B01AB10	Bisacodyl	Tinzaparin	Unknown DDI	4	30119656,8073545,28235591
A06AB02	B01AC04	Bisacodyl	Clopidogrel	DDI
A06AB02	B03BB01	Bisacodyl	Folic Acid	DDI	27	32083052,20604578,32257750,30057856,22954154,23238266,21068136,29019492,29991883,14767628,26316711,28624477,20835390
A06AB02	C03CA01	Bisacodyl	Furosemide	DDI	10	25031070,30639241,30911685,3235541,26399325,30907728,29593215,3718619
A06AB02	C08CA01	Bisacodyl	Amlodipine	DDI	2
A06AB02	C09AA02	Bisacodyl	Enalapril	DDI	2	11735241
A06AB02	C09AA10	Bisacodyl	Trandolapril	Unknown DDI
A06AB02	C10AA01	Bisacodyl	Simvastatin	DDI	1
A06AB02	H02AB02	Bisacodyl	Dexamethasone	DDI	7	3718619,22406139,26203443
A06AB02	H02AB06	Bisacodyl	Prednisolone	DDI	4	24821839,26262644,12927621
A06AB02	J02AC01	Bisacodyl	Fluconazole	DDI
A06AB02	L04AX03	Bisacodyl	Methotrexate	DDI	1
A06AB02	M03BB03	Bisacodyl	Chlorzoxazone	Unknown DDI	13	30651562,28241136,27807043,30464262,22558313,25533843,31583190
A06AB02	M05BA04	Bisacodyl	Alendronic Acid	Unknown DDI
A06AB02	N01BB09	Bisacodyl	Ropivacaine	Unknown DDI	2	18363059
A06AB02	N02AA01	Bisacodyl	Morphine	DDI	14	18784846,20638035,31011098
A06AB02	N02AA05	Bisacodyl	Oxycodone	DDI	27	18164818,24883055,25031070,31091505,28176913,22231510,28034973,18360655,3718619
A06AB02	N02AB03	Bisacodyl	Fentanyl	DDI	4	22606201
A06AB02	N02AE01	Bisacodyl	Buprenorphine	DDI	2	3427246
A06AB02	N02BE01	Bisacodyl	Paracetamol	DDI	23	18784846,30119656,26431148,22668700,18363059,7977437,11541472,4890533,20835390
A06AB02	N04AB02	Bisacodyl	Orphenadrine (Chloride)	DDI	3	3718619,22668700
A06AB02	N05AD01	Bisacodyl	Haloperidol	DDI	4	1718182,31011098,11541472
A06AB02	N05AF03	Bisacodyl	Chlorprothixene	DDI	2
A06AB02	N05AF05	Bisacodyl	Zuclopenthixol	Unknown DDI	3	26270679,22716018
A06AB02	N05AH04	Bisacodyl	Quetiapine	DDI	2	25031070
A06AB02	N05BA06	Bisacodyl	Lorazepam	DDI	9	31456981,31956436,27841131,22677219,3718619
A06AB02	N05CF01	Bisacodyl	Zopiclone	DDI	8	4601264,29624189,22716018
A06AB02	N06AB10	Bisacodyl	Escitalopram	DDI
A06AB02	N06AX11	Bisacodyl	Mirtazapine	Unknown DDI	3	24904199,25971881
A06AB02	N07BA01	Bisacodyl	Nicotine	DDI
A06AB02	N07BC02	Bisacodyl	Methadone	DDI	3	3718619
A06AB02	R03AC18	Bisacodyl	Indacaterol	Unknown DDI
A06AB02	R03AL01	Bisacodyl	Fenoterol And Ipratropium Bromide	DDI
A06AB02	R03AL01	Bisacodyl	Fenoterol And Ipratropium Bromide	DDI
A06AB02	S01ED01	Bisacodyl	Timolol	DDI	3	3718619
A06AB08	A02BC02	Sodium Picosulfate	Pantoprazole	DDI	4	15046406,25242020,28246889
A06AB08	A03FA01	Sodium Picosulfate	Metoclopramide	DDI	9	24714324,8243008,28706429,25242020
A06AB08	A06AD11	Sodium Picosulfate	Lactulose	DDI	19	30483580,21880080,26467668,28034973,25242020,22093137,1613297
A06AB08	A06AG10	Sodium Picosulfate	Docusate Sodium, Incl. Combinations	Unknown DDI
A06AB08	A10AB01	Sodium Picosulfate	Insulin (Human)	DDI
A06AB08	A10AB05	Sodium Picosulfate	Insulin Aspart	Unknown DDI
A06AB08	A10AD05	Sodium Picosulfate	Insulin Aspart	Unknown DDI
A06AB08	A11DA01	Sodium Picosulfate	Thiamine (Vit B1)	Unknown DDI
A06AB08	A12BA01	Sodium Picosulfate	Potassium Chloride	DDI	1	25242020
A06AB08	A12CB01	Sodium Picosulfate	Zinc Sulfate	Unknown DDI
A06AB08	B01AB05	Sodium Picosulfate	Enoxaparin	DDI	3	25242020,32154483
A06AB08	B01AB10	Sodium Picosulfate	Tinzaparin	Unknown DDI
A06AB08	C03CA01	Sodium Picosulfate	Furosemide	DDI
A06AB08	C07AB02	Sodium Picosulfate	Metoprolol	DDI
A06AB08	C08CA01	Sodium Picosulfate	Amlodipine	DDI
A06AB08	C08CA06	Sodium Picosulfate	Nimodipine	DDI
A06AB08	H02AB06	Sodium Picosulfate	Prednisolone	DDI	2	23265916,28746407
A06AB08	L04AD01	Sodium Picosulfate	Ciclosporin	DDI	1
A06AB08	M05BA04	Sodium Picosulfate	Alendronic Acid	Unknown DDI
A06AB08	N02AA01	Sodium Picosulfate	Morphine	DDI	2	16875112
A06AB08	N02AB03	Sodium Picosulfate	Fentanyl	DDI	1
A06AB08	N02BE01	Sodium Picosulfate	Paracetamol	DDI	2
A06AB08	N05AH02	Sodium Picosulfate	Clozapine	DDI
A06AB08	N06AA09	Sodium Picosulfate	Amitriptyline	DDI	2	23788866
A06AB08	N06AX16	Sodium Picosulfate	Venlafaxine	DDI
A06AD04	A04AA01	Magnesium Sulfate	Ondansetron	DDI	1
A06AD04	A06AD11	Magnesium Sulfate	Lactulose	DDI	6	8541337,28487653
A06AD04	A11DA01	Magnesium Sulfate	Thiamine (Vit B1)	DDI	133	31399628,31545853,27313661,22798452,24586182,32210940,1186444,25186614,28278216,19309106,30717108,31776414,23805134,18544611,19457257,19788757,27086882,21073740,32218779,22889558,26158443,30406083,27417146,29138399,25197771,27142620,24205191,32117386,30429501,22963408,27760200,29462888,26101591,30793282,30959873,24957033,30012131,19348578,27445993,23766704,27230236,2128693,18728765,26954682,31710…
A06AD04	A12BA01	Magnesium Sulfate	Potassium Chloride	DDI	211	19447124,30326830,26263963,22766417,30807612,30500355,8358229,29758591,22490329,25937965,10704893,28680423,12437168,29755894,23538882,25548975,25037322,32269991,22902885,31357747,29904168,30402343,13459431,19457257,17112383,28330219,29074724,15040960,31071188,27182536,29982645,25370375,26410587,26158443,22809287,7103514,17804073,7407206,30533254,26667451,27716510,22198408,23884118,18768182,216743…
A06AD04	B01AB04	Magnesium Sulfate	Dalteparin	DDI	56	9710564,27113863,31491600,27957238,26293337,28530745,21387013,27592390,29949597,26213785,30760814,30805341,25127119,24322345,25010333,15698574,24472581,6786136,29492680,25146919,30725510,20161048,8953173,21651461,25785562,31244815,5624534,29236064
A06AD04	J01XA01	Magnesium Sulfate	Vancomycin	DDI	2	16765009,22817877
A06AD11	A02BC02	Lactulose	Pantoprazole	DDI	14	27423188,25298585,30483563,20727659,29302825,30834114,24324895,21481240
A06AD11	A02BC05	Lactulose	Esomeprazole	DDI	8	25298585,27423188,20727659
A06AD11	A03FA01	Lactulose	Metoclopramide	DDI	13	3691596,9580933,31750030,22356224,25242020
A06AD11	A06AB08	Lactulose	Sodium Picosulfate	DDI	19	27094447,24676290,28550459,23667746,21369490,26259965,27226437,30359438,16377241,27376025,19942165,27987136
A06AD11	A06AD04	Lactulose	Magnesium Sulfate	DDI	6	4448417,32064394,31868312,27738497
A06AD11	A06AG10	Lactulose	Docusate Sodium, Incl. Combinations	Unknown DDI
A06AD11	A07AA11	Lactulose	Rifaximin	DDI	160	28316761,29794732,27458176,30034510,23451336,25032885,23133760,21860825,24717765,31688023,22567035,23978689,19602448,25300964,23683564,21125349,29876197,27158477,24367215,31172417,27817184,27840368,32288972,29985210,23275147,26870931,28770516,30820271,30464664,31686894,24160926,32280765,26378384,25253366,22300462,27529042,26199783,30228776,30977266,18328931,25902619,31234316,32118590,29394969,276…
A06AD11	A10AB05	Lactulose	Insulin Aspart	Unknown DDI
A06AD11	A10AE04	Lactulose	Insulin Glargine	DDI
A06AD11	A11DA01	Lactulose	Thiamine (Vit B1)	DDI	9	28856259,9059965,22539019,24066026
A06AD11	A12BA01	Lactulose	Potassium Chloride	DDI	9	16242656,25942370,22106930,24665321,25242020,9594472
A06AD11	A12CC30	Lactulose	Magnesium (Different Salts In Combination)	Unknown DDI
A06AD11	B03XA01	Lactulose	Erythropoietin	Unknown DDI
A06AD11	C03CA01	Lactulose	Furosemide	DDI	3	6734697
A06AD11	C03CA02	Lactulose	Bumetanide	DDI
A06AD11	C03DA01	Lactulose	Spironolactone	DDI	6	25031070,32288972,26206073
A06AD11	C07AA05	Lactulose	Propranolol	DDI	5	27423188,10652455,21458999,21320766
A06AD11	C08CA01	Lactulose	Amlodipine	DDI	1	21320766
A06AD11	C09CA01	Lactulose	Losartan	DDI
A06AD11	H03AA01	Lactulose	Levothyroxine Sodium	Unknown DDI	6	19582585,21320766,6734697
A06AD11	L04AD01	Lactulose	Ciclosporin	DDI	1
A06AD11	M05BA04	Lactulose	Alendronic Acid	Unknown DDI	1
A06AD11	N02AA01	Lactulose	Morphine	DDI	5	10027657
A06AD11	N02AB03	Lactulose	Fentanyl	DDI	2
A06AD11	N02AE01	Lactulose	Buprenorphine	DDI	2
A06AD11	N02BE01	Lactulose	Paracetamol	DDI	8	29080224
A06AD11	N03AE01	Lactulose	Clonazepam	DDI	4	30591905,21320766
A06AD11	N04AA02	Lactulose	Biperiden	DDI
A06AD11	N05AH04	Lactulose	Quetiapine	DDI	2	25031070,21320766
A06AD11	N05BA02	Lactulose	Chlordiazepoxide	DDI	2
A06AD11	N05CF01	Lactulose	Zopiclone	DDI	1
A06AD11	N06AX03	Lactulose	Mianserin	DDI
A06AD11	N07BA01	Lactulose	Nicotine	DDI
A06AD11	R03AL01	Lactulose	Fenoterol And Ipratropium Bromide	DDI
A06AD65	A02BC02	Macrogol, Combinations	Pantoprazole	DDI
A06AD65	A06AB02	Macrogol, Combinations	Bisacodyl	DDI
A06AD65	A06AB08	Macrogol, Combinations	Sodium Picosulfate	DDI
A06AD65	A10AB05	Macrogol, Combinations	Insulin Aspart	Unknown DDI
A06AD65	A11CC01	Macrogol, Combinations	Ergocalciferol	Unknown DDI
A06AD65	B03AA01	Macrogol, Combinations	Ferrous Glycine Sulfate	Unknown DDI
A06AD65	B03BA03	Macrogol, Combinations	Hydroxocobalamin	Unknown DDI
A06AD65	B03BB01	Macrogol, Combinations	Folic Acid	Unknown DDI
A06AD65	C03CA01	Macrogol, Combinations	Furosemide	DDI
A06AD65	C07AA05	Macrogol, Combinations	Propranolol	DDI
A06AD65	C09AA02	Macrogol, Combinations	Enalapril	Unknown DDI
A06AD65	C10AA01	Macrogol, Combinations	Simvastatin	DDI
A06AD65	D01AC02	Macrogol, Combinations	Miconazole	Unknown DDI
A06AD65	G03CA03	Macrogol, Combinations	Estradiol	DDI
A06AD65	L04AX03	Macrogol, Combinations	Methotrexate	DDI
A06AD65	N02AA01	Macrogol, Combinations	Morphine	DDI
A06AD65	N02AA05	Macrogol, Combinations	Oxycodone	DDI
A06AD65	N02AB03	Macrogol, Combinations	Fentanyl	DDI
A06AD65	N02BE01	Macrogol, Combinations	Paracetamol	DDI
A06AD65	N02CX02	Macrogol, Combinations	Clonidine	DDI
A06AD65	N03AX16	Macrogol, Combinations	Pregabalin	Unknown DDI
A06AD65	N05BA08	Macrogol, Combinations	Bromazepam	Unknown DDI
A06AD65	N05CF01	Macrogol, Combinations	Zopiclone	Unknown DDI
A06AD65	N06AB04	Macrogol, Combinations	Citalopram	DDI
A06AD65	N06AB05	Macrogol, Combinations	Paroxetine	DDI
A06AD65	R03AK04	Macrogol, Combinations	Salbutamol And Sodium Cromoglicate	Unknown DDI
A06AD65	S01XA20	Macrogol, Combinations	Artificial Tears And Other Indifferent Preparations	Unknown DDI
A06AG10	B01AB04	Docusate Sodium, Incl. Combinations	Dalteparin	Unknown DDI
A06AG10	N02BE01	Docusate Sodium, Incl. Combinations	Paracetamol	Unknown DDI
A07AA02	A02BC02	Nystatin	Pantoprazole	DDI	1
A07AA02	A10AB05	Nystatin	Insulin Aspart	Unknown DDI
A07AA02	A10BB12	Nystatin	Glimepiride	DDI
A07AA02	A12BA01	Nystatin	Potassium Chloride	DDI	85	24173278,25574178,24878365,31540476,19874880,22747736,21399631,24901768,25587393,18007535,30359236,22205089,31179320,26398514,24748166,20307325,10498358,25928798,26772737,20138527,13851504,11398923,11602309,25825640
A07AA02	B01AB05	Nystatin	Enoxaparin	DDI	1	26753920
A07AA02	B01AC06	Nystatin	Acetylsalicylic Acid	DDI	5	24824737
A07AA02	C03CA01	Nystatin	Furosemide	DDI	8	11050577,17698159,11481344,29745863
A07AA02	C07AB02	Nystatin	Metoprolol	DDI	4	28686739
A07AA02	C08CA01	Nystatin	Amlodipine	DDI	3	22426180,4294618
A07AA02	C09AA02	Nystatin	Enalapril	DDI	4	15774300
A07AA02	C10AA01	Nystatin	Simvastatin	DDI	4	8399298,22426180,21295545
A07AA02	N02AA01	Nystatin	Morphine	DDI	3	10498358,376227
A07AA02	N02BE01	Nystatin	Paracetamol	DDI	5	15139521,8705589,17541570
A07AA09	A02BC02	Vancomycin	Pantoprazole	DDI	2
A07AA09	A10AB05	Vancomycin	Insulin Aspart	Unknown DDI
A07AA09	A11DA01	Vancomycin	Thiamine (Vit B1)	DDI	4
A07AA09	A12CB01	Vancomycin	Zinc Sulfate	DDI	1
A07AA09	B01AB04	Vancomycin	Dalteparin	DDI	3	27768700
A07AA09	B01AC04	Vancomycin	Clopidogrel	DDI	5	31061446,31527041,32110066
A07AA09	B01AC06	Vancomycin	Acetylsalicylic Acid	DDI	2	25685088
A07AA09	C03CA01	Vancomycin	Furosemide	DDI	2	29863057,27867326
A07AA09	C03DA01	Vancomycin	Spironolactone	DDI	1
A07AA09	C07AB02	Vancomycin	Metoprolol	DDI
A07AA09	C09CA01	Vancomycin	Losartan	DDI
A07AA09	C10AA01	Vancomycin	Simvastatin	DDI
A07AA09	N02AX02	Vancomycin	Tramadol	DDI	1	23425774
A07AA09	N02BE01	Vancomycin	Paracetamol	DDI	2
A07AA09	N06AB04	Vancomycin	Citalopram	DDI
A07AA09	N07BC02	Vancomycin	Methadone	DDI	1	24976893
A07AA09	R03AL01	Vancomycin	Fenoterol And Ipratropium Bromide	Unknown DDI
A07AA09	R03BB04	Vancomycin	Tiotropium Bromide	DDI
A07DA02	A02BC02	Opium	Pantoprazole	DDI
A07DA02	A07DA03	Opium	Loperamide	DDI
A07DA02	B03AA02	Opium	Ferrous Fumarate	Unknown DDI
A07DA02	N03AA02	Opium	Phenobarbital	DDI
A07DA02	N05CF01	Opium	Zopiclone	DDI
A07DA03	A02BC02	Loperamide	Pantoprazole	DDI	45	18077113,29707040,31341460,31555796,24194646,20412473,26317548,19393264,12271287,32256174,24550672,26770844,26965456,19727692,24051612,31231568,21593966,25782559,29881241,25223351,29689086,30364115,23440331
A07DA03	A04AA01	Loperamide	Ondansetron	DDI	54	30333935,18077113,9580933,18687345,30386028,31496810,31632456,24495419,22929469,31327218,31555567,30564026,27138605,11090957,24194646,25917563,11173268,23922505,31425482,32257725,22837873,27069372,31877639,26576135,24051612,31348246,26381722,31084597
A07DA03	A10AB05	Loperamide	Insulin Aspart	DDI
A07DA03	A10AE04	Loperamide	Insulin Glargine	DDI
A07DA03	A10BA02	Loperamide	Metformin	DDI	3	21931717
A07DA03	A11DA01	Loperamide	Thiamine (Vit B1)	DDI	16	31991665,29849880,31710179,29872771,6643594,10381960,30364115,25018889,20431261,31819883
A07DA03	A12AA04	Loperamide	Calcium Carbonate	DDI	5	18955324,29403660
A07DA03	A12BA01	Loperamide	Potassium Chloride	DDI	51	15261959,26099637,24900960,26805827,22678415,24559094,31814719,7100494,30592151,27242812,30893865,14316655,3415745,27499789,17433589,30713575,28989252,25271425,21469731,28855870,30546211,28989244,30279336,26247936,28441777,26009696,22228958,32099927,30114515,23958366,26988842,21703325,24267313,27582627
A07DA03	A12CC30	Loperamide	Magnesium (Different Salts In Combination)	Unknown DDI	7	7602180,17116614,26846115,28481229
A07DA03	B01AA03	Loperamide	Warfarin	DDI	28	28043416,25947251,29361962,32768935,26068703,28989252,25641077,30893865,23055635,23097669,3718619,25002800,30558108
A07DA03	B01AB04	Loperamide	Dalteparin	DDI	12	30119656,27163931,21889479,30654429
A07DA03	B01AB05	Loperamide	Enoxaparin	DDI	15	30119656,31139417,29180936,25549531,22520270,29442540,20570050,29145955,20825384,30654429
A07DA03	B01AB10	Loperamide	Tinzaparin	DDI	12	30119656,27163931,21889479,30654429
A07DA03	B01AC06	Loperamide	Acetylsalicylic Acid	DDI	30	23569863,29057840,30216974,15639448,25102000,22242040,6399209,17420025,20109455,29946259,15038516,19719333,17428728,29890972,31631980,9073463,17211696,28070399,27899097,28104971
A07DA03	B01AC07	Loperamide	Dipyridamole	DDI	4	3718619,29263666
A07DA03	B05BA10	Loperamide	Combinations	Unknown DDI
A07DA03	C03CA01	Loperamide	Furosemide	DDI	11	25031070,20376227,14659381,9502163,20412473,18992332,3718619
A07DA03	C07AB02	Loperamide	Metoprolol	DDI	16	31998480,18077113,8103331,22384545,31501422,11809557,28253937,3718619,12271287,8765118
A07DA03	C08CA01	Loperamide	Amlodipine	DDI	9	2968846,32009951,17934840,18272249,31008011,26019819,12271287
A07DA03	C09AA02	Loperamide	Enalapril	DDI	12	21588324,24333257,22388966,9502163,23565915,12271287,22073242
A07DA03	C09AA05	Loperamide	Ramipril	DDI	4	18077113,24953526
A07DA03	C09AA10	Loperamide	Trandolapril	DDI
A07DA03	C09CA01	Loperamide	Losartan	DDI	2	19192107,30581268
A07DA03	C10AA01	Loperamide	Simvastatin	DDI	7	24771299,23976943,26559904,29499278
A07DA03	H03AA01	Loperamide	Levothyroxine Sodium	DDI	24	18728706,24740628,4180567,27252882,18201849,25223744,17934840,14659381,32190487,28503645,30581268,32158597,18095746,31686907,3718619,488673
A07DA03	N02AA01	Loperamide	Morphine	DDI	87	15261959,28092666,25670036,31190966,8152521,23880055,411912,9502163,12383884,18467078,6664237,24553363,21181441,24069332,27227028,28826482,2901674,27382611,17005345,3000805,7252840,30001114,17599812,17869462,28726567,7840212,22260873,20637793,2282385,18651206,9264074,17257754,17211696,23201175,7207014,26648870,20138063,24014913,29334500,30680008,23945876,27899097,29932421,30347850,25026214,305553…
A07DA03	N02AB03	Loperamide	Fentanyl	DDI	12	31139620,10499991,24069332,22914074,19095843,23945876,18467078
A07DA03	N02AX02	Loperamide	Tramadol	DDI	25	21811373,18077113,25506071,11231109,22771148,23945876,18795272,27777944,23507688,25386462,19744661,26975509
A07DA03	N02BE01	Loperamide	Paracetamol	DDI	44	24553363,27591027,30119656,30854372,7268767,22233189,20869355,30643547,18715283,27440495,5570238,21188096,26857351,31360078,23675734,3976113,27121688,29344415,27507402
A07DA03	N05CF01	Loperamide	Zopiclone	DDI	15	28484399,18077113,19761371,19744661,30745707,31183601
A07DA03	N06AB04	Loperamide	Citalopram	DDI	16	27313906,19213976,32169926,21818443,23764698,12271287
A07EA06	A02BC02	Budesonide	Pantoprazole	DDI	6	30356002,25666029
A07EA06	A07DA03	Budesonide	Loperamide	DDI	42	25997458,28138449,22866754,27873507,19285626,27448619,24958492,16696800,24713787,26933886,31783699,20859645,22904648,23295275,22658854,20616427,16145878,9922309,24039441
A07EA06	A12BA01	Budesonide	Potassium Chloride	DDI	1	23678414
A07EA06	C03CA01	Budesonide	Furosemide	DDI	1	25031070
A07EA06	C07AB02	Budesonide	Metoprolol	DDI	6	9626914,23925819,25666029,15939438
A07EA06	N02BE01	Budesonide	Paracetamol	DDI	9	18305431,7538519,18265995,20331898
A07EA06	N06AB04	Budesonide	Citalopram	DDI	6	12759093,27913098,25666029,20331898
A07EC01	A02BC02	Sulfasalazine	Pantoprazole	DDI	3	19541926
A07EC02	H02AB04	Mesalazine	Methylprednisolone	DDI	62	22841132,27713787,10063933,9895376,2857633,11830325,16235274,25031070,24829639,11472812,15626170,22064342,17216141,18377805,24082343,7502549,26008212,24307950,16777581,9097825,21886537,8969010,27785183,29201706,30946342,16384673,27429824,18080760,19554084,24135483,16890022,10029609,12868682,21145418,24312719,20472317,1893828,20617356,22118695,20953371,29422811,29736172,29742710
A07EC02	H02AB06	Mesalazine	Prednisolone	DDI	57	18381101,8801202,26576395,30919602,31313865,28058011,21991497,11705687,21172230,22110423,26029529,28860510,22386738,30510942,26864464,31294378,32592149,28239318,23181971,27429824,29952963,30568137,8864674,29093413,29977035,31798655,23961883,24895596,17356700,30301334,9539657,26985255,26316768,11472315
A07FA01	N06BC01	Lactic Acid Producing Organisms	Caffeine	Unknown DDI
A09AA02	A10AE04	Multienzymes (Lipase, Protease Etc.)	Insulin Glargine	Unknown DDI
A09AA02	A11DA01	Multienzymes (Lipase, Protease Etc.)	Thiamine (Vit B1)	Unknown DDI
A09AA02	N02AB01	Multienzymes (Lipase, Protease Etc.)	Ketobemidone	Unknown DDI
A10AB05	A02BC02	Insulin Aspart	Pantoprazole	Unknown DDI
A10AB05	A10AC01	Insulin Aspart	Insulin (Human)	DDI
A10AB05	A10AE04	Insulin Aspart	Insulin Glargine	DDI
A10AB05	A10AE05	Insulin Aspart	Insulin Detemir	DDI
A10AB05	A11DA01	Insulin Aspart	Thiamine (Vit B1)	Unknown DDI
A10AB05	B01AB04	Insulin Aspart	Dalteparin	Unknown DDI
A10AB05	B01AB05	Insulin Aspart	Enoxaparin	Unknown DDI
A10AB05	C01CA03	Insulin Aspart	Norepinephrine	Unknown DDI
A10AB05	C03CA01	Insulin Aspart	Furosemide	DDI
A10AB05	C09AA03	Insulin Aspart	Lisinopril	DDI
A10AB05	C09CA04	Insulin Aspart	Irbesartan	Unknown DDI
A10AB05	C10AA07	Insulin Aspart	Rosuvastatin	DDI
A10AB05	G04BD07	Insulin Aspart	Tolterodine	Unknown DDI
A10AB05	J01CR05	Insulin Aspart	Piperacillin And Enzyme Inhibitor	Unknown DDI
A10AB05	J01XD01	Insulin Aspart	Metronidazole	Unknown DDI
A10AB05	N02AA01	Insulin Aspart	Morphine	Unknown DDI
A10AB05	N02BE01	Insulin Aspart	Paracetamol	DDI
A10AB05	R03AK04	Insulin Aspart	Salbutamol And Sodium Cromoglicate	Unknown DDI
A10AC01	A02BC02	Insulin (Human)	Pantoprazole	DDI
A10AC01	A02BC05	Insulin (Human)	Esomeprazole	DDI
A10AC01	A06AB08	Insulin (Human)	Sodium Picosulfate	DDI
A10AC01	A06AD11	Insulin (Human)	Lactulose	DDI
A10AC01	A10AB01	Insulin (Human)	Insulin (Human)	Unknown DDI
A10AC01	A10AB05	Insulin (Human)	Insulin Aspart	DDI
A10AC01	A11DA01	Insulin (Human)	Thiamine (Vit B1)	DDI
A10AC01	A12BA01	Insulin (Human)	Potassium Chloride	DDI
A10AC01	B01AB05	Insulin (Human)	Enoxaparin	DDI
A10AC01	B03XA01	Insulin (Human)	Erythropoietin	Unknown DDI
A10AC01	C01AA05	Insulin (Human)	Digoxin	DDI
A10AC01	C03CA01	Insulin (Human)	Furosemide	DDI
A10AC01	C03DA01	Insulin (Human)	Spironolactone	DDI
A10AC01	C07AB02	Insulin (Human)	Metoprolol	DDI
A10AC01	C08CA02	Insulin (Human)	Felodipine	DDI
A10AC01	C09AA02	Insulin (Human)	Enalapril	DDI
A10AC01	C09AA05	Insulin (Human)	Ramipril	DDI
A10AC01	C09CA01	Insulin (Human)	Losartan	DDI
A10AC01	C10AA01	Insulin (Human)	Simvastatin	DDI
A10AC01	C10AA05	Insulin (Human)	Atorvastatin	DDI
A10AC01	C10AA07	Insulin (Human)	Rosuvastatin	DDI
A10AC01	G03CA03	Insulin (Human)	Estradiol	DDI
A10AC01	H02AB06	Insulin (Human)	Prednisolone	DDI
A10AC01	H03AA01	Insulin (Human)	Levothyroxine Sodium	DDI
A10AC01	J02AC01	Insulin (Human)	Fluconazole	DDI
A10AC01	J05AB14	Insulin (Human)	Valganciclovir	DDI
A10AC01	L04AA06	Insulin (Human)	Mycophenolic Acid	DDI
A10AC01	L04AD01	Insulin (Human)	Ciclosporin	DDI
A10AC01	L04AD02	Insulin (Human)	Tacrolimus	DDI
A10AC01	M04AA01	Insulin (Human)	Allopurinol	DDI
A10AC01	N02AA05	Insulin (Human)	Oxycodone	DDI
A10AC01	N02AX02	Insulin (Human)	Tramadol	DDI
A10AC01	N02BE01	Insulin (Human)	Paracetamol	DDI
A10AC01	N05AD01	Insulin (Human)	Haloperidol	DDI
A10AC01	N05AF03	Insulin (Human)	Chlorprothixene	Unknown DDI
A10AC01	N05AF05	Insulin (Human)	Zuclopenthixol	Unknown DDI
A10AC01	N05AH04	Insulin (Human)	Quetiapine	DDI
A10AC01	N05CF01	Insulin (Human)	Zopiclone	DDI
A10AC01	N05CH01	Insulin (Human)	Melatonin	DDI
A10AC01	N06AB04	Insulin (Human)	Citalopram	DDI
A10AC01	N06AX11	Insulin (Human)	Mirtazapine	DDI
A10AC01	N07BC02	Insulin (Human)	Methadone	DDI
A10AC01	R03AL01	Insulin (Human)	Fenoterol And Ipratropium Bromide	Unknown DDI
A10AC01	R03AL01	Insulin (Human)	Fenoterol And Ipratropium Bromide	Unknown DDI
A10AD05	A10AB05	Insulin Aspart	Insulin Aspart	Unknown DDI
A10AD05	A12CC30	Insulin Aspart	Magnesium (Different Salts In Combination)	Unknown DDI
A10AD05	C03CA01	Insulin Aspart	Furosemide	DDI
A10AD05	J05AB14	Insulin Aspart	Valganciclovir	Unknown DDI
A10AD05	L04AA06	Insulin Aspart	Mycophenolic Acid	Unknown DDI
A10AD05	N06AB06	Insulin Aspart	Sertraline	DDI
A10AD05	R03AC03	Insulin Aspart	Terbutaline	Unknown DDI
A10AE04	A02BC02	Insulin Glargine	Pantoprazole	DDI
A10AE04	A09AA02	Insulin Glargine	Multienzymes (Lipase, Protease Etc.)	Unknown DDI
A10AE04	A10AB05	Insulin Glargine	Insulin Aspart	DDI
A10AE04	A10AB06	Insulin Glargine	Insulin Glulisine	DDI
A10AE04	A10BA02	Insulin Glargine	Metformin	DDI
A10AE04	A11CC03	Insulin Glargine	Alfacalcidol	DDI
A10AE04	A11DA01	Insulin Glargine	Thiamine (Vit B1)	DDI
A10AE04	A12AA04	Insulin Glargine	Calcium Carbonate	DDI
A10AE04	A12BA01	Insulin Glargine	Potassium Chloride	DDI
A10AE04	A12CB01	Insulin Glargine	Zinc Sulfate	DDI
A10AE04	A12CC10	Insulin Glargine	Magnesium Oxide	DDI
A10AE04	A12CC30	Insulin Glargine	Magnesium (Different Salts In Combination)	Unknown DDI
A10AE04	B01AA03	Insulin Glargine	Warfarin	DDI
A10AE04	B01AC06	Insulin Glargine	Acetylsalicylic Acid	DDI
A10AE04	B05BA10	Insulin Glargine	Combinations	Unknown DDI
A10AE04	C03CA01	Insulin Glargine	Furosemide	DDI
A10AE04	C03DA01	Insulin Glargine	Spironolactone	DDI
A10AE04	C07AB02	Insulin Glargine	Metoprolol	DDI
A10AE04	C08CA01	Insulin Glargine	Amlodipine	DDI
A10AE04	C09AA02	Insulin Glargine	Enalapril	DDI
A10AE04	C09AA05	Insulin Glargine	Ramipril	DDI
A10AE04	C09CA01	Insulin Glargine	Losartan	DDI
A10AE04	C10AA01	Insulin Glargine	Simvastatin	DDI
A10AE04	C10AA07	Insulin Glargine	Rosuvastatin	DDI
A10AE04	D07AC01	Insulin Glargine	Betamethasone	DDI
A10AE04	D07AC13	Insulin Glargine	Mometasone	DDI
A10AE04	G04CA01	Insulin Glargine	Alfuzosin	DDI
A10AE04	H02AB06	Insulin Glargine	Prednisolone	DDI
A10AE04	H03AA01	Insulin Glargine	Levothyroxine Sodium	DDI
A10AE04	H03BB02	Insulin Glargine	Thiamazole	DDI
A10AE04	L04AA06	Insulin Glargine	Mycophenolic Acid	DDI
A10AE04	L04AX01	Insulin Glargine	Azathioprine	DDI
A10AE04	N02AB03	Insulin Glargine	Fentanyl	DDI
A10AE04	N02AX02	Insulin Glargine	Tramadol	DDI
A10AE04	N02BE01	Insulin Glargine	Paracetamol	DDI
A10AE04	N03AA02	Insulin Glargine	Phenobarbital	DDI
A10AE04	N03AG01	Insulin Glargine	Valproic Acid	Unknown DDI
A10AE04	N04BC05	Insulin Glargine	Pramipexole	DDI
A10AE04	N05AA02	Insulin Glargine	Levomepromazine	DDI
A10AE04	N05AD01	Insulin Glargine	Haloperidol	DDI
A10AE04	N05AF03	Insulin Glargine	Chlorprothixene	Unknown DDI
A10AE04	N05AH03	Insulin Glargine	Olanzapine	DDI
A10AE04	N05AX12	Insulin Glargine	Aripiprazole	DDI
A10AE04	N05CF02	Insulin Glargine	Zolpidem	DDI
A10AE04	N06AB04	Insulin Glargine	Citalopram	DDI
A10AE04	N06AX16	Insulin Glargine	Venlafaxine	DDI
A10AE04	N07BA01	Insulin Glargine	Nicotine	DDI
A10AE04	N07BB01	Insulin Glargine	Disulfiram	Unknown DDI
A10AE04	P01BC01	Insulin Glargine	Quinine	DDI
A10AE04	R03AL01	Insulin Glargine	Fenoterol And Ipratropium Bromide	Unknown DDI
A10AE04	R03AL02	Insulin Glargine	Salbutamol And Ipratropium Bromide	Unknown DDI
A10AE04	R06AD02	Insulin Glargine	Promethazine	Unknown DDI
A10AE05	A02BC02	Insulin Detemir	Pantoprazole	DDI
A10AE05	A10AB05	Insulin Detemir	Insulin Aspart	DDI
A10AE05	A11DA01	Insulin Detemir	Thiamine (Vit B1)	DDI
A10AE05	A12BA01	Insulin Detemir	Potassium Chloride	DDI
A10AE05	B01AB05	Insulin Detemir	Enoxaparin	DDI
A10AE05	C02CA04	Insulin Detemir	Doxazosin	DDI
A10AE05	C03CA01	Insulin Detemir	Furosemide	DDI
A10AE05	C03DA01	Insulin Detemir	Spironolactone	DDI
A10AE05	C09AA02	Insulin Detemir	Enalapril	DDI
A10AE05	N02AB03	Insulin Detemir	Fentanyl	DDI
A10AE05	N02AE01	Insulin Detemir	Buprenorphine	DDI
A10AE05	N05CF01	Insulin Detemir	Zopiclone	DDI
A10AE05	N06AX16	Insulin Detemir	Venlafaxine	DDI
A10AE05	R03AL01	Insulin Detemir	Fenoterol And Ipratropium Bromide	Unknown DDI
A10BA02	A10AB05	Metformin	Insulin Aspart	DDI
A10BA02	A10AE04	Metformin	Insulin Glargine	DDI
A10BA02	A10BB12	Metformin	Glimepiride	DDI	105	25071725,24524806,20142870,27212189,24690504,26494519,17258489,30467957,29096431,31362743,23062565,26796432,24996038,21437133,25562775,20360660,23953179,24511228,28941007,26997866,30392544,11951812,31817112,23065368,24204157,22536478,23015921,24260037,27304904,30013414,18568931,19653109,24286957,24057212,29171700,26997714,28000562,24643724,31149195,26071607,31207178,19341477,29266675,31516543,166…
A10BA02	A10BX07	Metformin	A10BX07	Unknown DDI
A10BA02	A12BA01	Metformin	Potassium Chloride	DDI	30	29534438,27298003,23598920,26172303,25552403,16631196,27137181,23132282,24482631,29337896,25161724,29698574,28702329,18941499,22843334,26740154,11014302
A10BA02	C02AC05	Metformin	Moxonidine	DDI	2	26771051
A10BA02	C03CA01	Metformin	Furosemide	DDI	12	31164120,16900732,27212189,20178874,28778158,31186373
A10BA02	C09AA02	Metformin	Enalapril	DDI	5	23710422,24170986
A10BA02	N03AE01	Metformin	Clonazepam	DDI	5	31719008,23926462,24861129,16617036
A10BA02	N03AX16	Metformin	Pregabalin	DDI	3	19170784
A10BA02	N05AH04	Metformin	Quetiapine	DDI	3	16617036
A10BA02	N06AX11	Metformin	Mirtazapine	DDI	1	19962949
A10BA02	R03BB04	Metformin	Tiotropium Bromide	DDI	3	30517046,24396999
A10BA02	R03DC03	Metformin	Montelukast	DDI	5	25562775,21814422
A10BB12	A02BC02	Glimepiride	Pantoprazole	DDI	27	26105743,29403791,25827460,25610693,23251891,22155504,27202711,29340159,27202712,24604039,25666029,23949610,28717435,29450274
A10BB12	A02BC03	Glimepiride	Lansoprazole	DDI	5	19946527,25666029,30499237
A10BB12	A10AB01	Glimepiride	Insulin (Human)	DDI
A10BB12	A10AB05	Glimepiride	Insulin Aspart	DDI
A10BB12	A10BA02	Glimepiride	Metformin	DDI	105	29270438,24959416,12015189,16600835,23822656,25628514,27882107,10069357,23949610,15671943,22277722,23565392,19765654,24551137,23922760,27294746,29786959,25774253,29780260,28152215,23675267,12822388,24041694,28962190,20222816,9925675,31118963,15251750,18945920,25546164,23781471,32103977,30175243,22237549,21411507,22017499,30349431,24682379,31801331,24614911,15018250,25362617,26445623,25687897,2600…
A10BB12	A10BH01	Glimepiride	Sitagliptin	DDI	800	24690504,22619731,26796432,24465132,19192430,21232158,22645689,30813108,29282633,28596642,30828430,24843770,27304904,31576500,18945920,30175243,24286950,26051898,28717862,19337548,29056038,31214029,20883052,22405267,20694081,23613601,20885921,28670548,19619327,22775317,24404518,27495291,23480592,30249630,25246775,27547414,30891152,20887302,26221523,25666029,27186364,25285276,31295940,28178390,303…
A10BB12	A11DA01	Glimepiride	Thiamine (Vit B1)	DDI	4	19685092,26177200
A10BB12	A12BA01	Glimepiride	Potassium Chloride	DDI	11	30873442,31620315,17764782,10530945,8549639,25574393,23949610,31214041,31956961
A10BB12	B01AB05	Glimepiride	Enoxaparin	DDI	5	24581108,28347292
A10BB12	B01AC04	Glimepiride	Clopidogrel	DDI	3	28347292
A10BB12	B01AC06	Glimepiride	Acetylsalicylic Acid	DDI	8	27536439,24010011,30568472,28883845
A10BB12	B01AC24	Glimepiride	Ticagrelor	DDI	3	23404189,28377633
A10BB12	C01DA02	Glimepiride	Glyceryl Trinitrate	DDI	10	23555749,19793506,23145922,28109295,22996074,23814655,32782450,26171320
A10BB12	C01DA14	Glimepiride	Isosorbide Mononitrate	Unknown DDI	17	31777632,28984779,19946527,19404725,12607197,27967225,29527102,25666029
A10BB12	C03CA01	Glimepiride	Furosemide	DDI	5	24130766
A10BB12	C03DA01	Glimepiride	Spironolactone	DDI	6	24010011,21831467,23807874,19809879,25666029
A10BB12	C07AB02	Glimepiride	Metoprolol	DDI	8	29159259,25666029
A10BB12	C07AG02	Glimepiride	Carvedilol	DDI	8	27417914,29229652,19404725,24794019
A10BB12	C08CA01	Glimepiride	Amlodipine	DDI	28	28904441,26687568,22996074,29123848,23807874,21371639,22835801,28836972,28074124,23206978
A10BB12	C09AA02	Glimepiride	Enalapril	DDI	15	19251537,24010011,25666029,21371639
A10BB12	C09AA05	Glimepiride	Ramipril	DDI	31	19696948,19490828,24430725,17826043,21448319,21531886,24010011,32274378,20936101,31572499,19959591,19898642,20191077,29527102,28148253,25666029,19336687
A10BB12	C09AA10	Glimepiride	Trandolapril	DDI	3	24010011,21531886
A10BB12	C09CA01	Glimepiride	Losartan	DDI	8	24986093,24952384,25823852,19685092,28152215
A10BB12	C10AA01	Glimepiride	Simvastatin	DDI	2	28152215
A10BB12	C10AA05	Glimepiride	Atorvastatin	DDI	13	16125534,29403791,24468002,23145922,22312236,17630020,26839733,30568472,23888211
A10BB12	H03AA01	Glimepiride	Levothyroxine Sodium	DDI	9	18299655,29184536,28318814,31372021,23415113,25666029
A10BB12	N02BE01	Glimepiride	Paracetamol	DDI	7	32103977,30443605,17141740,16939874
A10BB12	N05AH04	Glimepiride	Quetiapine	DDI	3	16199121,16617036
A10BB12	N06AB04	Glimepiride	Citalopram	DDI	10	27044290,27574460
A10BJ02	A02BC02	Liraglutide	Pantoprazole	DDI
A10BJ02	A10AE04	Liraglutide	Insulin Glargine	DDI
A10BJ02	A10BA02	Liraglutide	Metformin	DDI
A10BJ02	B03AA07	Liraglutide	Ferrous Sulfate	DDI
A10BJ02	C03CA01	Liraglutide	Furosemide	DDI
A11AA03	A02BC02	Multivitamins And Other Minerals, Incl. Combinations	Pantoprazole	Unknown DDI
A11AA03	A06AB08	Multivitamins And Other Minerals, Incl. Combinations	Sodium Picosulfate	Unknown DDI
A11AA03	A11DA01	Multivitamins And Other Minerals, Incl. Combinations	Thiamine (Vit B1)	Unknown DDI
A11AA03	A11GA01	Multivitamins And Other Minerals, Incl. Combinations	Ascorbic Acid (Vit C)	Unknown DDI
A11AA03	B01AB04	Multivitamins And Other Minerals, Incl. Combinations	Dalteparin	Unknown DDI
A11AA03	C03CA01	Multivitamins And Other Minerals, Incl. Combinations	Furosemide	Unknown DDI
A11AA03	R03AK04	Multivitamins And Other Minerals, Incl. Combinations	Salbutamol And Sodium Cromoglicate	Unknown DDI
A11CC01	C01DA02	Ergocalciferol	Glyceryl Trinitrate	DDI	11	25138239,30283883,20232267,22707817,24646518,3718619
A11CC03	A02BC02	Alfacalcidol	Pantoprazole	DDI	4	29062617,29643635
A11CC03	A12AA02	Alfacalcidol	Calcium Glubionate	DDI	1	22207878
A11CC03	A12AA06	Alfacalcidol	Calcium Lactate Gluconate	DDI	43	3447116,8268047,28768970,17393118,28993435,22937280,31768492,26191515,6723347,31459833,16083995,29566661,31435469,507920,22199809,23776894,27935815,22353731,19593379,30107822
A11CC03	A12CC30	Alfacalcidol	Magnesium (Different Salts In Combination)	Unknown DDI	12	22347548,24055315,29693690,23042606,27820863,29967067,26754917,30107822,24121323,18647606,26676860
A11CC03	B03AA07	Alfacalcidol	Ferrous Sulfate	DDI	28	30991766,25354690,25859381,23489289,25668210,27708276,27558654,30110167,23961361,28330332,25781618,29739988,30114358,25811759,25529526,22089136,24410924,24163402
A11CC03	B05BB01	Alfacalcidol	Electrolytes	Unknown DDI
A11CC03	C03CA01	Alfacalcidol	Furosemide	DDI	7	27755595,21814768,21980424,30809126
A11CC03	C07AB02	Alfacalcidol	Metoprolol	DDI	1	24959595
A11CC03	C07AG01	Alfacalcidol	Labetalol	DDI	1	26273441
A11CC03	D07AB02	Alfacalcidol	Hydrocortisone Butyrate	Unknown DDI
A11CC03	H02AB06	Alfacalcidol	Prednisolone	DDI	25	28321061,23858055,26273295,21187643,19889231,22399951,23447543,30009125,18664266,2837980
A11CC03	L04AA06	Alfacalcidol	Mycophenolic Acid	DDI	12	21643944,28864360,19707274,26156092
A11CC03	S01XA20	Alfacalcidol	Artificial Tears And Other Indifferent Preparations	Unknown DDI
A11CC05	A02BC02	Colecalciferol	Pantoprazole	DDI	6	25666029,29643635,31763097
A11CC05	A03FA01	Colecalciferol	Metoclopramide	DDI	2	21737360,25666029
A11CC05	A10AB05	Colecalciferol	Insulin Aspart	Unknown DDI
A11CC05	A10BA02	Colecalciferol	Metformin	DDI	8	29534438,22891897,29558445
A11CC05	A11DA01	Colecalciferol	Thiamine (Vit B1)	DDI	100	23730302,31528727,26580562,31765439,25568699,29766985,30939796,32110391,21573022,28045916,25531650,20730056,28339732,10336834,26891124,32292926,27004123,29766996,22695105,24086269,27182133,31452908,28235195,25653792,25063874,26265749,30286141,29942449,27500730,32161919,22586506,26727003,29509788,31250002,20730057,26343724,11248506,30995304,25983694,27226882,32158154,31311959,25383946,30019102,307…
A11CC05	B01AC04	Colecalciferol	Clopidogrel	DDI
A11CC05	B01AC06	Colecalciferol	Acetylsalicylic Acid	DDI	16	28356846,2200722,23916016,3754485,383425,28498954
A11CC05	B03AA07	Colecalciferol	Ferrous Sulfate	DDI	38	32082595,17904343,31414126,22934067,29632493,30964896,20730057,22210453,21573022,30899169,25983694,20730056,25593680,25666029,28339732
A11CC05	B03BA03	Colecalciferol	Hydroxocobalamin	DDI	3
A11CC05	B03BB01	Colecalciferol	Folic Acid	DDI	270	24139922,31528727,18656839,26580562,25568699,24669824,32292926,20338285,27049643,27584938,24461761,25916268,26861386,32161919,23445692,32055195,22704269,20730057,2200722,26343724,30995304,25983694,24725654,723485,28680124,31887112,20961818,24179373,16261995,21127890,2684684,20923405,28339732,28923060,26242295,26891124,9449236,27168680,27417816,27099674,31193926,30147266,31452908,25653792,26265749…
A11CC05	C03CA01	Colecalciferol	Furosemide	DDI	13	23236285,23607098,26375238,25965798,31086078
A11CC05	C09CA01	Colecalciferol	Losartan	DDI	2	25542307
A11CC05	C10AA05	Colecalciferol	Atorvastatin	DDI	14	28376103,24668135,30147266,24461761,31939742,26337173,7834360
A11CC05	D07AC13	Colecalciferol	Mometasone	DDI	7	22350179,25666029
A11CC05	G03CA03	Colecalciferol	Estradiol	DDI	46	30936988,23304114,9855460,12424006,23386536,1575777,28054941,27527665,16525749,29991984,24962433,29676471,27421294,11071528,975590,12787715,25609377,23930158,26019351,21719174,26646255,15922286,25182228,22837855,14667934,14550856,27087654,20111624,24082707
A11CC05	H03AA01	Colecalciferol	Levothyroxine Sodium	Unknown DDI	25	22937291,31448157,9972311,24231105,21566784,31939742,3956179,32183160,25666029,8002288,18546015
A11CC05	N02AA01	Colecalciferol	Morphine	DDI	4	18683014,23811497,28056960
A11CC05	N02BE01	Colecalciferol	Paracetamol	DDI	16	29232323,28605174,28241135,15039914,23441100,12468267
A11CC05	N03AG01	Colecalciferol	Valproic Acid	Unknown DDI	17	31387633,32736872,23778150,16956398,27099181,24861129,383425,30191457,23198150
A11CC05	N03AX14	Colecalciferol	Levetiracetam	DDI	5	21737360,25666029
A11CC05	N05AH02	Colecalciferol	Clozapine	DDI	1
A11CC05	N05AH03	Colecalciferol	Olanzapine	DDI
A11CC05	N05BA04	Colecalciferol	Oxazepam	DDI	1
A11CC05	N05CH01	Colecalciferol	Melatonin	DDI	9	30486850
A11CC05	N06AB04	Colecalciferol	Citalopram	DDI	2	25666029
A11CC05	N06AB06	Colecalciferol	Sertraline	DDI	5	24448204,26407996,25666029,25105078
A11CC05	N06AX11	Colecalciferol	Mirtazapine	DDI	1	25666029
A11CC05	P01BC01	Colecalciferol	Quinine	DDI	3	383425
A11CC05	R03AC03	Colecalciferol	Terbutaline	DDI
A11DA01	A02BC02	Thiamine (Vit B1)	Pantoprazole	DDI	8	25097273,22207878,26509027,27105601
A11DA01	A06AD11	Thiamine (Vit B1)	Lactulose	DDI	9	28951428,25339378,22356224,25582297,24221515
A11DA01	A10AB01	Thiamine (Vit B1)	Insulin (Human)	DDI
A11DA01	A12AA06	Thiamine (Vit B1)	Calcium Lactate Gluconate	Unknown DDI	40	26615910,28900255,11448614,18329852,31921009,20604148,29173522,23983505,22783117,28031744,30062714,31480352,21261849,12785310,27911928,16473643,22351636,29638114,21569609,19427598
A11DA01	A12CC30	Thiamine (Vit B1)	Magnesium (Different Salts In Combination)	Unknown DDI	18	28103245,23418573,25872791,20011597,16563749,21694781,24603892,12175925,27820863,29768918,18940672,26960569
A11DA01	B01AB04	Thiamine (Vit B1)	Dalteparin	DDI	13	21088925,25788430,18549472,6103827
A11DA01	B01AB10	Thiamine (Vit B1)	Tinzaparin	DDI	13	21088925,25788430,18549472,6103827
A11DA01	B02BA01	Thiamine (Vit B1)	Phytomenadione	DDI	24	31167496,25988123,27004123,2948974,22969716,29387383,27648319,29173522,29921801,30208071,30870465,9016755,25383946,24516692,25199039,22778776
A11DA01	B05BA03	Thiamine (Vit B1)	Carbohydrates	Unknown DDI
A11DA01	C03CA01	Thiamine (Vit B1)	Furosemide	DDI	5	24171103,29659562,30308158
A11DA01	C04AD03	Thiamine (Vit B1)	Pentoxifylline	DDI	6	20856921,29085205
A11DA01	H01BA04	Thiamine (Vit B1)	Terlipressin	Unknown DDI	1	25788430
A11DA01	J01CR05	Thiamine (Vit B1)	Piperacillin And Enzyme Inhibitor	Unknown DDI
A11DA01	J01DD01	Thiamine (Vit B1)	Cefotaxime	DDI	5	30885220,25298730
A11DA01	J01MA02	Thiamine (Vit B1)	Ciprofloxacin	Unknown DDI	15	18642854,19309106,28174311,19932927,28164379,30547447,22280817,30208703
A11DA01	J01XD01	Thiamine (Vit B1)	Metronidazole	DDI	3	24673630,18080824
A11DA01	N03AA02	Thiamine (Vit B1)	Phenobarbital	DDI	13	14729002,3409440,3810890,28824472,10424327,24860723,21633606,21075154,20049074,4333438,9393405
A11DA01	N05AD01	Thiamine (Vit B1)	Haloperidol	DDI	4	9393405,20838497,22134191
A11DA01	N05BA01	Thiamine (Vit B1)	Diazepam	DDI	9	27307585,28765548,24847246,25093118,25788430,24137004,28377723
A11DA01	N05BA02	Thiamine (Vit B1)	Chlordiazepoxide	DDI	17	23755056,27441056,22410448,10515296,27105601,29948758,1383551
A11DA01	R03AK04	Thiamine (Vit B1)	Salbutamol And Sodium Cromoglicate	Unknown DDI
A11DA01	R03AL01	Thiamine (Vit B1)	Fenoterol And Ipratropium Bromide	Unknown DDI
A11DA01	R03BA05	Thiamine (Vit B1)	Fluticasone	DDI	1
A11DA01	S01AA13	Thiamine (Vit B1)	Fusidic Acid	Unknown DDI	1
A11DA01	V03AB23	Thiamine (Vit B1)	Acetylcysteine	DDI	42	28193519,19468457,19076444,25771170,19685092,21234351,25983774,28804788,25788430,20219672,29075340,17641741,31357646,24860723,27199906,26194910
A11GA01	A02AA04	Ascorbic Acid (Vit C)	Magnesium Hydroxide	DDI	15	32069827,11179851,29250402,22645619,20797405,26167132,9578397,3718619
A11GA01	A02BC02	Ascorbic Acid (Vit C)	Pantoprazole	DDI	7	25593644,26336586
A11GA01	A11DA01	Ascorbic Acid (Vit C)	Thiamine (Vit B1)	DDI	102	29255195,32631405,1806229,25121118,26575706,22062228,24860723,30231909,6357094,30678686,29382002,31480352,28235195,30021092,18044138,29462888,28196534,11448614,27175110,29849880,31968626,22261953,25594439,21749321,25897252,23274004,31480592,14928163,30302033,26910646,28845434,30840892,25974700,24281777,11369198,32117042,31941157,27596136,31434270,30774749,6131800,5962632,24363044,20525159,30866469
A11GA01	B01AB04	Ascorbic Acid (Vit C)	Dalteparin	DDI	26	15351641,23799937,30857206,1787808,31266816,25788430,30995271,18973912,20199358
A11GA01	B01AB05	Ascorbic Acid (Vit C)	Enoxaparin	DDI	10	32131882,18554522,23550095,25788430,16616557,24939809,21339910
A11GA01	B03BB01	Ascorbic Acid (Vit C)	Folic Acid	DDI	230	27002079,28497913,31636772,23259126,9378373,18047260,28746341,14328819,20935156,22926437,12065217,24461761,11444999,21275772,24578993,29554944,29444683,25206121,10648268,341885,27800425,21069377,20182018,24250134,25185110,24604127,25767519,17448640,31555367,3718619,12118525,30987157,19187550,30678686,21093416,31737171,24138954,15217490,23002405,14328818,11448614,30619424,21749321,10570371,2910447…
A11GA01	B05XB02	Ascorbic Acid (Vit C)	Alanyl Glutamine	Unknown DDI
A11GA01	N02BE01	Ascorbic Acid (Vit C)	Paracetamol	DDI	36	21931613,24607599,27755536,27982372,23758730,21765617,11718701,22440383,26282677,3718619,8359712,24267626,697905,26437435,19162177,26912176,20967426
A12AA02	A02BC02	Calcium Glubionate	Pantoprazole	Unknown DDI	1
A12AA02	A11CC03	Calcium Glubionate	Alfacalcidol	DDI	1
A12AA02	C03CA01	Calcium Glubionate	Furosemide	DDI	1
A12AA04	A02BC02	Calcium Carbonate	Pantoprazole	DDI	10	24550614,21625399,24725608
A12AA04	A03FA01	Calcium Carbonate	Metoclopramide	DDI	3	27780504
A12AA04	A10AB05	Calcium Carbonate	Insulin Aspart	Unknown DDI
A12AA04	A10AD05	Calcium Carbonate	Insulin Aspart	Unknown DDI
A12AA04	A12AA02	Calcium Carbonate	Calcium Glubionate	DDI	3	24084610
A12AA04	A12AA06	Calcium Carbonate	Calcium Lactate Gluconate	Unknown DDI	33	25138239,30947320,22532037,28193278,23685544,26801233,20942470,2980082,30104675,20646299,28008333,29590163,23507803,5722278,27026942,5031164,26608994,23872434,12467463,30681408,21063860,24084610,31474533
A12AA04	B03AA07	Calcium Carbonate	Ferrous Sulfate	DDI	37	892669,16079064,29545786,26579205,26257581,30098275,31627366,22934067,26361572,20580252,28446901,18075780,30158913,28508386,11317890,31387308,31980427,26273260
A12AA04	B05BB01	Calcium Carbonate	Electrolytes	Unknown DDI
A12AA04	C03CA01	Calcium Carbonate	Furosemide	DDI	6	27087719,31025221,25647167
A12AA04	C07AB02	Calcium Carbonate	Metoprolol	DDI	1	22264854
A12AA04	C07AG02	Calcium Carbonate	Carvedilol	DDI
A12AA04	C08CA01	Calcium Carbonate	Amlodipine	DDI	5	10700646,30505289,24179373
A12AA04	H02AB06	Calcium Carbonate	Prednisolone	DDI	47	27378900,31284430,26957325,23765379,25403698,30071646,24052816,30872623,30693175,27848215,30287913,31036874,28598412,27227330,26656851,31618233,25366934,29196638,31078731,27072850,27509023,27694987,31217464,11681863
A12AA04	J01DH02	Calcium Carbonate	Meropenem	DDI
A12AA04	J04AB02	Calcium Carbonate	Rifampicin	DDI	1
A12AA04	L04AA06	Calcium Carbonate	Mycophenolic Acid	DDI	10	22500984,26894679
A12AA04	L04AD01	Calcium Carbonate	Ciclosporin	DDI	2
A12AA04	L04AD02	Calcium Carbonate	Tacrolimus	DDI	2	16542836
A12AA04	N02AX02	Calcium Carbonate	Tramadol	DDI	4	29238193,30233777,24217917
A12AA04	N02BE01	Calcium Carbonate	Paracetamol	DDI	25	27780504,18649075,28392818,23351502,26664560,31608339,24693338,31240647,22619532,20093196,31582765,24619658,26115341,29167683
A12AA04	N05CF01	Calcium Carbonate	Zopiclone	DDI	1
A12AA04	N06AB04	Calcium Carbonate	Citalopram	DDI	5	27022963
A12AA06	A02BC02	Calcium Lactate Gluconate	Pantoprazole	Unknown DDI	23	22726651,25736944,30050862,22642788,16297761,30100659,28638664,23148855,32028888,31797589,27896148
A12AA06	A11CC03	Calcium Lactate Gluconate	Alfacalcidol	DDI	43	22651983,21812031,31312313,30083036,29731782,25630271,23661972,24044019,27998296,28422826,19829854,29073906,1774490,21333245,25276420,12942255,25995691,28953654,26177893,30236112,18206594,30425417,26568659
A12AA06	A12BA01	Calcium Lactate Gluconate	Potassium Chloride	Unknown DDI	178	30326830,25848957,27821811,21411264,21350390,16843276,16343822,30122378,30147644,30002937,16732893,15294445,2686942,4611271,28874951,8885732,8590445,4988450,19509133,763155,28562670,21812031,30050862,17472456,24008184,17970537,14302451,17805904,30148187,12101007,22013313,2246705,29892142,29895376,18272307,11267145,30771703,28487864,24376839,26817004,1000779,22204630,28887912,24501625,30745606,264…
A12AA06	B01AC06	Calcium Lactate Gluconate	Acetylsalicylic Acid	Unknown DDI	19	8268047,22956822,2139853,9622665,19221124,30082495,25771741,17518998,28536721,22073009,20384302,25709746
A12AA06	C03CA01	Calcium Lactate Gluconate	Furosemide	Unknown DDI	35	20523869,29044103,21635795,31105568,24106365,18536895,29062425,30140289,20092023,24391999,25540822,32209106,3858769,23958588,19692619,19434726,3079690,30559898,31060247
A12AA06	H03AA01	Calcium Lactate Gluconate	Levothyroxine Sodium	DDI	21	26116759,31587009,15922224,18673410,25321339,19330254,6486321,27703966,26106633,23759902
A12AA06	H03AA02	Calcium Lactate Gluconate	Liothyronine Sodium	DDI	9	26116759,7753093,25159228,21605865
A12AA06	N02BE01	Calcium Lactate Gluconate	Paracetamol	Unknown DDI	27	9097227,31505795,21031063,8765113,12598971,2193121,22818494,28179844,30030520,27011625,4890533,20994914
A12AA07	A02BC02	Calcium Chloride	Pantoprazole	DDI	8	25593644,28447025,30050862,23949610
A12AA07	B01AB04	Calcium Chloride	Dalteparin	DDI	33	26637367,27294171,31999382,28796191,21994688,25935648,17241701,19596055,30995271,29892142,32134920,23949610,20640848,19648354,19500664,25309628
A12AA07	B01AB10	Calcium Chloride	Tinzaparin	DDI	33	26637367,27294171,31999382,28796191,21994688,25935648,17241701,19596055,30995271,29892142,32134920,23949610,20640848,19648354,19500664,25309628
A12AA07	B01AC06	Calcium Chloride	Acetylsalicylic Acid	DDI	37	23361625,22389849,27708680,30728598,28694488,14392556,8848546,7495334,30970662,17703733,9299103,31017307,25409301,11555795,29104539,21075689,3881647,28183236,18844256
A12AA07	C03CA01	Calcium Chloride	Furosemide	DDI	25	20606796,3137523,25561013,3955573,25561614,30318462,4584394,30115977,30272389,20390085,29520003,22096319,29394376,27132509,12788230,20141841,29593231
A12AA07	C10AA01	Calcium Chloride	Simvastatin	DDI	6	30513858,29773873,21327964
A12AA07	J01CR05	Calcium Chloride	Piperacillin And Enzyme Inhibitor	Unknown DDI
A12AA07	J01DH02	Calcium Chloride	Meropenem	DDI	8	20606796,25133161,26136255,25968641
A12AA07	J01MA02	Calcium Chloride	Ciprofloxacin	DDI	39	20836876,28107379,23411181,8502115,25097523,30439994,29571286,26238993,28904343,21871657,25475887,23724403,30238231,17848987,31178944
A12AA07	J01XD01	Calcium Chloride	Metronidazole	DDI	6	29401648,31363447,28747213,12008132
A12AA07	N02BE01	Calcium Chloride	Paracetamol	DDI	32	24490844,26965331,9786946,10735424,29234081,444581,19713102,19501704,23222867,3657517,31662776,32170132,21525397,15653350,12223267
A12AA07	P01BC01	Calcium Chloride	Quinine	DDI	18	29363521,20230372,30116190,8154008,24031979,24282507,28747213,7033667
A12BA01	A02BC02	Potassium Chloride	Pantoprazole	DDI	8	25593644,28447025,30050862,23949610
A12BA01	A03FA01	Potassium Chloride	Metoclopramide	DDI	16	11228824,2425024,11555795,20579549,25242020,30655997,1905572
A12BA01	A06AD04	Potassium Chloride	Magnesium Sulfate	DDI	211	31193735,23227186,23911448,30089169,13786270,30174203,26456975,30083790,7047521,18692489,31275637,15178404,29785220,28239968,11949863,20497547,21713469,861974,30885217,23116395,24205191,32722470,19284741,30060704,28357784,29291105,22963408,26904653,9711830,7408063,28790998,31164603,24957033,26246723,30012131,30980322,23964518,31935229,23036087,26829648,28769657,29376074,30966014,22781490,19917082…
A12BA01	A06AD11	Potassium Chloride	Lactulose	DDI	9	30510549,20845956,12906383
A12BA01	A10AB01	Potassium Chloride	Insulin (Human)	DDI
A12BA01	A11DA01	Potassium Chloride	Thiamine (Vit B1)	DDI	110	26902928,7526873,28174578,21519915,1806229,28573167,22721472,28588390,27682099,27766116,30789965,24205191,31181627,24274725,23565821,23043429,6063666,31416184,5308523,26539183,29789614,26275208,10367910,22963408,27555881,32211526,29906449,25597447,26221120,29481557,27690127,19454014,29521624,24957033,22742413,28680978,30012131,26980206,31936723,12009795,27012580,17587457,25741363,30870465,2399761…
A12BA01	A12AA06	Potassium Chloride	Calcium Lactate Gluconate	Unknown DDI	178	26247712,26483081,24931427,20804625,23486169,26122701,29170654,30909246,26317344,28912820,19347669,28990195,32117191,27626798,29866434,11505130,31354469,15582427,31505888,31015873,13649699,28115973,5905291,6028938,18251497,22459810,31360222,18621040,26090423,678101,19657031,12742078,31455206,28535667,14172234,4718105,3899184,2921582,10700534,7414,20639007,27743366,29930498,23606592,3374322,357896…
A12BA01	A12CB01	Potassium Chloride	Zinc Sulfate	DDI	130	19436734,28769914,31239509,30420843,20662514,28982140,24885467,31878240,22470512,26667119,24001874,31275637,18275601,21057854,5363987,30691469,28184245,20812215,30270124,31234456,27358564,1794448,22608165,16254075,25443504,28249108,19718458,18402702,17804073,28672860,24205191,32084150,19557171,25419574,24377801,25117434,30012131,31096902,18490176,27264789,31488879,21658391,19713102,26258780,28401…
A12BA01	A12CC10	Potassium Chloride	Magnesium Oxide	DDI	18	29758008,23399215,24377801,10386300,21075689,20142891,30870465,15290973,20630227,10194680
A12BA01	A12CC30	Potassium Chloride	Magnesium (Different Salts In Combination)	Unknown DDI	69	24060537,22048802,28082904,8237806,27408556,21681651,25276191,3107797,26663479,22347548,24747974,27355205,18952135,9232834,26156106,21291896,4257181,5789781,20832058,6372696,2053844,7033667,27110111,16125984,26007730,29462955,21048861,22226824,23351707,29736246,2430170,1787295,22706642,20419439,16777153,26136255,12971965,22197895,24334042,2165406
A12BA01	B01AB05	Potassium Chloride	Enoxaparin	DDI	18	30181923,17765351,29930947,27052074,19108704,29892142,25069624,25548975,26753920,21847335,20640848
A12BA01	B01AB10	Potassium Chloride	Tinzaparin	DDI	33	26637367,27294171,31999382,28796191,21994688,25935648,17241701,19596055,30995271,29892142,32134920,23949610,20640848,19648354,19500664,25309628
A12BA01	C01BD01	Potassium Chloride	Amiodarone	DDI	3	16973192,16962064
A12BA01	C03BA08	Potassium Chloride	Metolazone	DDI	4	26692655
A12BA01	C03CA01	Potassium Chloride	Furosemide	DDI	25	20606796,3137523,25561013,3955573,25561614,30318462,4584394,30115977,30272389,20390085,29520003,22096319,29394376,27132509,12788230,20141841,29593231
A12BA01	C03CA02	Potassium Chloride	Bumetanide	DDI	5	22442662,32232083
A12BA01	C03DA01	Potassium Chloride	Spironolactone	DDI	9	28850085,18062901,28642702
A12BA01	D01AE15	Potassium Chloride	Terbinafine	DDI	18	30921394,31379937,10367910,31241660,22792174,29997703
A12BA01	J01CR05	Potassium Chloride	Piperacillin And Enzyme Inhibitor	Unknown DDI
A12BA01	J01DH02	Potassium Chloride	Meropenem	DDI	8	20606796,25133161,26136255,25968641
A12BA01	J01MA02	Potassium Chloride	Ciprofloxacin	DDI	39	20836876,28107379,23411181,8502115,25097523,30439994,29571286,26238993,28904343,21871657,25475887,23724403,30238231,17848987,31178944
A12BA01	J01XA01	Potassium Chloride	Vancomycin	DDI	5	25902872
A12BA01	J01XD01	Potassium Chloride	Metronidazole	DDI	6	29401648,31363447,28747213,12008132
A12BA01	J02AC01	Potassium Chloride	Fluconazole	DDI	57	25210666,25136374,25814989,26012348,28506251,30379880,21660258,23109826,26209266,20521179,30545053,24556616,30057783,17555945,30210159,28814823,24156656,30921394,29081766,31941812,28028453,29875757,30402343,24031720,22529577,31749766,28680982,27092223,32920575,29049321,25098697,29018774,27520306
A12BA01	J02AX04	Potassium Chloride	Caspofungin	DDI	27	30405043,29162710,30416530,28926981,31065205,31139660,25098697,27626635,28702011,32185160,26849057,31961865,30379880,29249661,31131706,24371736,21693196,28484654,27264789,22952924
A12BA01	J04AB02	Potassium Chloride	Rifampicin	DDI	11	26025854,31540028,29066805,22966243,11555795
A12BA01	J05AB01	Potassium Chloride	Aciclovir	DDI	13	21322946,24438177,31196078
A12BA01	L03AA02	Potassium Chloride	Filgrastim	DDI
A12BA01	N02AB03	Potassium Chloride	Fentanyl	DDI	12	27518433,26156106,20579549,8052146
A12BA01	N05AD01	Potassium Chloride	Haloperidol	DDI	5	2377656,24260740,20579549
A12BA01	N05AH03	Potassium Chloride	Olanzapine	DDI	1	4569241
A12BA01	N05BA02	Potassium Chloride	Chlordiazepoxide	DDI	19	18313070,5541583,5970093,23964518,26651879,18490176
A12BA01	N06AB05	Potassium Chloride	Paroxetine	DDI	3	31645628
A12BA01	N07BA01	Potassium Chloride	Nicotine	DDI	7	26338186,26240445,22110637
A12BA01	R03AK04	Potassium Chloride	Salbutamol And Sodium Cromoglicate	DDI
A12BA01	R03AL01	Potassium Chloride	Fenoterol And Ipratropium Bromide	DDI
A12BA01	R03AL02	Potassium Chloride	Salbutamol And Ipratropium Bromide	DDI
A12CA01	A07FA01	Sodium Chloride	Lactic Acid Producing Organisms	Unknown DDI
A12CA01	A10AB01	Sodium Chloride	Insulin (Human)	DDI
A12CA01	A10AB05	Sodium Chloride	Insulin Aspart	Unknown DDI
A12CA01	A10AD05	Sodium Chloride	Insulin Aspart	Unknown DDI
A12CA01	A12BA01	Sodium Chloride	Potassium Chloride	DDI
A12CA01	C07AB02	Sodium Chloride	Metoprolol	DDI	11	8431581,20579549,21075689,27022860
A12CA01	J02AC01	Sodium Chloride	Fluconazole	DDI	57	25210666,25136374,25814989,26012348,28506251,30379880,21660258,23109826,26209266,20521179,30545053,24556616,30057783,17555945,30210159,28814823,24156656,30921394,29081766,31941812,28028453,29875757,30402343,24031720,22529577,31749766,28680982,27092223,32920575,29049321,25098697,29018774,27520306
A12CA01	M05BA04	Sodium Chloride	Alendronic Acid	Unknown DDI	6	22073906,23369219,21150819,27664328
A12CA01	N05CF02	Sodium Chloride	Zolpidem	DDI	3	18992345
A12CA01	N06AB06	Sodium Chloride	Sertraline	DDI	3
A12CA01	N06BC01	Sodium Chloride	Caffeine	DDI	27	13158725,22178683,24637905,30150942,32245977,30120595,32025588,25685541,30050443,32244952,13933859,32012995,29189167,28769914,27642400
A12CB01	A02BC02	Zinc Sulfate	Pantoprazole	DDI	1
A12CB01	A06AB08	Zinc Sulfate	Sodium Picosulfate	Unknown DDI
A12CB01	A06AD04	Zinc Sulfate	Magnesium Sulfate	Unknown DDI	278	4207163,31139336,23856013,29163899,31927485,24282515,6406778,22956893,11341916,31214215,12437168,29176739,27349405,12237102,24012383,20650532,20981093,24328211,28623275,27536006,32252019,31297621,24048642,28750094,27920522,23320975,24297181,17548063,22230079,28791095,16275784,18964859,24860280,27682094,25366467,31268299,30900037,23226379,30951237,32005376,19063897,25070356,29786446,15088945,21935…
A12CB01	A06AD11	Zinc Sulfate	Lactulose	DDI	3	12743721,22539019
A12CB01	A11DA01	Zinc Sulfate	Thiamine (Vit B1)	Unknown DDI	207	24391881,19178690,29767040,32133379,24031871,29780372,29982614,30425705,29322098,17132166,25978379,26793417,29456524,29855316,30717108,30814601,25380250,23448304,30291809,30012441,28876332,26540166,25243129,31297688,21965290,30200978,22662127,29977335,26158443,25227589,24205191,18963233,28053667,27609061,21732245,32117386,27000311,27462311,30151056,32256473,23577966,28403203,32256478,28535757,225…
A12CB01	A12BA01	Zinc Sulfate	Potassium Chloride	DDI	130	32083073,21708101,30568301,21460846,29995344,23247406,12602938,21145820,24532452,17970537,22002070,20390053,19802714,20591133,20299477,20309608,12437168,22521164,27170322,31344964,18272302,23708605,27247802,17207877,24578700,98204,25668719,28241407,6800068,31555235,16378699,26791975,27020289,25058345,18761626,31114791,8751031,30775271,31043749,14391333,29062959,25461480,26131849,19023694,26158443
A12CB01	A12CC10	Zinc Sulfate	Magnesium Oxide	DDI	11
A12CB01	B01AB04	Zinc Sulfate	Dalteparin	Unknown DDI	11	22583548,22308043,14550866
A12CB01	B01AB05	Zinc Sulfate	Enoxaparin	DDI	1
A12CB01	B01AC06	Zinc Sulfate	Acetylsalicylic Acid	DDI	18	30298553,25503374,26548946,16202124,32180925,23898343,26518156,3718619,20164093
A12CB01	B03BB01	Zinc Sulfate	Folic Acid	DDI	219	23181972,29767040,24031727,32133379,24031871,22316217,14194322,30713527,29982614,29322098,29364933,17132166,24147895,26793417,25380250,20730057,21501440,23448304,26148486,16247718,32012712,5415407,29984205,28792520,24069294,22662127,26345070,26158443,26147966,25291378,29694393,23743830,18963233,24124573,3718619,30518065,27609061,21732245,26275229,27168680,21945294,30151056,32256473,30063731,22523…
A12CB01	C03CA01	Zinc Sulfate	Furosemide	DDI	16	29440755,12740045,18617897,24138881,29731759,29476094,3718619
A12CB01	C03DA01	Zinc Sulfate	Spironolactone	DDI	8	3185592,1517304,2582252,24254507,3718619
A12CB01	C07AB02	Zinc Sulfate	Metoprolol	DDI	2	3718619,18619574
A12CB01	C08CA01	Zinc Sulfate	Amlodipine	DDI	7	520429,23665376,20051880
A12CB01	C10AA01	Zinc Sulfate	Simvastatin	DDI
A12CB01	J01DH02	Zinc Sulfate	Meropenem	Unknown DDI	10	29403215,30157188,25932437,31454231,30131883,15668002,22638755
A12CB01	N02AA01	Zinc Sulfate	Morphine	DDI	6	9657296,24567946,23103203
A12CB01	N02AB03	Zinc Sulfate	Fentanyl	DDI	6	21811529
A12CB01	N02BE01	Zinc Sulfate	Paracetamol	Unknown DDI	31	22007346,19965773,3718619,30996398,22214326,24857922,14221170,23125356,23148462,18774704,25566272,4823450,25541703,5453302,12691730,28927461,28094280,11438047,19713102,20693411,19047006
A12CB01	R03AK04	Zinc Sulfate	Salbutamol And Sodium Cromoglicate	Unknown DDI
A12CB01	R03AL01	Zinc Sulfate	Fenoterol And Ipratropium Bromide	Unknown DDI
A12CB01	R03AL02	Zinc Sulfate	Salbutamol And Ipratropium Bromide	Unknown DDI
A12CC10	A02BC02	Magnesium Oxide	Pantoprazole	DDI	3	24650125
A12CC10	A02BC03	Magnesium Oxide	Lansoprazole	DDI	4	31008001,24820768
A12CC10	A06AD11	Magnesium Oxide	Lactulose	DDI	2
A12CC10	A07DA03	Magnesium Oxide	Loperamide	DDI	2	31244895
A12CC10	A11DA01	Magnesium Oxide	Thiamine (Vit B1)	DDI	12	24587285,25405347,16601920,30870465,10791789,19269152
A12CC10	A12BA01	Magnesium Oxide	Potassium Chloride	DDI	18	31459379,26157445,29491452,6580599,30333977,24578669,18667063,4277984
A12CC10	A12CB01	Magnesium Oxide	Zinc Sulfate	DDI	11	29596161,23381681,20541861,24377801,30784584,17183100,27281572,25383946,31248059,21965109,19188026
A12CC10	A12CB02	Magnesium Oxide	Zinc Gluconate	Unknown DDI
A12CC10	B03BB01	Magnesium Oxide	Folic Acid	DDI	19	31218547,30870465,18080824,26689889,28469548,22933961,22110854,16601920,19269152,23381099
A12CC10	C03CA01	Magnesium Oxide	Furosemide	DDI
A12CC10	C03DA01	Magnesium Oxide	Spironolactone	DDI	1
A12CC10	C07AB02	Magnesium Oxide	Metoprolol	DDI	1	21075689
A12CC10	C09AA02	Magnesium Oxide	Enalapril	DDI
A12CC10	N02AA01	Magnesium Oxide	Morphine	DDI	6	31218547,25888797,21075689,4589607
A12CC10	N02BE01	Magnesium Oxide	Paracetamol	DDI	8	23755929,26002361,25888797,28508036,1065583
A12CC10	R03AK04	Magnesium Oxide	Salbutamol And Sodium Cromoglicate	Unknown DDI
A12CC30	A02BC02	Magnesium (Different Salts In Combination)	Pantoprazole	Unknown DDI	6	21695544,30378711
A12CC30	A03FA01	Magnesium (Different Salts In Combination)	Metoclopramide	Unknown DDI	9	15036735,22965329,18346881,11414193,11182434
A12CC30	A06AD11	Magnesium (Different Salts In Combination)	Lactulose	Unknown DDI
A12CC30	A07DA03	Magnesium (Different Salts In Combination)	Loperamide	Unknown DDI	7	31798803,18346881,2525077
A12CC30	A10AB05	Magnesium (Different Salts In Combination)	Insulin Aspart	Unknown DDI
A12CC30	A11CC05	Magnesium (Different Salts In Combination)	Colecalciferol	Unknown DDI	10	20602775,29416085,31739465,30482835,27490409,7193467
A12CC30	A11DA01	Magnesium (Different Salts In Combination)	Thiamine (Vit B1)	Unknown DDI	18	26855419,19148274,29723959,30742606,22138756,6103827
A12CC30	A12BA01	Magnesium (Different Salts In Combination)	Potassium Chloride	Unknown DDI	69	31001520,11010375,27803706,13876456,28788480,1208634,8403376,28540643,22688446,20591680,18069068,562063,12787471,24376586,24129020,23762839,31781070,21577393,31952299,23189231,25247113,27820863,30505275,25664156,18639191,15862294,8885732,7990967,29248801
A12CC30	B01AB05	Magnesium (Different Salts In Combination)	Enoxaparin	Unknown DDI	5	23261324
A12CC30	C03CA01	Magnesium (Different Salts In Combination)	Furosemide	Unknown DDI	8	22407720,18039930,20334368
A12CC30	C03DA01	Magnesium (Different Salts In Combination)	Spironolactone	Unknown DDI	1
A12CC30	C07AB02	Magnesium (Different Salts In Combination)	Metoprolol	Unknown DDI	2	26502224
A12CC30	C08CA01	Magnesium (Different Salts In Combination)	Amlodipine	Unknown DDI	1	15993930
A12CC30	C09AA05	Magnesium (Different Salts In Combination)	Ramipril	Unknown DDI	3	9719019
A12CC30	C10AA01	Magnesium (Different Salts In Combination)	Simvastatin	Unknown DDI	3
A12CC30	C10AA05	Magnesium (Different Salts In Combination)	Atorvastatin	Unknown DDI	4	28344584
A12CC30	D07AB02	Magnesium (Different Salts In Combination)	Hydrocortisone Butyrate	Unknown DDI
A12CC30	H03AA01	Magnesium (Different Salts In Combination)	Levothyroxine Sodium	Unknown DDI	3	28979772,6103827
A12CC30	J01DH02	Magnesium (Different Salts In Combination)	Meropenem	Unknown DDI	2	26136255
A12CC30	J01MA02	Magnesium (Different Salts In Combination)	Ciprofloxacin	DDI	14	29206501,9819955,31618958
A12CC30	J02AC03	Magnesium (Different Salts In Combination)	Voriconazole	Unknown DDI	5	15737524
A12CC30	J05AB14	Magnesium (Different Salts In Combination)	Valganciclovir	Unknown DDI	2	26424648
A12CC30	L04AD01	Magnesium (Different Salts In Combination)	Ciclosporin	Unknown DDI	9	12849298,11554612
A12CC30	L04AD02	Magnesium (Different Salts In Combination)	Tacrolimus	Unknown DDI	2	26374111,7909293
A12CC30	M05BA04	Magnesium (Different Salts In Combination)	Alendronic Acid	Unknown DDI	4	27031073
A12CC30	N02AG02	Magnesium (Different Salts In Combination)	Ketobemidone And Antispasmodics	Unknown DDI
A12CC30	N02AX02	Magnesium (Different Salts In Combination)	Tramadol	Unknown DDI	6	28301581
A12CC30	N02BE01	Magnesium (Different Salts In Combination)	Paracetamol	Unknown DDI	18	26855419,23055639,7502275,13372919,10214482,18230
A12CC30	N05AD01	Magnesium (Different Salts In Combination)	Haloperidol	Unknown DDI	1
A12CC30	N05AX12	Magnesium (Different Salts In Combination)	Aripiprazole	Unknown DDI	4
A12CC30	N05CF01	Magnesium (Different Salts In Combination)	Zopiclone	Unknown DDI	2	30081500
A12CC30	N07BA01	Magnesium (Different Salts In Combination)	Nicotine	Unknown DDI	6	24678450,24429130,20937342
A12CC30	R03BB04	Magnesium (Different Salts In Combination)	Tiotropium Bromide	Unknown DDI
B01AA03	A02AA04	Warfarin	Magnesium Hydroxide	DDI	4	18784846
B01AA03	A02BC02	Warfarin	Pantoprazole	DDI	28	29305643,32009966,32025551,23790600,20462345,25360403,29016840,17932593,20188859,23674971,22741119,23920643
B01AA03	A04AA01	Warfarin	Ondansetron	DDI	10	22162199,12063945,26989532,20671989,20354452,21616277
B01AA03	A06AB02	Warfarin	Bisacodyl	DDI	11	18784846,30972282,25371612,28868119,2663238,7372966
B01AA03	A07EC02	Warfarin	Mesalazine	DDI	27	24236721,24886868,9365154,12618691,24043143,9753276,16416234,8358198,30411015,27410258,15519567,31914047
B01AA03	A10AB01	Warfarin	Insulin (Human)	DDI
B01AA03	A10BJ02	Warfarin	Liraglutide	DDI
B01AA03	A11CC01	Warfarin	Ergocalciferol	DDI	15	28210637,31998760,27000106,17968594,29045002,30669496
B01AA03	A12BA01	Warfarin	Potassium Chloride	DDI	72	31963843,20537341,6639075,26315062,16125685,23543266,31787892,12568351,22870812,27626402,26667677,29672633,2129942,22960104,22628043,25037322,24975212,27980588,27933069,27303427,9836450,24260474,28989252,32244952,31428061,21844844,20346414,30901974,23306152,24531391,15220091,21713565,10722105,31263604,29772791,29346325,30360500,29035319
B01AA03	B01AB04	Warfarin	Dalteparin	DDI	183	26559990,27227103,27167437,21048052,29507564,27138383,11228491,20848236,11483188,7814172,27066121,16297632,15226166,23028898,30181980,30582738,26347411,28589046,25443917,10602560,9856311,28248846,32009966,10231627,10347268,25577414,29349368,18025610,11324676,12955372,11334200,28501678,20876541,27185721,14617365,3082039,30056095,14668421,9845298,12153376,21222174,10859038,28571631,7836716,24992639…
B01AA03	B01AB05	Warfarin	Enoxaparin	DDI	335	26559990,28771571,27138383,25178308,27749549,22354285,27138326,15193496,12618719,21620626,12975573,26881071,23453005,28248846,10347268,25261182,29259064,8792987,11336597,12629605,11548825,26503220,25280756,15851264,7741630,24084268,12469053,28167634,26712130,12465014,24497799,22037998,9808846,9363067,16314105,25685219,27303501,26123033,31934524,9040296,17161108,25133118,9550205,32756962,27144118,…
B01AA03	B01AB10	Warfarin	Tinzaparin	DDI	183	26559990,27227103,27167437,21048052,29507564,27138383,11228491,20848236,11483188,7814172,27066121,16297632,15226166,23028898,30181980,30582738,26347411,28589046,25443917,10602560,9856311,28248846,32009966,10231627,10347268,25577414,29349368,18025610,11324676,12955372,11334200,28501678,20876541,27185721,14617365,3082039,30056095,14668421,9845298,12153376,21222174,10859038,28571631,7836716,24992639…
B01AA03	B03BB01	Warfarin	Folic Acid	DDI	78	4571259,26487933,4932033,24912606,22354285,27840333,3512214,67316,26998708,12477586,30484065,24367422,32263114,26644797,11855891,22496988,16007261,3209128,10097803,15491861,12465014,15771937,20146700,11280951,25734052,4186045,318510,30965699,67314,29568189,17456620,21752274,15341879,20457381,21748409,12227460,30061633,21034991,20420847,25521642,20936173
B01AA03	C01BD01	Warfarin	Amiodarone	DDI	9	25870032,21460130,25685219
B01AA03	C03BA08	Warfarin	Metolazone	DDI	8	3341172,24533203,12060825
B01AA03	C03CA01	Warfarin	Furosemide	DDI	35	16765868,20523869,27733331,22925723,2648124,7614196,21232162,33048380,7389892,22138127,1629291,27138110,28724368,18185904,9315570,1113236,14699558,23684928,4334246,21261182
B01AA03	C07AB02	Warfarin	Metoprolol	DDI	42	16364871,21487457,31286108,21459270,15145004,19326956,22138127,19050195,25949485,31281366,15686766,7814172,22079746,23828609,22606603,25562361,30515684,21918509
B01AA03	C09AA02	Warfarin	Enalapril	DDI	28	3754413,13848677,8935016,24971178,31640208,2276281,31736750,7344170,11313000,14482915,7814172,25623173,23201087,29440948,14699558,7638745,23732019,11339806
B01AA03	C09CA01	Warfarin	Losartan	DDI	4
B01AA03	C10AA01	Warfarin	Simvastatin	DDI	11	26748647,23893031,21460130,30921347
B01AA03	G04CA01	Warfarin	Alfuzosin	DDI	3	24900951
B01AA03	H02AB06	Warfarin	Prednisolone	DDI	10	29329232,25912147,17178354,19127249
B01AA03	H03AA01	Warfarin	Levothyroxine Sodium	DDI	23	24155811,788222,29147357,29287092,24426868,18185904,12745040,11464325,20062677,32280439,12546711,18818963,11248777,23544650,17655751,30972276,23732019
B01AA03	J01DH02	Warfarin	Meropenem	DDI	2
B01AA03	L04AD02	Warfarin	Tacrolimus	DDI	1	15063412
B01AA03	M05BA04	Warfarin	Alendronic Acid	Unknown DDI	9	30515684,29440948,15761800
B01AA03	N02AA01	Warfarin	Morphine	DDI	26	18784846,12063945,23195479,29062804,8547556,26989532,8960679,26693469,12096280,10214482,3875274
B01AA03	N02AA05	Warfarin	Oxycodone	DDI	17	28378007,20580236,10214482,12465014,25709842,9810913,20361034,22592706,15223500
B01AA03	N02AB03	Warfarin	Fentanyl	DDI	8	12063945,12469053,21827507,7793900,24497799
B01AA03	N02AG02	Warfarin	Ketobemidone And Antispasmodics	DDI
B01AA03	N02BE01	Warfarin	Paracetamol	DDI	51	1314739,9753276,17695667,21616277,11339806,27489697,23518219,1371939,7502275,22138127,30147715,19090668,3082039,10214482,12465014,18784846,16765868,11737880,25737670,12743672,24412145,20836007,8276058,10331032,22503439,28394204,21827507,23295090,20387255,9514757,33048380,22842653,19166083
B01AA03	N05AH04	Warfarin	Quetiapine	DDI	6	29354527
B01AA03	N05CF01	Warfarin	Zopiclone	DDI	2	30319955,29440948
B01AA03	N06AB10	Warfarin	Escitalopram	DDI	5	30415641,32117476,28421156
B01AA03	N07BA01	Warfarin	Nicotine	DDI	2	19124428
B01AA03	N07BC02	Warfarin	Methadone	DDI	8	12204475,21261182,9547420,24001820
B01AA03	R03BA05	Warfarin	Fluticasone	DDI	8	15309017,23475063
B01AA03	R03BB04	Warfarin	Tiotropium Bromide	DDI	7	23478193,23379472,27609731,25733932
B01AA03	S01EE01	Warfarin	Latanoprost	DDI	2	30323760
B01AB04	A02BC02	Dalteparin	Pantoprazole	DDI	31	22173714,11980386,32009966,25528663,26878358,31044110,26909159,30538849,31781415,21993929,20461116,10543674,20826296,27020637,31321023,30809563,23319093,10543675
B01AB04	A02BC05	Dalteparin	Esomeprazole	DDI	5	30420892,31572180,25919061
B01AB04	A10AB05	Dalteparin	Insulin Aspart	Unknown DDI
B01AB04	A10AE05	Dalteparin	Insulin Detemir	DDI
B01AB04	A10BB12	Dalteparin	Glimepiride	Unknown DDI	6	27102378,23209941
B01AB04	A11DA01	Dalteparin	Thiamine (Vit B1)	DDI	13	25437032,27806685,29972824,21742314,26638041,8205249,7407850,19232135,20018166
B01AB04	A12BA01	Dalteparin	Potassium Chloride	DDI	33	23361625,18773151,26197779,23666466,29605266,25016573,1787808,23474455,15491618,15680590,23424750,27169890,30510555,10418800,30943405,30502946,23531120
B01AB04	B01AA03	Dalteparin	Warfarin	DDI	183	19838356,17449934,29440840,12483370,19415455,30439443,17323588,29259064,30017220,3703754,22184536,26236607,10819072,7528134,23475063,23696101,23515512,29928555,12166042,20682152,31949319,9806387,27747729,8684139,11249288,31060431,15824291,11980386,16404436,26954936,21601183,15112083,17022376,16082422,23153556,7695464,12168506,24157304,9040297,24818060,21570696,10904464,15129208,15019863,29623200,…
B01AB04	B01AC04	Dalteparin	Clopidogrel	DDI	45	23295090,11249288,23320193,12075203,25364258,29657130,28154100,31292347,7814172,11806786,18489936,9412880,25442192,21206536,1848385,19327165,16520730,19575814,30154676
B01AB04	B01AC06	Dalteparin	Acetylsalicylic Acid	DDI	109	23946671,31249964,9316525,23876702,23866080,25784858,11560562,15649728,30038462,28125612,3726806,10983681,22223237,24813810,31911561,20181159,10759689,17903857,25709746,29976210,21842174,24901243,31023275,22837671,11479486,11283900,21209709,20130918,28753096,25983911,26600159,15019863,31449635,23361625,18625852,19337550,25295482,26712985,14562983,25528663,25674114,15755527,17915061,29203157,30186…
B01AB04	B01AE07	Dalteparin	Dabigatran Etexilate	DDI	95	21941675,30349889,19338896,21048052,28875044,27047885,24966680,23876702,31191626,23866080,28298749,23865436,25366189,28984761,25520567,21443789,22367975,24972957,22473619,29780621,23209364,28248846,23378176,26812151,21660479,26780737,29259064,22100180,30851469,30918939,27517038,27145758,23355673,24561662,26236607,24855404,22288028,19707288,22686618,28293549,21861537,21329400,17727726,28752248,239…
B01AB04	B03XA02	Dalteparin	Darbepoetin Alfa	DDI
B01AB04	C01AA05	Dalteparin	Digoxin	DDI	1
B01AB04	C01BD01	Dalteparin	Amiodarone	DDI	7	9758254,1979425,1310879,19575814
B01AB04	C01CA03	Dalteparin	Norepinephrine	Unknown DDI	17	8031723,29408217,32009966,25205210,3208841,6282598,20933028,16847661,7022106,23262242
B01AB04	C02AC05	Dalteparin	Moxonidine	Unknown DDI
B01AB04	C03CA01	Dalteparin	Furosemide	DDI	21	20660350,30842703,31941787,22833560,19848318,30496280,28433812,16915375,26626179,27041584,26237105,25613133,26415621
B01AB04	C03DA01	Dalteparin	Spironolactone	DDI	11	29164426,22889905,31781415
B01AB04	C07AB02	Dalteparin	Metoprolol	DDI	19	24456882,10399983,27666015,16801997,19900266,12087878,310270,22606400,23515512
B01AB04	C07AB07	Dalteparin	Bisoprolol	DDI	11	22343261,22505827,11206018
B01AB04	C08CA01	Dalteparin	Amlodipine	DDI	11	14553821,15567502,18199474,15993930,11923816
B01AB04	C08DA01	Dalteparin	Verapamil	DDI	4	9758254,28347292
B01AB04	C09AA05	Dalteparin	Ramipril	DDI	5	30526845,16801997,16950200,15019863
B01AB04	C09CA01	Dalteparin	Losartan	DDI	6	11980386,12092009
B01AB04	C09DA01	Dalteparin	Losartan And Diuretics	DDI
B01AB04	C10AA01	Dalteparin	Simvastatin	DDI	11	17580732,20350523,19222616,16801997,24613322,20163908,19575814
B01AB04	C10AA05	Dalteparin	Atorvastatin	DDI	19	27768700,24920161,31416384,15993930,12887946,25111166
B01AB04	D07AB02	Dalteparin	Hydrocortisone Butyrate	Unknown DDI
B01AB04	G03CA03	Dalteparin	Estradiol	DDI	24	2779226,11212868,16727746,27136540,24592358,12020981,21227753,12176291,22938051,982347
B01AB04	H02AB06	Dalteparin	Prednisolone	DDI	12	24973719,26378165,10899625,11708883,25426334,27975274,16261364
B01AB04	J01CR05	Dalteparin	Piperacillin And Enzyme Inhibitor	DDI
B01AB04	J01MA02	Dalteparin	Ciprofloxacin	DDI	12	30929299,23213597,31585151,23183538
B01AB04	M04AA01	Dalteparin	Allopurinol	DDI	25	3410745,469262,30455702,6794572,30420892,28102121,6217710,1907956,7895263,12397309,1493861,11477340,11128744,21671021
B01AB04	M05BA04	Dalteparin	Alendronic Acid	Unknown DDI	7	29563451
B01AB04	N01AH06	Dalteparin	Remifentanil	DDI	10	22606400,25075194,12092009
B01AB04	N02AA01	Dalteparin	Morphine	DDI	21	23055876,27356857,24258025,12168506,29180933,24944361,14698677
B01AB04	N02AG02	Dalteparin	Ketobemidone And Antispasmodics	Unknown DDI
B01AB04	N02BE01	Dalteparin	Paracetamol	DDI	25	23562491,10399983,23295090,22582993,20421113,26589386,25613133
B01AB04	N05AA02	Dalteparin	Levomepromazine	Unknown DDI	2
B01AB04	N05CF01	Dalteparin	Zopiclone	DDI
B01AB04	N06AB04	Dalteparin	Citalopram	DDI	6	21519946,23893047
B01AB04	P01BC01	Dalteparin	Quinine	DDI	7	25407801,23208374,4617654
B01AB04	R03AC02	Dalteparin	Salbutamol	DDI	8	22958272,22583548,19165116,6614928,25709746
B01AB04	R03AK04	Dalteparin	Salbutamol And Sodium Cromoglicate	Unknown DDI
B01AB04	R03AL01	Dalteparin	Fenoterol And Ipratropium Bromide	Unknown DDI
B01AB04	R03BA02	Dalteparin	Budesonide	DDI	4	28804515,24602515
B01AB05	A02BC02	Enoxaparin	Pantoprazole	DDI	30	31277624,22931521,23325500,32009966,26497827,28638664,31781415,24914255,31526388,24361190,27020637,19797772,29276600
B01AB05	A03FA01	Enoxaparin	Metoclopramide	DDI	17	21737360,20703500,24080143,28638664,26366103,17990027,25242020,27020637,21519946,21224967,15245943
B01AB05	A06AB08	Enoxaparin	Sodium Picosulfate	DDI	3	25133119
B01AB05	A10AD05	Enoxaparin	Insulin Aspart	Unknown DDI
B01AB05	A10AE04	Enoxaparin	Insulin Glargine	DDI
B01AB05	A10BA02	Enoxaparin	Metformin	DDI	5	26862410,17456620,28217690
B01AB05	A10BJ02	Enoxaparin	Liraglutide	DDI
B01AB05	A11CC03	Enoxaparin	Alfacalcidol	DDI	1	26684307
B01AB05	A11CC05	Enoxaparin	Colecalciferol	DDI	12	28154278,9263659,28348564,25852516,23186897,24447309,28882110
B01AB05	A11DA01	Enoxaparin	Thiamine (Vit B1)	DDI	3	21742314
B01AB05	A11GA01	Enoxaparin	Ascorbic Acid (Vit C)	DDI	10	24370487,22131189,22346571
B01AB05	A12BA01	Enoxaparin	Potassium Chloride	DDI	18	23361625,26855511,16051051,25242020,7831681,24357866,31644579
B01AB05	A12CB01	Enoxaparin	Zinc Sulfate	DDI	1	27433290
B01AB05	B01AA03	Enoxaparin	Warfarin	DDI	335	24080143,17449934,29440840,12483370,15226166,30560179,16686945,29322817,23351571,28114639,17323588,23989765,29954421,10231627,17499688,14617365,10331097,26992622,27563685,26236607,27146837,16185178,18394447,18074503,15686766,23475063,19234891,23696101,29928555,11342095,7934533,23674896,7974098,27843733,17573553,25241104,27747729,27489392,11249288,29685566,29232038,18159581,24337986,15112083,21601…
B01AB05	B01AC04	Enoxaparin	Clopidogrel	DDI	97	24238376,23856063,31883060,7814172,21620626,15986976,31249924,28217690,23707007,24231117,24565383,26711793,23153863,23408112,14512126,28855770,28751836,25734046,16046952,21778188,24380542,19337547,19729112,21481423,19162303,22447186,30142999,23295090,12075203,14529013,15101518,27330657,30811416,21962462,19701533,22928058,11806786,23224132,18489936,25442192,11349625,25682456,22146943,11249288
B01AB05	B01AC06	Enoxaparin	Acetylsalicylic Acid	DDI	194	31666085,27129380,12483370,26059084,29322817,30298070,22480528,21486632,31023275,17909705,31934524,23583252,19234891,24140678,19778672,27446832,23361625,30899719,27767060,28857774,30622684,12397309,29567929,23946671,24788563,25093136,28226025,28723788,22223237,23153863,25595881,27201374,1852136,29135051,17291930,22615105,9851814,15019863,29779035,24991465,25674114,10069906,24972844,22540524,19066…
B01AB05	B01AC24	Enoxaparin	Ticagrelor	DDI	65	23456409,29078962,23876702,30671208,25262267,21440933,31416384,28751841,28074132,21856467,23408112,22100180,22931521,29081979,26178236,22935526,29843771,25712237,23583252,24140678,15668190,27543463,30142999,22920489,23295090,31636795,29687412,28516369,23381911,16139143,23192747,19729112
B01AB05	B03BB01	Enoxaparin	Folic Acid	DDI	78	24940733,24880196,30233762,25123642,22354285,30347840,29049209,27230113,22408663,25834825,12639614,27382551,18569468,19025596,24405979,27401656,30558039,12465014,19850658,28761231,19055847,26370296,27572887,24040195,28331377,16469319,20627706,17456620,22189411,25947329,26869768,28400042,12044312,21748409,18071727,28435579,23776743,14739212,26633369
B01AB05	C01AA05	Enoxaparin	Digoxin	DDI	1
B01AB05	C03CA01	Enoxaparin	Furosemide	DDI	27	27213855,22442529,23305592,31528284,32231825,14699558,21593978,26801396,31020266,19434282,19848318
B01AB05	C03DA01	Enoxaparin	Spironolactone	DDI	26	23893314,25076988,16614141,28400042,31781415,22959633,30622684,28751846,15464310,21392383,24890531
B01AB05	C07AB02	Enoxaparin	Metoprolol	DDI	35	23582629,25114375,20508773,16814646,23408112,28400042,16801997,21645801,15686766,20184681,19563726,25981315,11320381,28226025,21674560,22884942,31020266,24791213,20062697
B01AB05	C07AG02	Enoxaparin	Carvedilol	DDI	15	23582629,29455764,31528284,15019863,15464310,18554522
B01AB05	C08CA01	Enoxaparin	Amlodipine	DDI	20	24231117,31852092,28058302,28138899,30656023,15993930,15592816,11923816,18154969
B01AB05	C08CA02	Enoxaparin	Felodipine	DDI
B01AB05	C09AA02	Enoxaparin	Enalapril	DDI	20	26796887,4460874,9849742,31528284,21687550,25242020,14699558,8856366,8846559,2164262
B01AB05	C09CA01	Enoxaparin	Losartan	DDI
B01AB05	C10AA01	Enoxaparin	Simvastatin	DDI	14	17580732,28751840,24023474,16801997,12228784,15262028,17010793,11479456,19729112
B01AB05	C10AA05	Enoxaparin	Atorvastatin	DDI	29	27768700,29602306,26965421,23646315,27398196,28195937,31417663,16151059,11535771,21687550,11200360,25066111,20205800,28226025,31416384,19588133,15993930,11922514,18597693
B01AB05	H02AB06	Enoxaparin	Prednisolone	DDI	10	28882307,30426472,25638272,31384354,9264346
B01AB05	J01DH02	Enoxaparin	Meropenem	DDI	12	25852516,28158987,9777381,26944600
B01AB05	J01MA02	Enoxaparin	Ciprofloxacin	DDI	14	27651988,21169912,16490487,26944600,21373897,21371576,23195243,24090605
B01AB05	L04AD01	Enoxaparin	Ciclosporin	DDI	15	25926750,25717382,26982784,28035216,30426472,12942459,3549355,22037998
B01AB05	M04AA01	Enoxaparin	Allopurinol	DDI	15	20102910,24834012,16614141,9024101,7741630,12397309,25242020,22784488,21272550,11477340
B01AB05	M05BA04	Enoxaparin	Alendronic Acid	Unknown DDI	4	21495202,30357068
B01AB05	N02BE01	Enoxaparin	Paracetamol	DDI	35	23295090,28400042,29185260,28546755,1371939,28138899,26170684,1852135,30992044,12465014,29276600,28752600
B01AB05	N03AG01	Enoxaparin	Valproic Acid	Unknown DDI	21	20117871,21941675,17349739,8918335,25834672,11127477,9050821,17276373,22490765,27230113,29863725,21519946,20062697
B01AB05	N03AX14	Enoxaparin	Levetiracetam	DDI	11	25852516,21737360,30687663,27230113
B01AB05	N05AD01	Enoxaparin	Haloperidol	DDI	2	24655941,22529440
B01AB05	N05CF01	Enoxaparin	Zopiclone	DDI	2	21737360
B01AB05	N06AB04	Enoxaparin	Citalopram	DDI	7	20012703,24080143,27913098,20094643,25242020,21519946
B01AB05	N06AB06	Enoxaparin	Sertraline	DDI	6	24080143,28638664,21272550,21519946,30603012
B01AB05	N06AX11	Enoxaparin	Mirtazapine	DDI	2
B01AB05	N07BC02	Enoxaparin	Methadone	DDI	4
B01AB10	A02BC02	Tinzaparin	Pantoprazole	DDI	31	22173714,11980386,32009966,25528663,26878358,31044110,26909159,30538849,31781415,21993929,20461116,10543674,20826296,27020637,31321023,30809563,23319093,10543675
B01AB10	A06AD65	Tinzaparin	Macrogol, Combinations	Unknown DDI
B01AB10	A09AA02	Tinzaparin	Multienzymes (Lipase, Protease Etc.)	Unknown DDI
B01AB10	A10AB05	Tinzaparin	Insulin Aspart	Unknown DDI
B01AB10	A10AE04	Tinzaparin	Insulin Glargine	DDI
B01AB10	A11DA01	Tinzaparin	Thiamine (Vit B1)	DDI	13	25437032,27806685,29972824,21742314,26638041,8205249,7407850,19232135,20018166
B01AB10	A11GA01	Tinzaparin	Ascorbic Acid (Vit C)	Unknown DDI	26	18651984,23790091,27933309,23433458,32040259,24565572,20107860,20221436,21574903,19463898,19596055,28825637,23850161,20473900,29138677,21890657,730031
B01AB10	A12AA12	Tinzaparin	A12AA12	Unknown DDI
B01AB10	A12BA01	Tinzaparin	Potassium Chloride	DDI	33	23361625,18773151,26197779,23666466,29605266,25016573,1787808,23474455,15491618,15680590,23424750,27169890,30510555,10418800,30943405,30502946,23531120
B01AB10	B01AA03	Tinzaparin	Warfarin	DDI	183	19838356,17449934,29440840,12483370,19415455,30439443,17323588,29259064,30017220,3703754,22184536,26236607,10819072,7528134,23475063,23696101,23515512,29928555,12166042,20682152,31949319,9806387,27747729,8684139,11249288,31060431,15824291,11980386,16404436,26954936,21601183,15112083,17022376,16082422,23153556,7695464,12168506,24157304,9040297,24818060,21570696,10904464,15129208,15019863,29623200,…
B01AB10	B03BB01	Tinzaparin	Folic Acid	DDI	100	29855343,17955331,22619512,32127134,24280701,15817229,26638041,26157794,18569468,21877163,29385037,23527218,19728115,22013341,29338755,12714836,6741973,22927759,19055847,21842174,24040195,21792337,26386597,22912778,26793325,26839958,11466568,14504916,27572887,22654591,27134622,16552436,26080698,26016555,24772174,26994427,27473554,24763256,12706634,25947329,25834433,28474844,18830030,29138677,3101…
B01AB10	C01AA05	Tinzaparin	Digoxin	DDI	1
B01AB10	C01BD01	Tinzaparin	Amiodarone	DDI	7	9758254,1979425,1310879,19575814
B01AB10	C02CA04	Tinzaparin	Doxazosin	Unknown DDI	1
B01AB10	C03CA01	Tinzaparin	Furosemide	DDI	21	20660350,30842703,31941787,22833560,19848318,30496280,28433812,16915375,26626179,27041584,26237105,25613133,26415621
B01AB10	C07AB02	Tinzaparin	Metoprolol	DDI	19	24456882,10399983,27666015,16801997,19900266,12087878,310270,22606400,23515512
B01AB10	C07AG02	Tinzaparin	Carvedilol	DDI	5	15019863,11206018,19121259,21696217
B01AB10	C10AA01	Tinzaparin	Simvastatin	DDI	11	17580732,20350523,19222616,16801997,24613322,20163908,19575814
B01AB10	G03CA03	Tinzaparin	Estradiol	DDI	24	2779226,11212868,16727746,27136540,24592358,12020981,21227753,12176291,22938051,982347
B01AB10	H02AB06	Tinzaparin	Prednisolone	DDI	12	24973719,26378165,10899625,11708883,25426334,27975274,16261364
B01AB10	H02AB07	Tinzaparin	Prednisone	DDI	6	22868084,26376400,24818590
B01AB10	J05AB01	Tinzaparin	Aciclovir	DDI	21	21103195,10649836,29559905,29307908,25603348,19629075,23319093,10883731,30414908,23056574
B01AB10	L04AD01	Tinzaparin	Ciclosporin	DDI	23	29176657,25967372,29459311,26561932,24405666,28491348,32256043
B01AB10	M05BA04	Tinzaparin	Alendronic Acid	Unknown DDI	7	29563451
B01AB10	N03AX14	Tinzaparin	Levetiracetam	DDI	4	25772256
B01AB10	N06AX16	Tinzaparin	Venlafaxine	DDI	5	21519946,16082422,12168506
B01AB10	N06BA04	Tinzaparin	Methylphenidate	Unknown DDI	1	21557041
B01AB10	N07BC02	Tinzaparin	Methadone	DDI	4	29445478,13114177
B01AB10	R03AL01	Tinzaparin	Fenoterol And Ipratropium Bromide	Unknown DDI
B01AC04	A02BC01	Clopidogrel	Omeprazole	DDI	30	20372102,21752274,14759449,22564422,26196021,19229161,9925782,21457312,24023447,24079746,26502921,19239237,26447442,20727659,17543115,23287454,27221596,24955289
B01AC04	A02BC02	Clopidogrel	Pantoprazole	DDI	29	23648080,31705973,22564422,21906384,26196021,18387056,20462345,21134261,23412869,24127209,21030701,31662762,24023447,24175073,25559342,20727659,23287454,23920643
B01AC04	A10AB05	Clopidogrel	Insulin Aspart	DDI
B01AC04	A10BA02	Clopidogrel	Metformin	DDI	3	23138311,28217690
B01AC04	A10BB01	Clopidogrel	Glibenclamide	DDI	4	18295556,20657692
B01AC04	A10BB12	Clopidogrel	Glimepiride	DDI	3	19007493,27275283
B01AC04	B01AB05	Clopidogrel	Enoxaparin	DDI	97	31034476,31692971,26178435,27138383,31687223,27749549,19826887,20074348,23362324,27761572,19944982,16310597,30656265,30356445,18719851,24826293,23615893,19021910,22091287,23320193,27446619,28195937,24765285,11399579,27840754,17236793,22916689,17198277,30521795,26367242,27146837,27426841,21786241,23893314,25157263,28357164,21373897,23871508,28347292,21922348,31934522,15747281,29602306,18355978,251…
B01AC04	B01AC06	Clopidogrel	Acetylsalicylic Acid	DDI	121	32180830,26715297,30344048,16802846,23015966,21226927,21345765,26502921,23251145,25359402,22241944,32116151,23751937,26873868,22555594,26642939,23153863,23177487,11687189,20846599,26329750,30778349,20556600,22099561,24380542,30719065,23074568,31934522,11803149,29206871,10797825,14564328,7011445
B01AC04	B01AX05	Clopidogrel	Fondaparinux	DDI	27	24231117,27146837,22134007,19477360,18519158,21119054,18222362,16310597,24987238,26666324,28751851,23192747,17236793,31934522,22220265
B01AC04	C01AA05	Clopidogrel	Digoxin	DDI	1
B01AC04	C01DA02	Clopidogrel	Glyceryl Trinitrate	DDI	15	28798772,31664775,27682594,26592656,18929758,17543114,24381683,24281342,29062382,18053948,10577750
B01AC04	C01DA08	Clopidogrel	Isosorbide Dinitrate	DDI	6	27313298,32034227,25105029
B01AC04	C02AC05	Clopidogrel	Moxonidine	Unknown DDI
B01AC04	C03CA01	Clopidogrel	Furosemide	DDI	7	29474907,19328725,30100979,18295556
B01AC04	C07AB02	Clopidogrel	Metoprolol	DDI	46	28348659,21906827,29808095,19804096,23168009,26403339,21315211,20172690,23751937,12399155,23408112,19934428,22381162,26934708,27131614,29158421,20472165,22134007,26656860,20472166,26305514,29142480,18047390,25870634,24798936,20493586,17703636,30627664,22028721,17323592,23828609,18519158,22884942,21918509
B01AC04	C07AB07	Clopidogrel	Bisoprolol	DDI	17	31692971,26305514,26934708,24798936,26385034,28217690
B01AC04	C07AG02	Clopidogrel	Carvedilol	DDI	8	26305514,22224163,11806778,27127660
B01AC04	C08CA01	Clopidogrel	Amlodipine	DDI	4	24231117,26305514
B01AC04	C08CA13	Clopidogrel	Lercanidipine	DDI
B01AC04	C08DA01	Clopidogrel	Verapamil	DDI	7	24381249,2171946,28347292
B01AC04	C09AA02	Clopidogrel	Enalapril	DDI	6	8430624,19278233
B01AC04	C09AA04	Clopidogrel	Perindopril	DDI	2	15101518,24424247
B01AC04	C09CA01	Clopidogrel	Losartan	DDI	2	18657095
B01AC04	C09CA06	Clopidogrel	Candesartan	DDI	2
B01AC04	C10AA01	Clopidogrel	Simvastatin	DDI	13	22461874,21460130,24079746,19729112,19575814,22242163
B01AC04	C10AA05	Clopidogrel	Atorvastatin	DDI	43	12485953,29808095,21460130,16670787,21044826,18719851,28195937,16841123,24670122,19782271,18071104,26241355,17682627,16862652,29707035,21822462,29602306,20130565,28682888,27179932,24281342,30915247
B01AC04	C10AX09	Clopidogrel	Ezetimibe	DDI	4	18657095,21044826
B01AC04	G04CA01	Clopidogrel	Alfuzosin	DDI	1	25018888
B01AC04	G04CA02	Clopidogrel	Tamsulosin	DDI	5	24225062,30936005
B01AC04	H03AA01	Clopidogrel	Levothyroxine Sodium	Unknown DDI	5	24550106,24833934,23732019
B01AC04	H03BB02	Clopidogrel	Thiamazole	DDI
B01AC04	M04AA01	Clopidogrel	Allopurinol	DDI	10	26299390,30420892,30202107,4884690,27307455,25852927,23732019
B01AC04	M05BA04	Clopidogrel	Alendronic Acid	Unknown DDI	1	24586689
B01AC04	N02AA01	Clopidogrel	Morphine	DDI	5	25317317,18719851,24971933
B01AC04	N02BA01	Clopidogrel	Acetylsalicylic Acid	DDI	121	32180830,26715297,30344048,16802846,23015966,21226927,21345765,26502921,23251145,25359402,22241944,32116151,23751937,26873868,22555594,26642939,23153863,23177487,11687189,20846599,26329750,30778349,20556600,22099561,24380542,30719065,23074568,31934522,11803149,29206871,10797825,14564328,7011445
B01AC04	N03AX12	Clopidogrel	Gabapentin	DDI	4	18387056
B01AC04	N06AB10	Clopidogrel	Escitalopram	DDI	5	24550106,28392671,27605638,22909196
B01AC04	N06AX11	Clopidogrel	Mirtazapine	DDI
B01AC04	P01BC01	Clopidogrel	Quinine	DDI
B01AC04	R03AC02	Clopidogrel	Salbutamol	DDI	3	29354115,30174756
B01AC04	R03AC12	Clopidogrel	Salmeterol	DDI
B01AC04	R03AL01	Clopidogrel	Fenoterol And Ipratropium Bromide	Unknown DDI
B01AC04	R03BB04	Clopidogrel	Tiotropium Bromide	Unknown DDI	2	26265138,24381683
B01AC06	A02BC03	Acetylsalicylic Acid	Lansoprazole	DDI	18	21701610,22454664,26660710,25128934,22426180,11827362,24852729,19997577,9281302,25126557,17475410
B01AC06	A07EC01	Acetylsalicylic Acid	Sulfasalazine	DDI	17	28785220,26816843,6143231,29118610,15038516,20144965,11377405,6143230,3718619,17691586,7882637,26261444,24426183
B01AC06	A10AC01	Acetylsalicylic Acid	Insulin (Human)	DDI
B01AC06	A10BA02	Acetylsalicylic Acid	Metformin	DDI	18	29467658,26112486,5231430,23363784,31396016,27563018,28807030,28525374,15158954,29558445
B01AC06	A10BB12	Acetylsalicylic Acid	Glimepiride	DDI	8	21093416,24024900,15115665,26415691
B01AC06	A10BH01	Acetylsalicylic Acid	Sitagliptin	DDI	11	31100828,29900000,26467412,27563018,28251104,24934236,21453539,31616668
B01AC06	A10BX07	Acetylsalicylic Acid	A10BX07	Unknown DDI
B01AC06	A11DA01	Acetylsalicylic Acid	Thiamine (Vit B1)	DDI	13	30469435,18603618,1514279,27275596,30018253,15696618,29449915
B01AC06	A12CC10	Acetylsalicylic Acid	Magnesium Oxide	DDI	10	24757267,23794866,29189948,27408541,21976993,2980389,21075689,31239468
B01AC06	B01AB05	Acetylsalicylic Acid	Enoxaparin	DDI	194	22767141,27681743,27138383,10599993,31602422,16269401,21910821,19954823,20956048,32099940,14512126,12423703,25861296,11127477,25280756,24405979,28691050,21339910,32280535,24088206,28751840,23177485,7934533,28400042,29374667,12228784,26923382,1347801,11806786,27841898,31692971,25714215,27047885,31788054,11863301,31355303,8840839,20138531,14618073,21327503,24029961,31119693,16469319,23677245,229653…
B01AC06	B01AC04	Acetylsalicylic Acid	Clopidogrel	DDI	121	10973674,27138383,15986326,31528382,31724617,25262857,14512126,24391160,22454664,23474908,29669404,27028617,24852729,11806786,31484229,17633134,22787468,31692971,23332899,27227103,29767644,24799232,25478546,19960127,21571492,20465804,28713074,27579036,16216852,22134007,32034227,29629065,26173871,26407238,23316287,31783234,26043379,21119054,28556061,30630291,26975576,18849791,26270530,15381660,295…
B01AC06	B01AC07	Acetylsalicylic Acid	Dipyridamole	DDI	121	23219278,25506240,27227103,6351340,3693513,21678330,11290593,3366158,9509896,23951109,30595849,3361888,2112271,17466978,29428715,21562976,3718619,17146547,28713074,24333202,20517690,24351097,6390223,6685355,3788816,29164426,29212315,10093889,326013,3543070,8693462,22727889,583000,28453510,23114009,22313346,18690939,24790716,7011467,19358617,23539414,27556152,22134007,27428322,11099714,23813851,22…
B01AC06	B01AC22	Acetylsalicylic Acid	Prasugrel	DDI	268	26148094,30065215,19190799,30571327,19318928,24589271,25733842,26140608,26646931,20956048,26243531,30759035,26466071,21339910,23861512,20176355,23474908,27565018,25901148,31903097,26099515,23583252,23651815,29669404,23083110,30658402,26323750,23356751,30795779,30349891,26572685,26337707,26800356,28400042,26893445,30972665,25267101,27126722,30996703,26516174,32256091,31825133,25135289,26201463,312…
B01AC06	B01AC24	Acetylsalicylic Acid	Ticagrelor	DDI	125	30065215,28748523,23876702,19318928,27278134,29669404,19960127,19997577,20465804,27735912,28794832,32011025,23826440,25300316,24799926,25733842,25991808,26139462,26646931,27399131,24333202,24062893,27174551,29212315,28727358,22349172,25844111,23439793,27173812,31490566,21815879,26466071,26208920,20436740,23841100,25848131,31248313,23474908,31903097,32180829,23651815,25328715,23583252,27028617,215…
B01AC06	B01AX05	Acetylsalicylic Acid	Fondaparinux	DDI	75	23809871,25178252,30931663,27047885,28197239,27765053,27418971,26347411,20956048,23209364,23999929,30510941,20890707,16801997,29164426,29302621,24652052,27297843,26466071,24997800,25267908,25848131,22134007,25908929,22615105,26504845,24281379,27443472,28751840,23177485,30627253,29092979,28400042,30700390,21119054,30564117,21878434,16139143,18827868,22995531,26201463,21685437
B01AC06	C01DA02	Acetylsalicylic Acid	Glyceryl Trinitrate	DDI	60	11333459,19817752,11085346,9622040,20579549,3718619,19346117,17074534,20956048,6764754,12481162,30637085,32046972,9753266,23841100,22252289,22869043,22039321,28449554,16469319,32104338,26877671,18398394,24799980,9656145,19921164,21451212,16513259,24757267,20159545,26607938,4890533
B01AC06	C01DA14	Acetylsalicylic Acid	Isosorbide Mononitrate	DDI	14	12473561,15271218,30118486,31521118
B01AC06	C01EB17	Acetylsalicylic Acid	Ivabradine	DDI	11	31736665,28533729,28289007,20890707,28400042,25128934
B01AC06	C02CA04	Acetylsalicylic Acid	Doxazosin	DDI	3	24558405
B01AC06	C03CA01	Acetylsalicylic Acid	Furosemide	DDI	28	19750234,24395886,27147748,25061348,29643232,26939814,21112611,21394276,26142870,28724368,2070425,21590308,24804119,837963,3718619,21677800,6101214
B01AC06	C07AA05	Acetylsalicylic Acid	Propranolol	DDI	19	21127289,25217187,26305514,27563018,27906047,18259090,19744661,12916918,25941487
B01AC06	C07AB02	Acetylsalicylic Acid	Metoprolol	DDI	35	28348659,3814230,21112611,20579549,3718619,16801997,21075689,31595262,21339910,22134007,25250055,25217187,25246448,16412448,26305514,18047390,25239510,12191537,28400042,26564402,21459270,31825133,12916918
B01AC06	C08CA01	Acetylsalicylic Acid	Amlodipine	DDI	24	12615105,27797129,26223257,22901779,2055420,5961148,24739134,25905065,22426180,30996703,20640495,26305514,27069420,18930031
B01AC06	C09AA02	Acetylsalicylic Acid	Enalapril	DDI	24	29762909,26939814,25568497,12191537,20159545,5239719,2276281,15599837,30996703,22155298,10867744,25709746,30386795
B01AC06	C09AA05	Acetylsalicylic Acid	Ramipril	DDI	22	27872687,18753639,25250055,16801997,25355838,27798417,23916016,22155298,15019863
B01AC06	C09CA01	Acetylsalicylic Acid	Losartan	DDI	5	19544468,28170178,26134617,10353579,21829692
B01AC06	C09DA01	Acetylsalicylic Acid	Losartan And Diuretics	DDI
B01AC06	C10AA01	Acetylsalicylic Acid	Simvastatin	DDI	14	28751840,25246448,20459856,12228784,16801997,21291800,22426180,27439359,22727176,21465286
B01AC06	C10AA05	Acetylsalicylic Acid	Atorvastatin	DDI	36	30962844,28713074,29215036,29038750,29602306,26939814,25250055,30364896,31635183,19421373,26517946,27542158,31396016,28226025,8020168,29558445
B01AC06	G03CA03	Acetylsalicylic Acid	Estradiol	DDI	25	24395886,30469435,20832097,1398010,29311296,29471853,32266025,22073009,22798785,29716588,27148534,26840293,25061508,21920564
B01AC06	G04BD08	Acetylsalicylic Acid	Solifenacin	DDI
B01AC06	G04CA01	Acetylsalicylic Acid	Alfuzosin	DDI	4
B01AC06	G04CA02	Acetylsalicylic Acid	Tamsulosin	DDI	9	25593928,27218655,23889867,18719067,31590264,17553647
B01AC06	H03AA01	Acetylsalicylic Acid	Levothyroxine Sodium	DDI	21	30224978,3693513,25223744,14712385,23826914,26779291,24672570,29049209,23033818,25349516,3718619,19941670,30002593
B01AC06	L04AX03	Acetylsalicylic Acid	Methotrexate	DDI	6	23284266,11293238,20337545
B01AC06	M04AA01	Acetylsalicylic Acid	Allopurinol	DDI	31	22053290,2032295,23378811,18495100,942663,25617665,21603648,377739,11555795,12397309,2070425,1585379,22404900,383425,1124398,17475410,9789727
B01AC06	M05BA04	Acetylsalicylic Acid	Alendronic Acid	DDI	6	23170047,22426180
B01AC06	N03AF01	Acetylsalicylic Acid	Carbamazepine	DDI	10	32235011,25568497,29189948,25170360,24507705,25526768,11706416,29563447,3718619
B01AC06	N05AX12	Acetylsalicylic Acid	Aripiprazole	DDI	2	19744661
B01AC06	N06AX11	Acetylsalicylic Acid	Mirtazapine	DDI	4	19744661,22581120
B01AC06	N06AX16	Acetylsalicylic Acid	Venlafaxine	DDI	8	24286695,25568497,25217187,29052046,27583240,19744661,22581120
B01AC06	R03AC13	Acetylsalicylic Acid	Formoterol	DDI	7	20158286,22426180,19881170,30745934,26933455,23189095
B01AC06	R03AK04	Acetylsalicylic Acid	Salbutamol And Sodium Cromoglicate	DDI
B01AC06	R06AX26	Acetylsalicylic Acid	Fexofenadine	DDI	13	25568497,23743780,22165855,29364842,21437139,23282385,30622610,30263036
B01AC07	B01AC06	Dipyridamole	Acetylsalicylic Acid	DDI	121	23831164,21808139,21901505,29686931,29462984,21104164,9562311,21289960,23626438,19521087,7106166,23153863,2514984,8757361,23976993,23015796,8928090,7412583,21511327,11687189,1675315,26696547,3187983,20436740,2865702,2271790,17903845,6748552,20640495,871376,21043984,987505,6109160,15724929,7793900,9781830,23024160,10666826,3961728,7385100,1865809,25040015,8981292,25140212,31379241,32215507
B01AC07	C07AG01	Dipyridamole	Labetalol	DDI	11	16617036,8454692,7719450,15670908,26174365,24794019
B01AC07	C09AA05	Dipyridamole	Ramipril	DDI	10	20862333,14550856,29731949,16169314,23732019
B01AC07	C09CA01	Dipyridamole	Losartan	DDI	4	9935041
B01AC07	C10AA01	Dipyridamole	Simvastatin	DDI	1	9935041
B01AC07	M01AX05	Dipyridamole	Glucosamine	DDI
B01AC07	N02BE01	Dipyridamole	Paracetamol	DDI	19	2703736,23295090,22668700,2514984,6456281,6116109,10634675,19860902,3568691
B01AC07	N06AA09	Dipyridamole	Amitriptyline	DDI	20	24080143,20096133,23091396,10838019,21269833,6643594,4397351,23029124,22928004
B01AC07	N07BA01	Dipyridamole	Nicotine	DDI	1
B01AC22	B01AC06	Prasugrel	Acetylsalicylic Acid	DDI	268	27931181,23892404,23790600,23751937,30535154,23615745,22241944,23860246,28199364,26169482,24799926,22555594,26873868,28751841,24565383,30046721,26642939,31016189,30207122,27662521,30510941,21791365,32033153,23177487,25844111,24302795,31242230,19728751,25511794,32153653,28066799,20846599,31411300,21271479,23414938,26528445,26843016,22815749,28144007,18060245,25246448,17414229,29867293,27660505,253…
B01AC24	B01AC06	Ticagrelor	Acetylsalicylic Acid	DDI	125	32180830,28750695,30414387,28652091,32007230,23662033,30384882,22241944,23751937,26873868,28751841,24565383,27366745,26642939,31016189,26152562,32033153,30347494,27297843,27595681,31242230,24510279,23431005,21271479,26519259,28144007,31119693,29867293,24088206,27660505,29344794,30614864,30658402,32057371,30719065,30626980,26065844,23024160,25315248,24682844,24420365,27575814,24037254,31174526,320…
B01AC24	C07AB02	Ticagrelor	Metoprolol	DDI	22	29104841,28400042,29867293,22102061,29974355,31745500,22393298,23751937,30479952
B01AC24	C07AG01	Ticagrelor	Labetalol	DDI	1
B01AC24	C10AA05	Ticagrelor	Atorvastatin	DDI	10	30003466,28195937,25073534,31416384
B01AC30	B01AC06	Combinations	Acetylsalicylic Acid	DDI
B01AE07	A02BC02	Dabigatran Etexilate	Pantoprazole	DDI	18	23790600,29016840,27709460,28197239,23335022,25918557,28210451,26392328,22163054,18681492,20461116,15831779,29255511,22645678,22931521,31895873
B01AE07	A06AB02	Dabigatran Etexilate	Bisacodyl	DDI
B01AE07	A12BA01	Dabigatran Etexilate	Potassium Chloride	DDI	1	32292689
B01AE07	C01AA05	Dabigatran Etexilate	Digoxin	DDI
B01AE07	C01BD01	Dabigatran Etexilate	Amiodarone	DDI	1	21460130
B01AE07	C03CA01	Dabigatran Etexilate	Furosemide	DDI	1
B01AE07	C07AB02	Dabigatran Etexilate	Metoprolol	DDI	3	25918557
B01AE07	C08CA01	Dabigatran Etexilate	Amlodipine	DDI	5	24985036
B01AE07	C08DA01	Dabigatran Etexilate	Verapamil	DDI	3	28751836
B01AE07	C09AA10	Dabigatran Etexilate	Trandolapril	DDI	3	28713276
B01AE07	C10AA01	Dabigatran Etexilate	Simvastatin	DDI	1	21460130
B01AE07	C10AA05	Dabigatran Etexilate	Atorvastatin	DDI	1	21460130
B01AE07	N02AA05	Dabigatran Etexilate	Oxycodone	DDI	1	25709842
B01AE07	N02BE01	Dabigatran Etexilate	Paracetamol	DDI	11	22503439,28057799,23408233
B01AE07	N05AX08	Dabigatran Etexilate	Risperidone	DDI	1	21460130
B01AE07	P01BC01	Dabigatran Etexilate	Quinine	DDI
B01AE07	R03AC02	Dabigatran Etexilate	Salbutamol	DDI	1	30480666
B01AF01	A11CC05	Rivaroxaban	Colecalciferol	DDI	3	31934320
B01AF01	A11DA01	Rivaroxaban	Thiamine (Vit B1)	DDI
B01AF01	A12BA01	Rivaroxaban	Potassium Chloride	DDI	6	28904343,21126900,29310662,30186466
B01AF01	C01AA05	Rivaroxaban	Digoxin	DDI
B01AF01	C03CA01	Rivaroxaban	Furosemide	DDI	6	26798285,26878232,21998527,19281946
B01AF01	C07AB02	Rivaroxaban	Metoprolol	DDI	13	30858752,31952498
B01AF01	C07AG02	Rivaroxaban	Carvedilol	DDI	4	24076522,29563447
B01AF01	C08DA01	Rivaroxaban	Verapamil	DDI	10	20003184,28381360,28751836
B01AF01	C09AA10	Rivaroxaban	Trandolapril	DDI	3
B01AF01	H03AA01	Rivaroxaban	Levothyroxine Sodium	Unknown DDI	4	31656515,2344992
B01AF01	M03BX01	Rivaroxaban	Baclofen	DDI	1	16781989
B01AF01	N02BE01	Rivaroxaban	Paracetamol	DDI	11	30532621,16274741,30046758,22929015,22503439,28250999
B01AF01	R03AL01	Rivaroxaban	Fenoterol And Ipratropium Bromide	Unknown DDI
B01AF01	R03BB04	Rivaroxaban	Tiotropium Bromide	DDI	7	19907722,18389098,19536362,24381683,22682643
B01AF02	A02BC02	Apixaban	Pantoprazole	DDI	13	27588247,23790600,28210451,29876295,29973997,31736662,29606886,20826296,27201515
B01AF02	A12BA01	Apixaban	Potassium Chloride	DDI	2	28904343
B01AF02	C03CA01	Apixaban	Furosemide	DDI
B01AF02	C08CA01	Apixaban	Amlodipine	DDI	8	30631615
B01AF02	C09CA01	Apixaban	Losartan	DDI
B01AF02	C10AA01	Apixaban	Simvastatin	DDI
B01AF02	G03CA03	Apixaban	Estradiol	DDI
B01AF02	M04AA01	Apixaban	Allopurinol	DDI	4	32110421,29096340,25727737,26405306
B01AF02	M05BA04	Apixaban	Alendronic Acid	Unknown DDI
B01AF02	N02BE01	Apixaban	Paracetamol	DDI	5	32108005,23295090,30046758
B01AF02	N06AB04	Apixaban	Citalopram	DDI	2	19967103,20094643
B01AX05	A02BC02	Fondaparinux	Pantoprazole	DDI	10	23725095,25528663,28197239,20461116,25788945,28507597,30692892,22935021
B01AX05	A10AB05	Fondaparinux	Insulin Aspart	Unknown DDI
B01AX05	A10BA02	Fondaparinux	Metformin	DDI	2	22794183,29666192
B01AX05	B01AC06	Fondaparinux	Acetylsalicylic Acid	DDI	75	26580706,23946671,30065215,23876702,23866080,29701703,26416655,20550220,23365716,28751841,24565383,18841341,25506267,26770281,30341244,27217793,11479486,12383043,22084658,25012514,19234891,24324436,28632784,31934522,21585219,16637449,19337550,25528663,32211571,27330657,22540524,19066002,14967414
B01AX05	B01AC24	Fondaparinux	Ticagrelor	DDI	59	23456409,18393143,30065215,20664824,23876702,18506123,26677393,23922509,18560631,21856467,23735447,22100180,21872198,28329279,21225012,25848131,26750139,30717501,28074823,27543463,23295090,25364258,29687412,28516369,26201463,23192747,19729112,22935021
B01AX05	C03CA01	Fondaparinux	Furosemide	DDI	5	402570,27223297,28256825,21435438
B01AX05	C07AB02	Fondaparinux	Metoprolol	DDI	16	28400042,16801997,31391573,19550238,19563726,12087878,22935021
B01AX05	C08CA01	Fondaparinux	Amlodipine	DDI	14	24231117,24381872,24552831,24200547
B01AX05	C09AA02	Fondaparinux	Enalapril	DDI	6	27917028,20508873,26916489
B01AX05	C09CA01	Fondaparinux	Losartan	DDI	1	12092009
B01AX05	C10AA01	Fondaparinux	Simvastatin	DDI	8	28751840,16801997,19222616,19729112
B01AX05	H03AA01	Fondaparinux	Levothyroxine Sodium	Unknown DDI	1	23165928
B01AX05	J01MA14	Fondaparinux	Moxifloxacin	DDI	1	20140276
B01AX05	N02AA01	Fondaparinux	Morphine	DDI	16	15605126,21225012,14988742,20448862,12851663,17136234
B02AA02	A02BC02	Tranexamic Acid	Pantoprazole	DDI	7	30873353,24073291,27251517
B02AA02	A06AB08	Tranexamic Acid	Sodium Picosulfate	DDI
B02AA02	A11DA01	Tranexamic Acid	Thiamine (Vit B1)	Unknown DDI	10	20034856,21249670,6643594,24302299,24862575
B02AA02	A12BA01	Tranexamic Acid	Potassium Chloride	DDI	18	19748551,25198551,30917843,22648108,26330707,20974247,24862575,28580286,12869984
B02AA02	B01AB04	Tranexamic Acid	Dalteparin	DDI	36	26025079,28210988,20203527,26420938,27996349,16242452,28420841,15218973,24678741,28912416,23601765,25577414,21897499,32490821,24359028,32072015,21716688,23494778,26312445,14570069,23940538,22814857,24062227,16039210,19151624,25534563,23953962,30715003,23371424
B02AA02	C01CA24	Tranexamic Acid	Epinephrine	DDI	14	6643594,26707788,30229212,29040203
B02AA02	C03CA01	Tranexamic Acid	Furosemide	DDI	5	672904
B02AA02	C08CA06	Tranexamic Acid	Nimodipine	Unknown DDI	3	10398994
B02AA02	C09AA02	Tranexamic Acid	Enalapril	DDI	3	24906215,21458999
B02AA02	C10AA01	Tranexamic Acid	Simvastatin	DDI	1
B02AA02	C10AA05	Tranexamic Acid	Atorvastatin	DDI	1
B02AA02	G03DA02	Tranexamic Acid	Medroxyprogesterone	DDI
B02AA02	H01BA04	Tranexamic Acid	Terlipressin	Unknown DDI	5	30099397,24581173
B02AA02	H02AB01	Tranexamic Acid	Betamethasone	DDI	2	27708740,21552468
B02AA02	H02AB04	Tranexamic Acid	Methylprednisolone	DDI	9	25535422,12907268,29264281,29914535,21458999
B02AA02	H03AA01	Tranexamic Acid	Levothyroxine Sodium	Unknown DDI	2	24906215
B02AA02	J01CE01	Tranexamic Acid	Benzylpenicillin	Unknown DDI	4	15789235,7056249
B02AA02	J01CF01	Tranexamic Acid	Dicloxacillin	Unknown DDI	1	6643594
B02AA02	M01AB08	Tranexamic Acid	Etodolac	DDI	1	15650984
B02AA02	M03BB03	Tranexamic Acid	Chlorzoxazone	Unknown DDI	8	29342342,27999414,31210966,25517096,8293066,25887447
B02AA02	M04AA01	Tranexamic Acid	Allopurinol	DDI	6	26903676,24886632,24301856
B02AA02	N02AA05	Tranexamic Acid	Oxycodone	DDI	4	30715010,23126312,27601761,24678741
B02AA02	N02BE01	Tranexamic Acid	Paracetamol	DDI	12	5672512,23397315,8419869,27298957,20574802
B02AA02	N03AX12	Tranexamic Acid	Gabapentin	DDI	9	21307388
B02AA02	R03BB04	Tranexamic Acid	Tiotropium Bromide	Unknown DDI
B03AA01	A06AD11	Ferrous Glycine Sulfate	Lactulose	Unknown DDI
B03AA01	A12BA01	Ferrous Glycine Sulfate	Potassium Chloride	Unknown DDI
B03AA01	B01AB04	Ferrous Glycine Sulfate	Dalteparin	Unknown DDI
B03AA01	J01DD04	Ferrous Glycine Sulfate	Ceftriaxone	Unknown DDI
B03AA01	N02BE01	Ferrous Glycine Sulfate	Paracetamol	DDI
B03AA01	N06BC01	Ferrous Glycine Sulfate	Caffeine	DDI
B03AA01	S01FB01	Ferrous Glycine Sulfate	Phenylephrine	Unknown DDI
B03AA02	A02AA04	Ferrous Fumarate	Magnesium Hydroxide	DDI	4	3718619,22715414,5176177
B03AA02	A02BC03	Ferrous Fumarate	Lansoprazole	DDI	2	16546592
B03AA02	A06AB02	Ferrous Fumarate	Bisacodyl	DDI	1	3718619
B03AA02	A06AD65	Ferrous Fumarate	Macrogol, Combinations	Unknown DDI
B03AA02	A10AE05	Ferrous Fumarate	Insulin Detemir	DDI
B03AA02	A12BA01	Ferrous Fumarate	Potassium Chloride	DDI	3	18930829
B03AA02	B01AA03	Ferrous Fumarate	Warfarin	DDI	3	3718619,16546592
B03AA02	B01AB04	Ferrous Fumarate	Dalteparin	Unknown DDI	2	24993815,27879717
B03AA02	C03CA01	Ferrous Fumarate	Furosemide	DDI	3	21548921,3718619
B03AA02	C07AB02	Ferrous Fumarate	Metoprolol	DDI	1	3718619
B03AA02	C09AA02	Ferrous Fumarate	Enalapril	DDI	3	30323935
B03AA02	D07AB02	Ferrous Fumarate	Hydrocortisone Butyrate	Unknown DDI
B03AA02	N02BE01	Ferrous Fumarate	Paracetamol	DDI	4	3718619
B03AA02	N04BC05	Ferrous Fumarate	Pramipexole	Unknown DDI	1
B03AA07	N02BE01	Ferrous Sulfate	Paracetamol	DDI	54	22668598,26312232,24810740,26272277,23311708,28513579,29222960,3718619,15521609,15806019,22995627,27053228,7034002,25992338,3921031,7148884,30223571,25699088,22377902,25628480,10229467,22846214,30568692,22668700,22145781,7977437,22867554,17691586,14575748,19674838
B03BA01	A12CC10	Cyanocobalamin	Magnesium Oxide	DDI	4	30840892,28235195,20525159
B03BA01	B01AF01	Cyanocobalamin	Rivaroxaban	DDI
B03BA01	J01DH02	Cyanocobalamin	Meropenem	DDI
B03BA03	C03CA01	Hydroxocobalamin	Furosemide	DDI	1
B03BB01	A02BC02	Folic Acid	Pantoprazole	DDI	47	26105743,26509027,26644889,30631608,29302186,31101516,24913243,22207878,32128193,29610598,29475455,31360468,23431478,22529487,25838591,26965456,23832875,25223351,29876295,22112365,24147341,24280676,23319093,25666029
B03BB01	A11DA01	Folic Acid	Thiamine (Vit B1)	Unknown DDI	1178	24587285,26509027,23789948,24367422,27716664,29797222,29322098,22347473,25320461,14624944,24586335,14403602,24254505,31137859,31692918,31080855,21965290,22858486,30506091,26115194,30115068,26474757,31047795,26875750,28720814,25114554,26929767,31618872,21797008,13920458,24927254,29855317,14898959,30574050,7294874,7073672,5504477,5092625,27415443,18606169,29872655,17115295,21749321,22138756,2907552…
B03BB01	A12CC10	Folic Acid	Magnesium Oxide	DDI	19	30563095,24587285,20011225,29649179,30840892,24312309,25405347,28235195,20525159
B03BB01	N02BE01	Folic Acid	Paracetamol	DDI	95	31536560,12046012,29228022,21620843,7034005,29562612,30778334,21531417,19389458,29765287,2544323,22606406,29021465,20583850,27286779,6999898,3718619,7289883,16198278,22251436,32963203,31166402,29540210,19946696,27349465,22151477,29760413,26343676,25459574,22730036,20501771,16931218,23922529,22846214,26954695,24490595,29190479,28415925,24447348,26793618,22145781,6668951,30993401,23622947,24063608,…
B03BB01	N03AX14	Folic Acid	Levetiracetam	DDI	40	19087117,22425007,29691249,24037688,28587136,31700744,21799577,30774557,26101427,17996635,23305780,27230113,19300607,20518610,25666029,20541485
B03XA01	A03FA01	Erythropoietin	Metoclopramide	Unknown DDI	1
B03XA01	B01AB05	Erythropoietin	Enoxaparin	Unknown DDI
B03XA01	N05CF01	Erythropoietin	Zopiclone	Unknown DDI
B03XA02	A02BC02	Darbepoetin Alfa	Pantoprazole	DDI
B03XA02	A03FA01	Darbepoetin Alfa	Metoclopramide	DDI
B03XA02	A06AD65	Darbepoetin Alfa	Macrogol, Combinations	Unknown DDI
B03XA02	A07AA02	Darbepoetin Alfa	Nystatin	DDI
B03XA02	A11CC03	Darbepoetin Alfa	Alfacalcidol	DDI
B03XA02	A12AA04	Darbepoetin Alfa	Calcium Carbonate	DDI
B03XA02	B01AC06	Darbepoetin Alfa	Acetylsalicylic Acid	DDI
B03XA02	B03BB01	Darbepoetin Alfa	Folic Acid	DDI
B03XA02	C02AC05	Darbepoetin Alfa	Moxonidine	DDI
B03XA02	C03CA01	Darbepoetin Alfa	Furosemide	DDI
B03XA02	C07AB02	Darbepoetin Alfa	Metoprolol	DDI
B03XA02	C08CA01	Darbepoetin Alfa	Amlodipine	DDI
B03XA02	C09AA02	Darbepoetin Alfa	Enalapril	DDI
B03XA02	C10AA01	Darbepoetin Alfa	Simvastatin	DDI
B03XA02	J04AB02	Darbepoetin Alfa	Rifampicin	DDI
B03XA02	N02AA05	Darbepoetin Alfa	Oxycodone	DDI
B03XA02	N02AB03	Darbepoetin Alfa	Fentanyl	Unknown DDI
B03XA02	N02AG02	Darbepoetin Alfa	Ketobemidone And Antispasmodics	Unknown DDI
B03XA02	N02BE01	Darbepoetin Alfa	Paracetamol	DDI
B03XA02	N05CF01	Darbepoetin Alfa	Zopiclone	DDI
B03XA02	N06AX11	Darbepoetin Alfa	Mirtazapine	DDI
B03XA02	N07BA01	Darbepoetin Alfa	Nicotine	DDI
B05AA01	A02BC02	Albumin	Pantoprazole	Unknown DDI
B05AA01	A06AD11	Albumin	Lactulose	Unknown DDI
B05AA01	A11DA01	Albumin	Thiamine (Vit B1)	Unknown DDI
B05AA01	C03CA01	Albumin	Furosemide	Unknown DDI
B05AA01	C03DA01	Albumin	Spironolactone	Unknown DDI
B05AA01	C07AA05	Albumin	Propranolol	Unknown DDI
B05AA01	H01BA04	Albumin	Terlipressin	Unknown DDI
B05AA01	N02BE01	Albumin	Paracetamol	Unknown DDI
B05AA01	N06AB04	Albumin	Citalopram	Unknown DDI
B05BA03	A02BC02	Carbohydrates	Pantoprazole	Unknown DDI
B05BA03	A06AD11	Carbohydrates	Lactulose	Unknown DDI
B05BA03	A11DA01	Carbohydrates	Thiamine (Vit B1)	Unknown DDI
B05BA03	B01AC06	Carbohydrates	Acetylsalicylic Acid	Unknown DDI
B05BA03	C03CA01	Carbohydrates	Furosemide	Unknown DDI
B05BA03	C03DA01	Carbohydrates	Spironolactone	Unknown DDI
B05BA03	C07AB02	Carbohydrates	Metoprolol	Unknown DDI
B05BA03	C10AA01	Carbohydrates	Simvastatin	Unknown DDI
B05BA03	H03AA01	Carbohydrates	Levothyroxine Sodium	Unknown DDI
B05BA03	J01CR05	Carbohydrates	Piperacillin And Enzyme Inhibitor	Unknown DDI
B05BA03	N02BE01	Carbohydrates	Paracetamol	Unknown DDI
B05BA10	A02BC02	Combinations	Pantoprazole	Unknown DDI
B05BA10	A10BA02	Combinations	Metformin	Unknown DDI
B05BA10	A11AA03	Combinations	Multivitamins And Other Minerals, Incl. Combinations	Unknown DDI
B05BA10	A11DA01	Combinations	Thiamine (Vit B1)	Unknown DDI
B05BA10	B01AB04	Combinations	Dalteparin	Unknown DDI
B05BA10	B01AC06	Combinations	Acetylsalicylic Acid	Unknown DDI
B05BA10	B05XB02	Combinations	Alanyl Glutamine	Unknown DDI
B05BA10	C03CA01	Combinations	Furosemide	Unknown DDI
B05BA10	C07AB02	Combinations	Metoprolol	Unknown DDI
B05BA10	C08CA01	Combinations	Amlodipine	Unknown DDI
B05BA10	C09AA02	Combinations	Enalapril	DDI
B05BA10	C09AA05	Combinations	Ramipril	Unknown DDI
B05BA10	C09CA01	Combinations	Losartan	Unknown DDI
B05BA10	C09DA01	Combinations	Losartan And Diuretics	Unknown DDI
B05BA10	C10AA01	Combinations	Simvastatin	Unknown DDI
B05BA10	H03AA01	Combinations	Levothyroxine Sodium	DDI
B05BA10	N02AA01	Combinations	Morphine	Unknown DDI
B05BA10	N02AA05	Combinations	Oxycodone	Unknown DDI
B05BA10	N02AB03	Combinations	Fentanyl	Unknown DDI
B05BA10	N02BE01	Combinations	Paracetamol	Unknown DDI
B05BA10	N05CF01	Combinations	Zopiclone	Unknown DDI
B05BA10	R03AK06	Combinations	Salmeterol And Fluticasone	Unknown DDI
B05BA10	R03BB04	Combinations	Tiotropium Bromide	Unknown DDI
B05BB01	A02BC02	Electrolytes	Pantoprazole	Unknown DDI
B05BB01	A10AB05	Electrolytes	Insulin Aspart	Unknown DDI
B05BB01	A10AE04	Electrolytes	Insulin Glargine	Unknown DDI
B05BB01	A11CC03	Electrolytes	Alfacalcidol	Unknown DDI
B05BB01	A11DA01	Electrolytes	Thiamine (Vit B1)	Unknown DDI
B05BB01	B01AC06	Electrolytes	Acetylsalicylic Acid	Unknown DDI
B05BB01	B05XA01	Electrolytes	Potassium Chloride	Unknown DDI
B05BB01	C03CA01	Electrolytes	Furosemide	Unknown DDI
B05BB01	C07AB07	Electrolytes	Bisoprolol	Unknown DDI
B05BB01	C09AA02	Electrolytes	Enalapril	Unknown DDI
B05BB01	C09CA01	Electrolytes	Losartan	Unknown DDI
B05BB01	C10AA01	Electrolytes	Simvastatin	Unknown DDI
B05BB01	H03AA01	Electrolytes	Levothyroxine Sodium	DDI
B05BB01	N02BE01	Electrolytes	Paracetamol	Unknown DDI
B05BB01	N03AG01	Electrolytes	Valproic Acid	Unknown DDI
B05BB01	N06AX16	Electrolytes	Venlafaxine	Unknown DDI
B05BB02	J01CR05	Electrolytes With Carbohydrates	Piperacillin And Enzyme Inhibitor	Unknown DDI
B05BB02	N02BE01	Electrolytes With Carbohydrates	Paracetamol	Unknown DDI
B05XA01	A02BC02	Potassium Chloride	Pantoprazole	DDI	8	25593644,28447025,30050862,23949610
B05XA01	A03FA01	Potassium Chloride	Metoclopramide	DDI	16	11228824,2425024,11555795,20579549,25242020,30655997,1905572
B05XA01	A04AD05	Potassium Chloride	Metopimazine	DDI
B05XA01	B05XA06	Potassium Chloride	Potassium Phosphate, Incl. Combinations With Other Potassium Salts	Unknown DDI
B05XA01	B05XA11	Potassium Chloride	Magnesium Chloride	DDI
B05XA01	B05XB02	Potassium Chloride	Alanyl Glutamine	Unknown DDI
B05XA01	C03CA01	Potassium Chloride	Furosemide	DDI	25	20606796,3137523,25561013,3955573,25561614,30318462,4584394,30115977,30272389,20390085,29520003,22096319,29394376,27132509,12788230,20141841,29593231
B05XA01	J01DH02	Potassium Chloride	Meropenem	DDI	8	20606796,25133161,26136255,25968641
B05XA01	J01MA02	Potassium Chloride	Ciprofloxacin	DDI	39	20836876,28107379,23411181,8502115,25097523,30439994,29571286,26238993,28904343,21871657,25475887,23724403,30238231,17848987,31178944
B05XA01	J02AX04	Potassium Chloride	Caspofungin	DDI	27	30405043,29162710,30416530,28926981,31065205,31139660,25098697,27626635,28702011,32185160,26849057,31961865,30379880,29249661,31131706,24371736,21693196,28484654,27264789,22952924
B05XA01	J05AB01	Potassium Chloride	Aciclovir	DDI	13	21322946,24438177,31196078
B05XA01	J06BA02	Potassium Chloride	Immunoglobulins, Normal Human, For Intravascular Adm.	Unknown DDI
B05XA01	L04AD01	Potassium Chloride	Ciclosporin	DDI	12	30120595,3758534,24998461,23344060
B05XA01	N02AA01	Potassium Chloride	Morphine	DDI	28	10498358,23166681,15261959,18967737,22963838,28491113,3426663,22291645,1332163,21075689,16843213,1421069,20579549,2164249,10729674
B05XA01	N02AX02	Potassium Chloride	Tramadol	DDI	10	30120595,25132957,18435884
B05XA01	N02BE01	Potassium Chloride	Paracetamol	DDI	32	24490844,26965331,9786946,10735424,29234081,444581,19713102,19501704,23222867,3657517,31662776,32170132,21525397,15653350,12223267
B05XA01	N05BA06	Potassium Chloride	Lorazepam	DDI	9	27114628,226383
B05XA01	N05CF01	Potassium Chloride	Zopiclone	DDI	3	24432207,1097111
B05XA01	N06BC01	Potassium Chloride	Caffeine	DDI	27	13158725,22178683,24637905,30150942,32245977,30120595,32025588,25685541,30050443,32244952,13933859,32012995,29189167,28769914,27642400
B05XA01	R05DA04	Potassium Chloride	Codeine	DDI	2
B05XA02	N02AA01	Sodium Bicarbonate	Morphine	DDI	12	1611509,20403075,15247711,9555033,11687280,23196055,22865725,17200835
B05XA02	N06BC01	Sodium Bicarbonate	Caffeine	DDI	11	24310271,6068006,23238266,14751806,26462263,9726653,9788774
B05XA03	A05AA02	Sodium Chloride	Ursodeoxycholic Acid	Unknown DDI	5	11800534,18538267,23709416
B05XA03	A06AD11	Sodium Chloride	Lactulose	DDI	9	30510549,20845956,12906383
B05XA03	N03AA02	Sodium Chloride	Phenobarbital	Unknown DDI	22	13376706,26000968,28608141,31073315,30087309,31533283,24107130,16867674,18992345
B05XA03	N06BC01	Sodium Chloride	Caffeine	DDI	27	13158725,22178683,24637905,30150942,32245977,30120595,32025588,25685541,30050443,32244952,13933859,32012995,29189167,28769914,27642400
B05XA05	A02BC02	Magnesium Sulfate	Pantoprazole	DDI	6
B05XA05	A02BC03	Magnesium Sulfate	Lansoprazole	DDI	1
B05XA05	A11DA01	Magnesium Sulfate	Thiamine (Vit B1)	DDI	133	31399628,31545853,27313661,22798452,24586182,32210940,1186444,25186614,28278216,19309106,30717108,31776414,23805134,18544611,19457257,19788757,27086882,21073740,32218779,22889558,26158443,30406083,27417146,29138399,25197771,27142620,24205191,32117386,30429501,22963408,27760200,29462888,26101591,30793282,30959873,24957033,30012131,19348578,27445993,23766704,27230236,2128693,18728765,26954682,31710…
B05XA05	A12BA01	Magnesium Sulfate	Potassium Chloride	DDI	211	19447124,30326830,26263963,22766417,30807612,30500355,8358229,29758591,22490329,25937965,10704893,28680423,12437168,29755894,23538882,25548975,25037322,32269991,22902885,31357747,29904168,30402343,13459431,19457257,17112383,28330219,29074724,15040960,31071188,27182536,29982645,25370375,26410587,26158443,22809287,7103514,17804073,7407206,30533254,26667451,27716510,22198408,23884118,18768182,216743…
B05XA05	B01AB04	Magnesium Sulfate	Dalteparin	DDI	56	9710564,27113863,31491600,27957238,26293337,28530745,21387013,27592390,29949597,26213785,30760814,30805341,25127119,24322345,25010333,15698574,24472581,6786136,29492680,25146919,30725510,20161048,8953173,21651461,25785562,31244815,5624534,29236064
B05XA05	B01AB05	Magnesium Sulfate	Enoxaparin	DDI	16	23603461,25785562,24940733,12798179,24727392,25548975,30934713
B05XA05	B01AC06	Magnesium Sulfate	Acetylsalicylic Acid	DDI	33	27919254,22729185,24286695,30350589,17023223,29441262,15831245,31776414,19473870,23850632,31267401,18095,23103569,30386304,27556438,11174500,30884887,391236
B05XA05	C02AB01	Magnesium Sulfate	Methyldopa (Levorotatory)	DDI	3	2273291,7107770
B05XA05	C03CA01	Magnesium Sulfate	Furosemide	DDI	26	22000018,12448753,30736423,27755595,29731759,32526411,27809314,18295556,29551997,30119639,16531224,29093487,22589717,28249049
B05XA05	C07AB02	Magnesium Sulfate	Metoprolol	DDI	7	23828609,12531202,20362295
B05XA05	C10AA01	Magnesium Sulfate	Simvastatin	DDI	6	30720915,24513319
B05XA05	H03AA01	Magnesium Sulfate	Levothyroxine Sodium	Unknown DDI	14	31627414,13756587,21238749,29331935,27757267
B05XA05	J01DH02	Magnesium Sulfate	Meropenem	DDI	4	25225505
B05XA05	L04AD01	Magnesium Sulfate	Ciclosporin	DDI	13	25828845,22951948,29915171,21354418,22787393
B05XA05	N02BE01	Magnesium Sulfate	Paracetamol	DDI	96	28860535,29636745,28928393,29555957,30065804,29686329,22432285,23498685,23103569,25752591,28686622,23311708,27178647,24414798,31597951,4645881,29234081,25517230,28117448,26336848,24957966,24676873,30223571,31492833,26036588,24025535,27140441,2764988,10828390,29875175,32019206,31140046,27113678,31240647,26786911,697905,29089951,27983721,19131224,2906595,31505795,31963126,31058472,3289055,20693411,…
B05XA05	R03AK04	Magnesium Sulfate	Salbutamol And Sodium Cromoglicate	Unknown DDI
C01AA05	A11DA01	Digoxin	Thiamine (Vit B1)	DDI
C01AA05	A12BA01	Digoxin	Potassium Chloride	DDI	1
C01AA05	B01AB04	Digoxin	Dalteparin	DDI	1	23253775
C01AA05	B01AB10	Digoxin	Tinzaparin	DDI	1	23253775
C01AA05	C03CA01	Digoxin	Furosemide	DDI	4	31360656,21396345
C01AA05	C08CA02	Digoxin	Felodipine	DDI
C01AA05	H02AB06	Digoxin	Prednisolone	DDI
C01AA05	J01CR05	Digoxin	Piperacillin And Enzyme Inhibitor	Unknown DDI
C01AA05	J01XD01	Digoxin	Metronidazole	DDI
C01AA05	M05BA04	Digoxin	Alendronic Acid	Unknown DDI
C01AA05	N05BA02	Digoxin	Chlordiazepoxide	DDI	1
C01AA05	N05CD02	Digoxin	Nitrazepam	DDI
C01AA05	R03AK04	Digoxin	Salbutamol And Sodium Cromoglicate	DDI
C01AA05	R03AL01	Digoxin	Fenoterol And Ipratropium Bromide	Unknown DDI
C01AA05	R03AL01	Digoxin	Fenoterol And Ipratropium Bromide	Unknown DDI
C01AA05	R03AL02	Digoxin	Salbutamol And Ipratropium Bromide	DDI
C01BC04	B01AE07	Flecainide	Dabigatran Etexilate	DDI	6	23015216,21577272,31817190,26955600,30480666
C01BC04	B01AF02	Flecainide	Apixaban	DDI	13	30403013,31817190,29096340,26955600,25129609,30815244
C01BC04	C07AB02	Flecainide	Metoprolol	DDI	53	22118826,21723582,25049040,30502382,26849450,23807682,31575920,28948151,31467262,25234389,1699400,9414051,15586350,9918445,8068976,6175197,28770793,12271287,14676755,9201617,9737655,19161780,11809557,17316585,23286974,20434589,30302080,2011144,8454692,8103603,9354411,26515697,12705964,8765118
C01BC04	C09CA01	Flecainide	Losartan	DDI
C01BD01	A02BC02	Amiodarone	Pantoprazole	DDI	3	18448783,16546592
C01BD01	B01AC06	Amiodarone	Acetylsalicylic Acid	DDI	3	25478283,28144262
C01BD01	C03CA01	Amiodarone	Furosemide	DDI	5	16446154,17593430,25161963,27347024
C01BD01	C10AA01	Amiodarone	Simvastatin	DDI	4	10662249,16546592
C01BD01	M05BA04	Amiodarone	Alendronic Acid	DDI
C01BD01	N02BE01	Amiodarone	Paracetamol	DDI	6	22668700,21920214,24303296,29376556,27228203
C01BD01	N07BB01	Amiodarone	Disulfiram	DDI	2
C01CA03	A02BC02	Norepinephrine	Pantoprazole	DDI	9	28706745,25961438,32009966,18154642
C01CA03	A12BA01	Norepinephrine	Potassium Chloride	DDI	24	5138348,25071873,22557834,3651531,25205969,22073112,17631363,22403540,10622664,27934923
C01CA03	B01AB10	Norepinephrine	Tinzaparin	DDI	17	11282327,4361937,21189880,16829461,24405087,25705413,4430317
C01CA03	B01AC06	Norepinephrine	Acetylsalicylic Acid	DDI	20	27679767,6801731,27040468,23055775,24829819,23204984,1377212
C01CA03	C03CA01	Norepinephrine	Furosemide	DDI	12	825901,4361937,21251927,5130925,13631034,4884689,4268964,6041060,22974951,15573330,31060247
C01CA03	J01MA02	Norepinephrine	Ciprofloxacin	DDI	8	24997586,21498136,14693082
C01CA03	J01XD01	Norepinephrine	Metronidazole	DDI	10	8733985,2274118,18959771,18984038
C01CA03	N02BE01	Norepinephrine	Paracetamol	DDI	33	29021465,21935304,11737880,20298866,13508536,28526818,19795182,20623313,16762044,21618615,22606406,30968023
C01CA04	C01CA03	Dopamine	Norepinephrine	DDI	262	209351,18485777,26491327,19330447,25045753,25353178,26624009,27873908,14697884,28552029,20576995,5162652,14203977,1149077,9374267,23209637,24462767,21767775,195059,7895775,21546882,23270937,6883147,2274117,14292762,23734105,1278239,27598124,1980841,18826358,25792770,27524960,29499684,340338,10741466,24703360,15995903,21046459,9327447,10486762,1881855,29988493,19138563,19588472,16395811,10865074,2…
C01CA04	C03CA01	Dopamine	Furosemide	DDI	16	31965029,7673270,9185173,782887,27056891,23466522,20659607,1448481,3963530
C01CA04	N02AA01	Dopamine	Morphine	DDI	82	21129388,27222833,3119144,20214800,227701,25522207,24857021,10729674,21605572,6685650,12654343,32679049,6287539,186678,7017618,23538064,7768292,7242236,3963530,3774825,870830,25697,22079347,11106,8134017,6127345,6245423,21851669,2983167,17707662,28951251,7985689,24273683,16649549,8528854,23145527,30736837,30971928,20584,9413600,24904419,238089,3097724,563330,10435398,24709273,29652889,26029267,28…
C01CA04	N05CD08	Dopamine	Midazolam	DDI	9	21691475,29499684,9558038,18485777,212346
C01DA02	A03FA01	Glyceryl Trinitrate	Metoclopramide	DDI	19	30987129,3575150,11094988,3066502,15168588,30828432,30920522,22390349,27322358
C01DA02	B01AC06	Glyceryl Trinitrate	Acetylsalicylic Acid	DDI	60	7729974,1705427,9379070,3158330,9316525,25722905,14592556,7509975,30641123,27335876,26798285,8482047,21075689,16337702,31607914,7289386,3066502,30118486,6109160,9297265,20182861,21256748,19405090,15823634,23815124,30930746,12556788,21570151
C01DA02	B01AC24	Glyceryl Trinitrate	Ticagrelor	DDI	8	28537000,27766474,29288055
C01DA02	B01AX05	Glyceryl Trinitrate	Fondaparinux	DDI	9	20956048,28197295,31020153,29346400
C01DA02	C03CA01	Glyceryl Trinitrate	Furosemide	DDI	24	23216950,6377170,2171121,28692087,26564063,54615,29599669,16814663,6432869,16796760,12914869,15037271
C01DA02	C07AB02	Glyceryl Trinitrate	Metoprolol	DDI	56	23582629,18431653,6113773,27766474,7832110,26674987,6101934,27164905,23789216,26004790,2886037,22577455,32104473,9201617,19179199,21331611,21075689,23734267,7875187,23812241
C01DA02	C07AG01	Glyceryl Trinitrate	Labetalol	DDI	21	22345960,20930983,12902554,22577455,19210914,3278028,9716077,26382268,26478247,20579549
C01DA02	N02AA01	Glyceryl Trinitrate	Morphine	DDI	50	19379638,30775224,24223323,23932264,28851286,22668247,2857025,7315720,31997882,15795152,21075689,20399952,30654429,23500744,28781439,25849681,3789368,6109160,24236993,31172065,30662059,26917621,685990,19339205,26810893,12480286
C01DA02	N05CF02	Glyceryl Trinitrate	Zolpidem	DDI	5	26919572,26671283,25284165
C01DA08	B01AX05	Isosorbide Dinitrate	Fondaparinux	DDI	4	18222362
C01DA08	C03CA01	Isosorbide Dinitrate	Furosemide	DDI	17	3875198,10987607,31673397,20862325,7495050,8644641,21590308,24735761,30122238
C01DA08	C03DA01	Isosorbide Dinitrate	Spironolactone	DDI	24	24484862,16198245,17291931,6574218,6996465,11790925,21816300,23476746,12535809,30122238,16450016
C01DA08	C07AB02	Isosorbide Dinitrate	Metoprolol	DDI	44	25152794,16835671,31572088,21266266,17827020,21872140,6996465,15596115,26089858,3718619,21075689,21816300,24553723,16896387,7875187,8324471,30122238,1292142,16775667,7979963
C01DA08	C10AA05	Isosorbide Dinitrate	Atorvastatin	DDI	2	9935041
C01DA14	A12BA01	Isosorbide Mononitrate	Potassium Chloride	DDI	11	22164222,25242020,3899283,24424860,23079895
C01DA14	B01AC04	Isosorbide Mononitrate	Clopidogrel	Unknown DDI	3	18222362
C01DA14	B01AC06	Isosorbide Mononitrate	Acetylsalicylic Acid	DDI	14	21106317,14597947,24193508,9638687,24826280,25170513,32170412,31093381,17954158,31481016
C01DA14	B01AC24	Isosorbide Mononitrate	Ticagrelor	Unknown DDI	4	24215751,18222362
C01DA14	B01AX05	Isosorbide Mononitrate	Fondaparinux	DDI	5	28197295,18222362
C01DA14	C03CA01	Isosorbide Mononitrate	Furosemide	DDI	13	10320272,17049649,28348668,18350360,3607806
C01DA14	C07AB02	Isosorbide Mononitrate	Metoprolol	DDI	41	27822397,26528011,25114375,7832110,18672159,28383427,9524008,20131030,23837069,11399342,31903064,30515684,8027619,16775667,31534876,7875187
C01DA14	C07AB07	Isosorbide Mononitrate	Bisoprolol	DDI	42	31777632,24215751,31651893,19946537,23754916,22104114,29125004,31164670,25336967,20034334,22685469,25242020,11823079,15819388
C01DA14	C08CA01	Isosorbide Mononitrate	Amlodipine	DDI	26	21461391,31651893,27311574,29735635,12225716,2248214,20859545,6861902,30778255,31696006,26489511,18499288
C01DA14	C08CA05	Isosorbide Mononitrate	Nifedipine	DDI	10	17081720,3541415,20925440,2504673,24054756,8027619
C01DA14	C08DB01	Isosorbide Mononitrate	Diltiazem	DDI	30	18008120,29735635,19813063,2248214,20859545,10320272,25298587,29321418,11823079,19818285
C01DA14	C09CA01	Isosorbide Mononitrate	Losartan	DDI	3	29176154,8012662,9935041
C01DA14	C10AA01	Isosorbide Mononitrate	Simvastatin	Unknown DDI	3	9935041,24658315
C01DA14	H03AA01	Isosorbide Mononitrate	Levothyroxine Sodium	Unknown DDI	5	16775667,26437464
C01DA14	M04AA01	Isosorbide Mononitrate	Allopurinol	DDI	15	28264619,3933202,19234164,28305761,24227269,25727737,28305746,31093390,25242020,30515684
C01DA14	N02AA01	Isosorbide Mononitrate	Morphine	DDI	8	30662059
C01DA14	N04BC05	Isosorbide Mononitrate	Pramipexole	DDI	1
C01DA14	N05AX08	Isosorbide Mononitrate	Risperidone	DDI	2	31777632
C01DA14	N05CF02	Isosorbide Mononitrate	Zolpidem	Unknown DDI	2	15162901
C01DA14	R03AC02	Isosorbide Mononitrate	Salbutamol	DDI	8	2248214,21611573,14550856,29955405,8027619
C01DA14	R03AC03	Isosorbide Mononitrate	Terbutaline	DDI	7	7585879,10499877,2248214,1420319,14741730,8027619
C02AB01	C07AG01	Methyldopa (Levorotatory)	Labetalol	DDI	71	28280642,30371746,7657015,2868658,22159322,20576135,30258507,6115570,2688410,23928387,2868644,24057769,8200464,11800527,3292156,3328317,23687451,25916268,7214693,21888683,21266266,28661961,24963369,21526019,6103797,8477032,17485266,24554373,3289345,22685661,3297505,25538909,23809864,12902554,17355087,19786154,12505286,2679017,28515115,8735766,23483785,24915961,29896480,11604197
C02AB01	C08CA05	Methyldopa (Levorotatory)	Nifedipine	DDI	16	31723478,22668700,9607388,21266266,12902554,3764766,11800527,23008659,30258507,3328317,2648781,3718619,28210016
C02AB01	H03AA01	Methyldopa (Levorotatory)	Levothyroxine Sodium	DDI	11	27337958,788222,3693513,4581804,4042827,12531044,22250585
C02AB01	N02BE01	Methyldopa (Levorotatory)	Paracetamol	DDI	16	16867438,22668700,19503776,4581804,17691586,5714989,4118508,1610994
C02AC05	C01AA05	Moxonidine	Digoxin	DDI
C03AB01	A10BA02	Bendroflumethiazide And Potassium	Metformin	DDI
C03AB01	C07AB02	Bendroflumethiazide And Potassium	Metoprolol	DDI
C03AB01	C09AA02	Bendroflumethiazide And Potassium	Enalapril	DDI
C03AB01	N02BE01	Bendroflumethiazide And Potassium	Paracetamol	DDI
C03AB01	N05AH03	Bendroflumethiazide And Potassium	Olanzapine	DDI
C03BA08	A02BC02	Metolazone	Pantoprazole	DDI	4	28850085,28630746,20412473
C03BA08	A04AA01	Metolazone	Ondansetron	DDI	2	21458999
C03BA08	A10AB01	Metolazone	Insulin (Human)	DDI
C03BA08	A10AB05	Metolazone	Insulin Aspart	DDI
C03BA08	A10AE04	Metolazone	Insulin Glargine	DDI
C03BA08	A12BA01	Metolazone	Potassium Chloride	DDI	4	28850085,18629382,24108456
C03BA08	B01AA03	Metolazone	Warfarin	DDI	8	23440254,17171873,21072156,21708258,3718619
C03BA08	B01AB05	Metolazone	Enoxaparin	DDI	5	11994860,21708258,22644544,29455764
C03BA08	B01AC04	Metolazone	Clopidogrel	DDI	1	18071104
C03BA08	B01AC06	Metolazone	Acetylsalicylic Acid	DDI	12	26259185,24046774,22762913,383425,9269836,16450016
C03BA08	C03CA01	Metolazone	Furosemide	DDI	24	2897952,12902554,28652798,14760333,20412473,30122238,9269836
C03BA08	C03CA02	Metolazone	Bumetanide	DDI	33	25852920,10645754,25794956,11212858,25990281,26979914,21708258,4031114,2679017,22762913,3328317,24439505,18600270,6141722,10936648,18336309,11334776
C03BA08	C07AB02	Metolazone	Metoprolol	DDI	38	3584373,21603593,7719450,20948854,16896387,3718619,26089116,3328317,6141722,30122238,18548150,21640546,11212858,16839424,24826356,31413784,24251455,23809864,11231109,27867456,2679017,32256914,21549871,31825133,24439505,24959595,3278578,28686739,11693757
C03BA08	C08CA01	Metolazone	Amlodipine	DDI	13	23809864,30882593,29455764,11334776,18548150
C03BA08	C09CA01	Metolazone	Losartan	DDI	7	31111664,23809864,25947361,23996979
C03BA08	C10AA01	Metolazone	Simvastatin	DDI	1
C03BA08	C10AA05	Metolazone	Atorvastatin	DDI	1	18071104
C03BA08	H03AA01	Metolazone	Levothyroxine Sodium	Unknown DDI	2	30122238
C03BA08	J01DH02	Metolazone	Meropenem	DDI	1	31163033
C03BA08	L04AD01	Metolazone	Ciclosporin	DDI	2	25964890
C03BA08	L04AX01	Metolazone	Azathioprine	DDI	5	27990496,383425
C03BA08	M04AA01	Metolazone	Allopurinol	DDI	9	22920927,25990281,3584373,383425,2648781,1438792
C03BA08	N02BE01	Metolazone	Paracetamol	DDI	5	15885741,24801161
C03BA08	N05CF01	Metolazone	Zopiclone	DDI	2	7719450
C03BA08	P01BC01	Metolazone	Quinine	DDI	7	30913222,11939196,2753944,7719450,8817113
C03CA01	A12CB01	Furosemide	Zinc Sulfate	DDI	16	29107643,26564063,21079786,18615482,28649982,28581500,54611,32179499,18765529
C03CA01	B01AB05	Furosemide	Enoxaparin	DDI	27	26236607,31164120,30842703,24996451,20102910,23087467,23162407,24851136,29455764,15321091,22644544,26167299,27579440,31360656,30464652,23362371
C03CA01	B05AA01	Furosemide	Albumin	Unknown DDI
C03CA01	B05BA10	Furosemide	Combinations	Unknown DDI
C03CA01	B05XA01	Furosemide	Potassium Chloride	DDI	25	19955665,30308158,30002937,19347669,31508487,23971046,25097624,3963530
C03CA01	C01BD01	Furosemide	Amiodarone	DDI	5	9758254
C03CA01	C03BA08	Furosemide	Metolazone	DDI	24	31227594,29455764,12679207,26948252,27867456,22644544,12806316,8743468,7719450,30214929,3858769,3718619,3328317,844250,18042297,8568852,32026242
C03CA01	C03DA01	Furosemide	Spironolactone	DDI	75	31164120,21814341,19005718,23999065,7719450,21326625,30418321,23362371,1629586,25031070,29455764,1642186,1822175,3411401,33008157,3328317,22529489,20412473,15748971,19206287,16112902,25984189,32026242,2897952,20178874,11800532,30894895,4721119,25709195,3886721,24280991,31223373,1264895,15916921,32280283,23162411,30798586,27867456,17826644,30100979,886752,31969772,422947,30583679,20052362,21677800…
C03CA01	J01DH02	Furosemide	Meropenem	DDI	3	20606796
C03CA01	J02AX04	Furosemide	Caspofungin	DDI
C03CA01	N05CH01	Furosemide	Melatonin	DDI	2	11124101
C03CA01	R03AK04	Furosemide	Salbutamol And Sodium Cromoglicate	DDI
C03CA01	R03AL01	Furosemide	Fenoterol And Ipratropium Bromide	DDI
C03CA01	R03AL01	Furosemide	Fenoterol And Ipratropium Bromide	DDI
C03CA01	R03AL02	Furosemide	Salbutamol And Ipratropium Bromide	DDI
C03CA02	A10AB05	Bumetanide	Insulin Aspart	DDI
C03CA02	A10AD05	Bumetanide	Insulin Aspart	DDI
C03CA02	A12BA01	Bumetanide	Potassium Chloride	DDI	5	28850085,9662559,18629382
C03CA02	C09AA05	Bumetanide	Ramipril	DDI	6	22210121,20961164,16627051
C03CA02	C09CA01	Bumetanide	Losartan	DDI	2
C03CA02	R03AL02	Bumetanide	Salbutamol And Ipratropium Bromide	DDI
C03DA01	A02BC02	Spironolactone	Pantoprazole	DDI	14	24357134,31781415,20412473,31969772,23491834,25666029
C03DA01	A06AD11	Spironolactone	Lactulose	DDI	6	22511898,15014897,25755552
C03DA01	A09AA02	Spironolactone	Multienzymes (Lipase, Protease Etc.)	Unknown DDI
C03DA01	A10AE04	Spironolactone	Insulin Glargine	DDI
C03DA01	A11CC05	Spironolactone	Colecalciferol	DDI	5	21188021,9809473,28251827
C03DA01	A11DA01	Spironolactone	Thiamine (Vit B1)	DDI	6	31754313,30469435,22410448
C03DA01	A12BA01	Spironolactone	Potassium Chloride	DDI	9	31531074,14172234,30002937,4179503,31119681,29035319
C03DA01	A12CB02	Spironolactone	Zinc Gluconate	Unknown DDI
C03DA01	A12CC30	Spironolactone	Magnesium (Different Salts In Combination)	Unknown DDI	1	30115098
C03DA01	B03BB01	Spironolactone	Folic Acid	DDI	29	31218547,16714161,4571259,31701473,28400042,30854183,30151414,4179503,28496511,23250721,19083039,15158299,9390722,3718619,24528911
C03DA01	C03CA01	Spironolactone	Furosemide	DDI	75	11425056,25561045,1152319,1011503,11401115,17198922,30464652,1316648,3718619,28955381,29957230,371915,22933953,29371514,30122238,9082324,26939814,30002937,9464580,7922622,30483553,3899674,18842532,23087467,19808152,12902554,20117364
C03DA01	C03CA02	Spironolactone	Bumetanide	DDI	25	25794956,15664102,31911977,21708258,3278578,26294976,2687453
C03DA01	C04AD03	Spironolactone	Pentoxifylline	DDI	13	25945357,19809879,31195624,25342915,3718619,17963329,22073049,26458382
C03DA01	C09AA05	Spironolactone	Ramipril	DDI	53	27713243,27347925,25949966,22529489,22824930,17706807,16627051,27048353,24076554,30122238,25666029,24360151
C03DA01	H03AA01	Spironolactone	Levothyroxine Sodium	Unknown DDI	23	19962940,4581804,24906215,24499215,31729306,24251148,18317623,30122238,3718619,18818963,4537595
C03DA01	N02BE01	Spironolactone	Paracetamol	DDI	18	24133375,1883605,4581804,22749241,6610684,31584739,182950,3718619,17319456
C03DA01	R03AL01	Spironolactone	Fenoterol And Ipratropium Bromide	DDI
C03DA01	R03BA02	Spironolactone	Budesonide	DDI	6	24998129,30134537,24360151
C07AA05	C03CA01	Propranolol	Furosemide	DDI	28	20653017,7827347,20523869,2171121,12902554,21784498,4746742,28724368,15135209,23194764,31365872,30881704,140600,3781407,781602,23133546,21326625
C07AA05	C03DA01	Propranolol	Spironolactone	DDI	25	21326625,21146596,12902554,7451612,6996465,2753957,30384353,12208585,23893314,30586876,21150007
C07AA05	H03BB02	Propranolol	Thiamazole	DDI	21	23145126,1936052,32215470,21274565,1739398,26525086,21835055,3838814,15916461
C07AA05	N05AH04	Propranolol	Quetiapine	DDI	17	21620921,20856604,21320766,21799620,22442630,26925187,19744661,20510460,25717407
C07AA05	N05BA04	Propranolol	Oxazepam	DDI	12	7285368,1792015,22742999
C07AB02	A02BC02	Metoprolol	Pantoprazole	DDI	33	32256918,31788248,26333858,22726651,28352410,18077113,29104841,28383427,29955499,22102061,21136215,27818944,31381591,30519495,25878964,28850085,29046759,25918557,25666029,22935021
C07AB02	A10AB05	Metoprolol	Insulin Aspart	DDI
C07AB02	A10AD05	Metoprolol	Insulin Aspart	DDI
C07AB02	A10AE04	Metoprolol	Insulin Glargine	DDI
C07AB02	A12BA01	Metoprolol	Potassium Chloride	DDI	11	26664053,12101007,23326707,3758534,28850085,31277296,32656624
C07AB02	B01AA03	Metoprolol	Warfarin	DDI	42	18355511,9525568,22110433,16483582,8096451,25670368,31011035,3718619,12087878,32256918,16376788,3054432,26236607,14676755,29867293,19265185,27011777,29156621,23515512,21645801,24223373,27279875,1977297,20211302
C07AB02	B01AB05	Metoprolol	Enoxaparin	DDI	35	26236607,29602306,30842703,26466065,26396083,16794788,30980243,18479744,27179900,18519158,11068074,23074642,7814172,25203108,21135982,21339910
C07AB02	B01AC04	Metoprolol	Clopidogrel	DDI	46	18071104,29602306,19026290,29104841,22661898,16376788,26004790,25857912,7814172,28069008,31909390,26385034
C07AB02	B01AC06	Metoprolol	Acetylsalicylic Acid	DDI	35	9685891,29602306,25717397,20832097,29867293,14727847,26688511,28226025,26535030,9552427,23751937,18586338
C07AB02	B01AC22	Metoprolol	Prasugrel	DDI	47	22134007,26466065,26396083,23408112,26656860,32103115,22528594,17826395,21459270,26976917,21136215,30524528,25870634,24774593
C07AB02	B01AC24	Metoprolol	Ticagrelor	DDI	22	27766474,27347115,26466065,26396083,23408112,22528594,26564402,17826395,20630450,25677319,30255805,28982722,22935021
C07AB02	B01AE07	Metoprolol	Dabigatran Etexilate	DDI	3	26236607,22134007
C07AB02	B01AF02	Metoprolol	Apixaban	DDI	13	30062310,22134007,29044300,22920477,25129609,31825133,28955382,22935021
C07AB02	B01AX05	Metoprolol	Fondaparinux	DDI	16	26236607,22134007,26466065,26396083,18519158,29044300,26976917,25129609,31413784
C07AB02	C01AA05	Metoprolol	Digoxin	DDI	2	24251455
C07AB02	C01BD01	Metoprolol	Amiodarone	DDI	17	18071104,11251129,24818037,20592999,27100441,20141097,29699616,21118555
C07AB02	C03CA01	Metoprolol	Furosemide	DDI	33	18706121,30842703,10530546,22826786,12902554,8966224,17707095,28955381,7758202,20631904,29371514,25443714,30122238,31020266
C07AB02	C03CA02	Metoprolol	Bumetanide	DDI	13	31118067,12902554,20110746,24439505,21269630
C07AB02	C08CA05	Metoprolol	Nifedipine	DDI	21	18071104,9607388,12902554,20599144,3328317,15544982,7758202,2018012,3718619,8027619
C07AB02	C09AA02	Metoprolol	Enalapril	DDI	139	26502224,26993743,20576135,7814172,23321404,25170364,15823625,7908497,11806769,23168319,10399983,19486597,20213599,12972122,2573262,9414051,7507638,3292156,8789182,3328317,15989899,16627051,30122238,12271287,31384135,10063928,2220621,9607388,28905031,2846947,31564887,24628254,10716457,25749902,10810774,23033348,3289345,27038558,2139409,12191537,7608462,12902554,19888427,2528562,31570470,2662728,3…
C07AB02	C09AA05	Metoprolol	Ramipril	DDI	74	18077113,19284937,26396083,26993743,25925670,24014140,22573107,27048353,14751804,27071966,16606818,22956185,17825632,16801997,17583173,26535030,7758202,16627051,28189955,30122238,16775667,18548150,21640546,27275066,25250055,12136395,19019232,21670671,30713550,23293761,10675735,24360151,21179318,12902554,16545874,20409906,18068621,24902977,28784650,16931224,24959595,23849515,25666029,16584122
C07AB02	C10AA01	Metoprolol	Simvastatin	DDI	18	22457669,29092097,23510078,16801997,9201617,19188036,15586350,15134579,26839703,28352686,15939438,14751804
C07AB02	C10AA05	Metoprolol	Atorvastatin	DDI	23	22457669,29602306,18071104,25250055,15586350,15134579,31312209,28226025,28033321,21179318
C07AB02	C10AA07	Metoprolol	Rosuvastatin	DDI	27	18071104,29176154,21126642,30154849,31745500,15586350,20304588,23979628,30085087,29142480,24828035,24360151,21671021
C07AB02	H03BB02	Metoprolol	Thiamazole	DDI	11	10912434,22186223
C07AB02	J01DH02	Metoprolol	Meropenem	DDI	2
C07AB02	J04AB02	Metoprolol	Rifampicin	DDI	9	24933226,9414051,11809557,3718619,12271287
C07AB02	L04AD02	Metoprolol	Tacrolimus	DDI	2	31627271
C07AB02	M05BA04	Metoprolol	Alendronic Acid	Unknown DDI	4	22994865
C07AB02	N02AA59	Metoprolol	Codeine, Combinations Excl. Psycholeptics	DDI
C07AB02	N03AA02	Metoprolol	Phenobarbital	DDI	16	1552410,9255453,18077113,9129190,17827020,25951454,7753093,9414051,7719450,997586
C07AB02	N03AG01	Metoprolol	Valproic Acid	DDI	49	9255453,18077113,18217199,3310029,7753093,15596115,10331101,3718619,12087878,15372392,9414051,22847296,16901031,1552410,18071104,27818944,10998707,11809557,11812526,29670504,21671021,20062697,30564130,24223373,26839703,15544982,31381591,26937109,8765118
C07AB02	N03AX09	Metoprolol	Lamotrigine	DDI	12	31627271,25666029
C07AB02	N05AH03	Metoprolol	Olanzapine	DDI	3	20856604,29670504
C07AB02	N05CF01	Metoprolol	Zopiclone	DDI	7	7719450,18077113,31329634,12705964
C07AB02	N06AX21	Metoprolol	Duloxetine	DDI	7	21723582,17697913
C07AB02	N07BA01	Metoprolol	Nicotine	DDI	7	29044300,28400042,28431457
C07AB02	R03AK04	Metoprolol	Salbutamol And Sodium Cromoglicate	DDI
C07AB02	R03AL01	Metoprolol	Fenoterol And Ipratropium Bromide	DDI
C07AB02	R03AL02	Metoprolol	Salbutamol And Ipratropium Bromide	DDI
C07AB02	R03BB04	Metoprolol	Tiotropium Bromide	DDI	7	25666029,24360151,20413026
C07AB02	S01EE01	Metoprolol	Latanoprost	DDI	3	28283677,19714263
C07AB03	B01AC06	Atenolol	Acetylsalicylic Acid	DDI	20	8268047,7794113,21106317,25367558,23409029,27439359,30398643
C07AB03	C03CA01	Atenolol	Furosemide	DDI	21	2792935,29193904,30719339,20178874,23440447,21232162,12902554,7719450,8438743,21593978,23133546,3718619
C07AB03	C08CA01	Atenolol	Amlodipine	DDI	103	23986796,31609885,26841786,26245401,27048353,23133546,26942184,22396917,17023232,11014332,19675771,28494750,19845513,29618986,15707266,22241952,19059660,15979830,19220584,22841123,24044026,9126679,26174365,24381896,30537935,16770980,15261919,20110746,25341854,9126676,26305514,23732224,26952005,12615105,27440952,12902554,31977576,9832168,18395613,19800624,24324046
C07AB03	C10AA01	Atenolol	Simvastatin	DDI	3	27439359,9201617,14751804
C07AB03	H03AA01	Atenolol	Levothyroxine Sodium	DDI	25	26819746,27337958,18077113,207354,29464347,15013506,21320766,3718619,18395613,15950078,27253968,27092417,16775667,30233736
C07AB07	A02BC01	Bisoprolol	Omeprazole	DDI	24	30967407,18077113,31384447,22661404,25755895,26391788,31349584,16775667,18395613,31381591,20957470,18762138,25666029,19383893
C07AB07	A11CC05	Bisoprolol	Colecalciferol	Unknown DDI	7	31718587,25883814,29264574,26952005,31349584,25666029
C07AB07	A12BA01	Bisoprolol	Potassium Chloride	DDI	3	25242020,22843334,31196078
C07AB07	B01AC22	Bisoprolol	Prasugrel	DDI	32	28038722,29066446,26272307,21691832,29940880,24790814,28681178,31912004,24954430,31205497,26038523,28154807
C07AB07	B01AX05	Bisoprolol	Fondaparinux	DDI	14	27110507,30804689,28197295,31391573,31316756
C07AB07	C01AA05	Bisoprolol	Digoxin	DDI	2	24251455
C07AB07	C01DA14	Bisoprolol	Isosorbide Mononitrate	DDI	42	21286417,24948751,26993743,28233237,31349878,18638615,18512053,31723510,24826280,19602325,18548150,21640546,24570698,22347737,10320272,17706807,30886900,24223320,28442898,28894360,29505505,17049649,21306699,27699162,28197295,25666029,17661125,16775667
C07AB07	C03CA01	Bisoprolol	Furosemide	DDI	19	31110733,31807381,15921802,12902554,17707095,28955381,17049649,10320272,26709374,29371514,30122238,27347024
C07AB07	N06AB04	Bisoprolol	Citalopram	DDI	19	23926462,18077113,22661404,16617036,31608196,18395613,25242020,31381591,21723582,19744661,23807682,25666029
C07AB07	R03AK04	Bisoprolol	Salbutamol And Sodium Cromoglicate	DDI
C07AB07	R03AL01	Bisoprolol	Fenoterol And Ipratropium Bromide	DDI
C07AG01	A02BC02	Labetalol	Pantoprazole	DDI	6	24914255
C07AG01	A10BA02	Labetalol	Metformin	DDI	2	7719450
C07AG01	A12BA01	Labetalol	Potassium Chloride	DDI	8	20956045,11701346,21526019,31277296,21847335
C07AG01	B01AB10	Labetalol	Tinzaparin	DDI	3	18301713
C07AG01	B03AA07	Labetalol	Ferrous Sulfate	DDI	1
C07AG01	C02AB01	Labetalol	Methyldopa (Levorotatory)	DDI	71	22815467,6347444,23956727,23362408,24217044,3278578,3584373,27072828,7719450,20363313,7649315,3718619,21458999,6995999,2865023,2865887,3276107,31627057,15627532,31998122,2889342,21849170,15321155,23933113,8454692,2648781,15498659
C07AG01	C03CA01	Labetalol	Furosemide	DDI	10	1994940,54615,21593978,3718619,29340938,6995999
C07AG01	C08CA05	Labetalol	Nifedipine	DDI	13	7702065,27762457,21266266,24217044,11800527,30258507,3328317,2648781,3718619
C07AG01	C09AA02	Labetalol	Enalapril	DDI	31	24333257,21266266,28520538,3289345,19786154,24924752,12891939,20576135,19210914,11074327,3292156,20363313,3328317,26273441,2648781,21458999,10716552,23033348
C07AG01	C10AA01	Labetalol	Simvastatin	DDI	3	25272066,14751804
C07AG01	H03AA01	Labetalol	Levothyroxine Sodium	DDI	4	15157840,3718619
C07AG01	N02BE01	Labetalol	Paracetamol	DDI	12	26186619,26623393,2061394,3277208,23766928
C07AG02	A02BC02	Carvedilol	Pantoprazole	DDI	14	18077113,17023227,23490868,25666029,16809659,25887380,28989276,12271287
C07AG02	A10AB05	Carvedilol	Insulin Aspart	DDI
C07AG02	A10AD05	Carvedilol	Insulin Aspart	DDI
C07AG02	A10AE04	Carvedilol	Insulin Glargine	DDI
C07AG02	A10BA02	Carvedilol	Metformin	DDI	3	15158954
C07AG02	A11CC05	Carvedilol	Colecalciferol	DDI	4	25666029,26891124
C07AG02	A11DA01	Carvedilol	Thiamine (Vit B1)	DDI	1	26891124
C07AG02	A12BA01	Carvedilol	Potassium Chloride	DDI	1	28064425
C07AG02	B01AA03	Carvedilol	Warfarin	DDI	12	11738299,22937324
C07AG02	B01AC04	Carvedilol	Clopidogrel	DDI	8	18071104,19026290,26403339,22661898
C07AG02	B01AC06	Carvedilol	Acetylsalicylic Acid	DDI	16	31164120,28851981,24215543,24486482,16450016
C07AG02	B01AC24	Carvedilol	Ticagrelor	DDI	3	29563447,30293817,30996703
C07AG02	B03BA01	Carvedilol	Cyanocobalamin	DDI	3	20599309,28706858,25666029
C07AG02	C01AA05	Carvedilol	Digoxin	DDI	2	24251455
C07AG02	C01DA14	Carvedilol	Isosorbide Mononitrate	DDI	41	27147389,26993743,28233237,30636878,25887380,27143907,31040627,19155077,28264619,25887669,27305288,22577563,28261384,27967225,16775667,31360498,19060991,19404725,16767433,16952781,32624321,31534876,29249128,21372358,24714633,31020217,15464310,25666029
C07AG02	C02CA04	Carvedilol	Doxazosin	DDI	15	23306096,19643437,7502518,17583173,17023235,31183386,25666029,21769302
C07AG02	C03CA01	Carvedilol	Furosemide	DDI	18	26939814,27733331,15921802,28955381,29371514
C07AG02	C03CA02	Carvedilol	Bumetanide	DDI	7	31118067,29295218
C07AG02	C03DA01	Carvedilol	Spironolactone	DDI	126	31164120,15599838,25023809,15234410,25037522,14630457,26993743,16500571,30384353,11790925,21334377,15019865,30537163,16450016,11251129,15019875,25217430,26926296,26839395,15157278,19486597,19155077,22152974,23884159,28955381,21296328,24286577,28087688,15979830,16202692,21641569,19294444,16169379,23158412,27054142,28955380,29371514,30085087,30671246,23412984,27127671,17996824,11564400,16627051,156…
C07AG02	C07AG01	Carvedilol	Labetalol	DDI	47	31449628,10601118,20576135,25949966,15517513,24794019,22947076,9503103,2908302,8106163,8096671,23776834,29472749,29318022,25341854,8477032,20206876,29563447,17544881,20539841,18762933,23809864,15144938,21962427,19643437,14553972,9097233,24757599,30271985,27677782,20539838
C07AG02	C09AA02	Carvedilol	Enalapril	DDI	115	31440473,30534249,26993743,20576135,31528284,11401111,7908497,11401110,11806769,23168319,22928146,19486597,26839395,11251129,19155077,12972122,29618986,28087688,15979830,31101004,16627051,27867524,16775667,12271287,31384135,11212858,26939814,19060991,24887148,28905031,29629020,31564887,32258060,15542408,27003591,11248711,16952781,17176359,17023234,29563880,27038558,18676038,29807977,18488879,1964…
C07AG02	C09AA04	Carvedilol	Perindopril	DDI	36	16202695,14975484,28577685,23689943,18077113,15519014,31564887,17701334,26121301,16904774,16202692,24360151
C07AG02	C09AA05	Carvedilol	Ramipril	DDI	49	18077113,26993743,29675426,15144931,29375831,27071966,17583173,15979830,16627051,27127671,30713550,27003591,26121301,17706807,16904774,28989276,24360151,20409906,18068621,25666029,23849515,16775667,22956185
C07AG02	C09AA10	Carvedilol	Trandolapril	DDI	33	21898116,17023230,17583173,27003591,17701334,15144931,16627051,16202692,25821584,16775667
C07AG02	C09CA01	Carvedilol	Losartan	DDI	13	21047287,23809864,19643437,25988231,29915390,26939812
C07AG02	C09CA06	Carvedilol	Candesartan	DDI	62	14630457,16500571,21334377,16450016,16202695,19486597,22152974,31908841,28087688,27054142,16627051,29371514,14975484,31564887,20599309,27003591,17706807,29563880,22509440,23809864,20609652,18068621,23476746,14563505,25413223,22956185
C07AG02	C10AA01	Carvedilol	Simvastatin	DDI	1
C07AG02	C10AA05	Carvedilol	Atorvastatin	DDI	8	18071104,30987129,26939814,22937324,28033321,26939812
C07AG02	H03AA01	Carvedilol	Levothyroxine Sodium	DDI	12	18077113,24906215,26894046,23509696,25666029,16775667
C07AG02	L04AA06	Carvedilol	Mycophenolic Acid	DDI	14	26894046,15063412,15635541,19389564
C07AG02	L04AX03	Carvedilol	Methotrexate	DDI	2
C07AG02	M01AX05	Carvedilol	Glucosamine	DDI
C07AG02	M04AA01	Carvedilol	Allopurinol	DDI	13	21583690,31723896,28264619,22516524,9354410,12271287
C07AG02	M05BA04	Carvedilol	Alendronic Acid	Unknown DDI	2
C07AG02	N02AG02	Carvedilol	Ketobemidone And Antispasmodics	DDI
C07AG02	N02BE01	Carvedilol	Paracetamol	DDI	6	31221962,29472749,26752987
C07AG02	N05CF01	Carvedilol	Zopiclone	DDI	3	8767745,18077113
C07AG02	N06AB04	Carvedilol	Citalopram	DDI	7	18071104,18077113,23490868,25666029,12271287
C07AG02	N06DA02	Carvedilol	Donepezil	DDI	4	23490868,30987129,21624155
C07AG02	R03AL01	Carvedilol	Fenoterol And Ipratropium Bromide	DDI
C07AG02	R03AL01	Carvedilol	Fenoterol And Ipratropium Bromide	DDI
C08CA01	A02BC02	Amlodipine	Pantoprazole	DDI	18	20046751,29564279,27716243,31996666,24822130,18395613,30314468,25666029,26644931
C08CA01	A10BH05	Amlodipine	Linagliptin	DDI	4	27092024
C08CA01	A11DA01	Amlodipine	Thiamine (Vit B1)	DDI	6	26504769,31058005,30021092
C08CA01	A12AA04	Amlodipine	Calcium Carbonate	DDI	5	14470668,16257436
C08CA01	B01AB05	Amlodipine	Enoxaparin	DDI	20	31164120,21737360,17162159,29455764,22494827,27201374,30804689,20094643,19712840,25203108,21593978
C08CA01	B01AC04	Amlodipine	Clopidogrel	DDI	4	20172690,24335613
C08CA01	B03BA01	Amlodipine	Cyanocobalamin	DDI	4	20599309,28706858,25666029
C08CA01	B03BB01	Amlodipine	Folic Acid	DDI	52	25097440,21731258,31027273,20576135,24292565,15113545,25237643,24346817,23015260,30021092,21593978,30700958,28706858,27034854,20599309,30627361,27818959,24024043,26504769,27316509,24772174,31280831,13073194,16714161,25692048,24016543,24179373,29952961,32099704,27800190,25666029,29326507
C08CA01	C01DA14	Amlodipine	Isosorbide Mononitrate	DDI	26	28984779,24215751,23136263,28296760,32089896,12781904,15341988,16775667,11740135,16875985,31178933,28352677,25666029,18548150
C08CA01	C03CA01	Amlodipine	Furosemide	DDI	20	31164120,30719339,25774254,26313790,28931801,2524389,19561973,12902554,23814421,5858431,21593978,23133546,28250869,9261028,29340938
C08CA01	C07AG01	Amlodipine	Labetalol	DDI	35	23809864,23956727,19643437,12902554,14553972,16617036,20379416,22408373,20576135,28352424,26305514,27574948,18842143,21593978,29340938,21887038
C08CA01	C09CA01	Amlodipine	Losartan	DDI	39	23809864,10786259,17029631,19643437,24757597,25622599,32109991,12902554,31372346,28939406,30455766,31827918,22102784,23133546,28864691,29150250,20448797
C08CA01	G04CA01	Amlodipine	Alfuzosin	DDI	7	21194596,23809864,10522703,30519176,30514395,28408836
C08CA01	M04AA01	Amlodipine	Allopurinol	DDI	18	21095282,28044094,16775667,31723896
C08CA01	N02BE01	Amlodipine	Paracetamol	DDI	27	12615105,21694948,29234523,19503776,32103977,20957132,28138899,18620854,28190402,20883056,31058005,19898644
C08CA01	N05AH04	Amlodipine	Quetiapine	DDI	9	31014303,16617036,29305363,22426180,21320766,31202268
C08CA01	N05AX12	Amlodipine	Aripiprazole	DDI	13	21225012,25002789,21225019,26687568,22231510,20094643,19798455,30806744,19967103,19649342,19557204,20508873
C08CA01	N05CH01	Amlodipine	Melatonin	DDI	1	15081831
C08CA01	N06AB05	Amlodipine	Paroxetine	DDI	15	21737360,21225012,12047856,15664102,21225019,26687568,22611368,20859545,22231510,28702268,18395613,22789759
C08CA01	N06AX11	Amlodipine	Mirtazapine	DDI	6	31202268,23320243,18395613,25210405,25666029
C08CA02	A02BC02	Felodipine	Pantoprazole	DDI	1	16546592
C08CA02	A03FA01	Felodipine	Metoclopramide	DDI
C08CA02	A10AB05	Felodipine	Insulin Aspart	DDI
C08CA02	A10BA02	Felodipine	Metformin	DDI	1
C08CA02	B01AB05	Felodipine	Enoxaparin	DDI
C08CA02	B01AC06	Felodipine	Acetylsalicylic Acid	DDI
C08CA02	B01AC24	Felodipine	Ticagrelor	DDI
C08CA02	C03CA01	Felodipine	Furosemide	DDI	2	12902554
C08CA02	C07AB02	Felodipine	Metoprolol	DDI	10	16714161,23809864,11151741,7832110
C08CA02	C07AG01	Felodipine	Labetalol	DDI	2	12902554,23809864
C08CA02	C10AA05	Felodipine	Atorvastatin	DDI	2	9935041,16546592
C08CA02	H02AB06	Felodipine	Prednisolone	DDI	1
C08CA02	J05AB14	Felodipine	Valganciclovir	DDI
C08CA02	L04AA06	Felodipine	Mycophenolic Acid	DDI
C08CA02	L04AD01	Felodipine	Ciclosporin	DDI	2	27034854
C08CA02	L04AD02	Felodipine	Tacrolimus	DDI
C08CA02	N02AA01	Felodipine	Morphine	DDI	3	27995105
C08CA02	N02AG02	Felodipine	Ketobemidone And Antispasmodics	DDI
C08CA02	N02BE01	Felodipine	Paracetamol	DDI
C08CA02	N05CF01	Felodipine	Zopiclone	DDI
C08CA05	A02BC02	Nifedipine	Pantoprazole	DDI	3	18395613,16546592
C08CA05	B01AB05	Nifedipine	Enoxaparin	DDI	3	31164120,7702065
C08CA05	C02AB01	Nifedipine	Methyldopa (Levorotatory)	DDI	16	24217044,22017499,23809864
C08CA05	C07AG01	Nifedipine	Labetalol	DDI	13	12658506,12902554,23809864,22577455
C08CA05	L04AA06	Nifedipine	Mycophenolic Acid	DDI	1
C08CA05	L04AD01	Nifedipine	Ciclosporin	DDI	3
C08CA05	N02AB01	Nifedipine	Ketobemidone	DDI
C08CA05	N02AG02	Nifedipine	Ketobemidone And Antispasmodics	DDI
C08CA05	N02BE01	Nifedipine	Paracetamol	DDI	6	26031248,15544982,22668700
C08CA05	N05BA06	Nifedipine	Lorazepam	DDI	5	19602438
C08CA05	N07BA01	Nifedipine	Nicotine	DDI
C08CA06	B01AB04	Nimodipine	Dalteparin	DDI	12	22523451,8763201,28367398,23269924
C08CA06	N02BE01	Nimodipine	Paracetamol	DDI	23	20725612,32039731,22709977,21798215,16026243,21886693,32111160,32124589,27258442,20224698,19249984,28832282
C08DA01	A02BC02	Verapamil	Pantoprazole	DDI	4
C08DA01	A10AB05	Verapamil	Insulin Aspart	DDI
C08DA01	A10BA02	Verapamil	Metformin	DDI	7	18693052,19602438
C08DA01	A10BB12	Verapamil	Glimepiride	DDI	3
C08DA01	A12BA01	Verapamil	Potassium Chloride	DDI	28	28785386,15290973,25786248,25925396,24559094,28953988,23431326,26354022,18930829,28388627,18490176,18054773,3718093,27014064,3963530
C08DA01	B01AA03	Verapamil	Warfarin	DDI	20	20523869,14676755,22860634,19402665,26475130,25685543,20070879,25148516,16546592,3718619
C08DA01	B01AC06	Verapamil	Acetylsalicylic Acid	DDI	13	31164120,18495100,25677432,19429061,9167415,18601998,10867125,18930031
C08DA01	B01AE07	Verapamil	Dabigatran Etexilate	DDI	3	32329770,25677432
C08DA01	C01AA05	Verapamil	Digoxin	DDI
C08DA01	C01DA08	Verapamil	Isosorbide Dinitrate	DDI	8	18534865,4570671,21266266,19762696,23476746,3718619
C08DA01	C03CA01	Verapamil	Furosemide	DDI	34	28388432,20523869,1935501,12902554,18976897,24603687,26268989,18848525,18550408,27548280,7989689,27048802,3718619,28724771,3963530
C08DA01	C09CA01	Verapamil	Losartan	DDI	8	23809864,26555963
C08DA01	C10AA01	Verapamil	Simvastatin	DDI	6	18534865,23976943,23564041,23798776
C08DA01	G03CA03	Verapamil	Estradiol	DDI	26	18723020,9494688,30256697,10682176,22771244,24245980,27446225,15608134,18664367,15544982,31646972,27870437,22470447
C08DA01	H02AB06	Verapamil	Prednisolone	DDI	8	26263991,28054653,30737391,24106923
C08DA01	N02AE01	Verapamil	Buprenorphine	DDI	7	31319571,27524073
C08DA01	N02BE01	Verapamil	Paracetamol	DDI	23	29416184,31504820,18682307,11287174,18620854,18848525,15544982,2144823,15470946,3718619,18619939
C08DA01	N02CC01	Verapamil	Sumatriptan	DDI	4	15544982,16901031
C08DA01	N05AH04	Verapamil	Quetiapine	DDI	5	20856604,30624557
C08DA01	N06AB06	Verapamil	Sertraline	DDI	8	18774586,8293066,12047856
C08DA01	R03AC02	Verapamil	Salbutamol	DDI	9	19602438,18534865,30287798,10097830
C08DA01	R03AK04	Verapamil	Salbutamol And Sodium Cromoglicate	DDI
C08DA01	R03AL01	Verapamil	Fenoterol And Ipratropium Bromide	DDI
C08DA01	R03AL01	Verapamil	Fenoterol And Ipratropium Bromide	DDI
C08DA01	R03BB04	Verapamil	Tiotropium Bromide	DDI
C08DA01	R03DA04	Verapamil	Theophylline	DDI	13	30287798,20856604,21589766,19602438,25148516,15946758,3369465,3718619,9034619
C08DA01	R06AD02	Verapamil	Promethazine	DDI	11	23615863,3718619,26068425,18207706,18550408
C08DB01	A11DA01	Diltiazem	Thiamine (Vit B1)	DDI	3	17294812
C09AA01	J01DH02	Captopril	Meropenem	DDI	4	24458501,28252254
C09AA02	A02BC02	Enalapril	Pantoprazole	DDI	11	25873972,28255849,29799483,25666029
C09AA02	A10AD05	Enalapril	Insulin Aspart	DDI
C09AA02	A10AE05	Enalapril	Insulin Detemir	DDI
C09AA02	A10BA02	Enalapril	Metformin	DDI	5	19602438,26818827,25562582
C09AA02	A11DA01	Enalapril	Thiamine (Vit B1)	DDI	1
C09AA02	A12BA01	Enalapril	Potassium Chloride	DDI	9	4718107,21901064,31936041,21104085,31119681
C09AA02	A12CC10	Enalapril	Magnesium Oxide	DDI
C09AA02	B01AA03	Enalapril	Warfarin	DDI	28	12168506,10980509,32019100,27240617,3985964,7747736,24223373,21601769,23538785,21819039
C09AA02	B01AC04	Enalapril	Clopidogrel	DDI	6	7814172,17131162,27275283,23732019
C09AA02	C01DA08	Enalapril	Isosorbide Dinitrate	DDI	24	1824653,26993743,3022580,25749902,16627051,29440948,23476746,16775667,16450016
C09AA02	C03CA01	Enalapril	Furosemide	DDI	37	7827347,9502163,14699558,18082215,9255305,12679207,1642186,28955381,26142870,8750704,15573330,3012006,25783355,26939814,10320272,11377337,21396345,9331158,29973434,23087467,12902554,27809314,2824540
C09AA02	C03DA01	Enalapril	Spironolactone	DDI	117	25023809,30327709,23133610,26993743,23321404,19861392,27048353,23143732,15019865,22018428,16450016,11251129,19155077,25217430,26926296,26839395,19486597,10676671,1642186,15664102,28955381,17647025,24010011,21494949,28087688,31621785,15803314,15979830,12944039,16169379,28955380,27054142,30085087,12500021,11334772,23946761,32273811,12271287,14563505,26939814,25478504,31564887,29952529,31106335,2700…
C09AA02	C07AB02	Enalapril	Metoprolol	DDI	139	7827347,11007688,25023809,24757597,30263015,19112598,11248763,19602438,28448588,27048353,23143732,24828035,26942184,31391690,14751804,9372994,10331101,15019865,18178410,11251129,27071966,25217430,26839395,10676671,10376608,27174954,28955381,17562348,11684402,10392868,28087688,17826372,29516230,28955380,27054142,30085087,15110901,31092128,11334772,7975357,27403182,16775667,26174365,8436148,1160614…
C09AA02	C07AB07	Enalapril	Bisoprolol	DDI	102	25023809,17023204,19006046,26993743,11248763,30340486,19861392,27048353,31391690,9372994,15019865,16450016,11251129,27071966,25217430,26839395,16794911,10676671,10376608,28955381,28955380,27054142,25151211,30085087,31092128,8579029,27403182,31384135,31172710,19467513,26926295,25897907,29761293,31106335,27003591,25341854,16839424,15561327,23563576,20138063,31938610,23809864,27271564,18488879,30568…
C09AA02	C07AG01	Enalapril	Labetalol	DDI	31	23809864,19643437,12902554,14553972,22408373,24628254,25341854,12505286,11809557,9735667,27048353,14751804,26174365
C09AA02	C07AG02	Enalapril	Carvedilol	DDI	115	25023809,22493613,11985901,23583243,31297946,11248763,29755405,15019865,23143732,27330834,24828035,9372994,16450016,11532543,21712045,27071966,25217430,26926296,12411985,28955381,16169379,28955380,27054142,30085087,31092128,30122238,11334772,27403182,26174365,31172710,23583763,31106335,24906215,25341854,16839424,22368574,10716457,22920477,11579362,10568662,22655514,31020168,25192616,22207888,2380…
C09AA02	C10AA01	Enalapril	Simvastatin	DDI	5	12679207,20122476,14751804
C09AA02	C10AA07	Enalapril	Rosuvastatin	DDI	21	20444511,20556668,20503263,20672024,19324254,30085087,20508873,29403904,24828035,19536347
C09AA02	G03CA03	Enalapril	Estradiol	DDI	15	24250563,20298532,26207811,22385944,20868494
C09AA02	H03AA01	Enalapril	Levothyroxine Sodium	DDI	14	18958498,16876038,24906215,18588697,2222520,8408833,16775667,15950078,30122238,25666029,23732019
C09AA02	L04AD01	Enalapril	Ciclosporin	DDI	16	17877123,20444511,9723523,10616405,12270314,24333257,23182328,10856453,25894844,10715454,8897568,17222813
C09AA02	M05BA04	Enalapril	Alendronic Acid	DDI	5	21246222,23849005
C09AA02	N02BE01	Enalapril	Paracetamol	DDI	22	1328960,2445532,23853526,27826711,27330825,26437435,19475781,26793516
C09AA02	N04BC05	Enalapril	Pramipexole	DDI	2	12168506,25666029
C09AA02	N05AF05	Enalapril	Zuclopenthixol	DDI	5	20138063
C09AA02	N05BA08	Enalapril	Bromazepam	DDI	1
C09AA02	N06AA02	Enalapril	Imipramine	DDI	6	12168506,24333257
C09AA02	N06AA09	Enalapril	Amitriptyline	DDI	12	30340486,10331101,30762904
C09AA02	N06DA03	Enalapril	Rivastigmine	DDI	5	12168506
C09AA02	N07BA01	Enalapril	Nicotine	DDI	4	25568497,21289932,8436148
C09AA02	R03AK04	Enalapril	Salbutamol And Sodium Cromoglicate	DDI
C09AA02	R03AL01	Enalapril	Fenoterol And Ipratropium Bromide	DDI
C09AA03	B01AC04	Lisinopril	Clopidogrel	DDI	7	18071104,26004790,28271553
C09AA03	B01AC06	Lisinopril	Acetylsalicylic Acid	DDI	15	21106317,32085474,18719067,26953026,15586352,19912779,16450016
C09AA04	A11DA01	Perindopril	Thiamine (Vit B1)	DDI
C09AA04	C03CA01	Perindopril	Furosemide	DDI	6	7827347,19808152,16552445,28955381,21593978
C09AA05	A02BC02	Ramipril	Pantoprazole	DDI	8	25175670,31969772,25666029
C09AA05	A06AB08	Ramipril	Sodium Picosulfate	DDI
C09AA05	A10AC01	Ramipril	Insulin (Human)	DDI
C09AA05	A10AD05	Ramipril	Insulin Aspart	DDI
C09AA05	A10AE05	Ramipril	Insulin Detemir	DDI
C09AA05	A10BA02	Ramipril	Metformin	DDI	7	30658633
C09AA05	A11DA01	Ramipril	Thiamine (Vit B1)	DDI	2	10064804,29199978
C09AA05	A12BA01	Ramipril	Potassium Chloride	DDI	7	27313541,31712654,24887106
C09AA05	B01AB05	Ramipril	Enoxaparin	DDI	9	12469066,22104114,23074642,22701211,21037847
C09AA05	B01AC04	Ramipril	Clopidogrel	DDI	4	25632296,23732019
C09AA05	B01AC06	Ramipril	Acetylsalicylic Acid	DDI	22	21808139,29667144,24010011,26142870,22621690,27536439,29478869,26789425,20042772,26535030,27064499,28195948,16450016
C09AA05	B01AC22	Ramipril	Prasugrel	DDI	11	28725272,24920930,27536439,22215315,21960419,27064499
C09AA05	B01AC24	Ramipril	Ticagrelor	DDI	3	28725272,24920930
C09AA05	B01AF01	Ramipril	Rivaroxaban	DDI	5	27795906,19124428,30658633
C09AA05	C01AA05	Ramipril	Digoxin	DDI
C09AA05	C01BD01	Ramipril	Amiodarone	DDI
C09AA05	C03CA01	Ramipril	Furosemide	DDI	22	2143595,2143597,12902554,21232162,28955381,26142870,1302160,21945846,7758202,23440447,2143596,21695614
C09AA05	C03CA02	Ramipril	Bumetanide	DDI	6	12902554,2857880,22886188
C09AA05	C03DA01	Ramipril	Spironolactone	DDI	53	28588804,25023809,26993743,26879684,23510827,24550615,16450016,24582094,28657929,22152974,28955381,24010011,15979830,20425573,16202692,27127671,27275066,21670671,27003591,11334764,26156040,23224653,21612307,16904774,31800080,16714161,23809864,12902554,20409906,30758803,23150980,27652272,31969772,23476746,19294444,24959595,29226122,16698332,23849515,26458382,32128496
C09AA05	C07AB02	Ramipril	Metoprolol	DDI	74	16835671,19152014,25193478,25023809,15144931,9372994,26942184,21695614,18178410,22152974,27174954,28955381,29971263,27003591,30154849,18335252,10716457,25511213,28548953,23925819,16714161,23809864,23027732,22408373,23074642,24714792,16698332,15632876,23476746,19294444
C09AA05	C07AB07	Ramipril	Bisoprolol	DDI	79	25193478,25023809,23837009,26993743,28702139,15144931,8751025,27048353,9372994,16450016,28657929,22152974,26857212,28955381,30658633,20425573,29895722,32547730,19467513,15823642,21670671,27003591,10716457,24647052,23299084,27014446,23809864,12469066,21338666,30758803,18068621,22408373,23150980,16698332,25762567,28652962,19294444,15632876,16202692
C09AA05	C07AG01	Ramipril	Labetalol	DDI	10	23809864,12902554,21670671,22408373,25949966,26879684
C09AA05	C07AG02	Ramipril	Carvedilol	DDI	49	25023809,30213197,25949966,9372994,16450016,22152974,28955381,22529489,30122238,9754593,17323012,18037091,10716457,23925819,21250584,15019863,22655514,18401475,23809864,16698332,15632876,23476746,19294444,16915347,16202692,32128496
C09AA05	C08CA02	Ramipril	Felodipine	DDI	4	16714161,23809864
C09AA05	C10AA01	Ramipril	Simvastatin	DDI	6	12512635,14751804,22837724
C09AA05	C10AA05	Ramipril	Atorvastatin	DDI	11	25250055,23054894,19596478,28548953,27253968,21179318
C09AA05	G04CA02	Ramipril	Tamsulosin	DDI	4	22661404,23809864
C09AA05	H03AA01	Ramipril	Levothyroxine Sodium	Unknown DDI	19	12512635,29531529,29075174,30658633,22621690,27253968,30427900,30122238,23732019
C09AA05	M04AA01	Ramipril	Allopurinol	DDI	13	15055734,9483371,26458382,23732019,27230798
C09AA05	M05BA04	Ramipril	Alendronic Acid	Unknown DDI	8	27872771,19596478
C09AA05	N02AA01	Ramipril	Morphine	DDI	3	30571123
C09AA05	N02BE01	Ramipril	Paracetamol	DDI	15	19698082,20730071,23866091,21200437,21091432,22621690,20425064,28192475,29687266,29970016
C09AA05	N03AA02	Ramipril	Phenobarbital	DDI	5	15993235
C09AA05	N05AD01	Ramipril	Haloperidol	DDI
C09AA05	N05BA04	Ramipril	Oxazepam	DDI	5	21783287
C09AA05	N05CF01	Ramipril	Zopiclone	DDI	4	14550856,18077113,29440948
C09AA05	N07BA01	Ramipril	Nicotine	DDI	1	19124428
C09AA05	N07BB01	Ramipril	Disulfiram	Unknown DDI	1	29440948
C09AA05	P01BC01	Ramipril	Quinine	DDI	4	24360151
C09AA05	R03AC18	Ramipril	Indacaterol	DDI
C09AA05	R03AK04	Ramipril	Salbutamol And Sodium Cromoglicate	DDI
C09AA05	R03AL01	Ramipril	Fenoterol And Ipratropium Bromide	DDI
C09AA05	R03AL01	Ramipril	Fenoterol And Ipratropium Bromide	DDI
C09AA10	A02BC02	Trandolapril	Pantoprazole	DDI	5	25138239,21641418,23743780
C09AA10	A10AB05	Trandolapril	Insulin Aspart	DDI
C09AA10	A10AE05	Trandolapril	Insulin Detemir	DDI
C09AA10	A11DA01	Trandolapril	Thiamine (Vit B1)	Unknown DDI	4	31677343,17658035,23738033
C09AA10	A12BA01	Trandolapril	Potassium Chloride	DDI
C09AA10	B01AA03	Trandolapril	Warfarin	DDI	3
C09AA10	B01AC04	Trandolapril	Clopidogrel	DDI	2
C09AA10	B01AC06	Trandolapril	Acetylsalicylic Acid	DDI	17	22187469,23743780,24010011,21193625,25677432,15599837,25170513,25511794,15586352,28343373
C09AA10	B01AC22	Trandolapril	Prasugrel	Unknown DDI	11	22135769,26272307,28725272,23111421,25511794,27004607
C09AA10	B01AC24	Trandolapril	Ticagrelor	DDI	1	28725272
C09AA10	C01AA05	Trandolapril	Digoxin	DDI
C09AA10	C01BD01	Trandolapril	Amiodarone	DDI
C09AA10	C01DA08	Trandolapril	Isosorbide Dinitrate	DDI	6	23738033,19762696,23476746
C09AA10	C03CA01	Trandolapril	Furosemide	DDI	3	12902554,28955381
C09AA10	C03DA01	Trandolapril	Spironolactone	DDI	42	25023809,28428055,15019865,23510827,17319456,24582094,21694944,22152974,28955381,24010011,10740143,11788231,19863864,18456194,30920924,27003591,15691616,23224653,19007588,25945357,16714161,23809864,12902554,20409906,14607457,16698332,17276728,23476746,20345850,23321404
C09AA10	C07AB02	Trandolapril	Metoprolol	DDI	41	25023809,22954325,21507365,15019865,9372994,25018961,16202695,22949529,22152974,28955381,22241952,15989899,25821584,29971263,27003591,17404163,21126627,12849655,16714161,23809864,17023230,12902554,20409906,24714792,16698332,23476746
C09AA10	C07AG02	Trandolapril	Carvedilol	DDI	33	25023809,17996522,21507365,15019865,9372994,16202695,11084102,22152974,28955381,27492369,9754593,22920476,25341854,10716457,21250584,15019863,21126627,23588961,23809864,20409906,16698332,23476746,16915347
C09AA10	C10AA01	Trandolapril	Simvastatin	DDI	5	16801997,17276728,22920476
C09AA10	G03CA03	Trandolapril	Estradiol	DDI	2	27870437
C09AA10	H03AA01	Trandolapril	Levothyroxine Sodium	Unknown DDI	1
C09AA10	H03BB02	Trandolapril	Thiamazole	Unknown DDI
C09AA10	M05BA04	Trandolapril	Alendronic Acid	Unknown DDI	2	23743780,23687910
C09AA10	N02BE01	Trandolapril	Paracetamol	DDI	4	17319456,23866091
C09AA10	N03AA02	Trandolapril	Phenobarbital	DDI	1	31217731
C09AA10	N05AH03	Trandolapril	Olanzapine	DDI
C09AA10	N06AX11	Trandolapril	Mirtazapine	DDI	1
C09AA10	N07BA01	Trandolapril	Nicotine	Unknown DDI
C09AA10	R03AC03	Trandolapril	Terbutaline	DDI	1	25138239
C09AA10	R03AL01	Trandolapril	Fenoterol And Ipratropium Bromide	DDI
C09AA10	R03AL01	Trandolapril	Fenoterol And Ipratropium Bromide	DDI
C09AA10	R03BB04	Trandolapril	Tiotropium Bromide	Unknown DDI
C09BA02	B01AC06	Enalapril And Diuretics	Acetylsalicylic Acid	DDI
C09CA01	A02BC02	Losartan	Pantoprazole	DDI	4	11980386,12428432,24794019
C09CA01	A07EC02	Losartan	Mesalazine	DDI
C09CA01	A10AB05	Losartan	Insulin Aspart	Unknown DDI
C09CA01	A10AE05	Losartan	Insulin Detemir	DDI
C09CA01	A10BA02	Losartan	Metformin	DDI	8	19903527,28152215,25045393
C09CA01	A12BA01	Losartan	Potassium Chloride	DDI	2	31375080
C09CA01	A12CA01	Losartan	Sodium Chloride	DDI	2	31375080
C09CA01	B01AC04	Losartan	Clopidogrel	DDI	2	25018888
C09CA01	B03AA07	Losartan	Ferrous Sulfate	DDI	3	20364602
C09CA01	B03BA01	Losartan	Cyanocobalamin	DDI	1
C09CA01	B03BB01	Losartan	Folic Acid	DDI	9	21603087,23560984,23723666,30581268,19699777,20541485
C09CA01	C01DA14	Losartan	Isosorbide Mononitrate	DDI	3
C09CA01	C01DX16	Losartan	Nicorandil	DDI
C09CA01	C01EB17	Losartan	Ivabradine	DDI	2	28955381
C09CA01	C03CA01	Losartan	Furosemide	DDI	11	20178874,12902554,8285177,17686786,28955381,12359283,24699894,21152098
C09CA01	C03DA01	Losartan	Spironolactone	DDI	16	20583975,20178874,12902554,30115098,7516858,28955381,24255685,26505191,24066305,28864691
C09CA01	C07AB02	Losartan	Metoprolol	DDI	20	29092097,26464165,20541485,19643437,24757597,28955381,30736317,25699129,27011777,26174365,30050963,28864691,30319716
C09CA01	C07AG01	Losartan	Labetalol	DDI	6	12902554,26174365,24794019
C09CA01	C07AG02	Losartan	Carvedilol	DDI	13	31616137,28955381,12548000,26174365,16206669,16154522,24794019
C09CA01	C10AA01	Losartan	Simvastatin	DDI	7	9935041,29092097,19332287,28352686,8876921,28152215
C09CA01	C10AA05	Losartan	Atorvastatin	DDI	16	32089908,10232195,21310077,1417814,20563294,26198842,29403755
C09CA01	G04CA02	Losartan	Tamsulosin	DDI	7	28666434,12616965,26253566,12428432,30050963,12500432
C09CA01	H02AB06	Losartan	Prednisolone	DDI	2	23617397
C09CA01	L04AX03	Losartan	Methotrexate	DDI
C09CA01	M04AA01	Losartan	Allopurinol	DDI	2
C09CA01	M05BA04	Losartan	Alendronic Acid	Unknown DDI	4
C09CA01	N02AX02	Losartan	Tramadol	DDI	3	25045393,28481921
C09CA01	N02BE01	Losartan	Paracetamol	DDI	5	31607942,31892725,28598381,24455063
C09CA01	N03AX09	Losartan	Lamotrigine	DDI	1	20541485
C09CA01	N04BC05	Losartan	Pramipexole	DDI	3	10232195,12428432,20541485
C09CA01	N05AH04	Losartan	Quetiapine	DDI	1	11980386
C09CA01	N05CF01	Losartan	Zopiclone	DDI
C09CA01	N06AA10	Losartan	Nortriptyline	DDI	2	16079616
C09CA01	N06AB05	Losartan	Paroxetine	DDI	3	28152215,12092009,20178874
C09CA01	N06AX03	Losartan	Mianserin	DDI
C09CA01	N06AX11	Losartan	Mirtazapine	DDI
C09CA01	N06AX16	Losartan	Venlafaxine	DDI	2	12616965,12428432
C09CA01	R03AC02	Losartan	Salbutamol	DDI	6	30050963,28666434,26174365,24794019
C09CA01	R03AC03	Losartan	Terbutaline	DDI	1	24794019
C09CA01	R03AL01	Losartan	Fenoterol And Ipratropium Bromide	DDI
C09CA04	B01AX05	Irbesartan	Fondaparinux	DDI	8	20461116,21822469,19064015,15896445
C09CA06	C03CA01	Candesartan	Furosemide	DDI	5	29371514,28955381,12902554
C09DA01	A06AG10	Losartan And Diuretics	Docusate Sodium, Incl. Combinations	Unknown DDI
C10AA01	A02BC02	Simvastatin	Pantoprazole	DDI	7	18387056,16546592,30516322,28895227
C10AA01	A06AB02	Simvastatin	Bisacodyl	DDI	1	31602788
C10AA01	A10AB05	Simvastatin	Insulin Aspart	Unknown DDI
C10AA01	A10AD05	Simvastatin	Insulin Aspart	Unknown DDI
C10AA01	A10BA02	Simvastatin	Metformin	DDI	12	21083911,17138476,28895227,29893068,23115467,18635183
C10AA01	A11CC05	Simvastatin	Colecalciferol	DDI	1
C10AA01	B01AC07	Simvastatin	Dipyridamole	DDI	1
C10AA01	B01AC22	Simvastatin	Prasugrel	DDI	11	16139143,21921273,29377064,18222362
C10AA01	B01AE07	Simvastatin	Dabigatran Etexilate	DDI	1
C10AA01	B03AA07	Simvastatin	Ferrous Sulfate	DDI	3	27574430,18398496,16546592
C10AA01	C01AA05	Simvastatin	Digoxin	DDI
C10AA01	C01DA14	Simvastatin	Isosorbide Mononitrate	Unknown DDI	3	18222362
C10AA01	C07AB02	Simvastatin	Metoprolol	DDI	18	12399155,25246448,22175036,11014735,22852014,11014734
C10AA01	C07AB07	Simvastatin	Bisoprolol	DDI	7	25246448,22175036
C10AA01	C08CA01	Simvastatin	Amlodipine	DDI	5	29092097,15788096,31413581
C10AA01	C08CA05	Simvastatin	Nifedipine	DDI	1	16546592
C10AA01	C09AA02	Simvastatin	Enalapril	DDI	5	29081727,23497386
C10AA01	C09CA01	Simvastatin	Losartan	DDI	7	23497386
C10AA01	L02BB03	Simvastatin	Bicalutamide	DDI	1	20603204
C10AA01	L02BG04	Simvastatin	Letrozole	DDI	1
C10AA01	M03BB03	Simvastatin	Chlorzoxazone	DDI	48	26167335,27418824,15670750,23213537,26251599,27031484,19477316,25956854,27936114,19893616,30841602,30532532,20573571,24711824,28176940,23932247
C10AA01	M04AA01	Simvastatin	Allopurinol	DDI	2	14612892
C10AA01	M05BA04	Simvastatin	Alendronic Acid	DDI	8	18805446
C10AA01	N02AG02	Simvastatin	Ketobemidone And Antispasmodics	DDI
C10AA01	N02BE01	Simvastatin	Paracetamol	DDI	9	29884597,24241155,25103217,31083551
C10AA01	N03AG01	Simvastatin	Valproic Acid	DDI	5	30921347,22426180
C10AA01	N05AF05	Simvastatin	Zuclopenthixol	DDI	1	21460130
C10AA01	N05AH04	Simvastatin	Quetiapine	DDI	3	20431702
C10AA01	N05CD02	Simvastatin	Nitrazepam	DDI	1
C10AA01	N05CD05	Simvastatin	Triazolam	DDI	2
C10AA01	N06AA10	Simvastatin	Nortriptyline	DDI	4	21460130,16546592
C10AA01	N06AB04	Simvastatin	Citalopram	DDI	6	29081727,17138476,21460130,16546592,24079746
C10AA01	N06AB05	Simvastatin	Paroxetine	DDI	11	21083911,29081727,17138476,21460130,16546592,20431702
C10AA01	N06AX11	Simvastatin	Mirtazapine	DDI
C10AA01	R03AC02	Simvastatin	Salbutamol	DDI	3	12679207,18534865
C10AA01	R03AL01	Simvastatin	Fenoterol And Ipratropium Bromide	Unknown DDI
C10AA01	R03AL01	Simvastatin	Fenoterol And Ipratropium Bromide	Unknown DDI
C10AA01	R03BA05	Simvastatin	Fluticasone	DDI	2
C10AA05	A02AA04	Atorvastatin	Magnesium Hydroxide	DDI
C10AA05	A02BC02	Atorvastatin	Pantoprazole	DDI	18	11980386,29403791,21238735,26555992,18387056,30003466,28938883,28895227,29670332,24274233,16546592,28553137,32110319,29796041
C10AA05	A10AB05	Atorvastatin	Insulin Aspart	Unknown DDI
C10AA05	A10AD05	Atorvastatin	Insulin Aspart	Unknown DDI
C10AA05	A10AE04	Atorvastatin	Insulin Glargine	DDI
C10AA05	A10BA02	Atorvastatin	Metformin	DDI	31	21083911,28603603,20948309,30538845,31366400,17138476,31190741,26004790,28895227,16042765,31396016,21919543,24274233,27273004,31708777,21814422,29558445,18635183
C10AA05	A10BB12	Atorvastatin	Glimepiride	DDI	13	26071607,27433531,23707660,29403755
C10AA05	A10BH05	Atorvastatin	Linagliptin	DDI	1	28067828
C10AA05	A11CC05	Atorvastatin	Colecalciferol	DDI	14	24690771,29279306,2684684,28839368,26803585,29558445,25105078
C10AA05	A11DA01	Atorvastatin	Thiamine (Vit B1)	DDI	13	27903560,22672685,24690771,25049674,27447117,26635855,14938475
C10AA05	A12AA04	Atorvastatin	Calcium Carbonate	DDI	4	26757900
C10AA05	A12BA01	Atorvastatin	Potassium Chloride	Unknown DDI	14	32024161,30131794,26779150,7990967,23597726,21525507
C10AA05	B01AA03	Atorvastatin	Warfarin	DDI	35	21083911,11980386,16082422,19813063,22937324,26998708,16546592,12168506,28195937,20496134,19883143,31939742,21232162,21354781,17675622,26288516,25979859,23986855,25949485,21272544,20457381,20682152,15993930,13456539
C10AA05	B01AC04	Atorvastatin	Clopidogrel	DDI	43	26859662,28798772,28574378,20606192,18387056,28713074,16377543,21843911,23920676,22909196,15255121,15837243,21965220,19239237,27605638,25266348,22616103,26004790,17543114,17543115,22548699
C10AA05	B01AC06	Atorvastatin	Acetylsalicylic Acid	DDI	36	25058045,20234782,30911546,31134013,30929184,20735821,21112611,30595699,22033831,22131618,27034581,30908567,30568472,21649891,22633711,19829769,32110319,22727176,23526241,28813502
C10AA05	B01AC22	Atorvastatin	Prasugrel	DDI	11	23428009,16082422,28725272,17982511,20852754,22909196
C10AA05	B01AC24	Atorvastatin	Ticagrelor	DDI	10	22922682,28067828,28725272,31315855,20852754,22909196
C10AA05	B01AF02	Atorvastatin	Apixaban	DDI	1
C10AA05	B03BA01	Atorvastatin	Cyanocobalamin	DDI	1	31939742
C10AA05	B03BB01	Atorvastatin	Folic Acid	DDI	45	14803434,2684684,26998708,13147221,14483443,25061561,26819746,25675956,25049674,4032061,11006135,14298016,14938475,3772530,23614876,4479416,28548953,4107960,20457381,30510419,9790412
C10AA05	C01DA08	Atorvastatin	Isosorbide Dinitrate	DDI	2	21864366
C10AA05	C01DA14	Atorvastatin	Isosorbide Mononitrate	Unknown DDI	6	9935041,19813063
C10AA05	C02AC05	Atorvastatin	Moxonidine	DDI
C10AA05	C03CA01	Atorvastatin	Furosemide	DDI	21	24891648,28603603,26939814,21765586,25128119,21112611,19813063,25392992,30595699,18950875,28791288,31903412,30093493,21232162,31094677
C10AA05	C03DA01	Atorvastatin	Spironolactone	DDI	6	28798772,30863377,23074146,21494949
C10AA05	C07AB02	Atorvastatin	Metoprolol	DDI	23	21607055,29808095,21112611,26004790,25045280,21143878,28548953,18561515,28663072,20471055,25949485,27548026,30319716
C10AA05	C07AG02	Atorvastatin	Carvedilol	DDI	8	29295218,29535304
C10AA05	C08CA01	Atorvastatin	Amlodipine	DDI	27	17380213,24523744,31651893,24809050,24250220,21889469,17909945,30595699,16920898,21045210,31168179,15993930,15788096,30003466,16628258,31413581
C10AA05	C08CA02	Atorvastatin	Felodipine	DDI	2
C10AA05	C09AA04	Atorvastatin	Perindopril	DDI	2	26581842,23054894
C10AA05	C09AA05	Atorvastatin	Ramipril	DDI	11	28725272,28895227,17982511,21232162,21858518
C10AA05	C09CA01	Atorvastatin	Losartan	DDI	16	9935041,11980386,22936187,12616965,26336606,12500432,26939812,26664852,30319716
C10AA05	G03CA03	Atorvastatin	Estradiol	DDI	10	10232195,5018530,31431006,25049674,20184719,32080148,2384618,7050192
C10AA05	H03AA01	Atorvastatin	Levothyroxine Sodium	DDI	11	26819746,31178503,25045280,31939742,27253968
C10AA05	L02BB03	Atorvastatin	Bicalutamide	DDI	4	12224444
C10AA05	L04AD01	Atorvastatin	Ciclosporin	DDI	14	23903405,16082422,32095250,23835919,9790412
C10AA05	M04AA01	Atorvastatin	Allopurinol	DDI	8	11606913,21272550,28082903,16008114
C10AA05	M05BA04	Atorvastatin	Alendronic Acid	DDI	9	20560544,30245999,19194338,17846395,28683788
C10AA05	N02AB03	Atorvastatin	Fentanyl	DDI	4	12477592,19640733
C10AA05	N02AX02	Atorvastatin	Tramadol	DDI	6	30908567,24403652,20852754,16546592
C10AA05	N02BE01	Atorvastatin	Paracetamol	DDI	22	23847423,31083551,21112611,20853797,32211161,24588288,26065341,18827917,20041079,27094677
C10AA05	N03AE01	Atorvastatin	Clonazepam	DDI	5	27625958,22567457,29213447
C10AA05	N03AG01	Atorvastatin	Valproic Acid	DDI	13	12168506,18242647,24929957,18556028
C10AA05	N03AX09	Atorvastatin	Lamotrigine	DDI	2	18242647
C10AA05	N03AX16	Atorvastatin	Pregabalin	DDI	17	19272831,26911544,31150077,21569250,30908567,20448862,17982511,18193114,28553137,25251829,20852754
C10AA05	N05AH03	Atorvastatin	Olanzapine	DDI	14	25848542,26859662,27768700,26456749,22616103,18387056,21460130,21965220,20606192,21880574,16546592,21814422,22909196
C10AA05	N05CH01	Atorvastatin	Melatonin	DDI	2	21649891
C10AA05	N06AB04	Atorvastatin	Citalopram	DDI	19	11980386,26754046,29081727,24840281,17138476,12616965,18773127,27766937,21460130,23602972,18200333,20471055,16546592,18193114,17982511,20852754
C10AA05	N06AX03	Atorvastatin	Mianserin	DDI	1	21460130
C10AA05	N06AX11	Atorvastatin	Mirtazapine	DDI	3	24225050,25159441,22567457
C10AA05	N06AX16	Atorvastatin	Venlafaxine	DDI	20	12168506,18387056,16082422,23602972,21460130,12616965,19629611,21965220,24281342,18561515,16546592,20471055,25105078,22909196
C10AA05	N07BA01	Atorvastatin	Nicotine	DDI	2
C10AA05	N07BC02	Atorvastatin	Methadone	DDI	2
C10AA05	R03AC02	Atorvastatin	Salbutamol	DDI	3	31939742,29201366
C10AA05	R03BB04	Atorvastatin	Tiotropium Bromide	DDI	9	16082422,12224444,21069103,18200333,20448862,17982511,18193114,30003466
C10AA07	A02BC02	Rosuvastatin	Pantoprazole	DDI	18	25356090,29104841,31518450,32128178,26478759,23490868,16546592,29450274,30003466,28740344,30697160,26644931,26937196,26683949
C10AA07	A02BC05	Rosuvastatin	Esomeprazole	DDI	15	24360151,29877264,32128178,32090211,29450274,23490868,26366873,16546592,27025848,26683949,30147687,30805058
C10AA07	A10AB05	Rosuvastatin	Insulin Aspart	DDI
C10AA07	A12BA01	Rosuvastatin	Potassium Chloride	DDI	3	27649899,28263871
C10AA07	B01AA03	Rosuvastatin	Warfarin	DDI	16	26748647,11980386,22496988,16082422,23328613,16133549,19452012,31939742,22938925,25670368,16546592,22281255,12092009
C10AA07	B01AC04	Rosuvastatin	Clopidogrel	DDI	15	29104841,28574378,30294730,18222362,27764878,28469840
C10AA07	B01AC06	Rosuvastatin	Acetylsalicylic Acid	DDI	27	23493650,15935095,25246448,20948732,23592565,27201374,25355838,25677432,26422204,19452012,31126301,22727176,26683949
C10AA07	B01AC22	Rosuvastatin	Prasugrel	DDI	42	23369416,25091969,20082936,22511738,25246448,25815207,28400042,32128178,27830382,21545941,23097661,31126301,21835312,29344840,20082923,18222362,21596318
C10AA07	B01AE07	Rosuvastatin	Dabigatran Etexilate	DDI	8	25355838,25677432
C10AA07	C01DA14	Rosuvastatin	Isosorbide Mononitrate	Unknown DDI	8	22183023,18222362,15464310,22998795,26937196
C10AA07	C03CA01	Rosuvastatin	Furosemide	DDI	9	19808152,28685495,26313790
C10AA07	C07AB02	Rosuvastatin	Metoprolol	DDI	27	28955501,29104841,25246448,23107155,22175036,28400042,28490326,23932038,31097854,23925819,25670368,28686739,27548026,30319716
C10AA07	C08CA01	Rosuvastatin	Amlodipine	DDI	49	24360151,27264224,22318481,23107155,27529762,17045188,22331658,27422590,18359316,24353409,23687910,31413581,30085087,23925819,30003466,21371639,26644931,20339474
C10AA07	C09CA01	Rosuvastatin	Losartan	DDI	9	29176154,32109991,29150250
C10AA07	M04AA01	Rosuvastatin	Allopurinol	DDI	10	25814686,29023674,28082903
C10AA07	M05BA04	Rosuvastatin	Alendronic Acid	DDI	8	19121890,27699053,25636197,23687910,23795340
C10AA07	N02BE01	Rosuvastatin	Paracetamol	DDI	6	31083551,28400042,31881040,27356504
C10AX09	B01AB05	Ezetimibe	Enoxaparin	DDI	4	22104114
D01AC02	A10BA02	Miconazole	Metformin	DDI	1
D01AC02	N02BE01	Miconazole	Paracetamol	DDI	5	24922552
D01AC02	N06BC01	Miconazole	Caffeine	Unknown DDI	4	24003317,18273406
D01AE15	C03CA01	Terbinafine	Furosemide	DDI
D07AB02	A02AA04	Hydrocortisone Butyrate	Magnesium Hydroxide	Unknown DDI
D07AB02	D07AA02	Hydrocortisone Butyrate	Hydrocortisone	DDI	8	6389217,2424252,588468,6673177,18163227
D07AB02	D07AC01	Hydrocortisone Butyrate	Betamethasone	DDI	3	638050,18163227
D07AB02	D07AC13	Hydrocortisone Butyrate	Mometasone	DDI	3	7589025
D07AB02	D07AD01	Hydrocortisone Butyrate	Clobetasol	DDI	7	133834,8439518,28002236
D07AB02	M01AB05	Hydrocortisone Butyrate	Diclofenac	DDI
D07AB02	N02BE01	Hydrocortisone Butyrate	Paracetamol	Unknown DDI
D07AB02	N05CF01	Hydrocortisone Butyrate	Zopiclone	Unknown DDI
D07AC01	C03CA01	Betamethasone	Furosemide	DDI	4	25215245,23199049
D07AC01	D07AB02	Betamethasone	Hydrocortisone Butyrate	DDI	3	1999538
D07AC01	R06AX26	Betamethasone	Fexofenadine	DDI	2	18185952
D07AC13	D07AB02	Mometasone	Hydrocortisone Butyrate	DDI	3	1619082,26113981
D07AC13	M05BA04	Mometasone	Alendronic Acid	Unknown DDI	2
D07AC13	N02BE01	Mometasone	Paracetamol	DDI	2	21437065
D07AC13	N05CF01	Mometasone	Zopiclone	DDI
G02AB01	J01XD01	Methylergometrine	Metronidazole	DDI	1	3718619
G03CA03	A02BC02	Estradiol	Pantoprazole	DDI
G03CA03	B01AA03	Estradiol	Warfarin	DDI	29	21754423,22568671,14757504,3837406,27560192,20556210,21577887,26029422,22412663,27714297,27215679,30200226
G03CA03	C03CA01	Estradiol	Furosemide	DDI	24	27308830,24395886,24832603,21863258,21744004,30104711,16455494,21687560,24936167,27927249,25488809,29462880,25848700,29748621,15756256,32257641,30558263,26879975,31390833
G03CA03	H03AA01	Estradiol	Levothyroxine Sodium	DDI	49	12512635,1010308,22937289,17425406,3940925,7308899,29184536,25346725,31256760,30986998,15010666,25983910,30588557,19782759,9843649,31555465,23211278,748933,3320544,27033324,5403624,32188093
G03CA03	M05BA04	Estradiol	Alendronic Acid	Unknown DDI	29	20976089,19174449,30505650,18375161,25230217,27918446,12099665,11006178,29539155,28324124,20510949,24552606,26123948,22220284,22998530,16640783,19949941
G03CA03	N02AE01	Estradiol	Buprenorphine	DDI	5	27776183,20361297
G03CA03	N02BE01	Estradiol	Paracetamol	DDI	39	20079514,28670510,12826389,9879375,12458934,24872705,6250973,30869130,30147715,11823001,18373959,28069800,20933533,12468267,31552252,18841159,24626481,22965452,15081832,24658104,21134358,23485672
G03CA03	N05AH03	Estradiol	Olanzapine	DDI	1
G03CA03	R03AK07	Estradiol	Formoterol And Budesonide	DDI
G03CA03	R06AX27	Estradiol	Desloratadine	DDI	2
G04BD07	B01AC04	Tolterodine	Clopidogrel	DDI	1
G04BD07	B01AC06	Tolterodine	Acetylsalicylic Acid	DDI
G04BD07	C01DA14	Tolterodine	Isosorbide Mononitrate	DDI	2	17570316
G04BD07	C07AB02	Tolterodine	Metoprolol	DDI	5	31517288
[truncated: 1,994 more rows]
