# Supplementary material for: Drug dosage modifications in 24 million in-patient prescriptions covering eight years: A Danish population-wide study of polypharmacy
Source: PLOS Digit Health. 2023 Sep 7;2(9):e0000336. doi: 10.1371/journal.pdig.0000336 (PMC10484442; doi:10.1371/journal.pdig.0000336)
Supplement: S11 Table — List of excluded index drugs for which the prescription type was ‘one-time’ or ‘single-administration’ in more than 70% of the cases. (TSV) [file pdig.0000336.s027.tsv]

Index ATC	Index drug	N	N total prescriptions	Frequency
A02BA02	Ranitidine	11764	16064	0,732320717
A02BB01	Misoprostol	41012	53637	0,764621437
A03BA01	Atropine	15572	20416	0,76273511
A04AA05	Palonosetron	27181	33388	0,814094884
A07BA01	Medicina charcoal	1397	1459	0,957505141
A07EA04	Betamethasone	202	211	0,957345972
B01AB01	Heparin	40664	52413	0,775838055
B01AB02	Antithrombin III	970	1279	0,758405004
B01AC16	Eptifibatide	363	449	0,808463252
B01AD02	Alteplase	4842	5676	0,853065539
B01AD07	Reteplase	493	582	0,847079038
B02BA01	Phytomenadione	142589	193201	0,738034482
B02BD01	Coagulation factor IX, II, VII and X	752	791	0,950695322
B03AC01	Ferric oxide polymaltose complexes	1011	1216	0,831414474
B05XA11	Magnesium chloride	5983	8523	0,70198287
B05XB01	Arginine hydrochloride	2094	2172	0,964088398
C01EB10	Adenosine	3453	3711	0,93047696
C01EB16	Ibuprofen	697	958	0,727557411
D05BA02	Methoxsalen	2312	2500	0,9248
G02CX01	Atosiban	2836	3923	0,722916136
G03AD01	Levonorgestrel	789	791	0,997471555
G03XB01	Mifepristone	13343	13483	0,989616554
G04BE02	Papaverine	503	628	0,800955414
H01AA02	Tetracosactide	4487	4521	0,99247954
H01BB02	Oxytocin	127807	158177	0,807999899
H02AB01	Betamethasone	12311	15283	0,805535562
H05BA01	Calcitonin (salmon synthetic)	333	469	0,710021322
J06BB01	Anti-d (RH) immunoglobulin	26968	31102	0,867082503
J06BB02	Tetanus immunoglobulin	198	227	0,872246696
J06BB04	Hepatitis B immunoglobulin	26968	31102	0,867082503
J07AM01	Tetanus toxoid	974	1018	0,956777996
J07AM51	Tetanus toxoid, combinations with diptheria toxoid	6669	6876	0,969895288
J07BB02	Influenza, inactivated, split virus or surface antigen	2130	2322	0,917312661
J07BC01	Hepatitis B, purified antigen	1267	1342	0,944113264
L01AD01	Carmustine	281	281	1
L01AX04	Dacarbazine	1708	1711	0,998246639
L01CA01	Vinblastine	1798	1833	0,980905619
L01CA02	Vincristine	5447	5849	0,931270303
L01CA04	Vinorelbine	8256	9523	0,866953691
L01DB01	Doxorubicin	5867	5976	0,981760375
L01DB07	Mitoxantrone	574	750	0,765333333
L01DC01	Bleomycin	1741	1742	0,999425947
L01DC03	Mitomycin	3392	3430	0,988921283
L01XA01	Cisplatin	346	366	0,945355191
L01XC02	Rituximab	11941	14530	0,82181693
L01XC03	Trastuzumab	9392	10736	0,874813711
L01XC05	Gemtuzumab	107	112	0,955357143
L01XC06	Cetuximab	1885	1966	0,958799593
L01XC07	Bevacizumab	9418	9691	0,971829533
L01XC08	Panitumumab	742	745	0,995973154
L01XX32	Bortezomib	5305	6677	0,794518496
L02AA02	Polyestradiol phosphate	883	1159	0,761863676
L02AE03	Goserelin	11434	14117	0,809945456
L03AA13	Pegfilgrastim	12712	17919	0,709414588
L03AX03	BCG vaccine	6475	8190	0,790598291
L04AC02	Basiliximab	824	1117	0,737690242
M03AB01	Suxamethonium	1205	1671	0,721125075
M03AX01	Botulinum toxin	2205	2316	0,952072539
N01BB20	Combinations	2720	2870	0,947735192
N01BB53	Mepivacaine, combinations	9332	10950	0,852237443
N05CD05	Triazolam	67597	96034	0,703886124
R03CA02	Ephedrine	267	347	0,76945245
R05DA09	Dextromethorphan	14680	14856	0,988152935
R06AA04	Clemastine	52620	68498	0,768197612
R07AA02	Natural phospholipids	673	789	0,852978454
S01FA01	Atropine	5996	8090	0,741161928
S01FA04	Cyclopentolate	6361	7244	0,878106019
S01FA06	Tropicamide	3860	4435	0,870349493
S01FB01	Phenylephrine	9974	10888	0,916054372
S01HA02	Oxybuprocaine	5300	6010	0,881863561
V03AF03	Calcium folinate	8244	11117	0,74156697
V04CH02	Indigo carmine	69	69	1
V04CM01	Gonadorelin	288	296	0,972972973
V08AB02	Iohexol	2900	2936	0,98773842
V08AB09	Iodixanol	5394	5394	1
V08AB10	Iomeprol	53129	54942	0,967001565
